# Supplementary material for: UHPLC-ESI-QE-Orbitrap-MS based metabolomics reveals the antioxidant mechanism of icaritin on mice with cerebral ischemic reperfusion
Source: PeerJ. 2023 Jan 10;11:e14483. doi: 10.7717/peerj.14483 (PMC9838208; doi:10.7717/peerj.14483)
Supplement: Supplemental Information 1 [file peerj-11-14483-s001.zip]

Archive with 28 entries (24 files):
- Original figures for cerebral infarction/
- Original figures for cerebral infarction/ICT/
- Original figures for cerebral infarction/ICT/ICT1.jpg
- Original figures for cerebral infarction/ICT/ICT2.jpg
- Original figures for cerebral infarction/ICT/ICT3.jpg
- Original figures for cerebral infarction/ICT/ICT4.jpg
- Original figures for cerebral infarction/ICT/ICT5.jpg
- Original figures for cerebral infarction/ICT/ICT6.jpg
- Original figures for cerebral infarction/ICT/ICT7.jpg
- Original figures for cerebral infarction/ICT/ICT8.jpg
- Original figures for cerebral infarction/Model/
- Original figures for cerebral infarction/Model/Model1.jpg
- Original figures for cerebral infarction/Model/Model2.jpg
- Original figures for cerebral infarction/Model/Model3.jpg
- Original figures for cerebral infarction/Model/Model4.jpg
- Original figures for cerebral infarction/Model/Model5.jpg
- Original figures for cerebral infarction/Model/Model6.jpg
- Original figures for cerebral infarction/Sham/
- Original figures for cerebral infarction/Sham/Sham1.jpg
- Original figures for cerebral infarction/Sham/Sham10.jpg
- Original figures for cerebral infarction/Sham/Sham2.jpg
- Original figures for cerebral infarction/Sham/Sham3.jpg
- Original figures for cerebral infarction/Sham/Sham4.jpg
- Original figures for cerebral infarction/Sham/Sham5.jpg
- Original figures for cerebral infarction/Sham/Sham6.jpg
- Original figures for cerebral infarction/Sham/Sham7.jpg
- Original figures for cerebral infarction/Sham/Sham8.jpg
- Original figures for cerebral infarction/Sham/Sham9.jpg
