# Supplementary material for: UHPLC-ESI-QE-Orbitrap-MS based metabolomics reveals the antioxidant mechanism of icaritin on mice with cerebral ischemic reperfusion
Source: PeerJ. 2023 Jan 10;11:e14483. doi: 10.7717/peerj.14483 (PMC9838208; doi:10.7717/peerj.14483)
Supplement: Supplemental Information 3 [file peerj-11-14483-s003.zip]

Archive with 5 entries (4 files):
- Original data for metabolomics/NEG_C-V-.xlsx
- Original data for metabolomics/NEG_VY.xlsx
- Original data for metabolomics/POSVC.xlsx
- Original data for metabolomics/POS_VY.xlsx
- Original data for metabolomics/
