# Supplementary material for: UHPLC-ESI-QE-Orbitrap-MS based metabolomics reveals the antioxidant mechanism of icaritin on mice with cerebral ischemic reperfusion
Source: PeerJ. 2023 Jan 10;11:e14483. doi: 10.7717/peerj.14483 (PMC9838208; doi:10.7717/peerj.14483)
Supplement: Supplemental Information 3 [file peerj-11-14483-s003.zip › Original data for metabolomics/NEG_C-V-.xlsx]

## Sheet: Compounds
Checked	Name	Formula	Annotation Source: Predicted Compositions	Annotation Source: mzCloud Search	Annotation Source: mzVault Search	Annotation Source: Metabolika Search	Annotation Source: ChemSpider Search	Annotation Source: MassList Search	FISh Coverage	Molecular Weight	RT [min]	# ChemSpider Results	# mzVault Results	# mzCloud Results	# Metabolika Pathways	Metabolika Pathways	mzVault Best Match	mzVault Library Match: Bamba lab 34 lipid mediators library stepped NCE 10 30 45	mzVault Library Match: Bamba lab 598 polar metabolites stepped NCE 10 30 45	mzCloud Best Match	Mass List Match: Endogenous Metabolites database 4400 compounds	MS2	Area: NEG_C-1.raw (F1)	Area: NEG_C-2.raw (F2)	Area: NEG_C-3.raw (F3)	Area: NEG_C-4.raw (F4)	Area: NEG_C-5.raw (F5)	Area: NEG_C-6.raw (F6)	Area: NEG_C-7.raw (F7)	Area: NEG_C-8.raw (F8)	Area: NEG_C-9.raw (F9)	Area: NEG_C-10.raw (F10)	Area: NEG_V-1.raw (F16)	Area: NEG_V-2.raw (F17)	Area: NEG_V-3.raw (F18)	Area: NEG_V-4.raw (F19)	Area: NEG_V-5.raw (F20)	Area: NEG_V-6.raw (F21)	Area: NEG_V-7.raw (F22)	Area: NEG_V-8.raw (F23)	Area: NEG_V-9.raw (F24)	Area: NEG_V-10.raw (F25)	Group Area: NEG_C	Group Area: NEG_V	Group CV [%]: NEG_C	Group CV [%]: NEG_V	Ratio: (NEG_V) / (NEG_C)	Log2 Fold Change: (NEG_V) / (NEG_C)	P-value: (NEG_V) / (NEG_C)
TRUE	Docosahexaenoic Acid	C22 H32 O2	Full match	Full match	No results	No results	Partial match	Full match		328.24	12.149	14	0	1	0			No matches found	No matches found	88.5	Single match found	DDA for preferred ion	3.44958e+09	3.38143e+09	3.00839e+09	4.19023e+09	3.22062e+09	4.55441e+09	3.24178e+09	4.71068e+09	2.78579e+09	4.92181e+09	2.31727e+10	2.10528e+10	2.30164e+10	2.37738e+10	2.36167e+10	1.10823e+10	4.17801e+09	1.26817e+10	1.52685e+10	2.24884e+10	5.2391e+09	2.45823e+10	17.8082	42.6324	4.692	2.23	1.71772e-05
TRUE	Stearic acid	C18 H36 O2	Full match	Full match	No results	Full match	Full match	Full match		284.271	13.556	5	0	6	1	Superpathway of fatty acid biosynthesis II (plant)		No matches found	No matches found	86.5	Single match found	DDA for preferred ion	2.74758e+09	3.87245e+09	4.91428e+09	6.01176e+09	5.1071e+09	6.14275e+09	3.21339e+09	6.51961e+09	4.16406e+09	6.1802e+09	1.51407e+10	1.87378e+10	1.25998e+10	2.32548e+10	2.05325e+10	1.0182e+10	5.5115e+09	1.18767e+10	1.08598e+10	8.6015e+09	7.38014e+09	1.52488e+10	25.013	46.5853	2.066	1.05	0.000234242
TRUE	Oleic Acid	C18 H34 O2	Full match	Full match	No results	Full match	Full match	Full match		282.255	12.836	12	0	3	3	Superpathway of fatty acid biosynthesis II (plant);Superpathway of fatty acids biosynthesis (E. coli);Other		No matches found	No matches found	77.3	Multiple matches found	DDA for preferred ion	3.58247e+09	3.52661e+09	2.92003e+09	4.07082e+09	3.74368e+09	4.59031e+09	3.98785e+09	5.33432e+09	2.73586e+09	4.97639e+09	1.71188e+10	1.63742e+10	2.11317e+10	2.01351e+10	1.75516e+10	8.54165e+09	4.06002e+09	9.58387e+09	9.77222e+09	1.64414e+10	5.56656e+09	2.02703e+10	17.8303	42.7497	3.641	1.86	6.71569e-05
FALSE	Arachidonic acid	C20 H32 O2	Full match	Full match	No results	Partial match	Full match	Full match		304.24	12.227	33	0	1	2	Other		No matches found	No matches found	79.4	Multiple matches found	DDA for preferred ion	1.09897e+10	6.83869e+09	9.69562e+09	1.25888e+10	6.27241e+09	1.22659e+10	1.01426e+10	1.40351e+10	1.02638e+10	1.36033e+10	1.82409e+10	1.70976e+10	2.09755e+10	2.08082e+10	1.86585e+10	1.20948e+10	9.86452e+09	1.31209e+10	1.41422e+10	1.86019e+10	1.59836e+10	2.25046e+10	22.4167	26.9405	1.408	0.49	0.0138849
TRUE	Palmitic Acid	C16 H32 O2	Full match	Full match	No results	Full match	Full match	Full match		256.24	12.656	11	0	4	2	Superpathway of fatty acid biosynthesis II (plant);Superpathway of fatty acids biosynthesis (E. coli)		No matches found	No matches found	80.2	Single match found	DDA for preferred ion	4.13993e+09	3.28001e+09	3.97281e+09	4.21169e+09	3.29445e+09	5.16183e+09	4.62179e+09	2.62275e+09	2.87739e+09	5.65937e+09	1.42483e+10	1.34284e+10	1.70877e+10	1.96058e+10	1.46825e+10	7.68097e+09	4.01861e+09	8.65232e+09	9.03682e+09	1.17131e+10	6.0775e+09	1.65155e+10	23.283	41.7273	2.717	1.44	0.000100412
TRUE	N-Acetyl-L-aspartic acid	C6 H9 N O5	No results	Invalid mass	Invalid mass	No results	No results	No results		175.047	1.59	0	1	1	0		78.6	No matches found	Single match found	70.5	No matches found	DDA for preferred ion	1.64652e+10	1.7999e+10	1.16102e+10	1.48319e+10	1.72419e+10	1.07336e+10	1.57915e+10	1.63788e+10	1.68259e+10	1.56331e+10	8.85625e+08	8.60322e+08	2.92561e+09	2.36691e+09	1.98422e+09	1.04143e+10	9.19509e+09	1.05016e+10	3.5239e+09	4.65054e+09	2.24767e+10	4.02067e+09	16.6172	79.7552	0.179	-2.48	0.000153948
FALSE	Stearic acid	C18 H36 O2	No results	Invalid mass	No results	No results	No results	No results		284.27	13.561	0	0	2	0			No matches found	No matches found	87.7	No matches found	DDA for preferred ion	4.53632e+06	1.62941e+09	1.23117e+09	326243	1.14197e+09	5.37578e+06	1.6679e+09	6.41749e+09	1.63631e+09	3.98404e+06	1.73173e+10	706992	7.09473e+09	5.83909e+09	5.89543e+09	3.33741e+09	1.69289e+09	4.1551e+09	3.23889e+09	3.88234e+09	1.75208e+09	4.81589e+09	134.937	110.525	2.749	1.46	0.0843176
FALSE	L-(+)-Lactic acid	C3 H6 O3	No results	Invalid mass	No results	No results	No results	No results		90.0303	1.631	0	0	3	0			No matches found	No matches found	67.5	No matches found	DDA for preferred ion	1.13708e+10	1.6746e+10	3.91146e+09	1.32699e+10	1.60516e+10	1.39813e+10	1.69174e+10	1.49249e+10	1.51651e+10	1.10299e+10	8.27097e+09	7.47658e+09	1.01256e+10	7.51319e+09	7.62293e+09	1.41951e+10	1.11063e+10	1.54039e+10	7.52879e+09	1.33776e+10	2.01757e+10	1.27328e+10	29.2677	22.292	0.631	-0.66	0.0403937
TRUE			No results	No results	No results	No results	No results	No results		129.041	1.632	0	0	0	0			No matches found	No matches found		No matches found	DDA for preferred ion	1.40163e+10	1.49553e+10	1.20686e+10	1.56833e+10	1.4141e+10	1.14733e+10	1.20106e+10	1.32077e+10	1.36727e+10	1.16543e+10	1.29991e+09	1.18787e+09	3.19014e+09	2.39671e+09	1.97262e+09	8.41083e+09	9.84063e+09	8.97897e+09	3.90802e+09	5.79387e+09	1.92506e+10	4.70857e+09	13.0203	69.7637	0.245	-2.03	0.00012767
TRUE			No results	No results	No results	No results	No results	No results		115.026	1.632	0	0	0	0			No matches found	No matches found		No matches found	DDA for preferred ion	1.32684e+10	1.46145e+10	1.18274e+10	1.51053e+10	1.36133e+10	1.09002e+10	1.16861e+10	1.26169e+10	1.33505e+10	1.57022e+09	8.96253e+08	8.70945e+08	2.72669e+09	1.97733e+09	1.67564e+09	8.10778e+09	9.35267e+09	8.37892e+09	3.58182e+09	4.71957e+09	1.86932e+10	3.93991e+09	33.3313	77.0297	0.211	-2.25	0.00094932
FALSE			No results	No results	No results	No results	No results	No results		90.0303	1.523	0	0	0	0			No matches found	No matches found		No matches found	DDA for preferred ion	3.48921e+09	5.94762e+09	1.09694e+10	8.01576e+08	8.42792e+08	1.24087e+10	5.31883e+09	5.13761e+09	5.83837e+08	4.18006e+09	2.3059e+09	4.07509e+09	7.56751e+07	2.78544e+09	2.60419e+09	2.02405e+09	3.91325e+09	4.27721e+09	7.58356e+08	1.81556e+09	6.46923e+09	3.4886e+09	82.4956	60.5626	0.539	-0.89	0.186196
TRUE	pentobarbital	C11 H18 N2 O3	Full match	No results	No results	No results	Full match	No results		226.131	8.851	2	0	0	0			No matches found	No matches found		No matches found	DDA for preferred ion	9.57701e+09	8.21557e+09	9.23465e+09	1.14158e+10	8.86587e+09	9.84419e+09	8.85604e+09	1.08972e+10	9.124e+09	1.03786e+10	1.85044e+09	1.88206e+09	2.96792e+09	2.94439e+09	2.33934e+09	5.67216e+09	7.05711e+09	6.07167e+09	2.77806e+09	4.67961e+09	1.40542e+10	3.83079e+09	8.67296	46.7786	0.273	-1.88	8.58408e-06
TRUE	Stearic acid	C18 H36 O2	Full match	Full match	No results	Full match	Full match	Full match		284.271	13.48	5	0	6	1	Superpathway of fatty acid biosynthesis II (plant)		No matches found	No matches found	91.7	Single match found	DDA for preferred ion	2.70352e+09	1.10246e+09	1.55319e+08	5.97357e+09	1.36027e+08	3.23773e+08	3.40742e+08	1.33045e+08	2.21836e+09	3.15987e+08	4.06661e+09	2.96003e+08	7.09825e+09	7.0461e+09	9.59747e+09	1.51781e+09	2.38935e+09	8.45345e+08	1.8996e+09	1.07662e+09	4.6929e+08	3.04511e+09	137.626	89.8292	6.489	2.7	0.0365103
FALSE			No results	No results	No results	No results	No results	No results		111.982	14.275	0	0	0	0			No matches found	No matches found		No matches found	DDA for preferred ion	4.69761e+09	5.18532e+09	1.98968e+09	8.10416e+09	4.37503e+09	4.43993e+09	4.34323e+09	3.80499e+09	4.02357e+09	4.27073e+09	6.43978e+09	4.73806e+09	4.58374e+09	5.95909e+09	3.75333e+09	7.79283e+09	3.73129e+09	3.56465e+09	3.86164e+09	3.62689e+09	6.15161e+09	5.48223e+09	33.353	35.8397	0.891	-0.17	0.855436
TRUE			No results	No results	No results	No results	No results	No results		115.026	1.49	0	0	0	0			No matches found	No matches found		No matches found	DDA for preferred ion	3.46716e+09	3.69522e+09	8.05699e+09	5.37521e+09	3.93636e+09	5.8923e+09	4.36189e+09	4.0462e+09	3.76569e+09	3.64153e+09	2.2842e+07	3.26954e+07	2.47098e+08	4.29652e+08	3.43875e+08	2.48128e+09	3.19858e+09	2.29677e+09	1.14203e+09	9.77445e+07	5.69946e+09	4.9842e+08	33.4219	116.958	0.087	-3.52	0.00105814
TRUE	N-Acetyl-L-aspartic acid	C6 H9 N O5	No results	Invalid mass	Invalid mass	No results	No results	No results		175.047	1.481	0	3	3	0		77.5	No matches found	Multiple matches found	67.5	No matches found	DDA for preferred ion	3.44097e+09	3.66475e+09	8.04434e+09	5.35767e+09	3.90318e+09	5.87535e+09	4.32995e+09	4.01311e+09	3.74533e+09	4.98113e+09	3.35657e+07	1.76673e+08	2.44178e+08	4.28244e+08	3.40928e+08	2.45765e+09	3.18311e+09	2.27477e+09	1.13602e+09	9.77482e+07	5.916e+09	4.95537e+08	31.6851	113.248	0.084	-3.58	0.000599188
FALSE			No results	No results	No results	No results	No results	No results		111.982	14.106	0	0	0	0			No matches found	No matches found		No matches found	DDA for preferred ion	1.12076e+09	7.60089e+08	4.27722e+09	5.05272e+09	4.2709e+09	4.13057e+09	4.61426e+09	3.57348e+09	3.65148e+09	5.59921e+09	4.22766e+08	2.46215e+09	1.05576e+09	3.38164e+09	1.11558e+09	3.51266e+09	3.29665e+09	4.8691e+09	1.07046e+09	3.51921e+09	5.92289e+09	3.75001e+09	41.5695	55.0217	0.633	-0.66	0.069553
TRUE			No results	No results	No results	No results	No results	No results		97.966	1.793	0	0	0	0			No matches found	No matches found		No matches found	DDA for preferred ion	2.00406e+09	1.95661e+09	2.01634e+09	1.52128e+09	1.25842e+09	8.68275e+08	1.51571e+09	2.31883e+09	1.74442e+09	1.34166e+09	4.49483e+09	3.99608e+09	4.47076e+09	5.4704e+09	3.44555e+09	1.97525e+09	2.06641e+09	3.18627e+09	3.651e+09	3.77932e+09	2.39707e+09	4.95628e+09	28.104	34.4538	2.068	1.05	0.000346758
TRUE			No results	No results	No results	No results	No results	No results		115.026	1.301	0	0	0	0			No matches found	No matches found		No matches found	DDA for preferred ion	3.45537e+09	4.28025e+09	5.25524e+09	4.84946e+09	2.66501e+09	4.75367e+09	4.63943e+09	4.27646e+09	5.05376e+09	4.64384e+09	2.75163e+08	3.13046e+08	6.63246e+08	5.80139e+08	4.68813e+08	1.84898e+09	3.35861e+09	2.71096e+09	1.4055e+09	9.97165e+08	6.61433e+09	8.82936e+08	19.0689	86.4911	0.133	-2.91	9.14654e-05
TRUE	N-Acetyl-L-aspartic acid	C6 H9 N O5	No results	Invalid mass	Invalid mass	No results	No results	No results		175.047	1.289	0	5	5	0		84.1	No matches found	Multiple matches found	73.7	No matches found	DDA for preferred ion	3.44554e+09	4.29055e+09	5.24984e+09	4.84487e+09	2.68843e+09	4.78234e+09	4.65163e+09	4.26592e+09	5.07912e+09	4.65729e+09	2.71202e+08	3.08032e+08	6.54103e+08	5.75772e+08	4.63393e+08	1.82368e+09	3.34569e+09	2.69517e+09	1.39452e+09	9.87598e+08	6.63098e+09	8.72855e+08	19.0169	86.8716	0.132	-2.93	8.90318e-05
TRUE	1,3-Benzenediol, 2-methyl-5-(8-pentadecenyl)-, (Z)-	C22 H36 O2	Full match	No results	No results	No results	Full match	No results		332.271	12.83	8	0	0	0			No matches found	No matches found		No matches found	DDA for preferred ion	4.08538e+08	4.08714e+08	3.61673e+08	5.74184e+08	4.74723e+08	6.42262e+08	4.97191e+08	7.72718e+08	3.42103e+08	6.66457e+08	5.18783e+09	4.81683e+09	4.52883e+09	5.1608e+09	5.13468e+09	1.67276e+09	5.40561e+08	2.30295e+09	2.5379e+09	4.44672e+09	6.85815e+08	4.84783e+09	24.4324	53.2829	7.069	2.82	2.87535e-05
FALSE			No results	No results	No results	No results	No results	No results		90.0303	1.377	0	0	0	0			No matches found	No matches found		No matches found	DDA for preferred ion	3.64032e+09	3.82761e+09	4.82442e+09	3.75097e+09	4.05846e+09	3.68453e+09	3.90429e+09	3.25325e+09	3.65268e+09	3.68022e+09	3.85045e+09	2.29577e+09	4.1292e+09	3.08525e+09	3.38121e+09	4.67032e+09	3.76393e+09	4.24493e+09	3.90522e+09	4.45211e+09	5.48388e+09	4.89145e+09	13.5621	17.313	0.892	-0.16	0.0794414
TRUE	Inosine	C10 H12 N4 O5	Full match	No results	No results	Full match	Partial match	Full match		268.081	2.599	11	0	0	5	Superpathway of purine nucleotide salvage;Superpathway of CMP-sialic acids biosynthesis;Purine nucleotides degradation II (aerobic);Other		No matches found	No matches found		Multiple matches found	DDA for preferred ion	3.01728e+09	4.51477e+09	3.26605e+09	4.40633e+09	2.90362e+09	4.40593e+09	2.58037e+09	4.04067e+09	2.39016e+09	3.43818e+09	1.02417e+09	9.71455e+08	1.03986e+09	9.0086e+08	1.04628e+09	2.00186e+09	3.07423e+09	2.94065e+09	1.25551e+09	3.31168e+09	4.91572e+09	1.76716e+09	23.2072	48.7908	0.359	-1.48	0.000108783
FALSE			No results	No results	No results	No results	No results	No results		97.966	1.907	0	0	0	0			No matches found	No matches found		No matches found	DDA for preferred ion	1.61149e+09	1.27865e+09	6.71417e+08	3.46433e+08	7.22167e+08	4.75275e+08	1.26857e+09	2.16086e+08	4.93244e+08	6.66193e+08	4.49483e+09	3.99608e+09	1.80726e+09	5.58791e+08	1.63606e+09	2.69059e+08	1.77254e+08	8.96732e+08	1.98253e+08	9.49056e+08	9.74058e+08	1.00234e+09	61.299	120.239	1.029	0.04	0.694078
FALSE			No results	No results	No results	No results	No results	No results		97.9661	2.061	0	0	0	0			No matches found	No matches found		No matches found	DDA for preferred ion	1.61149e+09	1.27865e+09	2.10552e+08	1.78787e+08	7.22167e+08	4.75275e+08	7.90253e+07	5.11352e+07	4.6279e+08	6.66193e+08	4.49483e+09	1.8306e+08	1.80726e+09	3.29536e+08	1.63606e+09	2.49917e+08	6.47821e+07	3.07429e+08	9.58737e+07	9.49056e+08	6.81938e+08	3.82163e+08	93.4944	157.302	0.56	-0.84	0.812399
TRUE	Taurine	C2 H7 N O3 S	No results	Invalid mass	No results	No results	No results	No results		125.013	1.372	0	0	5	0			No matches found	No matches found	80.4	No matches found	DDA for preferred ion	2.74259e+09	3.22239e+09	3.8033e+09	2.90898e+09	3.71164e+09	4.21005e+09	3.66617e+09	3.23696e+09	3.27977e+09	3.32089e+09	1.08735e+09	7.17606e+08	9.85302e+08	1.0848e+09	8.70041e+08	3.09257e+09	2.85587e+09	2.54004e+09	2.233e+09	1.19157e+09	4.96713e+09	1.56309e+09	12.626	54.0317	0.315	-1.67	0.000288819
FALSE	DL-β-Leucine	C6 H13 N O2	No results	Invalid mass	No results	No results	No results	No results		131.093	2.217	0	0	1	0			No matches found	No matches found	77	No matches found	DDA for preferred ion	1.30798e+09	1.53492e+09	1.08097e+09	1.6071e+09	8.84657e+08	2.2637e+09	1.53453e+09	2.0419e+09	1.15873e+09	1.29579e+09	1.88603e+09	2.10188e+09	1.9839e+09	2.65245e+09	2.18616e+09	1.37414e+09	2.17432e+09	2.53577e+09	1.94495e+09	3.94714e+09	2.07211e+09	3.00691e+09	27.05	20.7009	1.451	0.54	0.00859719
TRUE	L-Glutamic acid	C5 H9 N O4	No results	Invalid mass	No results	No results	No results	No results		147.052	1.27	0	0	11	0			No matches found	No matches found	82.3	No matches found	DDA for preferred ion	2.99953e+09	3.92979e+09	3.44677e+09	3.46741e+09	3.37805e+09	3.19564e+09	3.1852e+09	2.36716e+09	3.21858e+09	2.80872e+09	1.0151e+09	1.11627e+09	1.61368e+09	1.05888e+09	8.88725e+08	2.82962e+09	3.13883e+09	2.65957e+09	2.56244e+09	1.67339e+09	4.64405e+09	1.83753e+09	16.3158	46.7812	0.396	-1.34	0.000535988
FALSE			No results	No results	No results	No results	No results	No results		285.274	13.463	0	0	0	0			No matches found	No matches found		No matches found	DDA for preferred ion	7.46492e+08	8.49419e+08	8.14897e+08	9.41232e+08	7.46701e+08	1.11792e+09	1.12947e+08	8.66271e+08	5.45765e+08	1.02308e+09	7.12254e+08	2.9286e+09	3.8312e+09	3.36428e+09	1.20848e+09	6.30184e+08	7.72439e+08	1.9327e+09	1.8726e+09	1.84766e+09	1.22571e+09	2.06141e+09	35.4481	59.0805	1.682	0.75	0.0197577
TRUE	N-Acetyl-1-aspartylglutamic acid	C11 H16 N2 O8	Full match	Full match	No results	No results	Full match	Full match		304.09	1.84	4	0	3	0			No matches found	No matches found	84	Single match found	DDA for preferred ion	2.07157e+09	2.77879e+09	2.7517e+09	3.55159e+09	3.71714e+09	3.13795e+09	2.39529e+09	3.12013e+09	2.85453e+09	3.33556e+09	3.01748e+08	2.18746e+08	4.85304e+08	4.61062e+08	4.68559e+08	1.22723e+09	9.2889e+08	1.73109e+09	6.4857e+08	9.13213e+08	4.32071e+09	7.78284e+08	15.2111	57.1698	0.18	-2.47	2.44897e-06
FALSE	Taurine	C2 H7 N O3 S	No results	Invalid mass	No results	No results	No results	No results		125.013	1.459	0	0	3	0			No matches found	No matches found	80.8	No matches found	DDA for preferred ion	2.66634e+07	1.48767e+07	8.62128e+07	2.90898e+09	8.8241e+07	3.23667e+07	3.66617e+09	3.23696e+09	3.27977e+09	3.32089e+09	3.62675e+08	3.41494e+08	4.85009e+08	3.88152e+08	4.14483e+08	3.09257e+09	5.68071e+07	2.54004e+09	4.08513e+07	1.07774e+09	2.15189e+09	5.65618e+08	102.755	117.679	0.263	-1.93	0.943172
TRUE	Inosine	C10 H12 N4 O5	Full match	No results	No results	Full match	Partial match	Full match		268.081	2.182	11	0	0	5	Superpathway of purine nucleotide salvage;Superpathway of CMP-sialic acids biosynthesis;Purine nucleotides degradation II (aerobic);Other		No matches found	No matches found		Multiple matches found	DDA for preferred ion	3.07725e+09	3.55437e+09	1.84189e+09	2.50548e+09	2.72194e+09	3.63014e+09	3.59657e+09	2.40348e+09	3.13742e+09	2.70235e+09	8.75056e+08	6.67136e+08	7.21499e+08	5.99498e+08	6.01848e+08	1.79405e+09	2.29595e+09	1.79438e+09	1.29958e+09	772519	4.24056e+09	1.26418e+09	21.0289	64.6538	0.298	-1.75	0.0408957
TRUE	Adenosine	C10 H13 N5 O4	Full match	Full match	Full match	Full match	Full match	Full match		267.097	4.436	7	2	2	5	Superpathway of purine nucleotide salvage;Purine nucleotides degradation II (aerobic);Other	80.1	No matches found	Multiple matches found	84.3	Multiple matches found	DDA for preferred ion	2.93853e+09	2.26052e+09	2.14793e+09	3.2595e+09	2.93466e+09	2.34815e+09	2.70341e+09	2.00917e+09	2.76279e+09	2.76997e+09	4.96733e+08	2.77462e+08	8.47765e+08	6.62753e+08	5.2221e+08	2.33099e+09	1.97545e+09	1.80264e+09	1.00829e+09	1.24095e+09	3.84575e+09	1.11176e+09	15.2107	60.5748	0.289	-1.79	0.000184676
TRUE	Adenosine 5'-monophosphate	C10 H14 N5 O7 P	Full match	Full match	No results	Full match	Full match	Full match		347.063	1.863	9	0	6	93	Superpathway of mycolyl-arabinogalactan-peptidoglycan complex biosynthesis;Superpathway of histidine, purine, and pyrimidine biosynthesis;Superpathway of purine nucleotide salvage;Superpathway of anaerobic sucrose degradation;Superpathway of rifamycin B biosynthesis;Superpathway of glycolysis, pyruvate dehydrogenase, TCA, and glyoxylate bypass;Superpathway of fatty acid biosynthesis II (plant);Su…		No matches found	No matches found	87.5	Multiple matches found	DDA for preferred ion	1.8756e+09	1.97398e+09	2.53606e+09	2.98942e+09	1.65794e+09	1.7262e+09	2.31696e+09	1.81024e+09	8.31511e+08	2.35429e+09	7.59626e+07	2.42434e+08	4.20271e+08	3.53264e+08	3.02966e+08	1.43191e+09	1.79787e+09	2.57051e+09	6.15996e+08	1.81664e+09	2.95413e+09	6.94332e+08	29.535	85.8266	0.235	-2.09	0.00344408
FALSE	Xanthine	C5 H4 N4 O2	No match	Invalid mass	No results	No results	No results	No results		152.032	1.972	0	0	1	0			No matches found	No matches found	82.7	No matches found	DDA for preferred ion	1.67814e+09	1.96432e+09	1.49125e+09	2.58515e+09	2.68829e+09	2.43111e+09	1.63722e+09	1.00059e+09	1.9518e+09	2.97783e+09	1.37709e+09	1.15271e+09	1.95373e+09	1.91715e+09	1.6694e+09	1.39611e+09	1.50035e+09	1.7731e+09	1.2393e+09	2.86464e+09	2.99231e+09	2.17584e+09	28.5903	15.4166	0.727	-0.46	0.0280396
TRUE	L-Glutamic acid	C5 H9 N O4	No results	Invalid mass	No results	No results	No results	No results		147.052	1.416	0	0	2	0			No matches found	No matches found	66.2	No matches found	DDA for preferred ion	2.02837e+09	6.18318e+08	2.71658e+09	1.13103e+09	2.11726e+09	2.03108e+09	2.73465e+09	2.46857e+09	1.96284e+09	2.2586e+09	7.2703e+08	7.26039e+08	6.77986e+08	1.19491e+09	1.30979e+09	1.19193e+09	1.42598e+09	1.8529e+09	1.2057e+09	1.27138e+09	3.02276e+09	1.45819e+09	33.1005	28.0474	0.482	-1.05	0.00202728
FALSE	Hypoxanthine	C5 H4 N4 O	No match	Invalid mass	Invalid mass	No results	No match	No match		136.037	1.877	4	2	4	0		68.9	No matches found	Multiple matches found	76.1	Single match found	DDA for preferred ion	1.52851e+09	1.87517e+09	1.2648e+09	1.20253e+09	1.2955e+09	2.16227e+09	2.67777e+08	2.67018e+09	1.04024e+09	1.27094e+09	6.15189e+08	5.18733e+08	1.0753e+09	1.03427e+09	7.40285e+08	9.8527e+08	1.71434e+09	1.37369e+09	9.32278e+08	1.64421e+09	1.88611e+09	1.25466e+09	43.8127	32.2576	0.665	-0.59	0.131266
FALSE			No results	No results	No results	No results	No results	No results		97.966	14.818	0	0	0	0			No matches found	No matches found		No matches found	DDA for preferred ion	8.0228e+07	9.65264e+07	1.02812e+07	9.96515e+08	1.09143e+09	2.53343e+09	5.77247e+08	7.23453e+08	5.88291e+08	1.31256e+09	9.60491e+07	1.44284e+08	4.86261e+08	6.08105e+08	1.88998e+09	2.63584e+09	1.94359e+09	6.52906e+06	1.52005e+09	1.00017e+09	9.40372e+08	8.7139e+08	93.3731	90.1008	0.927	-0.11	0.930229
FALSE	Adenosine 5'-monophosphate	C10 H14 N5 O7 P	Full match	Full match	No results	Full match	Full match	Full match		347.063	1.942	9	0	6	93	Superpathway of mycolyl-arabinogalactan-peptidoglycan complex biosynthesis;Superpathway of histidine, purine, and pyrimidine biosynthesis;Superpathway of purine nucleotide salvage;Superpathway of anaerobic sucrose degradation;Superpathway of rifamycin B biosynthesis;Superpathway of glycolysis, pyruvate dehydrogenase, TCA, and glyoxylate bypass;Superpathway of fatty acid biosynthesis II (plant);Su…		No matches found	No matches found	91.9	Multiple matches found	DDA for preferred ion	1.8756e+09	1.97398e+09	1.05062e+08	2.84701e+08	1.65794e+09	1.7262e+09	2.31696e+09	1.81024e+09	1.95271e+09	2.35429e+09	3.23297e+08	2.42434e+08	4.20271e+08	3.53264e+08	3.02966e+08	1.43191e+09	1.79787e+09	2.57051e+09	6.15996e+08	1.81664e+09	2.66662e+09	7.18592e+08	48.4506	79.6948	0.269	-1.89	0.1385
FALSE			No results	No results	No results	No results	No results	No results		97.9755	1.548	0	0	0	0			No matches found	No matches found		No matches found	DDA for preferred ion	1.87753e+09	2.37125e+09	1.74711e+09	1.29876e+09	1.71538e+09	2.541e+09	2.09476e+09	1.80334e+09	1.76703e+09	1.72338e+09	3.3544e+08	1.20993e+09	1.46086e+09	1.8269e+09	2.49117e+09	1.50124e+09	1.7569e+09	2.17189e+09	2.40386e+09	1.28608e+09	2.66818e+09	2.09359e+09	19.9996	42.1217	0.785	-0.35	0.0868077
TRUE	N-C18:0 Phytoceramide	C36 H73 N O4	Full match	No results	No results	No results	Full match	No results		583.554	12.652	1	0	0	0			No matches found	No matches found		No matches found	DDA for preferred ion	6.63438e+06	9.00711e+06	4.50335e+06	5.77247e+06	6.45244e+06	4.55991e+06	5.35402e+06	9.3049e+06	2.99218e+06	8.81251e+06	2.24871e+09	1.60442e+09	2.46714e+09	1.76548e+09	2.14472e+09	7.44169e+08	9.50465e+07	7.98053e+08	8.47713e+08	1.19248e+09	8.68354e+06	1.69833e+09	33.5362	61.3763	195.581	7.61	5.63505e-09
TRUE	L-Asparate	C4 H7 N O4	No results	Invalid mass	Invalid mass	No results	No results	No results		133.036	1.265	0	7	4	0		79.9	No matches found	Multiple matches found	75.3	No matches found	DDA for preferred ion	1.87771e+09	1.93239e+09	1.99641e+09	2.16468e+09	2.16088e+09	2.40817e+09	2.43805e+09	2.08169e+09	1.56835e+09	1.91333e+09	4.93592e+08	4.84953e+08	7.33505e+08	6.2525e+08	6.10886e+08	1.38768e+09	1.55404e+09	1.35131e+09	1.03109e+09	8.3638e+08	3.02782e+09	8.44458e+08	10.8736	42.6482	0.279	-1.84	1.46346e-05
TRUE			Unused	No results	No results	No results	No results	No results		313.102	4.428	0	0	0	0			No matches found	No matches found		No matches found	DDA for preferred ion	2.53275e+08	1.6479e+09	6.26721e+08	2.43566e+09	2.23445e+09	1.74955e+09	2.03263e+09	1.60417e+09	2.01873e+09	2.148e+09	3.82705e+08	2.12446e+08	6.60647e+08	3.60273e+08	3.21396e+08	1.67384e+09	4.26941e+07	1.38451e+09	7.93681e+08	9.3579e+08	2.72072e+09	6.99868e+08	41.2467	72.8318	0.257	-1.96	0.0058303
TRUE	N-Acetyl-1-aspartylglutamic acid	C11 H16 N2 O8	No results	Invalid mass	No results	No results	No match	No results		152.045	1.859	2	0	1	0			No matches found	No matches found	74.2	No matches found	DDA for other ion	1.34995e+09	1.6746e+09	7.76524e+08	2.18558e+09	2.35331e+09	1.93634e+09	1.43189e+09	1.95248e+09	1.78613e+09	2.05234e+09	1.83643e+08	1.62424e+08	3.44187e+08	3.13651e+08	2.88238e+08	8.89784e+08	9.13234e+08	1.06219e+09	4.06788e+08	6.32777e+08	2.68652e+09	4.97143e+08	24.5541	60.0146	0.185	-2.43	7.31307e-06
FALSE	4-Oxoproline	C5 H7 N O3	No results	Invalid mass	No results	No results	No results	No results		129.041	1.414	0	0	3	0			No matches found	No matches found	72.8	No matches found	DDA for preferred ion	1.64924e+09	3.3728e+08	1.89409e+09	9.50459e+08	1.9601e+09	3.9558e+08	2.23291e+09	2.15505e+09	1.42737e+09	1.81608e+09	7.03251e+08	7.15536e+08	6.63029e+08	6.83947e+08	8.47266e+08	1.1663e+09	1.37896e+09	1.30792e+09	1.15831e+09	9.0486e+08	2.51374e+09	1.16422e+09	45.9344	30.1905	0.463	-1.11	0.104346
FALSE	L-(-)-Malic acid	C4 H6 O5	No results	Invalid mass	No results	No results	No results	No results		134.02	1.586	0	0	15	0			No matches found	No matches found	77.7	No matches found	DDA for preferred ion	8.99903e+08	7.48433e+08	1.21042e+09	1.60074e+09	8.35487e+08	1.53145e+09	8.92972e+08	1.32877e+09	6.78724e+08	1.07845e+09	7.6133e+08	7.2673e+08	1.15025e+09	1.15943e+09	2.79249e+08	2.22945e+09	7.57023e+08	1.32555e+09	1.7377e+09	2.06456e+09	1.43274e+09	1.37451e+09	28.578	45.7616	0.959	-0.06	0.657906
TRUE	Adenine	C5 H5 N5	No results	Invalid mass	No results	No results	No match	No match		135.053	4.438	4	0	1	0			No matches found	No matches found	80.1	Multiple matches found	DDA for preferred ion	1.34549e+09	1.43391e+09	1.74827e+09	2.17756e+09	1.80859e+09	1.68436e+09	2.09619e+09	1.41172e+09	1.73907e+09	1.48178e+09	2.93717e+08	1.84305e+08	5.27836e+08	4.76257e+08	3.27994e+08	2.15684e+09	1.38483e+09	1.17438e+09	6.84401e+08	8.25815e+08	2.46243e+09	7.18791e+08	16.1902	73.702	0.292	-1.78	0.000651401
TRUE	Adenosine 5'-monophosphate	C10 H14 N5 O7 P	Full match	Full match	No results	Full match	Full match	Full match		347.063	1.467	9	0	3	93	Superpathway of mycolyl-arabinogalactan-peptidoglycan complex biosynthesis;Superpathway of histidine, purine, and pyrimidine biosynthesis;Superpathway of purine nucleotide salvage;Superpathway of anaerobic sucrose degradation;Superpathway of rifamycin B biosynthesis;Superpathway of glycolysis, pyruvate dehydrogenase, TCA, and glyoxylate bypass;Superpathway of fatty acid biosynthesis II (plant);Su…		No matches found	No matches found	74.6	Multiple matches found	DDA for preferred ion	1.29586e+09	8.54309e+08	2.14942e+09	1.12377e+09	1.35565e+09	1.25965e+09	1.63553e+09	1.03784e+09	1.53695e+09	1.05276e+09	3.11326e+08	3.01294e+08	2.06356e+08	1.54112e+08	1.13863e+08	1.11955e+09	1.34249e+09	1.25234e+09	6.34054e+08	8.15888e+07	1.84371e+09	5.01458e+08	30.3555	87.4445	0.272	-1.88	0.00261899
TRUE	N-Acetylneuraminic acid	C11 H19 N O9	No results	No results	Full match	Full match	Full match	Full match		309.107	1.468	6	1	0	3	Superpathway of CMP-sialic acids biosynthesis;Superpathway of燦-acetylneuraminate degradation;Other	62	No matches found	Single match found		Single match found	DDA for preferred ion	1.33021e+09	9.8222e+08	2.11646e+09	1.09631e+09	1.42229e+08	1.29982e+09	1.65073e+09	1.07605e+09	1.54821e+09	1.1053e+09	3.69879e+08	3.60211e+08	2.09715e+08	2.06206e+08	1.74005e+08	1.17907e+09	1.36395e+09	1.33141e+09	6.67434e+08	1.68242e+08	1.70311e+09	5.9759e+08	43.4986	79.6113	0.351	-1.51	0.0161702
TRUE			No results	No results	No results	No results	No results	No results		118.025	1.872	0	0	0	0			No matches found	No matches found		No matches found	DDA for preferred ion	1.4575e+09	1.48182e+09	1.0624e+09	1.4253e+09	1.58184e+09	2.10113e+09	1.99781e+09	2.07706e+09	1.23157e+09	1.62192e+09	2.6216e+08	2.47061e+08	3.36953e+08	2.73208e+08	2.66201e+08	7.95677e+08	1.58124e+09	1.20456e+09	1.75109e+08	7.11625e+08	2.24723e+09	4.16888e+08	19.12	83.3211	0.186	-2.43	0.000127836
TRUE			No results	No results	No results	No results	No results	No results		72.0198	1.864	0	0	0	0			No matches found	No matches found		No matches found	DDA for preferred ion	1.48137e+09	1.49427e+09	1.04183e+09	1.40249e+09	1.54675e+09	2.05032e+09	2.02414e+09	2.07126e+09	1.2568e+09	1.57466e+09	2.66127e+08	2.48805e+08	3.73689e+08	2.84227e+08	2.64785e+08	8.2233e+08	1.61755e+09	1.24877e+09	1.74369e+08	7.04036e+08	2.21836e+09	4.37005e+08	19.1478	83.4413	0.197	-2.34	0.000157382
TRUE	Linoleic Acid	C18 H32 O2	Full match	Full match	No results	Full match	Not the top hit	Full match		280.24	12.323	15	0	2	2	Other		No matches found	No matches found	76.8	Multiple matches found	DDA for preferred ion	2.85381e+08	2.7818e+08	1.91017e+08	3.52198e+08	2.70419e+08	3.3982e+08	3.10939e+08	3.62654e+08	1.98237e+08	3.93512e+08	1.82905e+09	1.85392e+09	1.78567e+09	2.02923e+09	1.6402e+09	7.29506e+08	6.57517e+08	9.5118e+08	8.41709e+08	1.9443e+09	4.3653e+08	2.00695e+09	19.8867	43.2133	4.598	2.2	1.38242e-06
FALSE	Inosine-5'-monophosphate (IMP)	C10 H13 N4 O8 P	Full match	Full match	No results	Full match	Partial match	No match		348.047	1.458	3	0	3	12	Superpathway of histidine, purine, and pyrimidine biosynthesis;Superpathway of purine nucleotide salvage;Purine nucleotides degradation II (aerobic);Superpathway of purine nucleotides燿e novo燽iosynthesis I;Other		No matches found	No matches found	86	Multiple matches found	DDA for preferred ion	5.35271e+08	8.0432e+08	1.90028e+09	8.35353e+08	9.7363e+08	7.25596e+08	9.11519e+08	7.30238e+08	1.51629e+09	7.19571e+08	9.43605e+07	1.33235e+08	2.9274e+08	2.4865e+08	2.22522e+08	9.80526e+08	9.58447e+08	1.44753e+09	1.29894e+09	1.36469e+09	1.22561e+09	7.69007e+08	46.8599	77.2853	0.627	-0.67	0.0393427
FALSE	Inosine-5'-monophosphate (IMP)	C10 H13 N4 O8 P	No results	Invalid mass	No results	No results	No results	No results		174.023	1.458	0	0	3	0			No matches found	No matches found	86	No matches found	DDA for other ion	5.34292e+08	8.01509e+08	1.8796e+09	8.32587e+08	9.70204e+08	7.24553e+08	9.10715e+08	7.29579e+08	1.50445e+09	7.1854e+08	9.4134e+07	1.33009e+08	2.92326e+08	2.48411e+08	2.22284e+08	9.70592e+08	9.54249e+08	1.43072e+09	1.27578e+09	1.34542e+09	1.22143e+09	7.62695e+08	46.3899	76.8856	0.624	-0.68	0.0377505
TRUE			No results	No results	No results	No results	No results	No results		97.9755	1.268	0	0	0	0			No matches found	No matches found		No matches found	DDA for preferred ion	6.97628e+08	7.42951e+08	1.34401e+09	9.39212e+08	8.34511e+08	1.49458e+09	1.87165e+09	8.55517e+08	7.37316e+08	1.02612e+09	3.27961e+08	2.83466e+08	4.72415e+08	3.72823e+08	4.25507e+08	6.67172e+08	7.98497e+08	7.77824e+08	6.14899e+08	6.1433e+08	1.26437e+09	5.99287e+08	35.9001	32.2645	0.474	-1.08	3.20497e-05
FALSE			No results	No results	No results	No results	No results	No results		88.0148	1.596	0	0	0	0			No matches found	No matches found		No matches found	DDA for preferred ion	8.46328e+08	8.43667e+08	1.0256e+09	1.05919e+09	8.40718e+08	1.09529e+09	1.23649e+09	9.36296e+08	1.314e+09	9.55776e+08	7.57813e+08	7.14987e+08	1.16604e+09	7.3027e+08	3.29933e+08	1.64856e+09	1.40516e+09	1.33157e+09	1.68799e+09	1.75295e+09	1.42701e+09	1.45949e+09	16.5391	39.7463	1.023	0.03	0.661348
TRUE			No results	No results	No results	No results	No results	No results		104.046	2.017	0	0	0	0			No matches found	No matches found		No matches found	DDA for preferred ion	1.4135e+08	6.92254e+07	2.31737e+06	229987	5.19181e+07	1.07963e+08	1.03764e+08	7.15786e+07	4.46494e+07	9.82139e+07	8.60231e+08	8.43047e+08	1.63527e+09	1.67585e+09	1.28193e+09	1.4071e+08	1.21328e+09	1.33242e+09	8.34607e+06	2.94787e+08	1.03389e+08	1.49685e+09	66.8799	62.4505	14.478	3.86	0.00500447
TRUE	D-Sphingosine	C18 H37 N O2	Full match	Full match	No results	Partial match	Not the top hit	Full match		299.282	11.981	6	0	1	1	Other		No matches found	No matches found	72.8	Multiple matches found	DDA for preferred ion	2.20834e+07	2.37258e+07	1.04543e+07	2.25793e+07	1.91608e+07	2.04509e+07	1.66026e+07	2.38114e+07	1.11415e+07	2.12502e+07	1.45648e+09	1.43787e+09	1.66126e+09	1.49655e+09	1.4316e+09	6.00297e+08	8.55326e+07	6.25757e+08	8.01099e+08	1.15491e+09	2.9274e+07	1.50002e+09	25.3895	53.312	51.241	5.68	9.53741e-08
TRUE			No results	No results	No results	No results	No results	No results		116.01	1.351	0	0	0	0			No matches found	No matches found		No matches found	DDA for preferred ion	1.15782e+09	1.35662e+09	5.48142e+08	1.64905e+09	1.62474e+09	1.41904e+09	9.98986e+08	1.15619e+09	1.51578e+09	1.01582e+09	9.15067e+07	4.8415e+07	1.34831e+08	9.30551e+07	1.53627e+08	1.27764e+09	1.29534e+09	9.51991e+08	4.25645e+08	2.23325e+07	1.87537e+09	1.83604e+08	27.1967	114.471	0.098	-3.35	0.00254299
FALSE	L-Phenylalanine	C9 H11 N O2	No results	Invalid mass	Invalid mass	No results	No results	No results		165.078	3.85	0	3	3	0		81.3	No matches found	Multiple matches found	78.7	No matches found	DDA for preferred ion	4.14932e+08	5.03129e+08	6.43251e+08	8.78649e+08	5.96121e+08	9.66372e+08	8.08074e+08	1.09845e+09	5.72151e+08	8.85246e+08	3.41711e+08	8.21292e+08	1.21783e+09	1.09832e+09	7.74425e+08	9.30138e+08	5.27514e+08	9.1588e+08	9.54714e+08	1.60111e+09	1.06629e+09	1.23249e+09	26.974	27.5577	1.156	0.21	0.53648
TRUE			Unused	No results	No results	No results	No results	No results		345.288	11.979	0	0	0	0			No matches found	No matches found		No matches found	DDA for preferred ion	2.18093e+07	2.33202e+07	1.01175e+07	2.21605e+07	1.86286e+07	1.98639e+07	1.61295e+07	2.32546e+07	1.0877e+07	2.05458e+07	1.39889e+09	1.38254e+09	1.59067e+09	1.43174e+09	1.37777e+09	5.78455e+08	8.22965e+07	6.02995e+08	7.71043e+08	1.11375e+09	2.83678e+07	1.43845e+09	25.7837	53.2214	50.707	5.66	9.48356e-08
TRUE			No results	No results	No results	No results	No results	No results		130.026	1.346	0	0	0	0			No matches found	No matches found		No matches found	DDA for preferred ion	1.09532e+09	1.29542e+09	4.85417e+08	1.56898e+09	1.51855e+09	1.34805e+09	9.16369e+08	1.10836e+09	1.42868e+09	9.34218e+08	9.72239e+07	5.78644e+07	1.46123e+08	1.08139e+08	1.70067e+08	1.20493e+09	1.17717e+09	9.51793e+08	4.12872e+08	3.58158e+07	1.7781e+09	2.01434e+08	28.3682	108.546	0.113	-3.14	0.00215555
TRUE			No results	No results	No results	No results	No results	No results		176.031	1.351	0	0	0	0			No matches found	No matches found		No matches found	DDA for preferred ion	1.08149e+09	1.27349e+09	4.73641e+08	1.55778e+09	1.51667e+09	1.35097e+09	9.16888e+08	1.11099e+09	1.42789e+09	9.37087e+08	8.34024e+07	4.36185e+07	1.30233e+08	8.69689e+07	1.41906e+08	1.19945e+09	1.17376e+09	9.44839e+08	3.97227e+08	1.53601e+07	1.76972e+09	1.72893e+08	28.4465	113.88	0.098	-3.36	0.00309365
FALSE			No results	No results	No results	No results	No results	No results		97.966	14.747	0	0	0	0			No matches found	No matches found		No matches found	DDA for preferred ion	8.0228e+07	4.57967e+07	1.42903e+09	1.35651e+09	6.38259e+08	1.5186e+09	6.39309e+08	7.62611e+08	5.88291e+08	6.69682e+08	7.82213e+07	8.76564e+07	3.28392e+08	3.3417e+07	1.33574e+09	6.5989e+08	6.66376e+08	1.2655e+09	1.03542e+09	5.66923e+08	9.19673e+08	6.8683e+08	68.0279	82.5452	0.747	-0.42	0.397905
FALSE	lysophosphatidylethanolamine (22:6(4Z,7Z,10Z,13Z,16Z,19Z)/0:0)	C27 H44 N O7 P	Not the top hit	No results	No results	No results	Full match	No results		525.285	11.53	2	0	0	0			No matches found	No matches found		No matches found	DDA for preferred ion	5.40301e+08	5.76231e+08	4.98886e+08	6.7475e+08	5.17211e+08	4.91328e+08	4.52924e+08	6.0326e+08	3.47994e+08	6.38392e+08	1.38501e+09	1.28794e+09	1.40118e+09	1.46998e+09	1.41365e+09	6.91502e+08	4.88314e+08	7.29031e+08	7.48034e+08	1.21677e+09	7.91922e+08	1.42038e+09	17.3113	39.9995	1.794	0.84	0.0027042
TRUE	[FA(22:5)]7Z_10Z_13Z_16Z_19Z-docosapentaenoicacid	C22 H34 O2	Full match	No results	No results	No results	Partial match	Full match		330.256	12.544	14	0	0	0			No matches found	No matches found		Multiple matches found	DDA for preferred ion	5.76143e+07	4.88472e+07	7.88374e+07	7.66622e+07	5.21746e+07	1.06473e+08	7.48502e+07	9.3348e+07	6.61701e+07	1.14921e+08	1.08853e+09	1.08616e+09	1.17386e+09	1.37295e+09	1.34172e+09	3.02309e+08	8.63305e+07	4.04801e+08	4.90457e+08	9.92779e+08	1.07866e+08	1.17665e+09	26.4501	59.3462	10.908	3.45	2.96155e-05
TRUE			Unused	No results	No results	No results	No results	No results		286.08	1.86	0	0	0	0			No matches found	No matches found		No matches found	DDA for preferred ion	7.21625e+08	1.10419e+09	3.39392e+08	1.36601e+09	1.36383e+09	1.20161e+09	9.634e+08	1.16764e+09	1.0684e+09	1.28322e+09	1.18105e+08	5.63228e+07	1.41118e+08	1.4741e+08	1.58138e+08	3.37449e+08	7.8371e+08	6.68894e+08	2.41782e+08	5.69915e+07	1.65449e+09	2.064e+08	28.6071	93.7899	0.125	-3	9.71945e-05
FALSE	L-(-)-Malic acid	C4 H6 O5	No results	Invalid mass	No results	No results	No results	No results		134.02	1.746	0	0	6	0			No matches found	No matches found	76.7	No matches found	DDA for preferred ion	7.96518e+08	2.72141e+08	3.48795e+08	1.00158e+09	1.18878e+09	5.84987e+08	1.00067e+09	9.1146e+08	1.10872e+09	5.13472e+08	7.47046e+08	5.61453e+08	6.83864e+08	7.98836e+08	5.41369e+08	8.10479e+08	1.34548e+09	7.78386e+08	6.9297e+08	7.12472e+08	1.23102e+09	9.45917e+08	41.0465	32.9631	0.768	-0.38	0.833598
FALSE	Citric acid	C6 H8 O7	No match	Full match	Full match	Not the top hit	Partial match	Full match		192.026	1.765	16	2	1	9	Superpathway of glycolysis, pyruvate dehydrogenase, TCA, and glyoxylate bypass;Superpathway of cytosolic glycolysis (plants), pyruvate dehydrogenase and TCA cycle;Other	81	No matches found	Multiple matches found	78.3	Multiple matches found	DDA for preferred ion	6.30667e+07	8.18619e+07	2.91436e+08	3.77416e+08	3.55684e+08	9.49861e+08	8.10772e+08	7.45161e+08	1.12313e+09	4.4762e+08	2.38008e+08	2.82231e+08	1.07463e+09	8.48031e+08	8.32268e+08	4.80118e+08	8.14778e+08	1.31285e+09	1.18772e+09	1.1548e+09	5.83262e+08	1.13573e+09	69.6531	42.6415	1.947	0.96	0.137983
FALSE			Unused	No results	No results	No results	No results	No results		228.996	5.916	0	0	0	0			No matches found	No matches found		No matches found	DDA for preferred ion	162592	398567	150967	4.08583e+06	212296	1.22849e+07	2.51042e+07	8.30138e+06	905360	6.68431e+06	143667	147807	149403	149880	136015	974802	2.17333e+06	1.79285e+08	1.44006e+06	1.2927e+09	3.60728e+06	715351	136.784	269.023	0.198	-2.33	0.861745
FALSE	N-Butylbenzenesulfonamide	C10 H15 N O2 S	Full match	Full match	No results	No results	Partial match	No results		213.082	8.852	2	0	2	0			No matches found	No matches found	80.7	No matches found	DDA for preferred ion	6.93601e+08	5.91385e+08	5.72125e+08	6.77831e+08	5.93976e+08	5.66147e+08	5.75054e+08	5.80288e+08	7.14142e+08	5.86244e+08	8.6375e+08	8.86687e+08	7.78535e+08	7.85711e+08	8.44293e+08	5.90112e+08	6.91143e+08	8.68077e+08	8.26025e+08	1.28605e+09	8.58783e+08	1.09058e+09	11.4254	21.2431	1.27	0.34	0.0247344
TRUE	Uric acid	C5 H4 N4 O3	No match	Invalid mass	Invalid mass	No results	No results	No results		168.027	1.729	0	1	1	0		80.9	No matches found	Single match found	80.6	No matches found	DDA for preferred ion	5.74226e+07	6.51864e+07	4.19309e+07	5.95353e+07	4.27474e+07	4.48048e+07	4.14659e+07	3.61256e+07	4.49591e+07	5.75937e+07	5.54889e+08	6.36045e+08	4.65192e+08	5.83132e+08	4.75956e+08	1.91812e+08	6.89061e+07	3.3093e+08	3.47925e+08	1.2712e+09	6.59464e+07	5.96337e+08	22.2703	57.0818	9.043	3.18	1.03497e-05
FALSE	L-(-)-Malic acid	C4 H6 O5	No results	Invalid mass	No results	No results	No results	No results		134.02	1.478	0	0	9	0			No matches found	No matches found	73	No matches found	DDA for preferred ion	8.82085e+08	1.95925e+08	9.05992e+08	2.15036e+08	2.1417e+08	1.22456e+09	3.39249e+08	2.95305e+08	2.85661e+08	7.83279e+08	2.30284e+08	1.79359e+08	2.5928e+08	1.76978e+08	2.79249e+08	2.66053e+08	3.45639e+08	1.6099e+08	4.25927e+08	2.15551e+08	4.53721e+08	3.12883e+08	70.5231	39.2835	0.69	-0.54	0.0203913
TRUE			No results	No results	No results	No results	No results	No results		116.01	1.476	0	0	0	0			No matches found	No matches found		No matches found	DDA for preferred ion	5.82869e+08	8.79831e+08	1.71907e+08	1.17309e+09	1.01041e+09	9.79814e+08	7.6418e+08	1.09004e+09	1.00828e+09	7.51963e+08	7.2724e+07	6.68765e+07	1.00392e+08	1.35875e+08	1.32383e+08	7.90344e+08	9.52185e+08	5.36926e+08	3.18666e+08	3.14701e+07	1.3769e+09	1.73848e+08	34.1141	105.936	0.126	-2.99	0.00228094
FALSE	2-C-Methyl-D-erythritol4-phosphate	C5 H13 O7 P	Not the top hit	No results	No results	Partial match	Partial match	Full match		216.039	1.335	2	0	0	4	Other		No matches found	No matches found		Single match found	DDA for preferred ion	4.68298e+08	4.07092e+08	2.19064e+08	3.44558e+08	4.01836e+08	2.3626e+08	4.44781e+08	4.63276e+08	3.45868e+08	3.86895e+08	1.13925e+09	1.04236e+09	8.00529e+08	8.40968e+08	9.3018e+08	3.83537e+08	4.82713e+08	5.37382e+08	7.05277e+08	7.45691e+08	5.53315e+08	9.77396e+08	23.2458	44.6141	1.766	0.82	0.0024271
TRUE	Oxidized glutathione	C20 H32 N6 O12 S2	Full match	Partial match	Full match	Partial match	Partial match	Full match		612.151	1.254	2	1	1	4	Other	89.1	No matches found	Single match found	86.1	Single match found	DDA for preferred ion	6.36643e+08	8.66545e+08	8.22984e+08	8.09142e+08	8.45302e+08	8.34075e+08	8.7974e+08	6.94561e+08	1.12242e+09	7.79794e+08	5.28641e+07	6.09173e+07	1.27565e+08	1.19342e+08	7.62678e+07	8.12724e+08	6.46981e+08	5.87488e+08	3.4125e+08	1.4878e+08	1.18394e+09	1.48314e+08	17.211	94.0118	0.125	-3	0.000621863
TRUE			No results	No results	No results	No results	No results	No results		176.031	1.465	0	0	0	0			No matches found	No matches found		No matches found	DDA for preferred ion	5.6443e+08	8.43561e+08	4.20983e+07	1.11307e+09	9.93727e+08	8.16529e+08	7.58657e+08	9.7357e+08	9.37024e+08	7.32218e+08	6.27892e+07	4.85131e+07	7.37303e+07	1.17574e+08	1.09399e+08	7.2871e+08	8.89382e+08	5.05804e+08	2.54571e+08	3.26615e+07	1.23342e+09	1.46895e+08	38.3977	111.342	0.119	-3.07	0.00607295
FALSE	L-Glutamine	C5 H10 N2 O3	No results	Invalid mass	Invalid mass	No results	No results	No results		146.068	1.365	0	2	2	0		61.9	No matches found	Multiple matches found	70.2	No matches found	DDA for preferred ion	8.18474e+08	8.11109e+08	8.93168e+08	7.82179e+08	8.64956e+08	7.79927e+08	8.10794e+08	1.02649e+09	1.0536e+09	8.68389e+08	5.57046e+08	5.36614e+08	6.67863e+08	4.83287e+08	4.89849e+08	9.54109e+08	1.093e+09	1.11244e+09	8.12245e+08	7.40369e+08	1.2272e+09	8.95236e+08	11.7943	31.2359	0.729	-0.46	0.0148544
TRUE	8Z,11Z,14Z-Eicosatrienoic acid	C20 H34 O2	Full match	Full match	No results	No results	Full match	Full match		306.256	12.567	16	0	2	0			No matches found	No matches found	86.8	Multiple matches found	DDA for preferred ion	1.52807e+08	1.11174e+08	1.21646e+08	1.88592e+08	1.37046e+08	2.1718e+08	1.71733e+08	2.22278e+08	1.11223e+08	2.41878e+08	8.53561e+08	7.78111e+08	1.01506e+09	1.10892e+09	8.85372e+08	3.64956e+08	2.24447e+08	4.58286e+08	5.15439e+08	8.35014e+08	2.36748e+08	1.00574e+09	25.569	43.4942	4.248	2.09	1.18029e-05
TRUE	N-Acetyl-DL-alanine	C5 H9 N O3	No results	No results	Invalid mass	No results	No results	No results		131.057	1.629	0	3	0	0		69.6	No matches found	Multiple matches found		No matches found	DDA for preferred ion	9.73975e+08	1.04415e+09	8.64481e+08	1.10187e+09	9.86642e+08	8.17007e+08	7.40921e+08	9.14962e+08	9.40405e+08	7.6953e+08	7.59403e+07	6.31248e+07	1.86623e+08	1.45233e+08	1.16532e+08	6.16565e+08	7.06459e+08	6.12242e+08	2.94418e+08	3.35958e+08	1.36041e+09	2.76128e+08	14.9982	77.8224	0.203	-2.3	0.000227292
TRUE			No results	No results	No results	No results	No results	No results		118.025	1.773	0	0	0	0			No matches found	No matches found		No matches found	DDA for preferred ion	1.39707e+08	2.71866e+08	1.0684e+09	6.25522e+07	5.24405e+07	8.4641e+08	1.12277e+08	7.15806e+08	7.04831e+07	5.64963e+08	1.70133e+07	2.02153e+07	2.28211e+07	1.32317e+07	1.18067e+07	1.66046e+08	1.01018e+08	5.84913e+07	2.85487e+07	3.79535e+07	3.1731e+08	3.53188e+07	97.8604	101.216	0.111	-3.17	0.000348176
FALSE	L-Tyrosine	C9 H11 N O3	No results	Invalid mass	No results	No results	No results	No results		181.073	1.868	0	0	8	0			No matches found	No matches found	81.7	No matches found	DDA for preferred ion	3.4419e+08	3.74778e+08	3.57864e+08	4.43628e+08	2.95951e+08	4.02748e+08	3.80178e+08	5.39831e+08	2.66371e+08	3.88915e+08	5.73025e+08	4.22692e+08	6.55827e+08	5.63812e+08	5.48924e+08	3.25464e+08	3.45444e+08	4.30826e+08	3.61355e+08	1.0671e+09	5.47136e+08	6.85961e+08	18.0658	31.2127	1.254	0.33	0.12752
FALSE			No results	No results	No results	No results	No results	No results		97.966	1.236	0	0	0	0			No matches found	No matches found		No matches found	DDA for preferred ion	3.28781e+08	2.88751e+08	2.44461e+08	3.17555e+08	3.08108e+08	3.64916e+08	3.5113e+08	3.19995e+08	4.09795e+08	4.01312e+08	3.51818e+08	3.31902e+08	6.15884e+08	4.60013e+08	4.34443e+08	3.11968e+08	2.64913e+08	4.55033e+08	4.34756e+08	1.05491e+09	4.75847e+08	5.72314e+08	14.0819	32.2428	1.203	0.27	0.115895
FALSE	Phenylmethanesulfonylfluoride	C7 H7 F O2 S	No results	No results	No results	No results	Partial match	Full match		174.015	1.771	1	0	0	0			No matches found	No matches found		Single match found	DDA for preferred ion	5.15171e+07	6.83175e+07	1.33381e+08	1.81382e+08	2.90708e+08	8.91093e+08	7.04287e+08	6.18126e+08	1.04982e+09	3.74217e+08	8.02149e+07	5.78834e+07	2.48532e+08	2.64474e+08	1.44367e+08	3.59034e+08	6.8161e+08	8.27546e+08	4.56169e+08	3.4239e+07	4.66182e+08	3.0551e+08	82.847	83.6619	0.655	-0.61	0.371564
TRUE			Unused	No results	No results	No results	No results	No results		609.533	11.31	0	0	0	0			No matches found	No matches found		No matches found	DDA for preferred ion	3.25039e+07	2.12336e+07	4.29633e+08	1.03909e+09	1.27479e+08	1.49304e+08	1.38275e+08	1.12028e+08	8.27816e+07	855248	1.39395e+06	1.95365e+06	3.81516e+06	1.32829e+06	1.21127e+08	5.06521e+07	8.71068e+07	3.33839e+07	3.60382e+07	1.25282e+06	1.6719e+08	2.18606e+07	146.466	126.9	0.131	-2.94	0.0241335
FALSE	TU4153400	C25 H32 O8	Full match	No results	No results	No results	Full match	No results		460.21	10.032	6	0	0	0			No matches found	No matches found		No matches found	DDA for preferred ion	1.03448e+09	4.28549e+08	5.96971e+08	2.99781e+08	4.09689e+08	3.79629e+08	3.63977e+08	4.63687e+08	4.79571e+08	4.45731e+08	4.09569e+08	3.697e+08	1.68268e+08	5.54243e+08	2.9249e+08	5.30075e+08	6.56202e+08	6.02022e+08	4.31361e+08	5.73245e+08	6.31696e+08	6.39685e+08	45.1486	31.6498	1.013	0.02	0.332735
TRUE	11(E)-Eicosenoic Acid	C20 H38 O2	Full match	Full match	No results	No results	Partial match	Full match		310.287	13.773	13	0	2	0			No matches found	No matches found	66.9	Multiple matches found	DDA for preferred ion	1.65703e+08	1.50345e+08	1.27024e+08	2.09113e+08	1.45118e+08	2.28305e+08	2.1101e+08	2.33809e+08	1.08634e+08	2.63344e+08	1.02714e+09	9.25858e+08	8.49803e+08	8.51446e+08	7.94057e+08	4.03059e+08	1.67577e+08	4.4329e+08	4.51802e+08	5.73177e+08	2.74245e+08	8.23091e+08	24.9701	53.2844	3.001	1.59	0.000197427
FALSE	N-Acetyl-DL-alanine	C5 H9 N O3	No results	No results	Invalid mass	No results	No results	No results		131.057	1.823	0	3	0	0		60.4	No matches found	Multiple matches found		No matches found	DDA for preferred ion	7.16496e+06	9.72826e+08	1.58128e+07	1.69336e+07	9.15325e+08	7.49584e+08	6.71282e+08	8.42931e+08	2.51433e+07	6.99241e+08	5.03333e+07	4.97611e+07	1.67054e+08	1.31576e+08	1.06829e+08	5.67721e+08	6.52733e+08	5.63633e+08	2.63695e+08	1.31105e+08	9.6292e+08	1.77148e+08	86.1718	87.551	0.184	-2.44	0.979997
FALSE	L-Glutamine	C5 H10 N2 O3	No results	Invalid mass	Invalid mass	No results	No results	No results		146.068	1.445	0	1	1	0		60.7	No matches found	Single match found	67.3	No matches found	DDA for preferred ion	1.67686e+07	1.05317e+07	1.41718e+07	8.55635e+07	2.30697e+07	2.94227e+07	8.10794e+08	3.45881e+07	1.60011e+07	8.68389e+08	1.53112e+07	1.62231e+08	1.18297e+07	1.86376e+08	1.02649e+08	9.54109e+08	2.83554e+07	9.67236e+06	1.72151e+07	7.40369e+08	3.70105e+07	9.01116e+07	178.763	145.938	2.435	1.28	0.737953
FALSE	Adenosine 5'-monophosphate	C10 H14 N5 O7 P	Full match	Full match	No results	Full match	Full match	Full match		347.063	1.641	9	0	3	93	Superpathway of mycolyl-arabinogalactan-peptidoglycan complex biosynthesis;Superpathway of histidine, purine, and pyrimidine biosynthesis;Superpathway of purine nucleotide salvage;Superpathway of anaerobic sucrose degradation;Superpathway of rifamycin B biosynthesis;Superpathway of glycolysis, pyruvate dehydrogenase, TCA, and glyoxylate bypass;Superpathway of fatty acid biosynthesis II (plant);Su…		No matches found	No matches found	83.3	Multiple matches found	DDA for preferred ion	1.46124e+08	1.1353e+08	1.59707e+08	2.2522e+08	1.57298e+08	1.4717e+08	1.56687e+08	1.20851e+08	2.11117e+08	1.58533e+08	1.0757e+07	4.93246e+07	6.56986e+07	1.22739e+07	3.38103e+07	1.39151e+08	1.58129e+08	1.72498e+08	8.18949e+07	9.5291e+08	2.21491e+08	9.98042e+07	22.1781	146.18	0.451	-1.15	0.0558461
TRUE	N-Sulfanilyl-3,4-xylamide	C15 H16 N2 O3 S	No match	No results	No results	No results	Full match	No results		304.088	1.871	1	0	0	0			No matches found	No matches found		No matches found	DDA for other ion	5.52521e+08	6.51992e+08	4.23232e+08	5.87081e+08	7.12749e+08	7.61171e+08	7.4281e+08	8.05943e+08	8.96402e+08	9.21545e+08	1.11229e+08	1.03656e+08	1.3829e+08	1.23984e+08	1.58194e+08	3.86431e+08	6.73874e+08	5.13752e+08	2.90224e+08	2.46691e+08	1.03305e+09	2.31949e+08	20.39	71.8655	0.225	-2.16	0.000123884
TRUE	Uridine	C9 H12 N2 O6	Full match	Full match	Full match	Full match	Full match	Full match		244.069	2.032	4	1	2	2	Other	88	No matches found	Single match found	85.7	Multiple matches found	DDA for preferred ion	4.52059e+08	6.39984e+08	9.17724e+08	7.68128e+08	5.79235e+08	6.29246e+08	6.35041e+08	6.43174e+08	3.3308e+08	7.12161e+08	1.1914e+08	1.19114e+08	1.31391e+08	1.95301e+08	1.39528e+08	5.3031e+08	5.14603e+08	3.53502e+08	4.60715e+08	3.69974e+08	8.93186e+08	3.04236e+08	26.5472	58.7198	0.341	-1.55	0.000327624
TRUE	8-Azaguanine	C4 H4 N6 O	No results	No results	No results	No results	Full match	No results		152.044	1.859	2	0	0	0			No matches found	No matches found		No matches found	DDA for preferred ion	5.15586e+08	5.98195e+08	7.88226e+08	5.78024e+08	5.35589e+08	7.21993e+08	7.35547e+08	8.01952e+08	8.81062e+08	9.14531e+08	9.63883e+07	8.69059e+07	1.23376e+08	9.09499e+07	1.38549e+08	3.5237e+08	7.33904e+08	5.29275e+08	3.29079e+08	1.9581e+08	1.02932e+09	1.93022e+08	19.8547	83.872	0.188	-2.41	0.000273557
TRUE	Oxidized glutathione	C20 H32 N6 O12 S2	Full match	Partial match	Full match	Partial match	Partial match	Full match		612.151	1.732	2	1	1	4	Other	90.5	No matches found	Single match found	87.8	Single match found	DDA for preferred ion	7.69465e+08	9.04662e+08	4.3705e+08	6.45529e+08	6.85318e+08	5.96102e+08	8.06509e+08	6.00961e+08	7.81105e+08	6.56741e+08	1.15843e+08	1.41226e+08	1.43554e+08	1.68401e+08	1.30345e+08	6.21999e+08	5.76307e+08	4.55535e+08	3.58072e+08	1.32438e+08	9.45536e+08	2.16991e+08	21.4535	69.3808	0.229	-2.12	0.000293932
TRUE	Uric acid	C5 H4 N4 O3	No match	Invalid mass	Invalid mass	No results	No results	No results		168.027	1.467	0	2	1	0		75.9	No matches found	Multiple matches found	78.6	No matches found	DDA for preferred ion	3.28702e+07	4.81985e+07	4.34696e+07	4.18119e+07	6.24459e+07	5.48814e+07	4.69384e+07	3.13154e+07	3.34549e+07	4.33349e+07	5.76193e+08	6.90284e+08	7.23171e+08	4.92744e+08	5.76525e+08	1.80819e+08	5.70992e+07	2.79792e+08	3.19828e+08	8.99e+08	6.34479e+07	6.96663e+08	21.8793	54.7804	10.98	3.46	1.38461e-05
FALSE			No results	No results	No results	No results	No results	No results		116.01	1.68	0	0	0	0			No matches found	No matches found		No matches found	DDA for preferred ion	6.56573e+08	5.67234e+07	4.67077e+08	6.93786e+08	8.42552e+08	4.96568e+08	7.4423e+08	6.40146e+08	5.97784e+08	3.2019e+08	2.57383e+08	3.33681e+08	4.31975e+08	4.69946e+08	4.01107e+08	6.47128e+08	8.84219e+08	6.25269e+08	5.21531e+08	6.05068e+08	8.89929e+08	5.89478e+08	40.8362	33.9895	0.662	-0.59	0.855885
FALSE			No results	No results	No results	No results	No results	No results		116.01	1.81	0	0	0	0			No matches found	No matches found		No matches found	DDA for preferred ion	6.56573e+08	8.49258e+07	1.08734e+07	1.38826e+07	5.56782e+08	1.13005e+07	7.4423e+08	4.5661e+08	2.09678e+07	3.2019e+08	7.86344e+07	1.36065e+08	1.06259e+07	1.44518e+07	1.5016e+07	4.89177e+06	8.84219e+08	4.15368e+08	1.54269e+07	1.40929e+07	2.8984e+08	2.15982e+07	103.015	178.928	0.075	-3.75	0.212168
FALSE	Adenosine	C10 H13 N5 O4	Full match	Full match	Full match	Full match	Full match	Full match		267.097	4.33	12	1	1	5	Superpathway of purine nucleotide salvage;Purine nucleotides degradation II (aerobic);Other	78.1	No matches found	Single match found	82.6	Multiple matches found	DDA for preferred ion	3.10591e+08	5.03763e+08	6.3473e+08	7.49694e+08	1.00675e+08	3.57757e+08	3.55412e+08	5.99415e+08	4.09448e+08	5.72752e+08	1.21375e+08	1.34626e+08	2.5956e+08	1.98481e+08	1.03375e+08	8.65817e+08	3.7876e+08	2.8382e+07	3.46471e+08	195199	6.99169e+08	2.30022e+08	41.3901	96.2858	0.329	-1.6	0.0759746
FALSE	L-Tryptophan	C11 H12 N2 O2	Full match	Full match	Full match	Full match	Full match	Full match		204.089	4.729	12	1	2	14	Superpathway of chorismate metabolism;Other	79	No matches found	Single match found	88	Multiple matches found	DDA for preferred ion	1.89646e+08	2.27953e+08	1.65979e+08	2.4222e+08	2.14415e+08	3.12744e+08	2.45807e+08	3.54694e+08	2.21434e+08	3.20525e+08	6.5102e+08	8.65534e+08	5.74608e+08	5.72274e+08	4.51301e+08	3.01562e+08	3.18336e+08	3.24909e+08	1.98601e+08	5.42326e+08	3.47394e+08	5.80992e+08	21.1022	53.4925	1.672	0.74	0.012234
FALSE	Adenylosuccinic acid	C14 H18 N5 O11 P	Full match	No results	Full match	Partial match	Partial match	Full match		463.073	2.244	2	1	0	6	Superpathway of histidine, purine, and pyrimidine biosynthesis;Superpathway of purine nucleotide salvage;Superpathway of purine nucleotides燿e novo燽iosynthesis I;Other	79.6	No matches found	Single match found		Single match found	DDA for preferred ion	5.85598e+08	4.71125e+08	3.03214e+08	2.33155e+08	5.41313e+08	3.19921e+08	8.64614e+08	3.01296e+08	5.67486e+08	2.94808e+08	3.46371e+06	1.7864e+07	2.44723e+08	1.10337e+08	1.43913e+08	6.00907e+08	4.06065e+08	4.93172e+08	3.02484e+08	6.27688e+08	6.00491e+08	3.63174e+08	43.4659	73.3204	0.605	-0.73	0.0546058
FALSE	Stearic acid	C18 H36 O2	Full match	Full match	No results	Full match	Full match	Full match		284.271	13.406	5	0	4	1	Superpathway of fatty acid biosynthesis II (plant)		No matches found	No matches found	91.4	Single match found	DDA for preferred ion	1.28176e+08	5.48437e+08	8.79104e+07	1.42433e+08	2.92272e+08	2.5724e+08	3.03715e+08	1.17647e+08	3.24918e+07	3.88519e+08	3.40633e+08	4.79904e+08	3.75404e+08	8.6168e+08	2.00222e+08	1.50139e+08	3.50939e+08	8.55374e+07	6.29771e+08	7.49406e+08	2.83619e+08	5.25248e+08	71.6686	57.3668	1.852	0.89	0.130828
FALSE			No results	No results	No results	No results	No results	No results		134.02	1.271	0	0	0	0			No matches found	No matches found		No matches found	DDA for preferred ion	4.21882e+08	2.74139e+08	3.34403e+08	3.73583e+08	4.08247e+08	3.26173e+08	4.75423e+08	3.62939e+08	3.62947e+08	3.12689e+08	2.68605e+08	3.05662e+08	5.31943e+08	4.19854e+08	3.89703e+08	5.15872e+08	4.18881e+08	5.58643e+08	5.37099e+08	8.40035e+08	5.25235e+08	5.98402e+08	15.2694	20.6887	1.139	0.19	0.117063
FALSE			No results	No results	No results	No results	No results	No results		118.025	1.621	0	0	0	0			No matches found	No matches found		No matches found	DDA for preferred ion	1.6476e+08	4.40815e+08	6.04449e+07	1.31168e+08	4.10291e+07	8.21583e+08	7.9023e+08	1.78238e+08	1.16652e+08	5.47902e+08	1.09727e+08	1.16057e+08	7.2164e+07	7.46698e+07	1.03147e+08	2.23514e+08	2.81658e+08	1.17846e+08	9.79673e+07	5.05689e+07	2.47523e+08	1.42505e+08	89.1612	59.4481	0.576	-0.8	0.0663375
FALSE	1-stearoyl-sn-glycero-3-phosphoethanolamine	C23 H48 N O7 P	Not the top hit	No results	No results	No results	Full match	No results		481.317	11.96	3	0	0	0			No matches found	No matches found		No matches found	DDA for preferred ion	3.42091e+08	3.59107e+08	3.23298e+08	2.37807e+08	4.0903e+08	4.66647e+08	4.81803e+08	3.97351e+08	3.74911e+08	5.4403e+08	8.10583e+08	7.94908e+08	7.30463e+08	4.91352e+08	7.49973e+08	5.26205e+08	3.25276e+08	5.17687e+08	6.12532e+08	5.17953e+08	5.60589e+08	7.44958e+08	20.0402	38.2886	1.329	0.41	0.0345235
TRUE			Unused	No results	No results	No results	No results	No results		186.028	1.386	0	0	0	0			No matches found	No matches found		No matches found	DDA for preferred ion	6.39484e+08	8.08589e+08	3.97398e+08	6.83856e+08	7.97683e+08	7.45692e+08	6.65682e+08	7.34534e+08	2.95288e+08	6.12919e+08	2.54147e+08	1.96572e+08	2.11561e+08	2.21615e+08	2.36266e+08	1.49728e+08	4.14432e+08	2.82213e+08	1.22357e+08	8.69265e+07	9.73067e+08	2.94224e+08	25.9124	46.6804	0.302	-1.73	1.51883e-05
TRUE			Unused	No results	No results	No results	No results	No results		722.359	8.852	0	0	0	0			No matches found	No matches found		No matches found	DDA for preferred ion	7.72355e+08	6.89485e+08	6.86036e+08	8.07286e+08	6.55985e+08	7.83726e+08	6.67036e+08	7.4265e+08	5.39803e+08	7.70341e+08	5.7584e+07	6.22392e+07	1.35192e+08	1.31772e+08	8.10739e+07	3.58761e+08	4.50386e+08	3.23524e+08	1.05869e+08	1.70798e+08	1.06531e+09	1.58803e+08	10.8427	74.8216	0.149	-2.75	1.69298e-05
TRUE	Oxidized glutathione	C20 H32 N6 O12 S2	Not the top hit	Partial match	Full match	Partial match	Partial match	Full match		612.152	1.654	2	2	2	4	Other	91	No matches found	Multiple matches found	89.1	Single match found	DDA for preferred ion	2.03757e+08	2.46963e+08	2.56652e+08	2.86984e+08	3.05481e+08	5.96102e+08	8.06509e+08	3.32009e+08	4.0574e+08	6.56741e+08	3.99518e+07	1.39241e+07	1.43554e+08	1.68401e+08	1.30345e+08	2.74536e+08	5.21575e+08	2.75363e+08	3.58072e+08	1.46899e+08	4.44546e+08	1.92309e+08	47.5689	79.996	0.433	-1.21	0.0104219
FALSE			Unused	No results	No results	No results	No results	No results		541.338	11.96	0	0	0	0			No matches found	No matches found		No matches found	DDA for preferred ion	3.36278e+08	3.5082e+08	3.14731e+08	2.35524e+08	4.00278e+08	4.50995e+08	4.71174e+08	3.84695e+08	3.67949e+08	5.38859e+08	7.9135e+08	7.9165e+08	7.2263e+08	4.76888e+08	7.37029e+08	5.16977e+08	3.2026e+08	5.06217e+08	5.99252e+08	5.07924e+08	5.48918e+08	7.34778e+08	20.0994	38.5413	1.339	0.42	0.033476
TRUE			No results	No results	No results	No results	No results	No results		150.052	1.383	0	0	0	0			No matches found	No matches found		No matches found	DDA for preferred ion	3.64213e+08	7.80369e+08	3.8248e+08	6.62573e+08	7.75272e+08	4.32672e+08	6.46291e+08	7.25118e+08	2.80727e+08	6.06189e+08	1.3949e+08	1.43571e+08	1.6832e+08	1.7065e+08	1.87384e+08	1.42128e+08	4.05956e+08	2.75272e+08	1.07956e+08	1.39277e+08	8.80255e+08	2.19745e+08	32.0533	49.3631	0.25	-2	9.6588e-07
TRUE			Unused	No results	No results	No results	No results	No results		569.275	12.189	0	0	0	0			No matches found	No matches found		No matches found	DDA for preferred ion	1.96549e+06	2.89751e+07	2.51796e+07	4.17558e+07	8.327e+07	1.94586e+08	6.88849e+07	1.04888e+08	7.962e+07	2.55242e+08	3.76677e+08	1.68631e+08	6.0751e+08	3.94332e+08	7.62426e+08	2.25338e+08	1.10986e+08	1.90338e+08	3.43642e+08	5.36171e+08	1.07344e+08	4.92251e+08	88.0468	55.8524	4.586	2.2	0.00300246
FALSE	Inosine-5'-monophosphate (IMP)	C10 H13 N4 O8 P	Full match	Full match	No results	Full match	Partial match	No match		348.047	1.638	6	0	1	13	Superpathway of histidine, purine, and pyrimidine biosynthesis;Superpathway of purine nucleotide salvage;Superpathway of CMP-sialic acids biosynthesis;Purine nucleotides degradation II (aerobic);Superpathway of purine nucleotides燿e novo燽iosynthesis I;Other		No matches found	No matches found	77.7	Multiple matches found	DDA for preferred ion	3.67789e+08	4.14616e+08	4.96587e+08	4.17728e+08	3.68817e+08	2.39329e+08	3.67709e+08	3.17553e+08	7.55845e+08	3.26645e+08	4.99553e+07	2.99224e+07	1.80981e+08	1.82963e+08	9.7517e+07	4.66532e+08	4.38233e+08	6.09114e+08	7.19307e+08	7.30667e+08	5.3757e+08	3.96891e+08	37.1487	78.281	0.738	-0.44	0.0862042
TRUE			Unused	No results	No results	No results	No results	No results		373.319	12.629	0	0	0	0			No matches found	No matches found		No matches found	DDA for preferred ion	4.28303e+06	8.75721e+06	3.15016e+06	4.54227e+06	7.92746e+06	4.79821e+06	4.45176e+06	4.06306e+06	3.10355e+06	4.58919e+06	5.49184e+08	7.0027e+08	6.46473e+08	6.58741e+08	7.39053e+08	3.61321e+08	6.33116e+07	2.64096e+08	3.5317e+08	5.67918e+08	6.43931e+06	6.58593e+08	39.7441	50.119	102.277	6.68	6.37647e-10
FALSE			No results	No results	No results	No results	No results	No results		97.9755	1.751	0	0	0	0			No matches found	No matches found		No matches found	DDA for preferred ion	4.42116e+08	5.554e+08	5.46245e+08	6.67247e+08	5.2482e+08	6.67158e+08	6.68881e+08	4.53254e+08	7.19657e+08	6.8447e+08	1.74257e+08	1.90244e+08	4.56841e+08	5.3862e+08	6.29179e+08	5.85205e+08	7.29278e+08	4.64804e+08	2.13479e+08	6.44518e+08	9.03499e+08	5.95842e+08	16.7114	41.2105	0.659	-0.6	0.0112394
FALSE			No results	No results	No results	No results	No results	No results		444.254	12.759	0	0	0	0			No matches found	No matches found		No matches found	DDA for preferred ion	6.95982e+08	1.91124e+08	3.45231e+08	1.95439e+08	1.30612e+08	1.50797e+08	1.11073e+08	1.88949e+08	2.19744e+08	2.03957e+08	1.67028e+08	1.22863e+08	2.25429e+08	2.84703e+08	9.90273e+07	3.01743e+08	3.01153e+08	2.81393e+08	8.99443e+07	1.45901e+08	2.82588e+08	2.68998e+08	73.5439	39.9487	0.952	-0.07	0.302992
FALSE	Pantothenic acid	C9 H17 N O5	Full match	Full match	No results	Full match	Full match	Full match		219.11	2.916	2	0	2	5	Other		No matches found	No matches found	86.4	Single match found	DDA for preferred ion	2.62226e+08	3.98405e+08	3.64671e+08	4.78682e+08	2.52056e+08	3.43236e+08	2.59515e+08	4.30905e+08	3.28144e+08	2.96901e+08	1.21217e+08	1.89079e+08	3.77707e+08	3.4073e+08	2.60893e+08	2.95817e+08	2.82151e+08	4.1847e+08	3.56173e+08	6.88944e+08	4.87935e+08	4.03478e+08	23.1496	31.6733	0.827	-0.27	0.141305
FALSE			No results	No results	No results	No results	No results	No results		113.994	1.439	0	0	0	0			No matches found	No matches found		No matches found	DDA for preferred ion	4.36414e+08	2.73168e+08	2.35456e+08	6.87801e+08	3.53607e+08	5.76503e+08	1.02302e+08	3.48109e+08	4.37869e+08	4.8785e+08	1.05753e+08	6.87025e+07	2.25493e+08	1.89183e+08	1.16942e+08	4.70807e+08	4.34732e+08	6.32415e+08	3.74659e+08	5.51789e+07	5.77008e+08	2.46187e+08	42.0374	70.8089	0.427	-1.23	0.0508655
FALSE	(1R_2S)-1-Hydroxypropane-1_2_3-tricarboxylate	C6 H8 O7	Full match	No results	No results	Partial match	Partial match	Full match		192.026	1.452	16	0	0	9	Superpathway of glycolysis, pyruvate dehydrogenase, TCA, and glyoxylate bypass;Superpathway of cytosolic glycolysis (plants), pyruvate dehydrogenase and TCA cycle;Other		No matches found	No matches found		Multiple matches found	DDA for preferred ion	6.23192e+08	6.72559e+08	1.15185e+08	4.67108e+08	4.1874e+08	2.67124e+08	2.60319e+08	4.54354e+08	4.33354e+08	3.39398e+08	2.39309e+08	1.61035e+08	2.55535e+08	2.85748e+08	2.33577e+08	3.7806e+08	4.4924e+08	4.11368e+08	2.45869e+08	8.81446e+07	6.08847e+08	3.54401e+08	44.4154	39.442	0.582	-0.78	0.0543006
FALSE	[FAhydroxy_oxo(7:0/2:0)]4-hydroxy-2-oxo-Heptanedioicacid	C7 H10 O6	Full match	No results	No results	Partial match	Partial match	Full match		190.047	1.452	7	0	0	9	Superpathway of chorismate metabolism;Other		No matches found	No matches found		Multiple matches found	DDA for preferred ion	6.03927e+08	6.53317e+08	1.11447e+08	4.51536e+08	4.11925e+08	2.47519e+08	2.55987e+08	4.40327e+08	4.23474e+08	3.25624e+08	2.32935e+08	1.57342e+08	2.44026e+08	2.74026e+08	2.26379e+08	3.68365e+08	4.31126e+08	3.91438e+08	2.21802e+08	4.75791e+07	5.94355e+08	3.29631e+08	44.7447	42.3494	0.555	-0.85	0.0619519
TRUE	Phenylmethanesulfonylfluoride	C7 H7 F O2 S	No results	No results	No results	No results	Partial match	Full match		174.015	1.431	1	0	0	0			No matches found	No matches found		Single match found	DDA for preferred ion	4.78829e+08	3.17546e+08	2.33355e+08	4.00408e+08	3.76509e+08	5.75979e+08	5.40844e+08	3.78545e+08	4.52746e+08	5.16794e+08	1.33074e+08	8.86202e+07	2.64263e+08	2.07336e+08	1.40207e+08	4.89604e+08	4.23238e+08	6.52074e+08	3.87304e+08	5.71873e+07	6.26132e+08	2.79739e+08	23.2298	64.8938	0.447	-1.16	0.0193023
FALSE	3-Phosphonopyruvate	C3 H5 O6 P	Not the top hit	No results	No results	Partial match	Partial match	Full match		167.982	1.447	3	0	0	30	Superpathway of anaerobic sucrose degradation;Superpathway of rifamycin B biosynthesis;Superpathway of CMP-sialic acids biosynthesis;Superpathway of glycolysis, pyruvate dehydrogenase, TCA, and glyoxylate bypass;Superpathway of燦-acetylneuraminate degradation;Hexitol fermentation to lactate, formate, ethanol and acetate;Methanobacterium thermoautotrophicum燽iosynthetic metabolism;Superpathway of li…		No matches found	No matches found		Multiple matches found	DDA for preferred ion	6.04344e+08	6.50276e+08	1.01684e+08	4.43773e+08	4.07343e+08	2.40646e+08	2.50045e+08	4.38301e+08	4.20756e+08	3.21465e+08	2.3516e+08	1.56508e+08	2.43913e+08	2.74746e+08	2.28992e+08	3.71302e+08	4.43754e+08	4.04041e+08	2.30545e+08	6.84074e+07	5.89728e+08	3.36469e+08	45.8603	41.5419	0.571	-0.81	0.0765603
FALSE			No results	No results	No results	No results	No results	No results		117.935	1.76	0	0	0	0			No matches found	No matches found		No matches found	DDA for preferred ion	3.47722e+08	3.62679e+08	2.90493e+08	2.15434e+08	6.49495e+08	3.21326e+08	5.60179e+08	4.13067e+08	3.78103e+08	5.27131e+08	5.95043e+08	5.95539e+08	2.39814e+08	4.34767e+08	1.93462e+08	4.17868e+08	4.41941e+08	5.11931e+08	3.51639e+08	6.37077e+08	5.65763e+08	5.66786e+08	30.612	40.6027	1.002	0	0.847104
FALSE	Thiolutin	C8 H8 N2 O2 S2	No match	No results	No results	No results	Full match	No results		228.003	1.45	1	0	0	0			No matches found	No matches found		No matches found	DDA for preferred ion	5.95743e+08	6.41172e+08	9.75409e+07	4.35768e+08	3.98807e+08	2.33672e+08	2.4215e+08	4.28209e+08	4.13495e+08	3.13221e+08	2.23984e+08	1.4806e+08	2.32363e+08	2.62675e+08	2.16374e+08	3.55759e+08	4.22248e+08	3.80265e+08	2.10156e+08	3.36023e+07	5.76744e+08	3.14178e+08	46.4728	44.2842	0.545	-0.88	0.0760704
TRUE			No results	No results	No results	No results	No results	No results		131.039	1.86	0	0	0	0			No matches found	No matches found		No matches found	DDA for preferred ion	3.569e+08	4.75779e+08	4.24635e+08	3.71026e+08	4.98965e+08	5.09552e+08	4.75286e+08	5.28489e+08	5.58767e+08	6.38427e+08	1.11787e+08	7.03591e+07	8.72166e+07	8.52895e+07	1.09674e+08	2.57403e+08	4.56967e+08	3.26899e+08	1.93275e+08	2.11489e+08	7.11003e+08	1.98345e+08	16.1515	66.849	0.279	-1.84	0.000115581
FALSE	1-(1Z-hexadecenyl)-2-(4Z,7Z,10Z,13Z,16Z,19Z-docosahexaenoyl)-sn-glycero-3-phosphoethanolamine	C43 H74 N O7 P	No match	No results	No results	No results	Full match	No results		747.52	12.458	6	0	0	0			No matches found	No matches found		No matches found	DDA for preferred ion	9.75047e+06	3.72297e+06	5.84398e+07	6.31893e+08	5.20706e+07	4.92633e+07	3.42855e+07	3.65036e+07	4.68754e+07	7.58754e+06	4.5642e+06	1.1933e+07	1.34553e+06	1.14815e+07	4.18976e+07	2.79867e+07	3.8188e+07	6.27385e+06	1.62788e+07	2.0061e+07	5.99776e+07	1.96771e+07	203.761	79.7339	0.328	-1.61	0.0675693
TRUE			No results	No results	No results	No results	No results	No results		104.046	1.93	0	0	0	0			No matches found	No matches found		No matches found	DDA for preferred ion	9.64015e+07	6.92254e+07	4.13329e+06	1.26607e+08	8.05161e+07	1.07963e+08	1.03764e+08	3.93357e+07	6.71344e+07	9.78276e+07	5.7646e+08	3.46743e+08	3.76905e+07	4.07926e+07	3.71935e+08	2.90728e+08	5.64432e+08	6.3186e+08	2.69985e+08	3.68945e+08	1.25052e+08	4.52917e+08	45.0569	62.7328	3.622	1.86	0.0112166
TRUE			Unused	No results	No results	No results	No results	No results		474.245	8.851	0	0	0	0			No matches found	No matches found		No matches found	DDA for preferred ion	4.70861e+08	4.01375e+08	4.50834e+08	6.101e+08	4.60745e+08	5.16398e+08	4.65617e+08	5.46106e+08	3.95008e+08	5.28619e+08	4.55347e+07	4.84482e+07	7.8495e+07	8.02622e+07	6.1066e+07	2.37708e+08	3.03303e+08	2.35185e+08	7.8926e+07	1.38514e+08	7.02509e+08	1.06765e+08	11.3816	71.6532	0.152	-2.72	1.41585e-05
FALSE			Unused	No results	No results	No results	No results	No results		412.33	10.008	0	0	0	0			No matches found	No matches found		No matches found	DDA for preferred ion	1.72563e+08	3.03826e+08	3.58685e+08	1.58805e+08	2.78377e+08	2.99582e+08	2.884e+08	3.22158e+08	3.48216e+08	3.69053e+08	3.73398e+08	3.13682e+08	2.80781e+08	1.06728e+08	3.05216e+08	3.09992e+08	3.31459e+08	4.4996e+08	3.16032e+08	5.99692e+08	4.33941e+08	4.60857e+08	25.4454	32.2647	1.062	0.09	0.941198
FALSE	N6-(1_2-Dicarboxyethyl)-AMP	C14 H18 N5 O11 P	Not the top hit	No results	No results	Partial match	Partial match	Full match		463.073	2.027	2	0	0	6	Superpathway of histidine, purine, and pyrimidine biosynthesis;Superpathway of purine nucleotide salvage;Superpathway of purine nucleotides燿e novo燽iosynthesis I;Other		No matches found	No matches found		Single match found	DDA for other ion	1.42387e+06	1.66993e+06	1.91158e+08	3.12044e+08	5.38958e+08	3.19921e+08	3.31985e+06	3.27913e+06	3.17957e+06	2.61302e+06	1.48624e+06	1.64093e+06	2.17696e+06	1.87763e+06	1.96007e+06	5.99675e+08	1.49841e+07	4.78876e+08	2.32819e+06	2.61741e+06	4.72773e+06	2.67216e+06	138.902	205.278	0.565	-0.82	0.397032
TRUE	Guanosine monophosphate (GMP)	C10 H14 N5 O8 P	Full match	Full match	No results	Full match	Full match	Full match		363.058	1.461	6	0	2	13	Superpathway of histidine, purine, and pyrimidine biosynthesis;Superpathway of purine nucleotide salvage;Purine nucleotides degradation II (aerobic);Superpathway of purine nucleotides燿e novo燽iosynthesis I;Other		No matches found	No matches found	89.2	Multiple matches found	DDA for preferred ion	2.9949e+08	2.25598e+08	4.15332e+08	5.98235e+08	2.97449e+08	2.75082e+08	3.8592e+08	2.36084e+08	3.25664e+08	2.31512e+08	5.79669e+07	4.81691e+07	8.9685e+07	6.30339e+07	9.84369e+07	2.50111e+08	3.11566e+08	2.90832e+08	1.67877e+08	2.8324e+08	4.35629e+08	1.90431e+08	34.7901	60.9855	0.437	-1.19	0.00113485
FALSE	Citric acid	C6 H8 O7	No results	Invalid mass	Invalid mass	No results	No results	No results		192.026	1.937	0	4	2	0		83	No matches found	Multiple matches found	79.5	No matches found	DDA for preferred ion	1.71702e+07	8.63787e+06	2.38419e+07	4.91846e+07	1.8265e+07	2.62818e+07	1.67824e+08	3.94131e+07	5.51698e+07	4.39161e+07	9.54673e+07	3.7445e+07	2.18409e+08	1.40757e+08	2.53984e+06	9.99759e+07	6.75819e+07	2.00499e+08	9.57994e+06	5.74221e+08	4.57723e+07	1.40194e+08	99.9714	98.1702	3.063	1.61	0.259688
TRUE	CARDANOL TRIENE	C21 H30 O	Full match	No results	No results	No results	Full match	No results		298.23	12.151	4	0	0	0			No matches found	No matches found		No matches found	DDA for preferred ion	1.31361e+07	1.75608e+07	1.50464e+07	3.00521e+07	1.78433e+07	3.49566e+07	1.84412e+07	2.48777e+07	1.25281e+07	3.63506e+07	4.86066e+08	4.21694e+08	5.10789e+08	5.39326e+08	5.73602e+08	1.7337e+08	2.66e+07	2.32451e+08	2.48412e+08	5.65895e+08	2.67176e+07	5.78951e+08	37.6055	52.4866	21.669	4.44	4.53527e-06
TRUE	(2R)-1-[(1Z)-1-Hexadecen-1-yloxy]-3-(phosphonooxy)-2-propanyl (9Z,12Z)-9,12-octadecadienoate	C37 H69 O7 P	Not the top hit	No results	No results	No results	Full match	No results		656.48	12.146	1	0	0	0			No matches found	No matches found		No matches found	DDA for preferred ion	1.27569e+07	1.72032e+07	1.46005e+07	2.96419e+07	1.75082e+07	3.45511e+07	1.80844e+07	2.44217e+07	1.20525e+07	3.58385e+07	4.82377e+08	4.18372e+08	5.04953e+08	5.35452e+08	5.70749e+08	1.71797e+08	2.58552e+07	2.30924e+08	2.47181e+08	5.63509e+08	2.61868e+07	5.74377e+08	38.2908	52.5324	21.934	4.46	4.51164e-06
FALSE	Adenine	C5 H5 N5	No results	Invalid mass	No results	No results	No match	No match		135.053	4.333	4	0	2	0			No matches found	No matches found	80.7	Multiple matches found	DDA for preferred ion	3.83328e+08	3.48007e+08	3.5222e+08	5.76045e+07	4.85484e+07	3.35547e+08	4.94101e+08	4.95892e+08	4.26326e+08	1.99803e+07	2.93717e+08	8.99974e+07	2.22821e+08	1.43316e+08	5.8552e+07	1.35055e+08	5.61183e+08	1.60204e+07	7.69537e+06	3.78643e+06	5.4228e+08	1.55308e+08	61.6121	115.795	0.286	-1.8	0.0904781
TRUE	1-oleoyl-sn-glycero-3-phosphoethanolamine	C23 H46 N O7 P	Not the top hit	No results	No results	No results	Full match	No results		479.301	11.956	4	0	0	0			No matches found	No matches found		No matches found	DDA for preferred ion	2.22597e+08	1.73415e+08	1.6085e+08	2.04782e+08	1.37243e+08	1.52507e+08	1.38527e+08	1.69493e+08	1.12078e+08	1.896e+08	4.35172e+08	4.16474e+08	5.60393e+08	4.98356e+08	4.19492e+08	2.98105e+08	1.31177e+08	2.39635e+08	2.30676e+08	4.16713e+08	2.40906e+08	4.96348e+08	21.1908	38.9288	2.06	1.04	0.00169761
TRUE			Unused	No results	No results	No results	No results	No results		262.078	1.854	0	0	0	0			No matches found	No matches found		No matches found	DDA for other ion	3.3873e+08	4.30005e+08	2.29391e+08	2.53568e+08	3.3869e+08	4.43939e+08	4.7983e+08	5.29955e+08	5.59221e+08	5.43992e+08	1.05511e+08	6.02961e+07	8.6999e+07	8.51891e+07	7.25175e+07	2.58324e+08	4.61968e+08	8.30597e+07	1.50765e+08	1.72232e+08	6.48292e+08	1.38132e+08	27.7895	83.8244	0.213	-2.23	7.49302e-05
FALSE			No results	No results	No results	No results	No results	No results		97.9755	1.904	0	0	0	0			No matches found	No matches found		No matches found	DDA for preferred ion	3.49483e+08	3.66038e+08	3.00021e+08	3.57614e+08	3.86998e+08	3.42552e+08	5.45076e+08	5.47268e+08	4.00466e+08	4.54495e+08	1.11082e+08	1.67998e+08	4.42989e+08	2.09005e+08	3.51859e+08	4.265e+08	3.10804e+08	5.19548e+08	2.94714e+08	3.14205e+08	5.57815e+08	4.30949e+08	18.1754	34.4807	0.773	-0.37	0.00750971
TRUE	L-Glutamic acid	C5 H9 N O4	No results	Invalid mass	No results	No results	No results	No results		147.052	1.459	0	0	3	0			No matches found	No matches found	75.5	No matches found	DDA for preferred ion	4.04433e+08	2.76307e+08	6.76866e+07	1.75653e+08	1.57165e+08	3.44703e+08	5.01732e+08	3.10389e+08	5.06342e+08	4.20914e+08	8.877e+07	1.29544e+08	5.76317e+07	2.81735e+07	1.81925e+07	2.47534e+08	8.44392e+07	5.44985e+08	1.82307e+08	3.14599e+08	4.58513e+08	1.78257e+08	47.0466	86.9189	0.389	-1.36	0.0167848
FALSE	Adenosine diphosphate (ADP)	C10 H15 N5 O10 P2	Not the top hit	Full match	No results	Full match	Full match	Full match		427.029	2.005	5	0	2	167	Superpathway of histidine, purine, and pyrimidine biosynthesis;Superpathway of purine nucleotide salvage;Superpathway of anaerobic sucrose degradation;Superpathway of rifamycin B biosynthesis;Superpathway of CMP-sialic acids biosynthesis;Superpathway of glycolysis, pyruvate dehydrogenase, TCA, and glyoxylate bypass;Superpathway of fatty acid biosynthesis II (plant);Superpathway of燦-acetylneuramin…		No matches found	No matches found	90.6	Multiple matches found	DDA for preferred ion	2.6403e+08	2.72593e+08	3.39973e+08	3.68863e+08	4.38101e+08	2.6618e+08	5.42027e+08	4.30914e+08	4.99793e+08	3.53601e+08	2.9416e+07	7.30364e+07	2.08824e+08	1.08968e+08	9.70271e+07	4.55212e+08	3.77074e+08	5.14728e+08	2.5655e+08	4.36088e+08	5.26139e+08	3.08757e+08	24.8131	65.2466	0.587	-0.77	0.0175447
TRUE			Unused	No results	No results	No results	No results	No results		653.538	12.126	0	0	0	0			No matches found	No matches found		No matches found	DDA for preferred ion	2.89827e+06	3.4606e+06	1.63121e+06	4.88681e+06	3.09672e+06	3.6363e+06	2.83684e+06	4.55195e+06	1.99998e+06	3.96039e+06	4.58447e+08	4.03562e+08	5.39114e+08	5.27719e+08	4.70744e+08	1.39864e+08	1.99186e+07	1.67648e+08	2.08058e+08	3.86611e+08	4.75383e+06	5.05724e+08	29.3402	57.9129	106.383	6.73	8.53021e-08
TRUE	UDP-N-acetyl-alpha-D-glucosamine	C17 H27 N3 O17 P2	Not the top hit	Partial match	Full match	Partial match	Partial match	Full match		607.081	1.729	8	1	1	19	Superpathway of mycolyl-arabinogalactan-peptidoglycan complex biosynthesis;Superpathway of CMP-sialic acids biosynthesis;Superpathway of lipopolysaccharide biosynthesis;Other	88.1	No matches found	Single match found	84	Multiple matches found	DDA for preferred ion	4.00974e+08	4.27453e+08	1.70756e+08	8.39743e+07	3.97589e+08	4.11008e+08	5.26497e+08	4.38654e+08	5.36372e+08	4.10507e+08	7.51251e+07	6.62193e+07	1.6791e+08	1.60327e+08	1.50737e+08	4.53841e+08	4.86507e+08	3.2109e+08	3.17544e+08	1.58346e+08	5.92725e+08	2.01379e+08	37.7034	65.0574	0.34	-1.56	0.0258681
FALSE			Unused	No results	No results	No results	No results	No results		175.962	14.156	0	0	0	0			No matches found	No matches found		No matches found	DDA for preferred ion	4.50188e+08	4.27831e+08	2.35916e+08	2.52766e+08	4.29922e+08	4.46862e+08	4.53512e+08	3.87824e+08	5.08206e+08	4.51676e+08	5.34897e+08	4.93683e+08	2.99247e+08	3.43309e+08	2.99602e+08	4.11448e+08	4.06497e+08	4.28601e+08	5.32231e+08	4.45591e+08	6.30814e+08	5.03778e+08	22.3679	33.2026	0.799	-0.32	0.657633
FALSE	1-hexadecanoyl-2-(4Z,7Z,10Z,13Z,16Z,19Z-docosahexaenoyl)-sn-glycero-3-phosphoethanolamine	C43 H74 N O8 P	Not the top hit	No results	No results	No results	Full match	No results		763.515	13.764	41	0	0	0			No matches found	No matches found		No matches found	DDA for preferred ion	3.43792e+06	427203	5.20758e+08	7.16173e+07	6.75928e+07	3.85599e+07	1.14411e+07	3.7574e+07	587263	3.48422e+06	4.50012e+06	1.9973e+07	1.20253e+06	6.27642e+06	8.82237e+06	1.86064e+07	7.74819e+06	1.9499e+07	1.17266e+07	4.81905e+06	3.40444e+07	1.14236e+07	216.012	69.4035	0.336	-1.58	0.458347
FALSE	Adenosine diphosphate (ADP)	C10 H15 N5 O10 P2	Full match	Full match	No results	Full match	Full match	Full match		427.03	2.215	5	0	2	167	Superpathway of histidine, purine, and pyrimidine biosynthesis;Superpathway of purine nucleotide salvage;Superpathway of anaerobic sucrose degradation;Superpathway of rifamycin B biosynthesis;Superpathway of CMP-sialic acids biosynthesis;Superpathway of glycolysis, pyruvate dehydrogenase, TCA, and glyoxylate bypass;Superpathway of fatty acid biosynthesis II (plant);Superpathway of燦-acetylneuramin…		No matches found	No matches found	92.1	Multiple matches found	DDA for preferred ion	8.12346e+07	4.81403e+07	7.6429e+07	4.80537e+07	1.84644e+08	8.70917e+07	6.44121e+07	2.9477e+07	4.20357e+07	3.53601e+08	4.17755e+07	7.30364e+07	1.98975e+07	6.1769e+07	9.70271e+07	6.61279e+07	3.5094e+08	5.14728e+08	2.5655e+08	4.36088e+08	1.04358e+08	1.25654e+08	93.8334	88.3914	1.204	0.27	0.433175
FALSE			No results	No results	No results	No results	No results	No results		269.084	2.44	0	0	0	0			No matches found	No matches found		No matches found	DDA for preferred ion	4.43158e+08	4.79302e+06	3.93061e+08	5.13682e+08	5.09322e+08	4.26931e+08	1.89887e+08	4.05023e+08	6.35573e+07	1.09382e+08	1.13532e+08	1.05818e+08	1.27252e+08	9.95209e+07	1.08947e+08	3.09441e+08	2.06669e+08	2.79912e+08	2.19294e+07	3.36416e+08	5.81043e+08	1.7959e+08	63.3262	52.4143	0.309	-1.69	0.432491
TRUE	12(S)-HETE	C20 H32 O3	Full match	Partial match	Full match	No results	Partial match	Full match		320.235	11.144	47	3	5	0		77.6	Multiple matches found	No matches found	82.5	Multiple matches found	DDA for preferred ion	9.60246e+06	6.15559e+06	1.91706e+07	1.05798e+07	2.25078e+07	1.5105e+07	1.47245e+07	1.0758e+07	6.55229e+06	9.59145e+06	4.87564e+08	1.5549e+08	4.70578e+08	4.84878e+08	5.08551e+08	4.40539e+07	8.0661e+06	9.65387e+07	1.2834e+08	1.86532e+08	1.50171e+07	2.19617e+08	42.401	83.6377	14.624	3.87	0.000173208
TRUE	N-Acetyl-DL-alanine	C5 H9 N O3	No results	No results	Invalid mass	No results	No results	No results		131.057	1.49	0	1	0	0		69.1	No matches found	Single match found		No matches found	DDA for preferred ion	2.54504e+08	2.26066e+08	5.05315e+08	3.99639e+08	2.98806e+08	3.9403e+08	2.93227e+08	2.95568e+08	2.74506e+08	2.96588e+08	2.52696e+07	1.87651e+07	3.34451e+07	2.79809e+07	3.66654e+07	1.86559e+08	1.88952e+08	1.33616e+08	9.27791e+07	1.04338e+07	4.14436e+08	4.61042e+07	27.3793	91.6531	0.111	-3.17	0.000164762
TRUE	UDP-alpha-D-galactose	C15 H24 N2 O17 P2	Full match	Partial match	Full match	Partial match	Partial match	Full match		566.054	1.704	9	2	2	30	Superpathway of mycolyl-arabinogalactan-peptidoglycan complex biosynthesis;Superpathway of anaerobic sucrose degradation;Superpathway of rifamycin B biosynthesis;Superpathway of lipopolysaccharide biosynthesis;Other	89	No matches found	Multiple matches found	90.3	Multiple matches found	DDA for preferred ion	3.05182e+08	2.48194e+08	1.15253e+08	2.96901e+08	4.10572e+08	3.39864e+08	5.02625e+08	3.08357e+08	3.61968e+08	2.74306e+08	5.6517e+07	5.2172e+07	1.19105e+08	1.06916e+08	9.54799e+07	3.06866e+08	3.53825e+08	2.03436e+08	2.03737e+08	1.49648e+08	4.43429e+08	1.43846e+08	30.7046	63.5591	0.324	-1.62	0.00125529
TRUE			No results	No results	No results	No results	No results	No results		286.544	1.874	0	0	0	0			No matches found	No matches found		No matches found	DDA for preferred ion	1.17761e+06	8.07086e+07	3.00752e+08	4.99457e+08	4.6935e+06	1.6472e+08	1.55935e+07	1.53169e+07	1.98831e+07	1.4441e+07	992813	1.1665e+06	4.71241e+06	599333	1.85386e+06	1.89326e+08	1.96158e+07	1.91619e+07	2.84225e+06	2.19614e+06	2.59124e+07	3.35267e+06	148.173	238.185	0.129	-2.95	0.0216311
TRUE	(2R)-3-{[(2-Aminoethoxy)(hydroxy)phosphoryl]oxy}-2-hydroxypropyl (7Z,10Z,13Z,16Z)-7,10,13,16-docosatetraenoate	C27 H48 N O7 P	Not the top hit	No results	No results	No results	Full match	No results		529.317	11.659	2	0	0	0			No matches found	No matches found		No matches found	DDA for preferred ion	7.99889e+07	8.39443e+07	5.91634e+07	5.55148e+07	9.12398e+07	8.88169e+07	7.91741e+07	1.12099e+08	6.15963e+07	1.36639e+08	4.97632e+08	3.35403e+08	2.97034e+08	3.47036e+08	3.38804e+08	1.39485e+08	9.95349e+07	1.77374e+08	1.7955e+08	3.44448e+08	1.23057e+08	3.44356e+08	26.7714	55.2115	2.798	1.48	0.000167276
FALSE			No results	No results	No results	No results	No results	No results		117.934	1.595	0	0	0	0			No matches found	No matches found		No matches found	DDA for preferred ion	3.62173e+08	3.78669e+08	2.93266e+08	4.96215e+08	4.00417e+08	4.00958e+08	3.46271e+08	3.42275e+08	3.77275e+08	4.19698e+08	2.34737e+08	2.63875e+08	3.50435e+08	3.02702e+08	3.17833e+08	4.91428e+07	3.054e+08	3.73706e+08	3.04362e+08	4.51097e+08	5.64601e+08	4.24852e+08	13.2852	30.4025	0.752	-0.41	0.0429571
FALSE	1-arachidonoyl-sn-glycero-3-phosphoethanolamine	C25 H44 N O7 P	Not the top hit	No results	No results	No results	Full match	No results		501.285	11.571	4	0	0	0			No matches found	No matches found		No matches found	DDA for preferred ion	2.24399e+08	2.11843e+08	2.08119e+08	2.58059e+08	1.93405e+08	1.75183e+08	1.82305e+08	2.35665e+08	1.50598e+08	2.36142e+08	4.64416e+08	4.32268e+08	4.85303e+08	4.93365e+08	4.8116e+08	2.52083e+08	1.77819e+08	2.69837e+08	2.61908e+08	4.79313e+08	3.23005e+08	5.20891e+08	15.6695	36.3492	1.613	0.69	0.00549562
FALSE	L-(-)-Malic acid	C4 H6 O5	No results	Invalid mass	No results	No results	No results	No results		134.02	1.939	0	0	3	0			No matches found	No matches found	76.4	No matches found	DDA for preferred ion	1.61591e+08	7.91725e+07	1.64259e+08	1.50681e+08	3.46229e+08	1.36907e+08	1.85214e+08	2.71313e+08	4.92492e+08	3.0496e+08	4.11029e+08	2.29024e+08	2.49305e+08	3.23316e+08	1.36715e+08	7.71875e+07	2.00705e+08	2.57663e+08	6.39675e+07	2.3822e+08	2.57348e+08	2.83492e+08	54.5402	58.0589	1.102	0.14	0.535954
FALSE			No results	No results	No results	No results	No results	No results		89.0463	1.405	0	0	0	0			No matches found	No matches found		No matches found	DDA for preferred ion	4.11671e+08	4.45904e+08	4.89668e+08	4.62076e+08	4.58987e+08	4.2549e+08	4.36394e+08	4.53318e+08	4.27023e+08	4.24899e+08	1.90487e+08	1.87651e+08	2.28982e+08	2.12681e+08	2.03908e+08	3.54155e+08	3.97593e+08	3.94661e+08	2.77623e+08	3.22334e+08	6.32975e+08	3.1896e+08	7.47805	27.2737	0.504	-0.99	2.42021e-05
TRUE	UDP-N-acetyl-alpha-D-glucosamine	C17 H27 N3 O17 P2	Full match	Partial match	Full match	Partial match	Partial match	Full match		607.081	1.595	8	2	2	19	Superpathway of mycolyl-arabinogalactan-peptidoglycan complex biosynthesis;Superpathway of CMP-sialic acids biosynthesis;Superpathway of lipopolysaccharide biosynthesis;Other	86	No matches found	Multiple matches found	83.1	Multiple matches found	DDA for preferred ion	7.65183e+07	6.75654e+07	2.92106e+08	4.86146e+08	1.24359e+08	3.7817e+08	1.38706e+08	1.36433e+08	1.32579e+08	7.43546e+07	1.18263e+06	3.34211e+06	3.10081e+06	4.14627e+06	8.96464e+06	3.475e+08	1.27047e+08	1.14705e+08	1.81833e+07	8.01943e+07	1.92293e+08	1.94609e+07	75.1886	153.649	0.101	-3.3	0.0043585
FALSE	Pantothenic acid	C9 H17 N O5	Full match	Full match	No results	Full match	Full match	Full match		219.11	2.799	2	0	1	5	Other		No matches found	No matches found	85.8	Single match found	DDA for preferred ion	2.62226e+08	3.98405e+08	3.64671e+08	4.78682e+08	2.52056e+08	3.43236e+08	2.59515e+08	4.30905e+08	3.28144e+08	2.96901e+08	8.223e+07	1.89079e+08	3.77707e+08	3.4073e+08	2.60893e+08	2.95817e+08	2.82151e+08	4.1847e+08	3.56173e+08	1.69281e+07	4.87935e+08	3.76256e+08	23.1496	45.6732	0.771	-0.37	0.100936
FALSE			Unused	No results	No results	No results	No results	No results		228.996	7.189	0	0	0	0			No matches found	No matches found		No matches found	DDA for preferred ion	3.56969e+06	1.57659e+07	549125	162267	6.51462e+06	574662	499568	146712	624419	183966	509704	687465	2.54451e+07	6.74149e+07	2.69829e+07	277923	6.58844e+06	4.87728e+06	4.78029e+08	773233	828156	7.43426e+06	178.58	250.379	8.977	3.17	0.0635792
TRUE			Unused	No results	No results	No results	No results	No results		589.338	11.657	0	0	0	0			No matches found	No matches found		No matches found	DDA for preferred ion	6.23486e+07	8.1638e+07	5.78134e+07	5.3661e+07	8.87414e+07	8.62628e+07	7.72085e+07	9.99834e+07	5.9891e+07	1.3247e+08	4.77259e+08	3.27986e+08	2.43769e+08	3.39131e+08	3.31729e+08	1.35471e+08	9.6871e+07	1.72512e+08	1.74266e+08	3.36705e+08	1.15438e+08	3.09618e+08	27.3074	55.8537	2.682	1.42	0.000146067
FALSE	N6-(1_2-Dicarboxyethyl)-AMP	C14 H18 N5 O11 P	Not the top hit	No results	No results	Partial match	Partial match	Full match		463.073	2.418	2	0	0	6	Superpathway of histidine, purine, and pyrimidine biosynthesis;Superpathway of purine nucleotide salvage;Superpathway of purine nucleotides燿e novo燽iosynthesis I;Other		No matches found	No matches found		Single match found	DDA for other ion	4.2394e+07	4.63628e+08	1.2086e+07	6.68951e+07	1.42261e+08	2.15473e+08	8.03373e+07	3.13641e+07	4.78497e+07	2.17977e+07	1.17435e+08	1.06755e+08	9.3922e+07	1.06103e+08	5.94124e+07	3.25136e+07	5.4858e+07	5.16132e+07	2.06444e+07	2.59807e+07	8.37944e+07	7.87856e+07	128.545	63.7587	0.94	-0.09	0.58954
TRUE			No results	No results	No results	No results	No results	No results		177.005	1.752	0	0	0	0			No matches found	No matches found		No matches found	DDA for preferred ion	4.10322e+08	3.71158e+08	2.0094e+08	2.61984e+08	4.33157e+08	1.76883e+08	4.58779e+08	2.60315e+08	4.54048e+08	3.12956e+08	2.39396e+07	3.77125e+07	1.10462e+08	7.79629e+07	1.05406e+08	2.11745e+08	3.23787e+08	2.52335e+08	1.98467e+08	1.12762e+08	5.07816e+08	1.36377e+08	32.3693	69.5304	0.269	-1.9	0.000954209
FALSE			No results	No results	No results	No results	No results	No results		97.9755	1.36	0	0	0	0			No matches found	No matches found		No matches found	DDA for preferred ion	3.17691e+08	2.10522e+08	5.62257e+07	1.44091e+08	3.94923e+08	8.85054e+07	1.36495e+08	2.35528e+08	3.18958e+08	1.37987e+08	1.24004e+08	1.63818e+08	5.99827e+07	1.81292e+08	1.96518e+08	4.5636e+08	3.28523e+08	2.13021e+08	3.58974e+08	1.35308e+08	2.66015e+08	2.57813e+08	54.8314	55.3805	0.969	-0.05	0.971727
TRUE	L-Threonic acid	C4 H8 O5	No results	No results	Invalid mass	No results	No results	No results		136.036	1.458	0	1	0	0		77	No matches found	Single match found		No matches found	DDA for preferred ion	1.53444e+08	2.03003e+08	1.10392e+08	1.33259e+08	2.9315e+08	1.82192e+08	2.34832e+08	4.37683e+08	7.94938e+07	4.44189e+08	5.65365e+07	6.15468e+07	1.04198e+08	6.82767e+07	3.96888e+07	1.50978e+07	4.47675e+07	1.01511e+08	6.39181e+07	8.03219e+07	2.8673e+08	8.8464e+07	53.3199	37.6131	0.309	-1.7	2.93964e-05
FALSE	1-stearoyl-sn-glycero-3-phosphoethanolamine	C23 H48 N O7 P	Full match	No results	No results	No results	Full match	No results		481.317	12.425	3	0	0	0			No matches found	No matches found		No matches found	DDA for preferred ion	1.50224e+08	1.64558e+08	1.23837e+08	1.40586e+08	1.39068e+08	1.59999e+08	1.14081e+08	1.7643e+08	1.16895e+08	1.47344e+08	3.42964e+08	2.75746e+08	4.40844e+08	2.76335e+08	2.60034e+08	2.40076e+08	1.23302e+08	1.89441e+08	2.42322e+08	2.6121e+08	2.03716e+08	3.46057e+08	14.362	35.6809	1.699	0.76	0.00284054
FALSE	Phenylmethanesulfonylfluoride	C7 H7 F O2 S	No results	No results	No results	No results	Partial match	Full match		174.015	1.577	1	0	0	0			No matches found	No matches found		Single match found	DDA for preferred ion	1.10341e+08	1.06756e+08	1.17804e+07	3.22752e+08	1.83543e+08	1.91829e+08	8.353e+07	1.90222e+08	1.51019e+08	2.44705e+08	3.79163e+07	2.08071e+06	6.93761e+07	3.55981e+07	1.99196e+07	2.04012e+08	2.75836e+08	4.39477e+08	1.12656e+08	3.95711e+06	2.42388e+08	7.16124e+07	53.5788	114.995	0.295	-1.76	0.0998151
FALSE			No results	No results	No results	No results	No results	No results		115.026	1.754	0	0	0	0			No matches found	No matches found		No matches found	DDA for preferred ion	1.58742e+08	3.60927e+08	3.14748e+07	1.92069e+08	2.22204e+08	1.82979e+08	2.11118e+08	1.24864e+08	2.10837e+08	1.05581e+08	4.20302e+08	3.96714e+08	5.39106e+07	4.36552e+08	3.58166e+07	9.72536e+07	8.30103e+07	8.45637e+07	4.53289e+07	1.0919e+08	2.66808e+08	1.12092e+08	51.375	105.316	0.42	-1.25	0.322434
TRUE	L-Asparate	C4 H7 N O4	No results	No results	Invalid mass	No results	No results	No results		133.036	1.442	0	1	0	0		75.2	No matches found	Single match found		No matches found	DDA for preferred ion	2.57692e+08	3.13271e+08	2.81776e+08	1.84584e+08	1.0462e+08	3.49988e+08	3.80097e+08	2.23957e+08	1.85067e+08	4.33276e+08	2.66193e+07	1.31929e+08	8.16265e+07	8.39468e+07	1.28096e+08	2.13128e+08	1.87582e+08	1.71976e+08	1.26192e+08	1.4934e+08	4.11443e+08	1.80288e+08	36.2313	42.3491	0.438	-1.19	0.000877936
TRUE	L-Asparate	C4 H7 N O4	No results	No results	Invalid mass	No results	No results	No results		133.036	1.491	0	1	0	0		75.7	No matches found	Single match found		No matches found	DDA for preferred ion	2.01299e+08	3.13271e+08	2.28849e+08	1.29141e+08	1.52129e+08	3.49988e+08	2.61673e+08	2.23957e+08	1.85067e+08	4.33276e+08	9.41541e+07	5.97885e+07	6.48021e+07	4.36307e+07	1.28096e+08	1.73279e+08	1.06587e+08	1.27722e+08	9.49752e+07	1.02861e+08	3.30872e+08	1.4333e+08	36.9294	36.9339	0.433	-1.21	2.04419e-05
TRUE	(±)12(13)-DiHOME	C18 H34 O4	Full match	Full match	No results	No results	Not the top hit	Full match		314.245	11.213	7	0	1	0			No matches found	No matches found	61.1	Multiple matches found	DDA for preferred ion	1.27104e+07	2.4346e+07	8.23426e+06	6.69972e+06	7.49458e+06	5.40779e+06	3.35944e+07	7.49966e+06	9.77673e+06	1.62074e+07	3.32594e+07	1.35993e+07	4.30326e+08	1.58958e+08	2.29695e+07	4.86349e+07	1.57556e+07	1.49182e+07	8.86669e+06	4.93653e+07	1.36602e+07	4.04518e+07	69.2907	156.849	2.961	1.57	0.0197509
TRUE			Unused	No results	No results	No results	No results	No results		354.01	1.237	0	0	0	0			No matches found	No matches found		No matches found	DDA for preferred ion	2.9723e+08	2.93703e+08	2.65552e+08	4.15147e+08	3.07417e+08	1.86594e+08	4.12248e+08	2.52234e+08	4.00915e+08	2.7928e+08	6.70552e+07	6.43105e+07	1.24717e+08	9.8877e+07	9.08729e+07	2.09098e+08	2.69219e+08	3.09009e+08	1.64531e+08	2.58889e+08	4.40943e+08	1.92677e+08	24.6391	49.2865	0.437	-1.19	0.000307124
TRUE	11(Z),14(Z)-Eicosadienoic Acid	C20 H36 O2	Full match	Full match	No results	No results	Not the top hit	Full match		308.271	13.094	8	0	2	0			No matches found	No matches found	71.7	Multiple matches found	DDA for preferred ion	5.41168e+07	4.86732e+07	5.08718e+07	7.45262e+07	5.13119e+07	7.3093e+07	6.62488e+07	7.84187e+07	3.39532e+07	7.22496e+07	3.4924e+08	3.80399e+08	4.09055e+08	3.85102e+08	3.36421e+08	1.6639e+08	7.65738e+07	1.86069e+08	2.31393e+08	2.82392e+08	8.7682e+07	4.00294e+08	21.2827	45.461	4.565	2.19	1.13595e-05
TRUE	N-Acetyl-DL-alanine	C5 H9 N O3	No results	No results	Invalid mass	No results	No results	No results		131.057	1.293	0	1	0	0		67.3	No matches found	Single match found		No matches found	DDA for preferred ion	2.44067e+08	3.05154e+08	4.0282e+08	3.4884e+08	3.72524e+08	3.44421e+08	2.57875e+08	3.15095e+08	3.33152e+08	3.37859e+08	2.35087e+07	2.85569e+07	5.43654e+07	5.00958e+07	3.97297e+07	2.21574e+08	2.73447e+08	1.79938e+08	1.17081e+08	8.67771e+07	4.80791e+08	7.48936e+07	15.7035	84.0043	0.156	-2.68	0.000188643
TRUE			No results	No results	No results	No results	No results	No results		118.062	2.522	0	0	0	0			No matches found	No matches found		No matches found	DDA for preferred ion	4.94405e+07	3.53597e+07	1.57604e+07	811688	4.70436e+07	4.28412e+07	3.9158e+07	4.77067e+07	4.8096e+07	3.96199e+07	1.87753e+08	1.95384e+08	2.16437e+08	2.00418e+08	1.83102e+08	1.7857e+08	1.37577e+08	2.04027e+08	1.61955e+08	3.98747e+08	5.79054e+07	2.47799e+08	43.3366	22.6022	4.279	2.1	0.00094454
TRUE	GDP-3_6-dideoxy-D-galactose	C16 H25 N5 O14 P2	Full match	No results	No results	Partial match	Partial match	Full match		573.087	2.124	2	0	0	1	Other		No matches found	No matches found		Single match found	DDA for preferred ion	3.31046e+08	2.93882e+08	2.53212e+08	1.32452e+08	3.61012e+08	2.72208e+08	3.79602e+08	2.08913e+08	3.98635e+08	2.33535e+08	1.1886e+07	1.69218e+07	2.66921e+07	4.03405e+07	2.815e+07	1.93936e+08	2.68307e+08	1.43165e+08	6.73261e+07	1.04741e+08	4.23897e+08	7.39004e+07	30.0322	99.8804	0.174	-2.52	0.000358346
TRUE			Unused	No results	No results	No results	No results	No results		568.543	13.542	0	0	0	0			No matches found	No matches found		No matches found	DDA for preferred ion	1.27989e+07	2.67026e+07	2.46711e+07	2.80771e+07	1.78597e+07	2.16583e+07	2.10953e+07	7.51756e+07	1.3232e+07	3.98903e+07	3.98242e+08	2.20064e+08	2.70114e+08	1.42982e+08	1.12086e+08	8.9235e+07	2.22038e+07	1.39309e+08	1.38132e+08	8.03527e+07	3.42721e+07	1.693e+08	61.6076	81.0822	4.94	2.3	0.000179572
FALSE	Palmitoleic Acid	C16 H30 O2	Full match	Full match	No results	Full match	Full match	Full match		254.224	12.105	16	0	2	2	Superpathway of fatty acids biosynthesis (E. coli);Other		No matches found	No matches found	80.1	Single match found	DDA for preferred ion	1.65098e+08	1.26595e+08	1.02247e+08	1.45639e+08	2.15323e+08	2.12163e+08	1.97832e+08	2.31793e+08	1.01592e+08	1.96865e+08	2.62586e+08	2.63917e+08	3.84663e+08	3.75159e+08	2.93285e+08	1.81038e+08	1.73741e+08	2.29416e+08	2.00341e+08	2.86403e+08	2.62163e+08	3.47956e+08	25.17	26.9034	1.327	0.41	0.0110013
TRUE			Unused	No results	No results	No results	No results	No results		330.197	8.955	0	0	0	0			No matches found	No matches found		No matches found	DDA for preferred ion	2.77363e+08	1.22515e+08	1.42221e+07	2.28682e+08	2.59508e+08	6.65588e+07	7.88036e+07	2.66487e+08	3.8401e+08	1.17811e+08	5.07415e+07	3.09889e+07	5.12693e+07	4.94674e+07	1.17917e+08	1.60885e+08	8.17568e+07	8.86913e+07	1.05619e+08	3.1267e+07	2.59411e+08	9.42362e+07	65.9034	53.9155	0.363	-1.46	0.0433111
TRUE			No results	No results	No results	No results	No results	No results		144.005	1.436	0	0	0	0			No matches found	No matches found		No matches found	DDA for preferred ion	2.96606e+08	3.80809e+08	2.04493e+08	3.14293e+08	3.83539e+08	3.43518e+08	2.16723e+08	3.38282e+08	2.69779e+08	2.95865e+08	7.71016e+07	5.99948e+07	1.04905e+08	1.14829e+08	8.62793e+07	2.5793e+08	2.38608e+08	3.34058e+08	9.97117e+07	2.4726e+07	4.49254e+08	1.33982e+08	20.2245	66.2512	0.298	-1.75	0.00155544
FALSE	Uridine	C9 H12 N2 O6	Full match	Full match	Full match	Full match	Full match	Full match		244.069	1.845	4	2	1	2	Other	75.5	No matches found	Multiple matches found	74.1	Multiple matches found	DDA for preferred ion	1.91657e+08	1.48795e+08	1.24655e+08	2.01987e+08	1.52278e+08	1.67096e+08	5.1109e+07	7.18614e+07	8.5832e+07	3.13295e+08	5.49457e+07	7.34446e+07	9.47878e+07	6.17453e+07	9.16633e+07	1.0463e+07	3.3484e+08	3.78317e+08	1.95063e+07	1.91096e+08	2.23204e+08	1.14302e+08	48.8328	96.2749	0.512	-0.97	0.137658
TRUE	GDP-3_6-dideoxy-D-galactose	C16 H25 N5 O14 P2	Not the top hit	No results	No results	Partial match	Partial match	Full match		573.087	1.82	2	0	0	1	Other		No matches found	No matches found		Single match found	DDA for preferred ion	1.43901e+06	1.81453e+06	2.03806e+08	3.76372e+08	3.77386e+06	5.73259e+06	9.72028e+06	6.94064e+06	8.54801e+06	9.91436e+06	246432	246786	572247	305786	327634	1.84557e+07	1.31266e+07	7.88751e+06	1.18217e+06	1.5915e+06	1.11966e+07	1.12737e+06	199.851	149.503	0.101	-3.31	0.0100315
TRUE	4-Oxoproline	C5 H7 N O3	No results	Invalid mass	No results	No results	No results	No results		129.041	1.266	0	0	1	0			No matches found	No matches found	72.7	No matches found	DDA for preferred ion	2.58644e+08	2.61688e+08	3.16408e+08	3.7198e+08	2.15623e+08	3.68857e+08	2.24896e+08	1.72468e+08	2.82178e+08	2.03467e+08	7.87938e+07	9.82042e+07	1.41392e+08	1.18806e+08	7.14857e+07	2.69873e+08	2.03058e+08	1.99592e+08	2.2616e+08	1.87581e+08	3.99173e+08	1.75728e+08	26.3327	40.5499	0.44	-1.18	0.000500884
TRUE			No results	No results	No results	No results	No results	No results		162.015	1.435	0	0	0	0			No matches found	No matches found		No matches found	DDA for preferred ion	2.84719e+08	3.70226e+08	2.19957e+08	3.00885e+08	3.55901e+08	3.24609e+08	2.04121e+08	3.2644e+08	2.58044e+08	2.75754e+08	8.39053e+07	7.3252e+07	1.05333e+08	1.16009e+08	9.33674e+07	2.4453e+08	2.15932e+08	3.17724e+08	1.02597e+08	5.28565e+07	4.30667e+08	1.40338e+08	19.2066	56.5948	0.326	-1.62	0.000361857
FALSE			No results	No results	No results	No results	No results	No results		111.991	1.498	0	0	0	0			No matches found	No matches found		No matches found	DDA for preferred ion	1.43825e+08	1.79511e+08	2.79018e+08	2.77953e+08	8.92708e+07	3.12477e+08	3.37318e+08	1.60137e+08	1.26326e+08	3.6732e+08	1.83868e+08	1.67097e+08	1.23919e+08	9.97531e+07	1.61775e+08	2.49191e+08	2.57685e+08	2.31614e+08	1.81565e+08	1.65412e+08	3.39146e+08	2.67949e+08	41.8248	31.8281	0.79	-0.34	0.177525
FALSE	(3S,5R,10R,12S,14S,15R,16R)-3,5,10,14,15-Pentahydroxy-12,16-dimethyl-2-icosanone	C22 H44 O6	Full match	No results	No results	No results	Full match	No results		404.313	12.906	1	0	0	0			No matches found	No matches found		No matches found	DDA for preferred ion	3.16482e+08	3.42424e+08	3.33036e+08	2.79314e+08	3.66142e+08	1.10869e+08	3.0507e+08	3.37172e+08	3.58399e+08	3.11962e+08	2.02291e+08	1.72758e+08	1.71588e+08	1.68403e+08	1.57318e+08	2.70552e+08	2.79168e+08	1.98362e+08	2.16256e+08	1.80475e+08	4.71867e+08	2.56412e+08	25.0728	26.4268	0.543	-0.88	0.00309209
TRUE	lysophosphatidylethanolamine (22:6(4Z,7Z,10Z,13Z,16Z,19Z)/0:0)	C27 H44 N O7 P	Not the top hit	No results	No results	No results	Full match	No results		525.285	11.438	2	0	0	0			No matches found	No matches found		No matches found	DDA for preferred ion	9.74419e+07	8.83689e+07	9.92209e+07	1.61165e+08	1.03016e+08	7.31817e+07	6.75172e+07	1.05919e+08	5.34426e+07	1.10285e+08	3.0083e+08	2.84361e+08	3.64768e+08	3.43624e+08	3.00899e+08	1.2838e+08	8.55742e+07	1.3379e+08	1.04587e+08	2.21267e+08	1.45738e+08	3.17209e+08	29.9869	50.383	2.177	1.12	0.004661
FALSE	Stearic acid	C18 H36 O2	Full match	Full match	No results	Full match	Full match	Full match		284.271	13.71	5	0	2	1	Superpathway of fatty acid biosynthesis II (plant)		No matches found	No matches found	88.8	Single match found	DDA for preferred ion	1.34965e+07	3.28191e+07	1.44685e+08	1.12846e+08	1.25008e+08	2.43976e+07	9.85844e+07	1.48899e+07	1.21478e+07	4.14413e+07	1.84734e+08	1.48177e+08	2.4998e+08	3.51758e+08	7.43951e+07	1.05003e+08	1.2194e+07	3.86787e+07	1.3512e+08	2.71144e+07	5.45209e+07	1.63065e+08	85.0794	77.2815	2.991	1.58	0.176854
TRUE			No results	No results	No results	No results	No results	No results		303.541	1.763	0	0	0	0			No matches found	No matches found		No matches found	DDA for preferred ion	2.75103e+08	2.95712e+08	1.07224e+08	6.95852e+07	2.87365e+08	2.24738e+08	3.16386e+08	1.96879e+08	3.31615e+08	2.55762e+08	7.87276e+07	8.17027e+07	1.0735e+08	1.09515e+08	1.02065e+08	2.19302e+08	3.46699e+08	2.33175e+08	2.24595e+08	1.07843e+08	3.81081e+08	1.36939e+08	38.087	57.8701	0.359	-1.48	0.0383139
FALSE			Unused	No results	No results	No results	No results	No results		569.275	12.481	0	0	0	0			No matches found	No matches found		No matches found	DDA for preferred ion	8.4914e+07	1.51672e+08	5.83453e+06	2.3301e+07	4.55054e+07	1.02941e+08	8.31245e+07	9.41114e+07	5.35021e+07	7.60819e+07	1.91358e+07	3.34109e+08	2.33254e+08	1.28484e+08	1.57555e+08	2.15477e+07	3.25756e+07	8.34141e+07	3.43642e+08	9.92559e+07	1.119e+08	1.28079e+08	60.9109	94.5166	1.145	0.19	0.340198
FALSE			Unused	No results	No results	No results	No results	No results		569.275	12.328	0	0	0	0			No matches found	No matches found		No matches found	DDA for preferred ion	7.02808e+07	1.51672e+08	5.10378e+06	1.36717e+07	4.55054e+07	5.84153e+07	8.31245e+07	9.41114e+07	7.962e+07	2.55242e+08	1.91358e+07	3.34109e+08	2.16355e+08	3.29684e+08	7.6433e+07	5.30987e+07	2.32878e+07	8.34141e+07	3.43642e+08	9.92559e+07	1.11813e+08	1.02101e+08	83.6658	93.1761	0.913	-0.13	0.326384
FALSE	1-stearoyl-sn-glycero-3-phospho-1D-myo-inositol	C27 H53 O12 P	Not the top hit	No results	No results	No results	Full match	No results		600.327	13.957	4	0	0	0			No matches found	No matches found		No matches found	DDA for preferred ion	2.03985e+08	1.86856e+08	2.54045e+07	3.11901e+07	3.35949e+08	3.33583e+07	3.4338e+08	3.2337e+08	1.96294e+08	2.65283e+08	6.18679e+07	1.14602e+08	1.4455e+08	1.41356e+08	4.6156e+07	1.09607e+08	2.03438e+08	2.0819e+08	1.33446e+08	1.7525e+08	3.0101e+08	1.73935e+08	63.474	36.8264	0.578	-0.79	0.586742
FALSE			Unused	No results	No results	No results	No results	No results		609.533	14.052	0	0	0	0			No matches found	No matches found		No matches found	DDA for preferred ion	1.12148e+08	399436	3.37482e+08	7.02705e+07	7.11672e+06	3.10416e+07	3.89852e+07	8.4347e+07	568438	1.09932e+08	2.89674e+07	2.13176e+07	337274	3.80815e+07	1.38241e+08	1.85087e+08	8.87084e+07	6.08746e+07	8.12347e+07	2.41573e+07	7.79341e+07	5.98264e+07	131.79	84.2922	0.768	-0.38	0.766546
FALSE			Unused	No results	No results	No results	No results	No results		294.119	8.869	0	0	0	0			No matches found	No matches found		No matches found	DDA for preferred ion	2.02161e+08	3.13984e+08	3.36938e+08	1.24427e+08	3.32626e+08	2.52908e+08	1.43708e+08	1.52671e+08	2.12063e+07	1.66433e+08	1.7071e+08	1.6149e+08	4.70836e+07	1.76884e+08	4.53752e+07	2.38874e+08	1.02238e+08	2.40566e+08	2.09873e+08	2.73845e+08	2.68886e+08	2.67471e+08	52.6607	44.3306	0.995	-0.01	0.439783
TRUE	(+/-)12(13)-DiHOME	C18 H34 O4	No match	Invalid mass	No results	No results	No match	No match		296.235	11.213	14	0	9	0			No matches found	No matches found	82.2	Multiple matches found	DDA for preferred ion	5.74232e+06	2.83603e+07	7.46744e+06	1.02182e+07	1.65983e+07	3.00366e+06	3.07529e+07	1.67827e+07	1.09334e+07	1.06431e+07	3.21465e+07	1.28771e+07	3.30353e+08	1.27408e+08	2.20403e+07	4.75106e+07	1.03652e+07	1.4103e+07	8.4021e+06	4.81826e+07	1.56229e+07	3.92225e+07	66.6591	144.845	2.511	1.33	0.0408211
TRUE	4149853	C21 H41 N O4	Full match	No results	No results	No results	Full match	No results		371.303	12.091	1	0	0	0			No matches found	No matches found		No matches found	DDA for preferred ion	1.81007e+07	1.91572e+07	9.9084e+06	1.55449e+07	1.49731e+07	1.52133e+07	1.32689e+07	1.70679e+07	1.24298e+07	1.35958e+07	3.27803e+08	3.21666e+08	2.84861e+08	2.58391e+08	2.50412e+08	1.64486e+08	6.63554e+07	1.75213e+08	2.02595e+08	2.1835e+08	2.12813e+07	3.06029e+08	19.9787	45.9453	14.38	3.85	8.51234e-09
FALSE	(7Z,21R)-27-Amino-24-hydroxy-24-oxido-18-oxo-19,23,25-trioxa-24lambda~5~-phosphaheptacos-7-en-21-yl (5Z,8Z,11Z,14Z)-5,8,11,14-icosatetraenoate	C43 H76 N O8 P	No match	No results	No results	No results	Full match	No results		765.531	12.019	52	0	0	0			No matches found	No matches found		No matches found	DDA for preferred ion	711578	2.40215e+06	1.35815e+07	3.27491e+08	3.3422e+06	8.23993e+06	1.15811e+07	1.41806e+07	5.22994e+06	576813	986461	7.19776e+06	2.27627e+06	1.11565e+06	1.39675e+07	2.21145e+07	1.41582e+07	2.07926e+07	832668	1.13576e+06	9.73075e+06	7.13776e+06	261.818	97.0187	0.734	-0.45	0.475544
FALSE			No results	No results	No results	No results	No results	No results		286.278	13.536	0	0	0	0			No matches found	No matches found		No matches found	DDA for preferred ion	5.3857e+07	3.16388e+07	6.90472e+07	4.96437e+07	6.33441e+07	7.51266e+07	3.31921e+07	7.9342e+07	3.25158e+07	7.75406e+07	1.14738e+08	2.52034e+08	3.27257e+08	2.6659e+08	1.21214e+08	3.8635e+07	3.1882e+07	1.49663e+08	1.1236e+08	4.28833e+07	8.52799e+07	1.71308e+08	32.1298	69.8713	2.009	1.01	0.0585007
FALSE	Phenylmethanesulfonylfluoride	C7 H7 F O2 S	No results	No results	No results	No results	Partial match	Full match		174.015	1.943	1	0	0	0			No matches found	No matches found		Single match found	DDA for preferred ion	6.69886e+07	9.8482e+07	6.62345e+07	8.76159e+07	1.11672e+08	1.64295e+08	1.68357e+08	1.50507e+08	1.96306e+08	3.17549e+08	1.68972e+07	2.06234e+07	8.6135e+07	4.61722e+07	4.63415e+07	9.45277e+07	1.46043e+08	3.21487e+08	2.82626e+08	6.71316e+07	1.82639e+08	8.34814e+07	51.1197	96.8566	0.457	-1.13	0.0767667
TRUE	UDP-N-acetyl-alpha-D-glucosamine	C17 H27 N3 O17 P2	Full match	Partial match	Full match	Partial match	Partial match	Full match		607.081	1.249	8	1	1	19	Superpathway of mycolyl-arabinogalactan-peptidoglycan complex biosynthesis;Superpathway of CMP-sialic acids biosynthesis;Superpathway of lipopolysaccharide biosynthesis;Other	86.8	No matches found	Single match found	84.6	Multiple matches found	DDA for preferred ion	1.94958e+08	1.84172e+08	2.5917e+08	3.20221e+08	2.36325e+08	2.28418e+08	2.44741e+08	1.79673e+08	2.76426e+08	2.11597e+08	4.24868e+07	4.64007e+07	8.24199e+07	7.90303e+07	6.2269e+07	2.69073e+08	2.51835e+08	2.31238e+08	1.57603e+08	8.14246e+07	3.27636e+08	9.60177e+07	19.3272	67.4438	0.293	-1.77	0.00201515
FALSE			Unused	No results	No results	No results	No results	No results		243.95	14.154	0	0	0	0			No matches found	No matches found		No matches found	DDA for preferred ion	1.48585e+08	2.17382e+08	1.85593e+08	1.80674e+08	2.25633e+08	4.64393e+07	1.04393e+08	9.73673e+07	1.0123e+08	9.65053e+07	3.20212e+08	2.42105e+08	2.37098e+08	2.17305e+08	1.70402e+08	2.11376e+08	1.69759e+08	1.88122e+08	7.94927e+07	1.97271e+08	1.8799e+08	2.46791e+08	44.5891	41.755	1.313	0.39	0.145888
TRUE			Unused	No results	No results	No results	No results	No results		608.48	12.227	0	0	0	0			No matches found	No matches found		No matches found	DDA for preferred ion	8.59457e+07	8.9452e+07	6.27599e+07	1.27198e+08	6.72769e+07	1.19891e+08	9.06169e+07	1.76797e+08	8.75913e+07	1.32389e+08	2.37229e+08	2.26724e+08	3.18414e+08	2.97427e+08	2.51386e+08	1.21221e+08	9.0301e+07	1.47231e+08	1.47806e+08	3.15532e+08	1.35299e+08	3.30349e+08	30.4404	36.9509	2.442	1.29	0.00256726
FALSE			No results	No results	No results	No results	No results	No results		330.246	12.089	0	0	0	0			No matches found	No matches found		No matches found	DDA for preferred ion	5.72846e+07	6.46581e+07	4.69065e+07	7.35496e+07	5.13132e+07	7.7974e+07	25214.2	9.56463e+07	5.03456e+07	9.4911e+07	3.07133e+06	103318	8.59655e+06	2.6781e+06	3.14479e+08	1.97979e+08	940058	1.01409e+07	2.26554e+08	1.83138e+07	9.36291e+07	1.09506e+07	43.286	156.064	0.117	-3.1	0.326075
FALSE	L-Threonic acid	C4 H8 O5	No results	Invalid mass	No results	No results	No results	No results		136.036	1.329	0	0	1	0			No matches found	No matches found	74.2	No matches found	DDA for preferred ion	8.95584e+07	3.4899e+07	1.81735e+08	1.26372e+08	6.82881e+07	2.4046e+08	3.14363e+08	1.04389e+08	5.56806e+07	8.57082e+07	4.54015e+07	8.74201e+07	1.17973e+08	1.57843e+07	4.35772e+07	1.72112e+08	1.63161e+08	6.99064e+07	6.6594e+07	6.89797e+07	1.3973e+08	8.988e+07	67.2847	59.4853	0.643	-0.64	0.109574
FALSE			No results	No results	No results	No results	No results	No results		76.0148	1.34	0	0	0	0			No matches found	No matches found		No matches found	DDA for preferred ion	9.0546e+07	3.65084e+07	1.84495e+08	1.27904e+08	6.92105e+07	2.40836e+08	3.13987e+08	9.12968e+07	5.39056e+07	9.44175e+07	4.66221e+07	8.84079e+07	1.18468e+08	1.61616e+07	4.86544e+07	1.73189e+08	1.63768e+08	8.03769e+07	6.76104e+07	7.08234e+07	1.34314e+08	9.67868e+07	67.3038	57.0928	0.721	-0.47	0.128323
TRUE			No results	No results	No results	No results	No results	No results		76.0146	1.442	0	0	0	0			No matches found	No matches found		No matches found	DDA for preferred ion	8.40717e+07	1.39714e+08	2.67451e+08	7.78664e+07	6.64985e+07	7.32374e+07	3.09802e+08	7.11277e+07	1.14902e+08	4.30676e+07	2.93328e+07	1.29279e+07	2.9015e+07	1.06181e+07	2.61982e+07	2.41632e+08	5.45486e+07	4.45956e+07	2.42563e+07	7.02889e+06	1.19296e+08	3.57364e+07	73.4994	136.684	0.3	-1.74	0.00218102
TRUE			No results	No results	No results	No results	No results	No results		111.991	1.369	0	0	0	0			No matches found	No matches found		No matches found	DDA for preferred ion	1.52726e+08	1.30744e+08	3.066e+08	1.54292e+08	6.98055e+07	1.99451e+08	1.82152e+08	1.28966e+08	1.80196e+08	1.45163e+08	3.44823e+07	4.24072e+07	4.66757e+07	7.37842e+07	3.36316e+07	1.80306e+08	2.08558e+08	1.0466e+08	1.44045e+08	5.23159e+07	2.2592e+08	7.93337e+07	39.9301	72.1168	0.351	-1.51	0.00445533
TRUE	Adenine	C5 H5 N5	No match	Invalid mass	No results	No results	No match	No match		135.053	3.097	4	0	1	0			No matches found	No matches found	77.9	Multiple matches found	DDA for preferred ion	1.80573e+08	1.7695e+08	1.88931e+08	2.67075e+08	1.56304e+08	2.16865e+08	1.80699e+08	2.73058e+08	1.81595e+08	3.02916e+08	1.49596e+07	1.36871e+07	9.95074e+06	6.5932e+06	1.5397e+07	9.56252e+07	9.3437e+07	9.24894e+07	3.58526e+07	1.23778e+08	2.83304e+08	3.86288e+07	21.1332	83.0067	0.136	-2.87	0.000165643
TRUE			No results	No results	No results	No results	No results	No results		76.0149	1.442	0	0	0	0			No matches found	No matches found		No matches found	DDA for preferred ion	1.517e+08	2.07021e+08	1.14e+08	1.3924e+08	3.02408e+08	1.98925e+08	2.58785e+08	2.03625e+08	9.29457e+07	2.83319e+08	3.96803e+07	4.96542e+07	9.60773e+07	6.05521e+07	3.72063e+07	1.01038e+07	5.5687e+07	9.08446e+07	4.98772e+07	1.50886e+07	2.81031e+08	7.34723e+07	34.2466	49.6321	0.261	-1.94	5.7505e-05
FALSE			Unused	No results	No results	No results	No results	No results		186.028	1.466	0	0	0	0			No matches found	No matches found		No matches found	DDA for preferred ion	2.66894e+08	2.65047e+07	1.78681e+08	2.65631e+07	3.04152e+07	3.00669e+08	2.22484e+07	2.62594e+07	1.9556e+08	4.08229e+07	5.45084e+07	4.25145e+07	1.33671e+08	6.61689e+06	5.50374e+06	1.31097e+08	1.15735e+07	7.13022e+06	5.69461e+07	5.50558e+07	4.9941e+07	6.18965e+07	100.411	89.0337	1.239	0.31	0.0978661
FALSE			Unused	No results	No results	No results	No results	No results		586.336	11.893	0	0	0	0			No matches found	No matches found		No matches found	DDA for preferred ion	330393	2.99365e+08	1.99812e+08	1.39472e+08	8.37704e+07	2.01349e+07	1.17577e+08	2.06457e+07	9.10467e+07	2.80902e+07	2.58583e+07	1.98443e+07	7.85481e+07	5.41121e+07	3.64047e+07	1.95868e+07	5.06612e+07	1.1985e+08	4.11709e+07	7.39415e+06	1.27194e+08	5.51215e+07	98.2268	64.723	0.433	-1.21	0.629512
TRUE	Oleic Acid	C18 H34 O2	No match	Invalid mass	No results	No results	No match	No results		564.511	12.845	9	0	3	0			No matches found	No matches found	74.9	No matches found	DDA for preferred ion	1.24526e+07	1.26298e+07	8.67025e+06	2.25029e+07	1.25035e+07	2.12029e+07	1.64253e+07	3.03288e+07	8.19139e+06	2.63413e+07	2.0493e+08	1.29286e+08	2.93491e+08	2.49878e+08	2.2412e+08	5.73072e+07	1.84294e+07	8.22406e+07	9.41547e+07	2.12244e+08	2.14506e+07	2.10636e+08	41.1852	57.3436	9.82	3.3	1.75963e-05
TRUE	8Z,11Z,14Z-Eicosatrienoic acid	C20 H34 O2	Full match	Full match	No results	No results	Full match	Full match		306.255	12.703	16	0	2	0			No matches found	No matches found	85.4	Multiple matches found	DDA for preferred ion	6.83367e+07	6.61081e+07	4.01658e+07	7.12547e+07	5.46958e+07	8.93875e+07	7.5904e+07	8.21507e+07	5.4102e+07	1.03671e+08	2.70917e+08	2.51991e+08	2.41967e+08	2.38422e+08	2.93385e+08	1.5256e+08	6.30052e+07	1.25275e+08	1.42481e+08	2.4071e+08	1.03103e+08	2.60576e+08	23.6898	44.3344	2.527	1.34	0.000244613
FALSE			Unused	No results	No results	No results	No results	No results		640.564	12.877	0	0	0	0			No matches found	No matches found		No matches found	DDA for preferred ion	1.1712e+08	1.20145e+08	8.14499e+07	1.31952e+08	8.66214e+07	1.27975e+08	9.49158e+07	1.34055e+08	1.00594e+08	1.43404e+08	2.92289e+08	2.57171e+08	2.10282e+08	2.81619e+08	1.36102e+08	2.2799e+08	1.24343e+08	1.65012e+08	1.98986e+08	2.56395e+08	1.7872e+08	2.6756e+08	17.6997	35.5316	1.497	0.58	0.000962154
FALSE	Creatine	C4 H9 N3 O2	No results	No results	Invalid mass	No results	No results	No results		131.068	1.404	0	1	0	0		50.6	No matches found	Single match found		No matches found	DDA for preferred ion	2.59087e+08	2.92175e+08	2.36157e+08	2.81596e+08	2.69128e+08	2.33026e+08	2.49559e+08	2.8252e+08	2.70626e+08	2.71069e+08	1.36877e+08	1.32443e+08	1.57666e+08	1.47091e+08	1.39052e+08	2.25396e+08	2.56382e+08	2.57527e+08	1.71693e+08	2.25639e+08	3.8475e+08	2.26204e+08	8.87565	23.6129	0.588	-0.77	3.74146e-05
TRUE	5''-phosphoribostamycin	C17 H35 N4 O13 P	Not the top hit	No results	No results	Full match	Full match	No results		534.193	4.46	1	0	0	2	Other		No matches found	No matches found		No matches found	DDA for preferred ion	2.90508e+08	2.29052e+08	2.82251e+08	2.63275e+08	2.05601e+08	1.53105e+08	1.84512e+08	1.49164e+08	2.73307e+08	1.80031e+08	5.27771e+06	5.30061e+06	2.18567e+07	1.60993e+07	1.29208e+07	1.22176e+08	1.32825e+08	8.75132e+07	3.20199e+07	6.86215e+07	3.233e+08	3.60981e+07	27.7052	99.0306	0.112	-3.16	0.000168193
TRUE	Palmitic Acid	C16 H32 O2	No match	Invalid mass	No results	No results	No results	No results		512.48	12.645	0	0	1	0			No matches found	No matches found	68.4	No matches found	DDA for preferred ion	3.08653e+07	2.53517e+07	3.22718e+07	2.61301e+07	2.14901e+07	3.62865e+07	2.86487e+07	3.68929e+07	1.93676e+07	4.26385e+07	1.22905e+08	1.32083e+08	2.84061e+08	1.71754e+08	1.56981e+08	6.69671e+07	3.15773e+07	8.76572e+07	9.08438e+07	1.24343e+08	4.35516e+07	1.68289e+08	22.5811	50.6619	3.864	1.95	5.83669e-05
FALSE	NP-001134	C16 H22 N4 O2	Not the top hit	Full match	No results	No results	Not the top hit	No results		302.173	11.214	2	0	1	0			No matches found	No matches found	60.6	No matches found	DDA for preferred ion	2.80938e+08	1.14982e+08	2.64659e+08	1.7688e+08	1.04429e+08	1.14379e+08	1.0464e+08	1.30818e+08	1.26326e+08	1.07898e+08	1.01559e+08	1.03535e+08	9.67943e+07	1.04468e+08	1.09452e+08	1.20942e+08	9.46146e+07	1.08723e+08	9.38758e+07	1.93125e+08	1.79967e+08	1.42626e+08	47.1833	16.5842	0.793	-0.34	0.0230901
FALSE			Unused	No results	No results	No results	No results	No results		305.921	14.151	0	0	0	0			No matches found	No matches found		No matches found	DDA for preferred ion	2.11878e+08	2.16597e+08	9.46508e+07	1.48022e+08	2.11813e+08	2.62241e+08	2.46556e+08	2.2076e+08	2.80304e+08	2.76424e+08	2.6018e+08	2.39617e+08	2.09937e+08	2.24858e+08	2.15179e+08	2.07325e+08	2.5438e+08	2.33958e+08	2.80463e+08	2.40972e+08	3.28732e+08	2.85433e+08	26.0474	22.8825	0.868	-0.2	0.851756
TRUE	Adenine	C5 H5 N5	No match	Invalid mass	No results	No results	No match	No match		135.053	2.138	4	0	2	0			No matches found	No matches found	63.5	Multiple matches found	DDA for preferred ion	1.61184e+08	9.35306e+07	1.2061e+08	8.20834e+07	1.98589e+08	1.69914e+08	2.10305e+08	7.35104e+07	2.79008e+08	1.36468e+08	7.91669e+06	9.19295e+06	2.7576e+07	2.39464e+07	2.22627e+07	1.21284e+08	1.37122e+08	2.10494e+08	6.32781e+07	7.15503e+07	2.15218e+08	5.17555e+07	42.9165	94.3963	0.24	-2.06	0.0033851
TRUE			Unused	No results	No results	No results	No results	No results		177.006	1.756	0	0	0	0			No matches found	No matches found		No matches found	DDA for other ion	2.76878e+08	1.63187e+08	9.0147e+07	2.40751e+08	2.62763e+08	1.02862e+08	2.5802e+08	1.60378e+08	2.53047e+08	1.72863e+08	1.81535e+07	1.7252e+07	7.04137e+07	5.95473e+07	5.14052e+07	1.25775e+08	1.75961e+08	1.55432e+08	1.03298e+08	6.36306e+07	2.99755e+08	7.71639e+07	35.0272	66.1703	0.257	-1.96	0.000734596
TRUE			Unused	No results	No results	No results	No results	No results		354.011	1.721	0	0	0	0			No matches found	No matches found		No matches found	DDA for preferred ion	2.76878e+08	1.63187e+08	9.0147e+07	2.40751e+08	2.62763e+08	1.02862e+08	2.5802e+08	1.60378e+08	2.53047e+08	1.72863e+08	5.23069e+06	3.29174e+07	7.04137e+07	5.89964e+07	5.14052e+07	1.25775e+08	1.75961e+08	1.55432e+08	1.03298e+08	6.36306e+07	2.99755e+08	7.68276e+07	35.0272	66.2783	0.256	-1.96	0.00290481
TRUE	(2R)-1-{[(2-Aminoethoxy)(hydroxy)phosphoryl]oxy}-3-hydroxy-2-propanyl (6Z,9Z,12Z,15Z,18Z,21Z)-6,9,12,15,18,21-tetracosahexaenoate	C29 H48 N O7 P	Not the top hit	No results	No results	No results	Full match	No results		553.317	11.609	2	0	0	0			No matches found	No matches found		No matches found	DDA for preferred ion	5.84165e+07	7.32964e+07	4.48068e+07	3.91052e+07	7.35689e+07	6.66803e+07	6.22965e+07	7.70068e+07	4.21135e+07	1.04964e+08	1.94608e+08	2.53439e+08	1.79153e+08	2.71934e+08	2.42548e+08	1.06715e+08	9.2462e+07	1.4115e+08	1.31871e+08	2.40423e+08	9.11514e+07	2.24031e+08	28.9277	39.5897	2.458	1.3	2.25237e-05
FALSE	1-Deoxy-D-altro-heptulose7-phosphate	C7 H15 O9 P	Full match	No results	No results	No results	Partial match	Full match		274.045	1.241	2	0	0	0			No matches found	No matches found		Single match found	DDA for preferred ion	1.82329e+08	2.07894e+08	1.90402e+08	2.69927e+08	2.16125e+08	1.49211e+08	2.59047e+08	1.9839e+08	2.46087e+08	2.03427e+08	8.51335e+07	8.38987e+07	1.23102e+08	1.03834e+08	1.03426e+08	1.67357e+08	2.01859e+08	2.14767e+08	1.28437e+08	1.90323e+08	2.98798e+08	1.65328e+08	17.43	29.3141	0.553	-0.85	7.4033e-05
FALSE	1-Palmitoyl-2-hydroxy-sn-glycero-3-PE	C21 H44 N O7 P	Not the top hit	No results	No results	No results	Full match	No results		453.285	11.823	2	0	0	0			No matches found	No matches found		No matches found	DDA for preferred ion	1.07066e+08	1.01619e+08	8.82647e+07	1.23091e+08	9.62138e+07	1.03785e+08	9.30834e+07	1.07918e+08	8.38766e+07	1.10952e+08	1.88657e+08	4.49433e+07	2.66475e+08	2.09925e+08	1.75636e+08	1.50866e+08	7.98845e+07	1.46768e+08	1.50358e+08	2.04091e+08	1.47784e+08	2.12077e+08	10.6632	37.2737	1.435	0.52	0.0999968
TRUE			Unused	No results	No results	No results	No results	No results		613.338	11.612	0	0	0	0			No matches found	No matches found		No matches found	DDA for preferred ion	5.73845e+07	7.1542e+07	4.35183e+07	3.78106e+07	7.17041e+07	6.47829e+07	6.08678e+07	7.50462e+07	4.12181e+07	1.02229e+08	1.13473e+08	2.47036e+08	1.75418e+08	2.64817e+08	2.35915e+08	1.03939e+08	9.05839e+07	1.38146e+08	1.28629e+08	2.34623e+08	8.90334e+07	1.95785e+08	28.9547	40.5014	2.199	1.14	2.82333e-05
TRUE	Sedoheptulose	C7 H14 O7	Full match	No results	No results	No results	Partial match	Full match		210.074	1.371	6	0	0	0			No matches found	No matches found		Single match found	DDA for preferred ion	7.16584e+07	6.10048e+07	8.119e+07	7.04228e+07	7.75903e+07	8.96418e+07	8.70453e+07	5.42562e+07	6.4333e+07	6.51678e+07	2.56425e+08	2.36179e+08	2.03193e+08	1.88773e+08	2.15174e+08	9.54324e+07	6.35764e+07	1.01765e+08	1.2605e+08	2.64566e+08	1.04588e+08	2.33014e+08	15.8747	47.967	2.228	1.16	0.00212767
FALSE	(2R)-3-{[(2-Aminoethoxy)(hydroxy)phosphoryl]oxy}-2-{[11-(3-methyl-5-propyl-2-furyl)undecanoyl]oxy}propyl 13-(3-methyl-5-pentyl-2-furyl)tridecanoate	C47 H82 N O10 P	Not the top hit	No results	No results	No results	Full match	No results		851.567	11.38	31	0	0	0			No matches found	No matches found		No matches found	DDA for preferred ion	9.62532e+06	1.20196e+06	4.85253e+06	2.63671e+08	1.55837e+07	1.54351e+08	1.39222e+07	1.51442e+08	1.68233e+08	705160	1.09659e+06	1.23715e+08	4.56787e+07	1.5339e+06	4.44144e+07	1.20551e+08	1.17312e+08	1.39501e+08	1.25429e+08	7.74656e+06	2.08175e+07	1.04181e+08	123.231	82.1887	5.004	2.32	0.703528
FALSE			No results	No results	No results	No results	No results	No results		116.01	1.258	0	0	0	0			No matches found	No matches found		No matches found	DDA for preferred ion	1.60387e+08	1.23878e+08	1.23231e+08	1.56903e+08	1.31707e+08	1.56509e+08	1.59866e+08	1.41094e+08	1.42861e+08	1.88388e+08	7.56429e+07	8.19718e+07	1.6025e+08	1.3265e+08	1.06877e+08	1.55889e+08	1.31862e+08	2.6042e+08	1.62901e+08	2.54431e+08	2.17422e+08	1.842e+08	11.687	30.1096	0.847	-0.24	0.167002
TRUE	UDP-alpha-D-galactose	C15 H24 N2 O17 P2	Full match	Partial match	Full match	Partial match	Partial match	Full match		566.054	1.245	9	1	1	30	Superpathway of mycolyl-arabinogalactan-peptidoglycan complex biosynthesis;Superpathway of anaerobic sucrose degradation;Superpathway of rifamycin B biosynthesis;Superpathway of lipopolysaccharide biosynthesis;Other	88.4	No matches found	Single match found	89.1	Multiple matches found	DDA for preferred ion	1.63029e+08	1.5098e+08	1.49025e+08	2.14588e+08	1.6602e+08	1.62961e+08	2.58732e+08	1.50007e+08	2.23447e+08	1.47575e+08	3.06859e+07	3.32711e+07	6.53627e+07	5.75508e+07	4.81866e+07	1.67914e+08	1.44094e+08	1.52081e+08	1.00047e+08	7.50995e+07	2.34586e+08	7.54277e+07	21.4964	56.1198	0.322	-1.64	0.000291577
FALSE	Guanosine monophosphate (GMP)	C10 H14 N5 O8 P	Full match	Full match	No results	Full match	Full match	Full match		363.058	1.627	6	0	2	13	Superpathway of histidine, purine, and pyrimidine biosynthesis;Superpathway of purine nucleotide salvage;Purine nucleotides degradation II (aerobic);Superpathway of purine nucleotides燿e novo燽iosynthesis I;Other		No matches found	No matches found	90.4	Multiple matches found	DDA for preferred ion	2.56302e+08	1.46284e+08	2.57922e+08	2.16602e+07	1.45985e+08	1.85194e+08	2.5691e+08	2.38086e+08	2.18543e+08	1.47327e+08	4.05715e+07	6.62803e+07	9.64858e+07	1.34165e+08	7.16508e+07	1.48389e+08	2.43097e+08	1.81183e+08	6.39626e+07	1.54945e+08	2.94341e+08	1.33386e+08	40.8451	51.6071	0.453	-1.14	0.0802199
FALSE			Unused	No results	No results	No results	No results	No results		233.066	3.854	0	0	0	0			No matches found	No matches found		No matches found	DDA for preferred ion	1.37455e+08	1.01927e+08	1.03332e+08	1.44492e+08	1.24052e+08	1.78688e+08	1.2401e+08	1.97955e+08	1.28267e+08	2.0267e+08	1.97498e+08	2.47563e+08	2.06098e+08	2.5131e+08	1.61594e+08	1.87284e+08	1.60234e+08	1.46291e+08	1.95456e+08	2.07888e+08	1.99651e+08	2.33916e+08	22.123	26.084	1.172	0.23	0.0508389
TRUE	Margaric acid	C17 H34 O2	Full match	No results	No results	No results	Full match	No results		270.256	13.084	9	0	0	0			No matches found	No matches found		No matches found	DDA for preferred ion	4.95596e+07	5.13697e+07	5.80716e+07	6.85332e+07	5.12216e+07	6.01621e+07	5.84774e+07	6.48361e+07	3.37415e+07	5.96539e+07	1.73456e+08	2.40886e+08	2.49534e+08	2.32962e+08	1.79326e+08	8.14813e+07	4.81812e+07	1.06333e+08	1.29233e+08	1.18577e+08	8.30033e+07	2.17684e+08	16.0701	50.2961	2.623	1.39	0.00117624
FALSE			Unused	No results	No results	No results	No results	No results		916.606	12.843	0	0	0	0			No matches found	No matches found		No matches found	DDA for preferred ion	2.484e+08	8.92749e+07	4.85625e+07	6.02889e+07	7.96965e+07	7.08929e+07	4.33709e+07	9.65448e+07	7.69134e+07	8.94886e+07	7.37422e+07	4.21297e+07	3.69452e+07	7.17143e+07	3.59571e+07	1.30357e+08	1.32876e+08	1.28638e+08	2.54133e+07	4.56503e+07	1.1374e+08	7.78456e+07	67.2588	58.1737	0.684	-0.55	0.156615
FALSE	O-{[(2R)-2-(Docosanoyloxy)-3-(pentadecanoyloxy)propoxy](hydroxy)phosphoryl}-L-serine	C43 H84 N O10 P	Full match	No results	No results	No results	Full match	No results		805.583	12.991	2	0	0	0			No matches found	No matches found		No matches found	DDA for preferred ion	9.86282e+07	6.9819e+07	9.35647e+07	6.02854e+07	1.929e+08	1.58325e+08	1.916e+06	9.12846e+07	2.47432e+08	1.50766e+08	5.37897e+07	6.75907e+06	4.0047e+07	5.19255e+07	1.20493e+08	4.55309e+07	1.2884e+08	8.911e+07	4.23939e+06	5.32477e+07	1.46482e+08	5.95366e+07	61.2585	75.3066	0.406	-1.3	0.189354
FALSE			Unused	No results	No results	No results	No results	No results		175.962	14.409	0	0	0	0			No matches found	No matches found		No matches found	DDA for preferred ion	7.26214e+07	1.85897e+08	1.3481e+08	8.85301e+07	7.59619e+07	2.47002e+08	1.54017e+08	7.3557e+07	6.77969e+07	7.38771e+07	7.06316e+07	1.03615e+08	9.48054e+07	8.70882e+07	7.4118e+07	2.36164e+08	7.12071e+07	5.39269e+07	7.21157e+07	7.20709e+07	1.18297e+08	1.05949e+08	52.6182	52.377	0.896	-0.16	0.140653
TRUE	(±)10(11)-EpDPA	C22 H32 O3	Full match	Full match	No results	No results	Partial match	Full match		344.235	11.08	25	0	1	0			No matches found	No matches found	64.1	Single match found	DDA for preferred ion	1.84081e+06	2.52144e+06	7.43288e+06	3.18747e+06	4.4526e+06	3.79074e+06	3.05303e+06	4.65956e+06	1.52827e+06	4.10358e+06	1.10199e+08	1.08227e+08	2.46957e+08	1.74259e+08	2.0897e+08	1.23903e+07	2.83688e+06	3.46476e+07	4.48527e+07	1.89833e+08	4.95987e+06	1.78776e+08	48.184	73.3014	36.044	5.17	9.91806e-05
FALSE			No results	No results	No results	No results	No results	No results		133.019	1.446	0	0	0	0			No matches found	No matches found		No matches found	DDA for preferred ion	8.20736e+07	8.9674e+07	7.06972e+07	1.02845e+08	8.85854e+07	1.18858e+08	1.0169e+08	1.20874e+08	6.85373e+07	1.19357e+08	8.42657e+07	6.88758e+07	1.40341e+08	1.15998e+08	7.2515e+07	6.5532e+07	9.0989e+07	1.20255e+08	1.17039e+08	2.45536e+08	1.41749e+08	1.40585e+08	17.1492	32.2292	0.992	-0.01	0.924356
TRUE	UDP-alpha-D-galacto-1_4-furanose	C15 H24 N2 O17 P2	Not the top hit	No results	No results	Partial match	Partial match	Full match		566.055	1.797	9	0	0	30	Superpathway of mycolyl-arabinogalactan-peptidoglycan complex biosynthesis;Superpathway of anaerobic sucrose degradation;Superpathway of rifamycin B biosynthesis;Superpathway of lipopolysaccharide biosynthesis;Other		No matches found	No matches found		Multiple matches found	DDA for other ion	1.47493e+08	1.16565e+08	7.24065e+07	3.12254e+07	1.20562e+08	1.06315e+08	2.43595e+08	1.15848e+08	1.98955e+08	1.33842e+08	4.38638e+07	4.45688e+07	5.97285e+07	5.89471e+07	5.47533e+07	1.00313e+08	1.66979e+08	8.39491e+07	1.24818e+08	7.33257e+07	1.7575e+08	7.42524e+07	46.0408	52.7738	0.422	-1.24	0.0296508
TRUE			Unused	No results	No results	No results	No results	No results		363.244	12.685	0	0	0	0			No matches found	No matches found		No matches found	DDA for preferred ion	3.10613e+06	3.68398e+06	1.32702e+06	2.78856e+06	1.42257e+07	2.22558e+07	2.51267e+07	1.80316e+07	2.02308e+07	2.25168e+07	1.85263e+07	1.04748e+07	9.20005e+07	2.42089e+08	1.20284e+08	6.16679e+07	4.9129e+07	5.51823e+07	4.09095e+07	6.66847e+07	2.24775e+07	6.73717e+07	70.9827	85.6503	2.997	1.58	0.000827349
FALSE	(9Z,21R)-27-Amino-24-hydroxy-24-oxido-18-oxo-19,23,25-trioxa-24lambda~5~-phosphaheptacos-9-en-21-yl (4Z,7Z,10Z,13Z,16Z,19Z)-4,7,10,13,16,19-docosahexaenoate	C45 H76 N O8 P	No match	No results	No results	No results	Full match	No results		789.531	11.341	38	0	0	0			No matches found	No matches found		No matches found	DDA for preferred ion	5.04327e+06	3.93422e+06	4.36796e+06	2.41633e+08	2.41141e+06	1.08942e+07	9.68479e+06	8.21054e+06	7.46726e+06	642245	906297	1.25139e+07	1.07635e+06	890716	8.21468e+06	9.5152e+06	7.02213e+06	984620	1.12042e+06	1.70551e+06	9.39986e+06	1.67268e+06	253	109.418	0.178	-2.49	0.0894355
TRUE	Guanosine	C10 H13 N5 O5	Full match	Full match	No results	Full match	Full match	Full match		283.091	2.856	6	0	2	6	Superpathway of purine nucleotide salvage;Purine nucleotides degradation II (aerobic);Other		No matches found	No matches found	75.8	Single match found	DDA for preferred ion	1.99307e+08	2.35808e+08	1.84442e+08	2.40929e+08	1.57136e+08	1.13636e+08	1.49983e+08	1.12733e+08	1.5913e+08	1.75323e+08	4.63313e+07	4.53429e+07	6.17626e+07	5.79322e+07	6.78308e+07	9.07826e+07	1.04419e+08	1.07406e+08	8.45468e+07	1.21122e+08	2.41646e+08	1.0206e+08	28.222	27.0901	0.422	-1.24	1.07965e-06
FALSE			Unused	No results	No results	No results	No results	No results		354.012	1.605	0	0	0	0			No matches found	No matches found		No matches found	DDA for preferred ion	3.33881e+07	5.23358e+06	1.87587e+08	2.40751e+08	3.44092e+07	1.02862e+08	4.99045e+07	2.93532e+07	8.03409e+06	3.54214e+07	611423	3.29174e+07	1.3204e+06	4.53897e+07	2.20746e+06	3.56312e+07	6.65311e+07	5.29649e+07	1.03298e+08	2.75122e+07	4.99504e+07	4.83906e+07	111.615	95.2941	0.969	-0.05	0.149357
FALSE	Inspra	C24 H30 O6	Not the top hit	No results	No results	No results	Full match	No results		414.204	10.432	7	0	0	0			No matches found	No matches found		No matches found	DDA for preferred ion	2.0926e+08	1.55265e+08	1.65424e+08	1.13445e+08	9.27268e+07	1.36455e+08	1.14252e+08	8.66573e+07	1.71772e+08	1.5036e+08	1.41306e+08	1.37761e+08	5.81748e+07	7.67501e+07	8.03027e+07	9.54121e+07	8.01425e+07	9.9289e+07	1.58854e+08	2.40346e+08	2.01314e+08	1.16764e+08	30.7001	44.4161	0.58	-0.79	0.0798711
FALSE	Myristic Acid	C14 H28 O2	Full match	Full match	No results	No results	Full match	Full match		228.208	11.971	14	0	2	0			No matches found	No matches found	71.4	Single match found	DDA for preferred ion	8.05401e+07	7.45965e+07	8.11398e+07	8.05526e+07	6.74087e+07	8.41992e+07	6.10635e+07	7.93061e+07	5.75924e+07	8.85078e+07	1.46843e+08	1.55974e+08	2.39463e+08	1.93037e+08	1.55861e+08	9.90671e+07	8.68286e+07	1.17967e+08	1.41813e+07	2.01265e+08	1.15875e+08	2.07635e+08	13.7153	43.7833	1.792	0.84	0.194886
TRUE			No results	No results	No results	No results	No results	No results		152.547	1.797	0	0	0	0			No matches found	No matches found		No matches found	DDA for other ion	1.17075e+08	3.60949e+07	1.45859e+08	2.37852e+08	2.0934e+08	2.02443e+08	3.29346e+07	2.03058e+08	1.81334e+08	2.21414e+08	6.55357e+06	1.74386e+07	3.79368e+07	2.77711e+07	2.85385e+07	8.08117e+07	1.32479e+08	1.26503e+08	3.09851e+07	6.75702e+07	2.76085e+08	4.46593e+07	45.3684	80.6868	0.162	-2.63	0.00156269
TRUE			No results	No results	No results	No results	No results	No results		164.031	1.543	0	0	0	0			No matches found	No matches found		No matches found	DDA for preferred ion	5.24752e+07	5.34153e+07	1.598e+08	1.76727e+08	2.2147e+08	2.0541e+08	7.71981e+07	2.36513e+08	1.94072e+08	1.90361e+08	3.83712e+07	6.04903e+07	3.76721e+07	9.43952e+07	9.69231e+07	1.15068e+08	1.46794e+08	5.24449e+07	1.29432e+08	5.60091e+07	2.59677e+08	1.06537e+08	42.8538	50.9209	0.41	-1.29	0.00933193
FALSE			Unused	No results	No results	No results	No results	No results		245.948	14.254	0	0	0	0			No matches found	No matches found		No matches found	DDA for preferred ion	1.08974e+08	1.07792e+08	5.94309e+07	1.71522e+08	2.34452e+08	1.88846e+08	1.00266e+08	5.40516e+07	9.07606e+07	7.13707e+07	4.91107e+07	3.0498e+07	8.08234e+07	9.8979e+07	1.02126e+08	6.97561e+06	1.24206e+08	8.62214e+07	4.97037e+07	7.73504e+07	1.53141e+08	8.75192e+07	48.645	50.2689	0.571	-0.81	0.0318685
TRUE	5beta-cholanoic acid	C24 H40 O2	Full match	No results	No results	No results	Full match	No results		360.303	13.664	4	0	0	0			No matches found	No matches found		No matches found	DDA for preferred ion	1.17395e+07	1.45281e+07	1.34595e+07	2.12658e+07	1.63266e+07	1.95849e+07	1.37531e+07	1.96662e+07	1.24287e+07	2.43099e+07	2.29975e+08	1.9479e+08	2.32978e+08	2.16064e+08	2.06298e+08	5.27714e+07	1.61041e+07	8.52724e+07	1.13654e+08	1.35373e+08	2.28206e+07	2.15098e+08	22.572	59.3473	9.426	3.24	6.2106e-05
FALSE	(2R)-1-{[(2-Aminoethoxy)(hydroxy)phosphoryl]oxy}-3-hydroxy-2-propanyl (11Z)-11-icosenoate	C25 H50 N O7 P	Not the top hit	No results	No results	No results	Full match	No results		507.332	12.079	2	0	0	0			No matches found	No matches found		No matches found	DDA for preferred ion	9.62863e+07	1.13325e+08	9.41329e+07	7.18941e+07	1.20237e+08	1.17947e+08	1.18021e+08	1.05387e+08	9.30555e+07	1.31135e+08	2.30083e+08	2.15999e+08	1.72693e+08	2.13442e+08	1.8299e+08	1.20578e+08	9.47438e+07	1.18177e+08	1.16146e+08	1.47127e+08	1.56027e+08	1.85072e+08	15.2253	41.4057	1.186	0.25	0.0538785
TRUE	N-Acetylaspartylglutamicacid	C11 H16 N2 O8	Not the top hit	No results	No results	No results	Partial match	Full match		304.09	1.253	4	0	0	0			No matches found	No matches found		Single match found	DDA for preferred ion	1.63315e+08	2.09637e+08	1.18955e+08	2.04594e+08	1.74619e+08	1.71224e+08	1.5988e+08	1.88397e+08	1.88648e+08	2.27805e+08	1.53128e+07	1.60228e+07	3.487e+07	2.40941e+07	1.38427e+07	7.87515e+07	1.20638e+08	1.11387e+08	3.57381e+07	7.69762e+07	2.5345e+08	4.63603e+07	16.648	76.3882	0.183	-2.45	6.27538e-05
FALSE			Unused	No results	No results	No results	No results	No results		675.511	14.095	0	0	0	0			No matches found	No matches found		No matches found	DDA for preferred ion	8.93601e+07	829794	2.27778e+08	6.23552e+07	6.4133e+07	6.13321e+07	5.27133e+07	4.82323e+07	1.36367e+06	1.26859e+08	6.95111e+07	2.10913e+07	1.11507e+06	8.79719e+07	1.15251e+08	1.02312e+08	1.23183e+08	7.03438e+07	7.52148e+07	3.92443e+07	8.79792e+07	1.08757e+08	93.638	58.1867	1.236	0.31	0.777187
TRUE			Unused	No results	No results	No results	No results	No results		376.282	12.174	0	0	0	0			No matches found	No matches found		No matches found	DDA for preferred ion	2.26947e+08	1.73005e+08	1.60094e+08	1.13353e+08	1.62088e+08	1.32728e+08	1.45035e+08	1.29589e+08	1.88081e+08	1.50589e+08	4.34831e+07	4.28879e+07	3.8254e+07	7.27351e+06	2.94511e+07	1.06651e+08	1.50579e+08	8.41811e+07	7.15042e+07	3.20981e+07	2.19367e+08	7.06905e+07	23.7556	71.7689	0.322	-1.63	0.00105111
TRUE			Unused	No results	No results	No results	No results	No results		284.25	12.149	0	0	0	0			No matches found	No matches found		No matches found	DDA for preferred ion	2.43547e+07	2.42682e+07	2.14868e+07	3.03638e+07	2.48164e+07	3.42952e+07	2.45908e+07	3.63615e+07	1.93434e+07	3.52283e+07	1.79262e+08	1.91814e+08	1.97459e+08	2.26885e+08	2.13949e+08	8.83338e+07	3.08397e+07	1.0205e+08	1.20226e+08	1.94454e+08	3.72966e+07	2.11655e+08	18.9218	45.1793	5.675	2.5	1.79491e-05
FALSE			No results	No results	No results	No results	No results	No results		102.031	1.882	0	0	0	0			No matches found	No matches found		No matches found	DDA for preferred ion	8.44605e+07	9.31277e+07	1.19215e+08	8.99848e+07	1.01709e+08	9.48207e+07	9.65573e+07	8.11e+07	6.95538e+07	8.59263e+07	5.13566e+07	4.53899e+07	9.26803e+07	1.16117e+08	5.44218e+07	1.4131e+08	1.35988e+08	1.88633e+08	9.0743e+07	2.24904e+08	1.31417e+08	1.37305e+08	16.3706	40.653	1.045	0.06	0.974815
FALSE			Unused	No results	No results	No results	No results	No results		567.353	12.094	0	0	0	0			No matches found	No matches found		No matches found	DDA for preferred ion	9.42958e+07	1.11119e+08	9.18098e+07	7.05623e+07	1.17211e+08	1.15222e+08	1.15473e+08	1.02992e+08	9.13899e+07	1.28023e+08	2.23431e+08	2.14543e+08	1.67899e+08	2.07763e+08	1.7738e+08	1.17389e+08	9.2635e+07	1.15219e+08	1.13746e+08	1.42551e+08	1.52489e+08	1.80537e+08	15.1233	41.6896	1.184	0.24	0.0567887
TRUE	Thiophanate-methyl	C12 H14 N4 O4 S2	Not the top hit	No results	No results	No results	Full match	No results		342.046	1.926	1	0	0	0			No matches found	No matches found		No matches found	DDA for preferred ion	1.3374e+08	1.49403e+08	1.5113e+08	1.79428e+08	1.93295e+08	2.18995e+08	2.05509e+08	1.93423e+08	1.92681e+08	2.01967e+08	1.47829e+07	1.18917e+07	2.83361e+07	2.54163e+07	1.75826e+07	1.2901e+08	1.59576e+08	1.53639e+08	5.46016e+07	9.25663e+07	2.69781e+08	5.63781e+07	12.3928	86.6072	0.209	-2.26	0.000681332
FALSE	1-stearoyl-sn-glycero-3-phospho-1D-myo-inositol	C27 H53 O12 P	Not the top hit	No results	No results	No results	Full match	No results		600.328	12.945	4	0	0	0			No matches found	No matches found		No matches found	DDA for preferred ion	631131	781803	2.18279e+08	1.29847e+07	703985	753647	793658	883684	600432	1.0669e+06	2.5533e+06	2.8527e+06	2.90634e+06	3.15596e+06	2.86562e+06	1.48846e+06	729164	1.46101e+06	1.72384e+06	2.69057e+06	1.17014e+06	3.02952e+06	289.974	40.6292	2.589	1.37	0.948259
FALSE	NP-008915	C15 H24 O3	No match	Invalid mass	No results	No match	No match	No results		234.161	10.533	73	0	1	1	Other		No matches found	No matches found	73.9	No matches found	DDA for preferred ion	2.17812e+08	1.40535e+08	1.41598e+08	1.86009e+08	1.40398e+08	1.39697e+08	1.34045e+08	1.38e+08	1.49e+08	1.35113e+08	1.62392e+08	1.67565e+08	1.32537e+08	1.38489e+08	1.48411e+08	1.65923e+08	1.47669e+08	1.42699e+08	1.32296e+08	1.68961e+08	2.0789e+08	1.98237e+08	20.034	20.348	0.954	-0.07	0.228721
FALSE			No results	No results	No results	No results	No results	No results		118.062	2.456	0	0	0	0			No matches found	No matches found		No matches found	DDA for preferred ion	4.95694e+07	3.53597e+07	1.50865e+07	1.73784e+07	4.70436e+07	4.28412e+07	3.9158e+07	4.77067e+07	4.8096e+07	3.96199e+07	4.36066e+06	5.14189e+06	2.16437e+08	2.00418e+08	1.83102e+08	1.7857e+08	1.37577e+08	2.04027e+08	1.61955e+08	3.53919e+07	5.79054e+07	2.27672e+08	32.2853	63.1103	3.932	1.98	0.216111
FALSE			Unused	No results	No results	No results	No results	No results		569.275	11.867	0	0	0	0			No matches found	No matches found		No matches found	DDA for preferred ion	616713	2.62029e+06	8.12122e+07	2.15108e+08	2.29953e+07	2.18672e+07	2.08864e+07	1.32532e+07	3.48262e+06	3.7528e+06	5.10546e+06	1.12373e+07	8.094e+07	1.09993e+08	2.30032e+07	2.23309e+07	2.77079e+07	2.54024e+07	3.9666e+06	9.34391e+06	2.39186e+07	2.8602e+07	171.149	105.212	1.196	0.26	0.549677
FALSE	1-Octadecanoyl-2-(4Z,7Z,10Z,13Z,16Z,19Z-docosahexaenoyl)-sn-glycero-3-phosphoserine	C46 H78 N O10 P	Not the top hit	No results	No results	No results	Full match	No results		835.536	12.892	24	0	0	0			No matches found	No matches found		No matches found	DDA for preferred ion	8.98718e+06	1.06324e+07	1.68457e+07	2.13179e+08	1.09441e+07	8.46797e+06	9.17975e+06	1.83508e+07	3.42006e+07	3.90731e+07	2.50571e+07	2.59344e+07	1.68802e+08	4.48658e+07	1.66299e+07	1.38504e+07	3.07942e+07	1.19207e+07	1.20027e+07	9.51577e+06	2.09622e+07	3.21733e+07	168.802	119.876	1.535	0.62	0.837767
FALSE	N-Undecanoylglycine	C13 H25 N O3	Full match	No results	No results	No results	Full match	No results		243.183	9.371	1	0	0	0			No matches found	No matches found		No matches found	DDA for preferred ion	1.46916e+08	7.66386e+07	5.98954e+07	1.08851e+08	9.626e+07	4.21015e+07	4.66344e+07	8.55838e+07	1.45507e+08	6.04946e+07	1.13988e+08	5.42658e+07	1.07427e+08	9.38604e+07	1.47216e+08	9.243e+07	4.9117e+07	1.2557e+08	1.03595e+08	2.13012e+08	1.18841e+08	1.36165e+08	45.1378	34.4562	1.146	0.2	0.46518
TRUE			Unused	No results	No results	No results	No results	No results		653.053	2.293	0	0	0	0			No matches found	No matches found		No matches found	DDA for other ion	1.80826e+08	1.29088e+08	1.80716e+07	5.35483e+07	1.06974e+08	1.296e+08	1.89533e+08	1.18874e+08	2.1247e+08	1.42585e+08	1.14159e+07	2.33491e+07	3.28293e+07	7.53172e+06	3.28069e+07	1.17493e+08	1.58744e+08	1.45552e+08	7.28625e+07	1.21373e+08	1.91045e+08	7.58432e+07	47.6529	78.9539	0.397	-1.33	0.0330867
FALSE			No results	No results	No results	No results	No results	No results		147.945	5.938	0	0	0	0			No matches found	No matches found		No matches found	DDA for preferred ion	7.46013e+06	665165	2.05746e+06	1.77263e+08	1.75936e+07	1.12857e+08	1.83732e+08	2.12194e+08	8.0301e+06	1.19796e+08	5.76085e+06	4.69745e+06	2.5062e+06	1.14595e+07	1.22413e+07	6.5329e+06	2.36196e+06	1.07139e+08	1.50234e+07	298467	9.20231e+07	8.76545e+06	101.972	178.225	0.095	-3.39	0.0752307
FALSE	(2R)-2,3-Dihydroxypropanoic acid	C3 H6 O4	No results	Invalid mass	No results	No results	No results	No results		106.025	1.581	0	0	1	0			No matches found	No matches found	69.8	No matches found	DDA for preferred ion	1.86252e+07	1.7624e+07	2.1161e+08	5.15139e+07	7.0278e+07	7.61526e+07	7.8037e+07	5.42898e+07	6.23227e+07	1.39682e+07	1.02981e+08	9.48477e+07	9.85402e+07	7.39429e+07	8.78668e+07	1.88627e+07	5.43009e+07	1.49434e+08	1.15908e+08	2.06139e+08	8.41801e+07	1.36997e+08	91.3715	42.9516	1.627	0.7	0.172394
FALSE			Unused	No results	No results	No results	No results	No results		280.046	1.981	0	0	0	0			No matches found	No matches found		No matches found	DDA for preferred ion	6.87513e+07	5.97941e+07	7.47693e+07	9.06454e+07	7.75886e+07	5.93959e+07	8.63138e+07	7.31515e+07	8.61347e+07	1.37525e+08	3.82546e+07	6.203e+07	5.09265e+07	4.76177e+07	3.66255e+07	8.47101e+07	7.10656e+07	1.29646e+08	7.16313e+07	2.10116e+08	1.12206e+08	9.93687e+07	25.4877	49.603	0.886	-0.18	0.165418
FALSE	3,7-Dihydroxy-2-(3-methoxyphenyl)-5-chromanesulfinic acid	C16 H16 O6 S	Not the top hit	No results	No results	No results	Full match	No results		336.068	2.624	8	0	0	0			No matches found	No matches found		No matches found	DDA for preferred ion	1.14033e+08	1.22857e+08	6.16188e+07	2.08005e+08	1.09747e+08	8.61823e+07	7.59168e+07	9.80703e+07	7.25068e+07	6.77822e+07	5.73248e+07	4.37627e+07	5.29856e+07	6.36492e+07	4.99679e+07	1.08025e+08	8.34192e+07	8.42619e+07	5.28771e+07	7.87243e+07	1.2856e+08	7.82256e+07	42.0505	25.6791	0.608	-0.72	0.00288844
FALSE			No results	No results	No results	No results	No results	No results		305.921	14.378	0	0	0	0			No matches found	No matches found		No matches found	DDA for preferred ion	6.84697e+07	6.39461e+07	7.56027e+07	1.48022e+08	5.3947e+07	4.49774e+07	4.72331e+07	4.60238e+07	4.08266e+07	3.83079e+07	1.22362e+08	7.63014e+07	6.71101e+07	5.72951e+07	5.65616e+07	2.07325e+08	3.9444e+07	4.05148e+07	4.63423e+07	4.59982e+07	7.13851e+07	7.38147e+07	51.6922	69.4349	1.034	0.05	0.915768
FALSE			Unused	No results	No results	No results	No results	No results		270.095	1.37	0	0	0	0			No matches found	No matches found		No matches found	DDA for preferred ion	5.55336e+07	4.71216e+07	6.12439e+07	5.13283e+07	5.85914e+07	6.89829e+07	7.00192e+07	4.01762e+07	4.98141e+07	5.13211e+07	1.53051e+08	1.34956e+08	1.02025e+08	9.03987e+07	1.15182e+08	7.46064e+07	4.55861e+07	7.25192e+07	7.75219e+07	2.07214e+08	7.85783e+07	1.15854e+08	16.8772	45.2769	1.474	0.56	0.00833161
TRUE			Unused	No results	No results	No results	No results	No results		678.462	12.15	0	0	0	0			No matches found	No matches found		No matches found	DDA for preferred ion	2.12701e+07	2.29116e+07	1.27639e+07	2.26857e+07	1.87987e+07	3.26259e+07	2.07893e+07	3.58422e+07	1.76933e+07	3.78987e+07	1.58075e+08	1.15524e+08	1.55781e+08	1.17049e+08	2.06175e+08	8.04134e+07	3.18697e+07	1.14088e+08	1.47439e+08	1.68702e+08	3.23222e+07	1.74626e+08	31.2434	41.9573	5.403	2.43	1.69774e-06
FALSE			No results	No results	No results	No results	No results	No results		191.935	5.591	0	0	0	0			No matches found	No matches found		No matches found	DDA for preferred ion	1.07872e+07	1.04883e+07	3.1504e+07	668929	1.64933e+08	1.13241e+08	1.02716e+07	958733	1.39061e+08	3.2388e+06	1.02186e+07	8.26116e+06	7.54027e+06	2.25049e+06	2.26994e+07	1.12964e+08	2.05587e+08	3.18353e+06	2.32149e+07	885782	1.63163e+07	1.5143e+07	131.267	170.016	0.928	-0.11	0.777788
FALSE			Unused	No results	No results	No results	No results	No results		324.227	12.657	0	0	0	0			No matches found	No matches found		No matches found	DDA for preferred ion	1.82028e+08	1.07376e+08	9.12991e+07	8.57139e+07	1.47432e+08	1.35249e+08	1.6154e+08	1.42197e+08	1.29648e+08	1.06252e+08	1.59754e+08	1.76353e+08	1.31167e+08	1.51579e+08	1.81009e+08	2.05253e+08	1.10539e+08	1.42378e+08	1.19868e+08	1.29569e+08	1.92525e+08	1.80272e+08	23.9948	27.5701	0.936	-0.09	0.586971
TRUE	O-Succinyl-L-homoserine	C8 H13 N O6	Full match	No results	No results	Full match	Full match	Full match		219.074	1.837	4	0	0	7	Other		No matches found	No matches found		Single match found	DDA for preferred ion	1.50321e+08	2.03366e+08	1.43059e+08	1.41934e+08	1.0354e+08	1.22727e+08	1.75884e+08	1.44537e+08	1.68991e+08	1.92643e+08	3.49943e+07	3.79234e+07	5.07869e+07	4.99288e+07	4.87394e+07	1.10074e+08	1.40562e+08	1.02707e+08	4.9339e+07	8.98192e+07	2.23606e+08	6.95669e+07	21.8113	49.2188	0.311	-1.68	1.87132e-05
FALSE	(2R)-3-{[(2-Aminoethoxy)(hydroxy)phosphoryl]oxy}-2-[(1Z,11Z)-1,11-octadecadien-1-yloxy]propyl (4Z,7Z,10Z,13Z,16Z,19Z)-4,7,10,13,16,19-docosahexaenoate	C45 H76 N O7 P	No match	No results	No results	No results	Full match	No results		773.536	13.002	4	0	0	0			No matches found	No matches found		No matches found	DDA for preferred ion	5.76015e+06	4.64876e+06	2.39547e+06	2.00197e+08	1.97633e+06	6.50901e+06	1.38702e+06	1.0126e+07	5.03783e+06	3.01938e+06	2.98052e+06	1.57819e+07	5.34719e+06	2.0175e+06	2.24115e+07	1.95164e+07	1.01851e+07	1.44158e+07	9.00966e+06	7.04769e+06	7.39517e+06	1.36479e+07	256.269	66.6978	1.846	0.88	0.558242
FALSE			Unused	No results	No results	No results	No results	No results		542.232	8.854	0	0	0	0			No matches found	No matches found		No matches found	DDA for preferred ion	1.99578e+08	1.82623e+08	1.96143e+08	8.71366e+07	1.12105e+08	1.91755e+08	1.65496e+08	8.53037e+07	1.56872e+08	1.6835e+08	6.93812e+07	7.20176e+07	9.07234e+07	9.09816e+07	8.68909e+07	1.2571e+08	1.87671e+08	1.83479e+08	9.60127e+07	1.17062e+08	2.35084e+08	1.18184e+08	30.7646	35.6963	0.503	-0.99	0.00869606
FALSE			No results	No results	No results	No results	No results	No results		149.05	1.766	0	0	0	0			No matches found	No matches found		No matches found	DDA for preferred ion	8.19232e+07	9.08845e+07	8.87395e+07	1.18439e+08	1.09382e+08	1.50845e+08	1.16473e+08	1.64604e+08	1.15346e+08	1.34943e+08	1.08828e+08	1.05493e+08	5.95528e+07	1.2834e+08	1.45032e+08	8.746e+07	8.48542e+07	1.04885e+08	8.61759e+07	1.99422e+08	1.67237e+08	1.41426e+08	19.5265	29.7457	0.846	-0.24	0.151702
FALSE			No results	No results	No results	No results	No results	No results		136.051	2.614	0	0	0	0			No matches found	No matches found		No matches found	DDA for preferred ion	5.75721e+07	8.39493e+07	4.86653e+07	932067	6.91867e+07	8.75116e+07	6.91158e+07	7.51133e+07	6.50711e+07	4.99203e+07	8.78738e+07	8.76845e+07	1.02805e+08	1.35986e+08	1.10966e+08	7.62001e+07	1.59643e+08	1.60461e+08	8.63448e+07	1.98023e+08	9.74678e+07	1.48973e+08	40.6817	25.1283	1.528	0.61	0.0752386
FALSE			No results	No results	No results	No results	No results	No results		560.092	1.793	0	0	0	0			No matches found	No matches found		No matches found	DDA for other ion	6.38733e+07	7.42913e+07	3.91455e+07	8.18174e+07	7.79827e+07	6.16879e+07	1.91294e+07	8.13652e+07	1.94691e+07	7.60438e+07	2.93749e+07	4.32714e+07	4.91303e+07	4.50151e+07	3.34521e+07	4.71728e+07	6.16709e+07	6.88033e+07	5.80134e+07	1.97105e+08	1.01342e+08	6.38157e+07	40.62	56.5678	0.63	-0.67	0.732467
FALSE			Unused	No results	No results	No results	No results	No results		372.227	12.245	0	0	0	0			No matches found	No matches found		No matches found	DDA for preferred ion	1.96778e+08	1.90707e+08	1.161e+08	6.81055e+07	1.04698e+08	1.29472e+08	1.57137e+08	4.24498e+07	1.8899e+08	1.13933e+08	1.10827e+08	9.86208e+07	7.65938e+07	8.01112e+07	1.14186e+08	1.00902e+08	1.00522e+08	1.44632e+08	7.02854e+07	8.88213e+07	1.80721e+08	1.31305e+08	42.9032	27.104	0.727	-0.46	0.115177
FALSE			Unused	No results	No results	No results	No results	No results		827.568	11.958	0	0	0	0			No matches found	No matches found		No matches found	DDA for preferred ion	1.14396e+08	1.2433e+08	2.45098e+07	1.96465e+08	5.23713e+06	3.74641e+07	3.78741e+07	5.16211e+07	3.75061e+07	1.59092e+06	6.45258e+06	5.05735e+07	3.28329e+07	6.40768e+06	7.88593e+06	8.81377e+07	4.93586e+07	6.18983e+07	6.07405e+07	6.03612e+07	5.48587e+07	6.43689e+07	98.6995	65.5876	1.173	0.23	0.716517
FALSE			No results	No results	No results	No results	No results	No results		167.024	1.444	0	0	0	0			No matches found	No matches found		No matches found	DDA for preferred ion	4.43553e+07	5.84654e+07	1.11054e+08	6.17312e+07	6.04857e+07	7.83326e+07	5.99723e+07	5.6812e+07	5.26388e+07	5.97828e+07	5.5991e+07	4.62675e+07	9.45107e+07	6.87737e+07	4.78615e+07	8.07466e+07	6.3925e+07	8.27167e+07	8.08048e+07	1.96008e+08	8.49952e+07	9.50681e+07	31.1677	35.3528	1.119	0.16	0.540231
FALSE	L-Threonine	C4 H9 N O3	No results	Invalid mass	Invalid mass	No results	No results	No results		119.057	1.377	0	4	2	0		66.3	No matches found	Multiple matches found	68.4	No matches found	DDA for preferred ion	6.87128e+07	7.97968e+07	7.95386e+07	8.57467e+07	8.24665e+07	1.00765e+08	9.05591e+07	9.80293e+07	7.84098e+07	9.49922e+07	1.15867e+08	1.15583e+08	1.0842e+08	1.23056e+08	1.11547e+08	1.26169e+08	8.23866e+07	1.31885e+08	1.40286e+08	1.9535e+08	1.23651e+08	1.5475e+08	8.7499	18.7435	1.252	0.32	0.00228682
FALSE	METHYL 4-(METHYLTHIO)BUTYRATE	C6 H12 O2 S	Full match	No results	No results	No results	Full match	No results		148.055	1.422	10	0	0	0			No matches found	No matches found		No matches found	DDA for preferred ion	3.89905e+07	3.16237e+07	3.65636e+07	1.82454e+07	2.03846e+07	1.97699e+07	3.53693e+07	1.73165e+07	1.94278e+08	2.1051e+07	1.12103e+07	2.78314e+07	1.53035e+07	5.21384e+06	2.96312e+07	1.72579e+07	1.6846e+08	9.70855e+06	9.13269e+06	3.45501e+07	3.93459e+07	1.98355e+07	125.998	153.086	0.504	-0.99	0.151955
FALSE	Υ-Aminobutyric acid (GABA)	C4 H9 N O2	No results	Invalid mass	No results	No results	No results	No results		103.062	1.27	0	0	2	0			No matches found	No matches found	76.1	No matches found	DDA for preferred ion	9.19078e+07	9.12116e+07	1.92969e+08	9.41712e+07	9.17648e+07	1.0229e+08	1.09795e+08	7.91027e+07	1.01954e+08	8.82879e+07	2.9217e+07	4.70279e+07	4.20295e+07	3.72265e+07	3.37521e+07	7.73678e+07	9.03972e+07	8.93998e+07	6.54232e+07	6.67777e+07	1.40459e+08	7.14061e+07	34.3938	38.1338	0.508	-0.98	0.000136872
TRUE	N-Sulfanilyl-3,4-xylamide	C15 H16 N2 O3 S	No match	No results	No results	No results	Full match	No results		304.088	1.257	2	0	0	0			No matches found	No matches found		No matches found	DDA for other ion	7.82856e+07	9.62929e+07	5.77558e+07	1.02373e+08	1.18943e+08	1.08466e+08	1.21787e+08	1.45441e+08	1.55472e+08	1.92271e+08	8.49605e+06	8.98136e+06	2.08902e+07	1.54128e+07	9.06822e+06	5.71344e+07	9.82825e+07	9.34227e+07	3.08075e+07	7.78211e+07	1.60315e+08	3.46507e+07	31.0964	84.9302	0.216	-2.21	0.000469241
FALSE			Unused	No results	No results	No results	No results	No results		352.259	13.474	0	0	0	0			No matches found	No matches found		No matches found	DDA for preferred ion	6.83216e+07	5.47487e+07	3.89824e+07	5.8649e+07	2.76795e+07	6.81819e+07	4.23423e+07	4.53463e+07	5.46831e+07	5.25864e+07	8.24967e+07	1.92256e+08	9.15444e+07	1.12758e+08	5.42532e+07	1.17421e+08	6.90995e+07	5.00539e+07	6.45829e+07	1.20636e+08	7.7687e+07	1.13368e+08	26.0014	54.7681	1.459	0.55	0.0131336
TRUE			Unused	No results	No results	No results	No results	No results		201.063	1.854	0	0	0	0			No matches found	No matches found		No matches found	DDA for preferred ion	1.44692e+08	1.88272e+08	1.39211e+08	1.32162e+08	9.47498e+07	1.11157e+08	1.64458e+08	1.35977e+08	1.69524e+08	1.89991e+08	2.91582e+07	3.02492e+07	3.93982e+07	3.62876e+07	3.54719e+07	8.70936e+07	1.31356e+08	8.5738e+07	4.03681e+07	5.40573e+07	2.16394e+08	5.1482e+07	23.0058	60.0084	0.238	-2.07	1.04007e-05
FALSE	L-Serine	C3 H7 N O3	No results	Invalid mass	No results	No results	No results	No results		105.041	1.362	0	0	1	0			No matches found	No matches found	62.6	No matches found	DDA for preferred ion	1.17143e+08	1.37583e+08	1.66269e+08	1.54172e+08	1.44088e+08	1.62855e+08	1.89913e+08	1.64618e+08	1.27308e+08	1.59295e+08	8.10787e+07	9.66434e+07	8.38081e+07	9.97263e+07	8.33673e+07	1.56869e+08	1.10582e+08	1.36445e+08	1.46179e+08	1.38934e+08	2.21804e+08	1.46062e+08	12.4643	23.783	0.659	-0.6	0.000234395
FALSE	DL-4-Hydroxyphenyllactic acid	C9 H10 O4	No results	Invalid mass	Invalid mass	No results	No results	No results		182.057	2.574	0	1	2	0		82.5	No matches found	Single match found	87.3	No matches found	DDA for preferred ion	5.42398e+07	7.92474e+07	4.71321e+07	6.88787e+07	6.64046e+07	8.53568e+07	6.66513e+07	7.19652e+07	6.19955e+07	4.89003e+07	8.12195e+07	8.01763e+07	9.45572e+07	1.25583e+08	1.01802e+08	7.2342e+07	1.52109e+08	1.53653e+08	8.16392e+07	1.89711e+08	9.38853e+07	1.37169e+08	18.9392	26.2478	1.461	0.55	0.000944622
TRUE			No results	No results	No results	No results	No results	No results		100.015	1.448	0	0	0	0			No matches found	No matches found		No matches found	DDA for preferred ion	1.33448e+08	1.24372e+08	5.90457e+07	1.35597e+08	1.31957e+08	1.89664e+08	1.59867e+08	1.6447e+08	8.64284e+07	1.40981e+08	6.32288e+07	4.12527e+07	6.37599e+07	6.38644e+07	6.98105e+07	1.12668e+08	8.85103e+07	1.0343e+08	5.24272e+07	1.63259e+07	1.95694e+08	8.69215e+07	26.0737	39.3562	0.444	-1.17	0.00173378
FALSE	(2R)-1-{[(2-Aminoethoxy)(hydroxy)phosphoryl]oxy}-3-hydroxy-2-propanyl (7Z,10Z,13Z,16Z)-7,10,13,16-docosatetraenoate	C27 H48 N O7 P	Not the top hit	No results	No results	No results	Full match	No results		529.316	11.979	2	0	0	0			No matches found	No matches found		No matches found	DDA for preferred ion	1.31129e+08	6.4256e+07	7.03871e+07	8.88596e+07	6.59119e+07	6.28497e+07	5.19183e+07	7.69701e+07	5.2811e+07	7.64735e+07	1.58499e+08	1.53984e+08	1.89618e+08	1.77525e+08	1.58166e+08	8.47543e+07	6.65575e+07	9.25863e+07	6.82755e+07	1.50213e+08	1.03242e+08	1.83501e+08	32.5959	39.3034	1.777	0.83	0.016882
FALSE			No results	No results	No results	No results	No results	No results		162.052	1.886	0	0	0	0			No matches found	No matches found		No matches found	DDA for preferred ion	8.00332e+07	8.5125e+07	1.14858e+07	8.33243e+07	9.2028e+07	9.1144e+07	8.97738e+07	7.53789e+07	6.36104e+07	7.6941e+07	3.35733e+07	3.1658e+07	1.44573e+07	7.0149e+07	4.23024e+07	1.28167e+08	1.25179e+08	1.74031e+08	7.20627e+07	1.88274e+08	1.2016e+08	9.55674e+07	31.53	60.6317	0.795	-0.33	0.737769
FALSE			Unused	No results	No results	No results	No results	No results		630.462	12.227	0	0	0	0			No matches found	No matches found		No matches found	DDA for preferred ion	1.36477e+08	1.42218e+08	6.43001e+07	1.25149e+08	1.09121e+08	9.95243e+07	9.54616e+07	1.87298e+08	5.91045e+07	1.26777e+08	1.14917e+08	1.26852e+08	1.34312e+08	1.14977e+08	1.31311e+08	9.6192e+07	1.13138e+08	1.1377e+08	1.09138e+08	1.34719e+08	1.65424e+08	1.562e+08	32.3063	17.501	0.944	-0.08	0.897031
FALSE			No results	No results	No results	No results	No results	No results		191.935	5.857	0	0	0	0			No matches found	No matches found		No matches found	DDA for preferred ion	1.03544e+07	3.35137e+06	4.9137e+06	1.39397e+08	1.33717e+07	7.3884e+07	1.42569e+08	1.77511e+08	1.39061e+08	1.41503e+08	8.5202e+06	7.89891e+06	7.82027e+06	1.46686e+07	1.63603e+07	4.80338e+06	2.59354e+07	1.86768e+08	2.00634e+07	826699	1.50978e+08	1.60143e+07	82.923	177.046	0.106	-3.24	0.0588673
TRUE			Unused	No results	No results	No results	No results	No results		363.244	12.862	0	0	0	0			No matches found	No matches found		No matches found	DDA for preferred ion	3.54164e+06	7.31653e+06	348769	1.14736e+06	1.42257e+07	837058	2.51267e+07	1.80316e+07	2.02308e+07	2.25168e+07	2.17408e+07	2.16736e+07	3.07621e+07	1.86412e+08	1.83293e+07	4.60281e+06	4.9129e+07	1.47221e+07	4.09095e+07	6.66847e+07	1.57215e+07	3.58362e+07	85.131	109.504	2.279	1.19	0.0163366
FALSE			No results	No results	No results	No results	No results	No results		147.945	5.773	0	0	0	0			No matches found	No matches found		No matches found	DDA for preferred ion	7.16922e+06	2.25742e+06	8.97108e+06	1.10505e+08	767971	8.60488e+07	1.83732e+08	2.30998e+06	1.17256e+08	1.29596e+07	5.62878e+06	4.67875e+06	5.8465e+06	1.13518e+07	1.1801e+07	1.9078e+07	4.23867e+06	1.07139e+08	1.47387e+07	600347	1.59582e+07	1.1594e+07	123.254	159.555	0.727	-0.46	0.358171
TRUE	D-Ribulose 5-phosphate	C5 H11 O8 P	Full match	Not the top hit	Full match	Not the top hit	Partial match	Full match		230.018	1.5	20	8	8	16	Superpathway of mycolyl-arabinogalactan-peptidoglycan complex biosynthesis;Superpathway of histidine, purine, and pyrimidine biosynthesis;Superpathway of purine nucleotide salvage;Superpathway of rifamycin B biosynthesis;Purine nucleotides degradation II (aerobic);Superpathway of lipopolysaccharide biosynthesis;Other	63.5	No matches found	Multiple matches found	81.9	Multiple matches found	DDA for preferred ion	1.82648e+08	1.83229e+08	9.29044e+07	1.23955e+08	1.62223e+08	1.64272e+08	1.82168e+08	1.56734e+08	2.49747e+07	1.67276e+08	4.73955e+07	5.62016e+07	8.70009e+06	3.50881e+07	4.16211e+07	1.07281e+08	1.63403e+08	1.14275e+08	8.38278e+07	4.65254e+07	2.30178e+08	8.46941e+07	35.3505	66.1817	0.368	-1.44	0.0119785
TRUE	Citric acid	C6 H8 O7	Full match	Full match	Full match	Not the top hit	Partial match	Full match		192.026	2.172	16	2	1	9	Superpathway of glycolysis, pyruvate dehydrogenase, TCA, and glyoxylate bypass;Superpathway of cytosolic glycolysis (plants), pyruvate dehydrogenase and TCA cycle;Other	80.1	No matches found	Multiple matches found	79.7	Multiple matches found	DDA for preferred ion	2.42663e+07	1.2804e+07	1.12246e+07	1.44131e+07	1.8265e+07	2.99151e+07	5.29264e+07	2.75017e+07	4.17224e+07	6.92719e+07	5.81964e+07	8.97123e+07	1.25733e+08	1.73214e+08	1.82893e+08	9.78553e+07	5.87554e+07	1.57126e+08	6.17898e+07	1.56032e+08	3.73196e+07	1.45386e+08	61.0653	37.1759	3.896	1.96	2.34748e-05
TRUE			Unused	No results	No results	No results	No results	No results		257.066	1.423	0	0	0	0			No matches found	No matches found		No matches found	DDA for preferred ion	1.41654e+07	1.55592e+07	5.04261e+06	1.24252e+07	1.36739e+07	1.02407e+07	1.37957e+07	1.85441e+07	9.77894e+06	1.94703e+07	1.45284e+08	1.40169e+08	1.77933e+08	1.61352e+08	1.45026e+08	1.91993e+07	1.71705e+07	2.56074e+07	4.23099e+07	1.1209e+08	1.93828e+07	1.54565e+08	30.6631	68.7209	7.974	3	0.000394518
TRUE			Unused	No results	No results	No results	No results	No results		286.08	1.258	0	0	0	0			No matches found	No matches found		No matches found	DDA for preferred ion	6.39907e+07	8.2287e+07	1.77443e+08	7.99626e+07	1.68555e+08	6.62755e+07	6.20087e+07	7.23761e+07	8.82279e+07	8.178e+07	4.52451e+07	4.26336e+07	4.46436e+07	1.10178e+07	6.44526e+06	3.31811e+07	4.91972e+07	4.67033e+07	1.57507e+07	3.3696e+07	1.14454e+08	4.61536e+07	46.5824	54.1356	0.403	-1.31	0.000293768
TRUE	(2R)-3-{[(2-Aminoethoxy)(hydroxy)phosphoryl]oxy}-2-{[11-(3-methyl-5-propyl-2-furyl)undecanoyl]oxy}propyl 13-(3-methyl-5-pentyl-2-furyl)tridecanoate	C47 H82 N O10 P	Not the top hit	No results	No results	No results	Full match	No results		851.568	11.665	31	0	0	0			No matches found	No matches found		No matches found	DDA for preferred ion	1.42891e+07	6.42578e+06	6.49814e+07	4.32488e+07	8.33862e+07	1.66923e+08	1.29426e+08	1.6674e+08	1.77302e+08	791397	1.23069e+06	2.67614e+07	3.39497e+06	1.4476e+06	2.08392e+07	2.37599e+07	5.46149e+06	8.00276e+06	7.9169e+07	8.94413e+06	1.08756e+08	9.18248e+06	81.6599	139.17	0.084	-3.57	0.0335269
TRUE			Unused	No results	No results	No results	No results	No results		281.027	1.243	0	0	0	0			No matches found	No matches found		No matches found	DDA for preferred ion	9.47883e+07	9.37677e+07	9.6268e+07	1.45648e+08	1.15082e+08	1.07117e+08	1.76208e+08	1.05964e+08	1.53159e+08	1.05539e+08	2.30863e+07	2.31755e+07	4.59494e+07	3.88831e+07	3.45708e+07	1.14512e+08	1.02365e+08	1.10611e+08	7.27508e+07	5.63548e+07	1.49681e+08	5.48053e+07	23.1282	55.3364	0.366	-1.45	0.000492032
FALSE			Unused	No results	No results	No results	No results	No results		199.081	2.243	0	0	0	0			No matches found	No matches found		No matches found	DDA for preferred ion	9.68192e+07	1.0397e+08	6.36853e+07	8.01685e+07	5.80516e+07	6.25906e+07	3.28075e+07	3.11452e+07	5.15204e+07	4.54218e+07	1.65562e+08	1.75581e+08	9.2816e+07	9.37776e+07	1.64196e+08	7.23817e+07	4.25508e+07	6.73644e+07	8.01123e+07	3.36914e+07	8.50545e+07	1.11047e+08	42.8604	64.8503	1.306	0.38	0.27125
TRUE			Unused	No results	No results	No results	No results	No results		363.29	12.65	0	0	0	0			No matches found	No matches found		No matches found	DDA for preferred ion	326211	277390	304712	355287	266234	583246	686859	458067	247633	439610	1.14027e+08	1.74904e+08	1.04727e+08	1.38445e+08	1.38783e+08	3.17605e+07	2.81187e+06	2.6177e+07	7.62402e+07	6.87763e+07	500995	1.16482e+08	34.5139	72.7503	232.501	7.86	2.62341e-07
FALSE	Taurine	C2 H7 N O3 S	No results	Invalid mass	No results	No results	No results	No results		125.013	1.741	0	0	1	0			No matches found	No matches found	77.1	No matches found	DDA for preferred ion	3.2396e+07	3.60974e+07	1.23025e+08	1.20306e+07	4.36798e+07	1.12349e+07	6.06691e+07	3.19305e+07	5.26317e+07	5.48187e+07	1.44362e+07	7.10732e+07	3.93959e+07	3.48939e+07	2.1004e+07	4.53523e+07	4.63692e+07	5.21853e+07	4.00848e+07	1.74667e+08	5.88947e+07	5.70563e+07	72.7136	67.615	0.969	-0.05	0.857355
FALSE			Unused	No results	No results	No results	No results	No results		556.28	11.828	0	0	0	0			No matches found	No matches found		No matches found	DDA for preferred ion	631500	5.51995e+06	3.10432e+07	1.74091e+08	319369	3.93921e+06	6.56538e+06	3.66042e+06	1.72344e+06	6.55455e+06	2.43388e+06	1.90269e+06	5.85014e+06	3.44912e+06	2.71729e+06	2.69261e+07	1.6065e+06	1.59668e+06	2.18363e+06	3.75242e+06	7.08054e+06	3.7417e+06	227.201	142.083	0.528	-0.92	0.453938
TRUE			Unused	No results	No results	No results	No results	No results		389.26	12.875	0	0	0	0			No matches found	No matches found		No matches found	DDA for preferred ion	3.10096e+06	4.46809e+06	1.14743e+06	2.88134e+06	1.47673e+07	1.91416e+07	1.46964e+07	1.93123e+07	1.34729e+06	5.17254e+06	1.35943e+07	1.31264e+07	1.40861e+08	1.72167e+08	3.88141e+07	3.67508e+07	2.35164e+07	4.92861e+07	1.26913e+07	5.09609e+07	7.09474e+06	4.7945e+07	84.7462	96.6817	6.758	2.76	0.000474911
FALSE	NP-011548	C18 H34 O3	Full match	Full match	No results	No results	Partial match	Full match		298.25	11.301	14	0	1	0			No matches found	No matches found	82.7	Single match found	DDA for preferred ion	9.93837e+07	7.45782e+07	4.34508e+07	4.7141e+07	8.19788e+07	4.67968e+07	1.78611e+07	3.46208e+07	3.4478e+07	3.89858e+07	7.29463e+07	6.0857e+07	1.71914e+08	8.74204e+07	4.52074e+07	1.09341e+08	3.29525e+07	3.80293e+07	3.00239e+07	1.55642e+08	6.64648e+07	1.02575e+08	50.5606	52.2737	1.543	0.63	0.283938
FALSE			Unused	No results	No results	No results	No results	No results		556.279	12.196	0	0	0	0			No matches found	No matches found		No matches found	DDA for preferred ion	3.17023e+07	7.821e+07	1.10451e+07	3.0024e+06	1.00789e+08	8.76579e+07	1.11387e+08	7.70132e+07	1.02139e+08	1.71162e+08	2.08653e+07	2.53849e+07	4.76141e+07	5.34518e+07	3.6274e+07	3.17757e+07	9.45241e+07	6.66166e+07	5.39557e+07	6.9909e+07	1.22791e+08	6.02297e+07	64.1117	44.1562	0.491	-1.03	0.621666
FALSE			Unused	No results	No results	No results	No results	No results		352.258	13.546	0	0	0	0			No matches found	No matches found		No matches found	DDA for preferred ion	3.06965e+07	2.14546e+07	2.36324e+07	5.8649e+07	6.13739e+07	1.68895e+07	3.71882e+07	1.24129e+08	3.74544e+07	9.39928e+07	2.78142e+07	1.70992e+08	3.37852e+07	4.87208e+06	4.82494e+07	1.17421e+08	4.10527e+07	4.99749e+07	6.45829e+07	1.20636e+08	5.43352e+07	6.25396e+07	65.5139	84.3251	1.151	0.2	0.895218
FALSE	D-Erythrose 4-phosphate	C4 H9 O7 P	No match	No match	Invalid mass	No match	No match	No match		260.029	1.477	53	8	6	38	Superpathway of mycolyl-arabinogalactan-peptidoglycan complex biosynthesis;Superpathway of anaerobic sucrose degradation;Superpathway of CMP-sialic acids biosynthesis;Superpathway of glycolysis, pyruvate dehydrogenase, TCA, and glyoxylate bypass;Superpathway of燦-acetylneuraminate degradation;Hexitol fermentation to lactate, formate, ethanol and acetate;Methanobacterium thermoautotrophicum燽iosynth…	76.3	No matches found	Multiple matches found	84.9	Multiple matches found	DDA for preferred ion	1.7025e+08	1.70594e+08	4.00129e+07	1.18791e+08	1.03066e+08	5.60256e+07	6.20477e+07	1.24439e+08	1.34833e+08	9.30471e+07	1.69386e+08	1.11211e+08	9.27065e+07	1.18519e+08	1.14213e+08	7.3228e+07	1.34445e+08	1.39701e+08	6.5238e+07	5.43296e+07	1.57764e+08	1.50777e+08	45.0827	43.9192	0.956	-0.07	0.776195
TRUE			Unused	No results	No results	No results	No results	No results		211.014	1.465	0	0	0	0			No matches found	No matches found		No matches found	DDA for preferred ion	3.16575e+07	6.24555e+07	1.09029e+08	5.71126e+07	6.28391e+07	1.31308e+08	1.70414e+08	8.80742e+07	8.21137e+07	1.27409e+08	1.98531e+07	4.69626e+07	3.48764e+07	2.2136e+07	2.51602e+07	9.91257e+07	5.35077e+07	6.45803e+07	5.8063e+07	1.12823e+07	1.22342e+08	5.72733e+07	44.0275	58.3655	0.468	-1.09	0.00340534
FALSE			No results	No results	No results	No results	No results	No results		146.02	1.355	0	0	0	0			No matches found	No matches found		No matches found	DDA for preferred ion	6.6578e+07	2.0496e+07	1.36495e+08	3.89588e+07	2.85845e+07	7.67689e+07	7.66881e+07	8.66277e+07	3.35516e+07	1.69199e+08	3.84741e+07	1.78242e+07	5.25733e+07	1.33281e+07	3.37023e+07	2.84989e+07	5.4273e+07	5.99265e+07	3.88342e+07	1.69451e+08	1.04431e+08	5.88852e+07	65.4743	67.6873	0.564	-0.83	0.0957978
TRUE	5(S),15(S)-DiHETE	C20 H32 O4	No match	Invalid mass	No results	No match	No match	No match		318.219	11.033	52	0	4	3	Other		No matches found	No matches found	63.2	Multiple matches found	DDA for preferred ion	730727	706432	3.86358e+06	3.2396e+06	2.28117e+06	2.83787e+06	2.36365e+06	5.24351e+06	736952	3.63807e+06	1.55629e+07	1.97528e+07	1.68012e+08	7.91331e+07	3.08155e+07	1.70262e+06	1.11731e+06	3.34159e+06	3.42542e+06	3.28177e+07	3.67301e+06	2.886e+07	58.0995	138.165	7.857	2.97	0.0113711
TRUE	Υ-Aminobutyric acid (GABA)	C4 H9 N O2	No results	Invalid mass	No results	No results	No results	No results		103.062	1.395	0	0	3	0			No matches found	No matches found	76.1	No matches found	DDA for preferred ion	1.4582e+08	1.34837e+08	1.0351e+08	1.45482e+08	1.67401e+08	7.91318e+07	1.66611e+08	1.23439e+08	1.36425e+08	1.25187e+08	2.91501e+07	1.658e+07	3.08211e+07	3.50096e+07	3.09361e+07	1.15571e+08	1.31797e+08	6.95605e+07	8.91821e+07	4.89177e+07	2.06471e+08	4.86058e+07	20.1492	69.2685	0.235	-2.09	0.000427221
FALSE	(10Z)-1,1,1-Trifluoro-19-hydroxy-10-nonadecen-3-one	C19 H33 F3 O2	No match	No results	No results	No results	Full match	No results		350.243	12.872	1	0	0	0			No matches found	No matches found		No matches found	DDA for preferred ion	1.11357e+08	7.1936e+07	8.62575e+07	5.02366e+07	1.58908e+08	1.53309e+08	1.58125e+08	1.15163e+08	1.13505e+08	1.6668e+08	1.42744e+08	1.49939e+08	9.94653e+07	1.32459e+08	1.30418e+08	9.95658e+07	1.42905e+08	1.57964e+08	9.51075e+07	1.30718e+08	1.69077e+08	1.70413e+08	31.6047	26.6176	1.008	0.01	0.871488
TRUE	5-Aminopentanoate	C5 H11 N O2	No results	No results	Invalid mass	No results	No results	No results		117.078	1.562	0	3	0	0		60.2	No matches found	Multiple matches found		No matches found	DDA for preferred ion	1.47211e+07	1.59587e+07	1.99906e+06	1.71517e+07	1.20552e+07	1.70052e+07	2.1731e+07	3.94566e+07	1.18351e+07	2.53839e+07	7.76011e+07	3.75251e+07	5.00032e+07	6.22406e+07	7.36472e+07	5.17535e+07	2.73422e+07	5.36695e+07	4.10774e+07	1.66355e+08	2.42951e+07	6.3225e+07	52.7566	48.1209	2.602	1.38	0.000420826
TRUE			Unused	No results	No results	No results	No results	No results		138.048	1.255	0	0	0	0			No matches found	No matches found		No matches found	DDA for other ion	1.3712e+08	1.13584e+08	1.11475e+08	1.6622e+08	1.27057e+08	1.4375e+08	1.49859e+08	1.06137e+08	1.3568e+08	9.8269e+07	8.3395e+06	9.59403e+06	1.84364e+07	1.623e+07	1.09535e+07	8.25704e+07	7.94948e+07	8.33795e+07	4.78418e+07	4.41521e+07	1.90927e+08	3.276e+07	16.5516	78.6141	0.172	-2.54	0.000206616
TRUE	Ggamma-L-Glutamyl-L-glutamicacid	C10 H16 N2 O7	Not the top hit	No results	No results	No results	Partial match	Full match		276.096	1.248	4	0	0	0			No matches found	No matches found		Single match found	DDA for preferred ion	1.3712e+08	1.13584e+08	1.11475e+08	1.6622e+08	1.27057e+08	1.4375e+08	1.49859e+08	1.06137e+08	1.3568e+08	2.19427e+07	8.3395e+06	9.59403e+06	1.84364e+07	1.623e+07	1.09535e+07	8.25704e+07	7.94948e+07	8.33795e+07	4.78418e+07	4.41521e+07	1.90927e+08	3.276e+07	32.4362	78.6141	0.172	-2.54	0.000459527
FALSE			No results	No results	No results	No results	No results	No results		146.02	1.631	0	0	0	0			No matches found	No matches found		No matches found	DDA for preferred ion	3.91285e+07	2.16005e+07	1.5909e+07	1.66056e+08	1.61619e+08	9.24878e+06	5.52453e+07	1.64079e+08	1.32351e+08	6.64388e+07	3.3063e+07	3.29165e+07	2.45011e+07	8.14752e+07	3.31562e+07	1.01547e+08	1.27272e+08	1.21055e+08	5.54342e+07	4.75595e+07	8.54584e+07	6.79548e+07	77.7351	57.2792	0.795	-0.33	0.812759
TRUE			No results	No results	No results	No results	No results	No results		146.057	2.122	0	0	0	0			No matches found	No matches found		No matches found	DDA for preferred ion	3.56817e+06	3.49253e+06	905726	4.87092e+06	5.35031e+06	6.64586e+06	3.91609e+06	5.23305e+06	3.29812e+06	7.26143e+06	1.22607e+08	1.21931e+08	4.1646e+07	1.34914e+08	1.58331e+08	5.15248e+07	4.19829e+06	8.278e+07	3.35282e+07	1.66001e+08	6.26004e+06	1.31101e+08	38.6741	63.5682	20.943	4.39	1.0842e-05
TRUE	DA9185000	C12 H10 O S	No match	No results	No results	No results	Full match	No results		202.045	1.364	1	0	0	0			No matches found	No matches found		No matches found	DDA for preferred ion	2.72776e+07	2.49401e+07	2.03157e+07	3.2156e+07	2.77249e+07	1.8767e+07	2.38877e+07	2.73306e+07	3.03637e+07	3.16157e+07	8.81306e+07	8.12437e+07	8.68394e+07	7.90505e+07	7.68365e+07	6.90826e+07	4.25281e+07	5.76949e+07	4.61749e+07	1.65323e+08	3.89625e+07	9.85912e+07	16.5967	34.6883	2.53	1.34	2.99277e-06
FALSE	D-Erythrose 4-phosphate	C4 H9 O7 P	Full match	No results	Full match	Full match	Not the top hit	Full match		200.008	1.45	7	2	0	12	Superpathway of chorismate metabolism;Other	62.9	No matches found	Multiple matches found		Multiple matches found	DDA for preferred ion	8.38728e+07	8.15753e+07	3.74771e+07	6.44024e+07	5.55813e+07	2.97613e+07	4.60821e+07	7.14381e+07	7.26317e+07	5.85379e+07	1.65223e+08	8.14608e+07	8.87573e+07	1.06073e+08	8.5641e+07	5.66244e+07	1.34545e+08	1.42359e+08	8.67345e+07	8.85773e+07	8.70631e+07	1.28239e+08	32.3717	41.8765	1.473	0.56	0.0156672
FALSE			No results	No results	No results	No results	No results	No results		127.008	2.804	0	0	0	0			No matches found	No matches found		No matches found	DDA for preferred ion	9.29663e+06	1.03147e+07	7.35033e+06	860532	8.44715e+06	1.41271e+07	5.96459e+06	1.43349e+07	1.18738e+07	1.39535e+07	139531	4.16114e+07	4.32582e+07	3.76026e+07	2.10981e+07	3.29887e+07	2.2736e+07	4.49949e+07	3.8654e+07	1.65046e+08	1.50558e+07	4.8028e+07	42.8102	80.1805	3.19	1.67	0.146209
FALSE	Lysophosphatidylinositol	C29 H49 O12 P	Not the top hit	No results	No results	No results	Full match	No results		620.296	12.296	2	0	0	0			No matches found	No matches found		No matches found	DDA for preferred ion	1.51358e+08	4.43062e+07	2.2075e+07	4.22606e+06	5.04853e+07	1.19592e+08	8.08245e+07	1.29584e+08	4.19484e+07	1.00432e+08	6.48194e+07	6.45989e+07	6.7245e+07	1.187e+08	8.40425e+07	8.82275e+07	9.37634e+07	1.2008e+08	1.04563e+08	1.64145e+08	9.26895e+07	1.22643e+08	65.9412	21.295	1.323	0.4	0.208285
TRUE			No results	No results	No results	No results	No results	No results		89.0463	1.263	0	0	0	0			No matches found	No matches found		No matches found	DDA for preferred ion	1.12194e+08	1.29124e+08	1.5615e+08	1.46214e+08	1.40379e+08	1.63723e+08	1.55517e+08	1.23392e+08	1.12964e+08	1.32941e+08	2.81208e+07	2.92863e+07	4.557e+07	4.23102e+07	3.60538e+07	8.78723e+07	1.04343e+08	8.43647e+07	5.85165e+07	4.43572e+07	1.99495e+08	5.22422e+07	12.9918	47.3874	0.262	-1.93	1.22304e-05
FALSE			Unused	No results	No results	No results	No results	No results		294.119	8.792	0	0	0	0			No matches found	No matches found		No matches found	DDA for preferred ion	3.20624e+07	2.20844e+07	3.39476e+07	3.20637e+07	2.43488e+07	1.03107e+08	1.17066e+08	1.23475e+08	2.75847e+07	3.01563e+07	3.20116e+06	1.6149e+08	4.70836e+07	7.3431e+06	4.53752e+07	1.27244e+08	1.57181e+08	1.14384e+08	4.88244e+07	3.36026e+07	4.71935e+07	6.68807e+07	73.722	87.77	1.417	0.5	0.872763
FALSE			Unused	No results	No results	No results	No results	No results		245.947	14.163	0	0	0	0			No matches found	No matches found		No matches found	DDA for preferred ion	4.11804e+07	2.40608e+07	2.39315e+07	3.06044e+07	1.6102e+08	6.90028e+07	6.59513e+07	2.81631e+07	8.73429e+07	7.62905e+07	4.91107e+07	3.0498e+07	5.04314e+07	3.09929e+07	3.68452e+07	1.43118e+07	5.56792e+07	2.81533e+07	6.56406e+06	5.68768e+07	7.77051e+07	4.99497e+07	67.9547	49.3526	0.643	-0.64	0.0550183
FALSE			No results	No results	No results	No results	No results	No results		112.026	1.737	0	0	0	0			No matches found	No matches found		No matches found	DDA for preferred ion	3.52075e+07	3.54258e+07	4.06039e+07	4.54879e+07	5.61382e+07	7.58295e+07	7.62303e+07	6.43568e+07	5.12796e+07	7.18032e+07	1.07433e+08	8.63013e+07	9.96426e+07	1.08359e+08	1.16724e+08	6.47376e+07	4.90914e+07	7.73138e+07	7.14312e+07	1.60967e+08	7.79478e+07	1.23906e+08	26.021	30.4162	1.59	0.67	0.00542128
FALSE			Unused	No results	No results	No results	No results	No results		610.537	11.19	0	0	0	0			No matches found	No matches found		No matches found	No MS2	1.57268e+06	643023	6.11333e+07	1.5963e+08	9.41905e+06	4.57527e+06	1.81099e+07	1.1884e+07	1.38567e+07	132500	153344	4.2456e+06	198465	180345	1.57033e+07	5.24379e+06	8.28617e+06	2.03991e+06	6.41138e+06	715493	1.48447e+07	4.40605e+06	174.947	115.469	0.297	-1.75	0.104789
FALSE			Unused	No results	No results	No results	No results	No results		169.034	1.288	0	0	0	0			No matches found	No matches found		No matches found	DDA for preferred ion	1.03879e+08	8.42111e+07	4.54568e+07	7.73572e+07	8.05694e+07	3.94341e+07	5.94826e+07	8.33437e+07	9.91242e+07	7.3096e+07	1.38689e+08	1.42181e+08	1.57574e+08	1.59034e+08	1.42637e+08	1.15468e+08	1.18763e+08	1.45455e+08	1.4592e+08	1.52901e+08	1.12213e+08	1.88419e+08	29.7685	16.42	1.679	0.75	0.000236593
TRUE			No results	No results	No results	No results	No results	No results		146.057	2.059	0	0	0	0			No matches found	No matches found		No matches found	DDA for preferred ion	1.39119e+06	1.04444e+06	723294	1.85032e+06	761764	1.48955e+06	1.911e+06	1.03445e+06	1.28052e+06	2.08062e+06	1.22607e+08	1.21931e+08	4.1646e+07	1.34914e+08	1.58331e+08	2.74053e+07	2.98365e+06	8.278e+07	6.75658e+07	3.1375e+06	2.0093e+06	9.81685e+07	33.3842	78.5184	48.857	5.61	5.77758e-05
FALSE	1-(1Z-hexadecenyl)-2-(4Z,7Z,10Z,13Z,16Z,19Z-docosahexaenoyl)-sn-glycero-3-phosphoethanolamine	C43 H74 N O7 P	No match	No results	No results	No results	Full match	No results		747.52	12.005	6	0	0	0			No matches found	No matches found		No matches found	DDA for preferred ion	4.47395e+07	3.96916e+07	1.29636e+07	1.58167e+08	2.04074e+06	7.92177e+06	8.77829e+06	1.43511e+07	1.02198e+07	4.88163e+06	372437	1.74388e+07	2.42257e+07	9.05185e+06	1.3115e+07	6.13108e+07	9.72289e+06	3.27304e+07	1.93145e+07	2.30107e+07	1.75681e+07	2.55443e+07	152.59	76.3704	1.454	0.54	0.749184
FALSE	N-lauroylglycine	C14 H27 N O3	Full match	No results	No results	No results	Full match	No results		257.199	10.882	1	0	0	0			No matches found	No matches found		No matches found	DDA for preferred ion	2.78216e+06	6.23141e+06	1.0032e+07	1.9472e+06	2.34115e+06	2.0688e+06	1.48251e+06	2.12411e+06	1.49058e+06	1.81378e+06	4.18978e+06	1.57977e+08	4.23026e+06	2.84082e+06	2.04433e+06	2.05241e+06	1.18599e+06	2.09473e+06	2.37506e+06	5.0913e+06	2.92714e+06	3.47264e+06	90.268	275.749	1.186	0.25	0.525096
FALSE	4-Undecylbenzenesulfonic acid	C17 H28 O3 S	Full match	No results	No results	No results	Full match	No results		312.176	11.87	1	0	0	0			No matches found	No matches found		No matches found	DDA for preferred ion	2.81214e+07	1.30323e+07	2.07775e+07	1.36789e+06	5.07623e+07	1.57682e+08	9.06778e+07	1.46684e+08	3.07558e+07	5.48463e+07	2.47359e+07	1.61165e+07	6.73337e+07	2.83176e+07	3.84732e+07	3.83808e+07	3.11631e+07	1.5652e+07	3.19107e+07	4.31553e+07	5.87904e+07	4.31629e+07	90.1049	37.2585	0.734	-0.45	0.677231
TRUE	(7Z,9Z,12Z,15Z,18Z,21Z)-7,9,12,15,18,21-Tetracosahexaenoic acid	C24 H36 O2	Full match	No results	No results	No results	Full match	No results		356.271	12.651	4	0	0	0			No matches found	No matches found		No matches found	DDA for preferred ion	1.10514e+07	1.15345e+07	1.00981e+07	1.31822e+07	1.18149e+07	1.78086e+07	8.56106e+06	1.242e+07	1.01174e+07	1.25943e+07	1.50202e+08	1.43378e+08	1.20673e+08	1.47683e+08	1.5717e+08	4.4236e+07	1.76652e+07	5.16929e+07	6.17071e+07	1.20091e+08	1.69237e+07	1.29976e+08	19.275	58.4413	7.68	2.94	1.75062e-05
FALSE	cis-5,8,11,14,17-Eicosapentaenoic acid	C20 H30 O2	Full match	Full match	No results	Full match	Full match	Full match		302.224	11.875	51	0	1	5	Other		No matches found	No matches found	82	Multiple matches found	DDA for preferred ion	7.47352e+07	7.4895e+07	6.46113e+07	1.00121e+08	6.52001e+07	7.64469e+07	6.74155e+07	8.47214e+07	6.30574e+07	7.62685e+07	1.25817e+08	1.21196e+08	1.41001e+08	1.2927e+08	1.30646e+08	1.07611e+08	9.54112e+07	1.07048e+08	7.97022e+07	1.57063e+08	1.07217e+08	1.57463e+08	14.1472	19.6596	1.469	0.55	0.000200598
FALSE	D-Mannose 6-phosphate	C6 H13 O9 P	Full match	Not the top hit	Full match	Not the top hit	Not the top hit	Full match		260.029	1.252	53	16	12	38	Superpathway of mycolyl-arabinogalactan-peptidoglycan complex biosynthesis;Superpathway of anaerobic sucrose degradation;Superpathway of CMP-sialic acids biosynthesis;Superpathway of glycolysis, pyruvate dehydrogenase, TCA, and glyoxylate bypass;Superpathway of燦-acetylneuraminate degradation;Hexitol fermentation to lactate, formate, ethanol and acetate;Methanobacterium thermoautotrophicum燽iosynth…	78.7	No matches found	Multiple matches found	87.3	Multiple matches found	DDA for preferred ion	4.66311e+07	4.46545e+07	5.14801e+07	6.09463e+07	4.54782e+07	5.00697e+07	8.43773e+07	5.47658e+07	5.98845e+07	4.68109e+07	1.34971e+08	1.36325e+08	9.99004e+07	7.74804e+07	1.46596e+08	6.34279e+07	9.18782e+07	8.93045e+07	5.71932e+07	1.5609e+08	7.31629e+07	1.21532e+08	20.8814	40.0825	1.661	0.73	0.00250259
FALSE			Unused	No results	No results	No results	No results	No results		245.948	14.347	0	0	0	0			No matches found	No matches found		No matches found	DDA for preferred ion	1.76194e+07	8.31626e+06	585005	9.3953e+07	1.47804e+06	2.07702e+07	6.71788e+06	1.80041e+06	3.16265e+06	7.25966e+06	2.18799e+06	4.7895e+06	3.68492e+06	5.11163e+06	5.04836e+06	1.56037e+08	1.62485e+07	599553	2.39198e+07	1.97873e+06	9.81946e+06	6.58693e+06	172.897	207.996	0.671	-0.58	0.887416
FALSE	(±)9-HpODE	C18 H32 O4	Full match	Full match	No results	Full match	Partial match	Full match		312.23	11.011	18	0	2	1	Other		No matches found	No matches found	81.6	Multiple matches found	DDA for other ion	7.34136e+06	5.33419e+06	4.9664e+06	5.03848e+06	6.61204e+06	3.31197e+06	5.97928e+06	3.53596e+06	3.99162e+06	3.65111e+06	1.21617e+07	9.43227e+06	1.55968e+08	6.80906e+07	8.59787e+06	7.8386e+06	5.5695e+06	5.57085e+06	5.03345e+06	1.8052e+07	7.43506e+06	1.35277e+07	29.0677	154.641	1.819	0.86	0.0245979
FALSE			No results	No results	No results	No results	No results	No results		99.9549	1.42	0	0	0	0			No matches found	No matches found		No matches found	DDA for preferred ion	9.28522e+07	4.12144e+07	1.80887e+07	4.14089e+07	5.06937e+07	5.98675e+07	6.72479e+07	3.62889e+07	4.3971e+07	3.44272e+07	3.31576e+07	6.6627e+07	4.05901e+07	5.41232e+07	5.14571e+07	5.59735e+07	3.07087e+07	1.06322e+08	1.48646e+08	1.5592e+08	6.50444e+07	6.95414e+07	43.6847	58.9533	1.069	0.1	0.274415
FALSE	Dihydroxyacetone phosphate	C3 H7 O6 P	No match	No results	Full match	Partial match	Partial match	Full match		169.997	1.785	5	1	0	45	Superpathway of anaerobic sucrose degradation;Superpathway of glycolysis, pyruvate dehydrogenase, TCA, and glyoxylate bypass;Superpathway of燦-acetylneuraminate degradation;Hexitol fermentation to lactate, formate, ethanol and acetate;Methanobacterium thermoautotrophicum燽iosynthetic metabolism;Superpathway of chorismate metabolism;Superpathway of cytosolic glycolysis (plants), pyruvate dehydrogena…	56.6	No matches found	Single match found		Multiple matches found	DDA for preferred ion	2.40398e+07	1.53666e+07	1.85327e+07	3.27019e+07	2.04614e+07	1.85204e+07	3.8513e+07	2.71529e+07	5.96511e+07	1.75129e+07	2.07802e+07	3.77241e+07	3.05027e+07	2.54656e+07	9.5734e+07	1.31106e+07	1.55493e+08	7.979e+07	5.94929e+07	5.76422e+07	3.25623e+07	5.93172e+07	50.8545	78.7256	1.822	0.87	0.103461
FALSE			Unused	No results	No results	No results	No results	No results		411.244	12.245	0	0	0	0			No matches found	No matches found		No matches found	DDA for preferred ion	1.34251e+07	1.95296e+07	1.35584e+07	1.13523e+07	6.17629e+07	1.16638e+08	5.04505e+07	9.671e+07	4.52966e+07	9.96682e+07	2.10491e+07	1.79086e+07	1.55199e+08	1.33263e+08	8.42958e+07	5.46124e+07	4.68873e+07	6.98091e+07	4.44427e+07	9.4315e+07	6.95824e+07	7.44723e+07	73.0994	56.0421	1.07	0.1	0.336419
FALSE			Unused	No results	No results	No results	No results	No results		682.303	11.538	0	0	0	0			No matches found	No matches found		No matches found	DDA for preferred ion	1.31081e+08	1.19856e+08	1.30057e+08	1.55065e+08	1.10986e+08	1.14109e+08	1.05286e+08	1.26536e+08	1.06587e+08	1.20647e+08	7.31485e+07	8.12795e+07	2.47194e+07	1.789e+07	7.83153e+07	1.81819e+07	1.93431e+07	8.12053e+07	9.65412e+07	9.14284e+07	1.71694e+08	9.35115e+07	13.2354	61.8851	0.545	-0.88	0.00241254
TRUE	D-Ribulose 5-phosphate	C5 H11 O8 P	Full match	Not the top hit	Full match	Not the top hit	Not the top hit	Full match		230.018	1.274	20	8	7	16	Superpathway of mycolyl-arabinogalactan-peptidoglycan complex biosynthesis;Superpathway of histidine, purine, and pyrimidine biosynthesis;Superpathway of purine nucleotide salvage;Superpathway of rifamycin B biosynthesis;Purine nucleotides degradation II (aerobic);Superpathway of lipopolysaccharide biosynthesis;Other	64.3	No matches found	Multiple matches found	81.8	Multiple matches found	DDA for preferred ion	6.5708e+07	7.46571e+07	1.5381e+08	8.88997e+07	8.31325e+07	8.98782e+07	1.19848e+08	7.11399e+07	6.87178e+07	9.16116e+07	1.48239e+07	1.50784e+07	1.73283e+07	1.43631e+07	2.01886e+07	7.12147e+07	7.02627e+07	6.12943e+07	4.13712e+07	2.49701e+07	1.21975e+08	2.6345e+07	31.8504	66.9492	0.216	-2.21	0.000144883
FALSE			Unused	No results	No results	No results	No results	No results		241.94	14.139	0	0	0	0			No matches found	No matches found		No matches found	DDA for preferred ion	9.10926e+07	5.83382e+07	6.12174e+07	6.65248e+07	8.73986e+07	7.77693e+07	9.05755e+07	7.44466e+07	8.44585e+07	7.50227e+07	1.53704e+08	1.2025e+08	8.35702e+07	8.91884e+07	7.88486e+07	6.6996e+07	9.32993e+07	1.02987e+08	8.19402e+07	8.6688e+07	1.07279e+08	1.14421e+08	14.717	41.3333	1.067	0.09	0.403368
TRUE	Octacosyl (2E)-3-(3-hydroxy-4-methoxyphenyl)acrylate	C38 H66 O4	Full match	No results	No results	No results	Full match	No results		586.493	12.852	1	0	0	0			No matches found	No matches found		No matches found	DDA for preferred ion	1.91311e+07	2.50449e+07	1.01751e+07	2.69428e+07	2.10289e+07	3.42396e+07	1.91087e+07	4.55455e+07	1.08858e+07	4.90123e+07	1.15285e+08	1.03826e+08	1.52948e+08	1.18984e+08	7.41489e+07	6.43557e+07	3.01421e+07	7.5726e+07	7.15078e+07	1.43522e+08	3.41288e+07	1.2409e+08	47.8749	38.9096	3.636	1.86	2.43163e-05
FALSE	N-Acetyl-DL-glutamic acid	C7 H11 N O5	No results	Invalid mass	No results	No results	No results	No results		189.063	1.749	0	0	1	0			No matches found	No matches found	76.2	No matches found	DDA for preferred ion	1.35889e+08	1.35178e+08	1.51455e+08	1.34637e+08	1.29936e+08	1.09186e+08	1.11029e+08	1.19458e+08	1.08721e+08	1.09499e+08	4.85791e+07	4.04319e+07	7.41395e+07	6.52222e+07	5.73498e+07	9.14727e+07	1.528e+08	1.34933e+08	6.42537e+07	1.22354e+08	1.74053e+08	8.99847e+07	15.3506	41.5939	0.517	-0.95	0.000661983
TRUE	Pseudouridine	C9 H12 N2 O6	Not the top hit	No results	No results	Partial match	Partial match	Full match		244.069	1.258	4	0	0	2	Other		No matches found	No matches found		Multiple matches found	DDA for preferred ion	1.05611e+08	1.30277e+08	6.84305e+07	1.22536e+08	1.1429e+08	9.88748e+07	9.7876e+07	1.25282e+08	1.12787e+08	1.52628e+08	1.02102e+07	1.07502e+07	2.35238e+07	1.6538e+07	9.62189e+06	4.99935e+07	8.18649e+07	7.8024e+07	2.74535e+07	5.54699e+07	1.64973e+08	3.37225e+07	19.219	75.6407	0.204	-2.29	0.000102993
TRUE	Resolvin E1	C20 H30 O5	Not the top hit	Not the top hit	Full match	No results	Not the top hit	Full match		350.209	9.992	25	2	8	0		54.8	Multiple matches found	No matches found	76.2	Multiple matches found	DDA for preferred ion	2.37348e+06	2.09953e+06	2.89432e+06	2.96984e+06	2.78976e+06	3.14094e+06	2.92559e+06	3.67897e+06	2.50505e+06	3.58065e+06	9.4092e+06	8.32264e+06	1.52455e+08	4.69427e+07	1.11405e+07	3.22148e+06	2.6734e+06	4.19914e+06	3.79847e+06	2.34342e+07	4.197e+06	1.43763e+07	13.9247	166.578	3.425	1.78	0.0129041
FALSE			No results	No results	No results	No results	No results	No results		147.945	5.617	0	0	0	0			No matches found	No matches found		No matches found	DDA for preferred ion	1.2075e+06	1.83567e+07	5.31766e+06	638364	1.5183e+08	8.60488e+07	1.05286e+06	1.38628e+06	1.17256e+08	2.02574e+06	5.14593e+06	4.05557e+06	3.96535e+06	1.02486e+07	1.12628e+07	9.66261e+07	7.97867e+07	900781	2.60399e+06	498465	5.50827e+06	7.54124e+06	148.184	162.187	1.369	0.45	0.787439
FALSE	Succinyladenosine	C14 H17 N5 O8	Full match	No results	No results	No results	Full match	No results		383.108	2.764	1	0	0	0			No matches found	No matches found		No matches found	DDA for preferred ion	1.28532e+08	1.36738e+08	4.4242e+07	4.59259e+06	1.06735e+08	1.01837e+08	1.17632e+08	8.77661e+07	9.0102e+07	7.22449e+07	5.17072e+07	4.00861e+07	5.83374e+07	7.06369e+07	6.07242e+07	1.15398e+08	9.17556e+07	1.16635e+08	5.77424e+07	1.51295e+08	1.39333e+08	8.59627e+07	46.5567	31.6698	0.617	-0.7	0.939967
TRUE			Unused	No results	No results	No results	No results	No results		348.117	2.021	0	0	0	0			No matches found	No matches found		No matches found	DDA for preferred ion	1.28871e+07	1.37601e+07	8.31346e+06	1.79712e+07	1.28468e+07	1.64846e+07	1.05026e+07	1.12431e+07	9.03084e+06	1.19599e+07	3.02794e+07	3.64053e+07	3.84129e+07	5.25117e+07	4.8627e+07	2.8605e+07	1.50666e+08	9.66402e+07	2.32494e+07	1.02014e+08	1.74037e+07	6.1493e+07	23.7106	68.166	3.533	1.82	1.93469e-05
FALSE			No results	No results	No results	No results	No results	No results		97.9752	14.771	0	0	0	0			No matches found	No matches found		No matches found	DDA for preferred ion	1.27299e+06	2.26116e+07	3.55629e+07	2.09922e+07	3.71091e+07	3.73076e+07	4.55914e+07	3.92777e+07	1.01098e+08	1.50597e+08	2.88402e+07	2.60495e+07	3.16881e+07	1.50181e+08	1.12949e+08	4.39844e+07	4.5891e+07	4.83064e+07	4.1262e+07	4.31705e+07	5.34583e+07	5.53193e+07	88.016	68.9054	1.035	0.05	0.443039
TRUE			No results	No results	No results	No results	No results	No results		157.036	1.629	0	0	0	0			No matches found	No matches found		No matches found	DDA for preferred ion	1.22047e+08	1.47528e+08	1.09906e+08	1.4729e+08	1.49844e+08	9.06934e+07	1.31998e+08	1.14481e+08	8.12064e+07	1.03873e+08	4.74797e+06	5.78227e+06	2.00534e+07	2.14229e+07	1.33954e+07	6.84489e+07	9.01733e+07	6.61447e+07	2.83182e+07	3.87934e+07	1.76741e+08	3.24773e+07	21.0223	84.7823	0.184	-2.44	0.000220065
FALSE			No results	No results	No results	No results	No results	No results		99.9549	1.62	0	0	0	0			No matches found	No matches found		No matches found	DDA for preferred ion	1.315e+08	4.57314e+07	1.63903e+07	8.66329e+07	4.04597e+07	4.29117e+07	6.95624e+07	4.3578e+07	5.14166e+07	3.50952e+07	1.90872e+07	5.29244e+07	4.0647e+07	5.53092e+07	2.84437e+07	6.27489e+07	3.07784e+07	1.49816e+08	1.21002e+08	1.38813e+08	6.59113e+07	7.21275e+07	59.7007	63.4088	1.094	0.13	0.90223
FALSE			No results	No results	No results	No results	No results	No results		130.025	1.449	0	0	0	0			No matches found	No matches found		No matches found	DDA for preferred ion	1.29738e+08	1.48498e+08	9.24698e+07	1.34312e+08	1.41639e+08	1.16371e+08	1.07164e+08	1.26962e+08	1.23284e+08	1.08472e+08	6.07952e+07	5.81727e+07	7.55024e+07	7.80728e+07	9.94795e+07	1.27119e+08	1.42074e+08	1.30043e+08	9.52597e+07	6.48522e+07	1.8004e+08	1.18656e+08	15.3139	32.9054	0.659	-0.6	0.00350318
TRUE			Unused	No results	No results	No results	No results	No results		417.288	11.681	0	0	0	0			No matches found	No matches found		No matches found	DDA for preferred ion	4.21527e+06	4.48527e+06	2.33082e+06	4.96427e+06	3.44834e+06	4.26151e+06	3.55425e+06	5.21793e+06	2.82631e+06	3.81181e+06	1.18692e+08	1.1927e+08	1.48405e+08	1.2876e+08	1.3188e+08	4.2868e+07	6.83912e+06	3.77136e+07	4.83188e+07	1.09376e+08	5.66957e+06	1.33308e+08	22.3006	58.9621	23.513	4.56	4.55977e-06
TRUE			No results	No results	No results	No results	No results	No results		267.811	1.306	0	0	0	0			No matches found	No matches found		No matches found	DDA for preferred ion	670493	416548	507507	493964	627797	497402	551398	1.57017e+06	568753	444800	1.47204e+08	1.47194e+08	1.10522e+08	1.08639e+08	1.20664e+08	2.40321e+06	2.81362e+06	7.21448e+06	1.3962e+07	6.27314e+07	780382	9.54137e+07	49.7555	94.0272	122.265	6.93	3.85672e-05
TRUE			No results	No results	No results	No results	No results	No results		146.057	2.248	0	0	0	0			No matches found	No matches found		No matches found	DDA for preferred ion	2.77701e+06	2.09895e+06	947165	476692	3.17294e+06	3.35171e+06	3.6e+06	5.47823e+06	3.1795e+06	7.39448e+06	4.45644e+07	3.40455e+07	6.13043e+07	5.77574e+07	6.11685e+07	1.60437e+07	3.41006e+06	3.34404e+07	3.44514e+07	1.47191e+08	4.59993e+06	6.27884e+07	59.5021	63.6052	13.65	3.77	5.86069e-06
TRUE			No results	No results	No results	No results	No results	No results		106.025	1.329	0	0	0	0			No matches found	No matches found		No matches found	DDA for preferred ion	6.5536e+06	7.82177e+06	6.11286e+07	1.12801e+07	8.0473e+06	1.11783e+07	1.6597e+07	1.59571e+07	1.21338e+07	1.4932e+07	7.67991e+07	9.92432e+07	7.94936e+07	7.58054e+07	6.57382e+07	1.72322e+07	1.1999e+07	3.56451e+07	7.32314e+07	1.46845e+08	1.71742e+07	9.23528e+07	102.12	55.5725	5.377	2.43	0.000724628
TRUE			No results	No results	No results	No results	No results	No results		302.538	1.817	0	0	0	0			No matches found	No matches found		No matches found	DDA for preferred ion	8.9743e+07	6.30042e+07	7.37836e+07	6.11895e+07	6.60591e+07	6.0659e+07	1.46539e+08	4.13517e+07	7.98994e+07	3.50711e+07	1.51422e+07	1.25959e+07	2.20269e+07	1.75019e+07	1.98129e+07	5.41493e+07	8.80692e+07	4.26506e+07	1.96583e+07	1.74778e+07	9.56242e+07	2.63667e+07	42.662	80.2683	0.276	-1.86	0.000305719
TRUE	Glycerol 3-phosphate	C3 H9 O6 P	No match	Invalid mass	No results	No results	No results	No results		172.013	1.27	0	0	1	0			No matches found	No matches found	79.6	No matches found	DDA for preferred ion	3.1704e+07	5.19377e+07	4.98092e+07	5.68805e+07	4.2974e+07	1.46422e+08	9.77126e+07	8.98684e+07	2.69699e+07	1.41289e+08	4.76165e+06	5.66801e+06	5.60111e+06	4.28912e+06	6.41139e+06	3.24189e+07	4.67716e+07	3.4574e+07	5.94611e+06	8.15683e+06	8.12486e+07	8.75292e+06	56.2665	104.014	0.108	-3.21	3.69867e-05
FALSE	Succinyladenosine	C14 H17 N5 O8	Full match	No results	No results	No results	Full match	No results		383.108	2.549	1	0	0	0			No matches found	No matches found		No matches found	DDA for preferred ion	1.55006e+06	1.29545e+07	6.24727e+07	1.45675e+08	2.68064e+06	1.01837e+08	2.99341e+06	8.77661e+07	9.0102e+07	7.22449e+07	3.34463e+06	1.02398e+07	5.83374e+07	2.21069e+06	1.18097e+06	1.15398e+08	9.17556e+07	221977	5.77424e+07	1.34561e+06	9.85539e+07	1.10484e+07	86.5025	124.386	0.112	-3.16	0.183592
TRUE			Unused	No results	No results	No results	No results	No results		284.171	2.228	0	0	0	0			No matches found	No matches found		No matches found	DDA for preferred ion	3.7432e+07	5.63348e+07	2.9723e+07	5.05907e+07	4.31951e+07	6.83374e+07	3.47948e+07	6.77266e+07	2.31706e+07	3.96369e+07	1.20485e+08	1.4499e+08	1.43292e+08	1.30194e+08	1.39039e+08	6.56597e+07	5.36781e+07	9.03414e+07	7.22107e+07	9.13957e+07	5.86866e+07	1.3267e+08	32.6991	40.0645	2.261	1.18	0.000361209
FALSE	3-oxopalmitic acid	C16 H30 O3	Full match	No results	No results	No results	Full match	No results		270.219	10.854	5	0	0	0			No matches found	No matches found		No matches found	DDA for preferred ion	1.44535e+08	1.04178e+08	8.03058e+07	7.92415e+07	8.58272e+07	5.58801e+07	9.62367e+07	4.30888e+07	4.53363e+07	5.44599e+07	7.74529e+07	7.67554e+07	3.40783e+07	3.65483e+07	6.62493e+07	1.0794e+08	4.80468e+07	5.18401e+07	3.77622e+07	1.30296e+08	1.17267e+08	7.87615e+07	42.3004	43.7967	0.672	-0.57	0.147715
FALSE	Tretinoin	C20 H28 O2	Full match	Full match	No results	Partial match	Not the top hit	Full match		300.209	11.694	29	0	2	1	Other		No matches found	No matches found	79.2	Multiple matches found	DDA for preferred ion	1.42027e+08	1.36913e+08	1.3913e+08	1.44427e+08	1.24032e+08	1.18098e+08	1.05593e+08	1.05961e+08	1.01962e+08	1.28491e+08	1.36683e+08	1.35201e+08	1.22905e+08	1.19901e+08	1.06629e+08	1.18896e+08	1.02296e+08	1.00417e+08	1.05857e+08	9.48817e+07	1.77125e+08	1.4588e+08	15.5456	26.2947	0.824	-0.28	0.0660459
TRUE			Unused	No results	No results	No results	No results	No results		438.032	2.123	0	0	0	0			No matches found	No matches found		No matches found	DDA for preferred ion	3.2437e+07	9.75901e+07	5.43654e+07	3.08015e+07	1.26669e+08	1.09585e+08	1.23282e+08	6.10951e+07	1.43638e+08	7.00089e+07	1.34764e+06	2.47178e+06	1.04177e+07	9.10896e+06	9.05399e+06	6.35368e+07	6.01171e+07	6.0057e+07	2.53019e+07	2.2349e+07	1.24946e+08	1.73903e+07	47.8819	96.0509	0.139	-2.84	0.00148197
FALSE	(±)9-HpODE	C18 H32 O4	No match	Invalid mass	No results	No match	No match	No match		294.219	11.008	31	0	2	1	Other		No matches found	No matches found	81.6	Multiple matches found	DDA for preferred ion	6.13811e+06	4.69346e+06	5.00098e+06	4.90886e+06	5.67688e+06	3.23588e+06	5.27107e+06	3.1699e+06	3.73608e+06	3.5034e+06	1.16882e+07	8.705e+06	1.42761e+08	6.424e+07	8.18691e+06	6.80289e+06	4.12879e+06	5.67658e+06	4.74531e+06	1.71141e+07	7.1764e+06	1.26576e+07	25.0147	153.624	1.764	0.82	0.0258336
TRUE	(1-Ribosylimidazole)-4-acetate	C10 H14 N2 O6	Full match	No results	No results	No results	Partial match	Full match		258.085	1.256	3	0	0	0			No matches found	No matches found		Single match found	DDA for preferred ion	9.91925e+07	1.25308e+08	6.83072e+07	1.22883e+08	1.06174e+08	9.88682e+07	9.77625e+07	1.16164e+08	1.12834e+08	1.41809e+08	9.63827e+06	1.05824e+07	2.16847e+07	1.51108e+07	8.60003e+06	4.97356e+07	7.4545e+07	6.82366e+07	2.30382e+07	4.75948e+07	1.55138e+08	2.94257e+07	17.7893	75.1548	0.19	-2.4	6.7766e-05
FALSE	3-(2,4-Dihydroxyphenyl)-5-methoxy-8,8-dimethyl-2-oxo-7,8-dihydro-2H,6H-pyrano[3,2-g]chromen-7-yl hydrogen sulfate	C21 H20 O10 S	Not the top hit	No results	No results	No results	Full match	No results		464.077	2.266	3	0	0	0			No matches found	No matches found		No matches found	DDA for other ion	8.62167e+07	7.43038e+07	4.77424e+07	4.16102e+07	9.32506e+07	7.56487e+07	1.41147e+08	4.609e+07	9.16948e+07	4.60197e+07	2.02471e+07	1.99324e+07	3.5746e+07	3.26369e+07	3.0573e+07	8.32415e+07	6.70113e+07	7.94015e+07	4.74302e+07	9.66145e+07	1.11273e+08	5.56983e+07	41.0281	45.5762	0.501	-1	0.013652
TRUE			Unused	No results	No results	No results	No results	No results		741.194	2.006	0	0	0	0			No matches found	No matches found		No matches found	DDA for other ion	5.75678e+07	1.77242e+07	3.74253e+07	2.50566e+07	5.54181e+07	5.02282e+07	7.94257e+07	5.34897e+07	1.4081e+08	4.38474e+07	642424	573869	4.44639e+06	3.32519e+06	3.59431e+06	7.37111e+07	3.38287e+07	4.3863e+07	2.41912e+07	1.42151e+07	7.23932e+07	9.68426e+06	63.1538	117.479	0.134	-2.9	0.00452065
TRUE			No results	No results	No results	No results	No results	No results		147.989	1.35	0	0	0	0			No matches found	No matches found		No matches found	DDA for preferred ion	2.60191e+07	2.29408e+07	7.13221e+06	2.29557e+07	2.24213e+07	9.62892e+06	1.78847e+07	2.92633e+07	2.75983e+07	2.41721e+07	1.40762e+08	1.34052e+08	1.32738e+08	1.27479e+08	1.27448e+08	4.63473e+07	4.00487e+07	5.28102e+07	5.05116e+07	1.22176e+08	3.33428e+07	1.3801e+08	35.1319	51.1944	4.139	2.05	1.17063e-05
FALSE			Unused	No results	No results	No results	No results	No results		226.072	4.734	0	0	0	0			No matches found	No matches found		No matches found	DDA for preferred ion	4.09121e+07	4.67617e+07	3.24418e+07	4.51478e+07	4.40854e+07	5.22818e+07	4.79832e+07	7.82282e+07	4.91054e+07	6.36814e+07	6.82498e+07	9.42189e+07	1.40685e+08	1.31397e+08	1.07427e+08	7.33205e+07	7.46201e+07	8.28031e+07	5.1992e+07	1.31082e+08	7.03513e+07	1.22077e+08	22.3499	25.5968	1.735	0.8	0.000150148
FALSE			Unused	No results	No results	No results	No results	No results		182.972	1.336	0	0	0	0			No matches found	No matches found		No matches found	DDA for preferred ion	6.12951e+07	5.8568e+07	2.04184e+07	5.24534e+07	5.66935e+07	2.6367e+07	4.21647e+07	8.00846e+07	6.51186e+07	6.00556e+07	1.06738e+08	1.06928e+08	1.39636e+08	1.27816e+08	1.19112e+08	8.32515e+07	8.4098e+07	9.37206e+07	9.70141e+07	1.02663e+08	8.18863e+07	1.49038e+08	34.0343	21.2521	1.82	0.86	0.000629432
FALSE			Unused	No results	No results	No results	No results	No results		478.307	10.012	0	0	0	0			No matches found	No matches found		No matches found	DDA for preferred ion	8.99616e+07	7.26568e+07	6.80328e+07	3.76894e+07	7.38374e+07	7.64635e+07	7.63133e+07	8.80984e+07	8.72232e+07	9.53142e+07	8.29843e+07	7.096e+07	7.00326e+07	8.32231e+07	6.62091e+07	6.56565e+07	7.34062e+07	9.58383e+07	7.61944e+07	1.3961e+08	1.10565e+08	1.06604e+08	21.0986	19.1817	0.964	-0.05	0.793772
FALSE			Unused	No results	No results	No results	No results	No results		448.141	10.311	0	0	0	0			No matches found	No matches found		No matches found	DDA for preferred ion	2.323e+07	3.51199e+06	264237	2.09411e+06	1.83968e+07	2.01057e+07	1.75682e+07	3.01769e+07	2.78403e+07	2.83357e+07	2.57528e+07	2.60915e+07	1.09036e+07	1.11915e+07	2.41897e+07	1.60815e+07	1.4539e+07	3.26516e+07	3.69168e+07	1.39188e+08	2.7145e+07	3.58255e+07	65.7061	88.9786	1.32	0.4	0.146786
TRUE			No results	No results	No results	No results	No results	No results		89.0463	1.634	0	0	0	0			No matches found	No matches found		No matches found	DDA for preferred ion	9.96813e+07	1.23912e+08	1.3142e+08	1.38982e+08	1.31998e+08	9.6509e+07	1.04696e+08	1.1486e+08	1.11546e+08	1.10166e+08	9.08249e+06	7.03868e+06	1.87507e+07	1.74788e+07	1.11176e+07	8.11196e+07	8.70513e+07	7.18794e+07	3.87542e+07	2.75582e+07	1.62889e+08	2.46452e+07	14.0294	85.1258	0.151	-2.72	0.000224573
TRUE	1-Pyrroline-4-hydroxy-2-carboxylate	C5 H7 N O3	Full match	No results	No results	Partial match	Partial match	Full match		129.042	1.262	11	0	0	2	Other		No matches found	No matches found		Multiple matches found	DDA for other ion	9.64572e+07	1.22623e+08	6.56954e+07	1.18949e+08	1.03275e+08	9.54088e+07	9.4136e+07	1.13458e+08	1.093e+08	1.38878e+08	9.46941e+06	1.04052e+07	2.11746e+07	1.47048e+07	8.38791e+06	4.7863e+07	7.28825e+07	6.8149e+07	2.19778e+07	4.65541e+07	1.51204e+08	2.83541e+07	18.2868	75.6384	0.188	-2.41	6.97302e-05
TRUE	Megestrol	C22 H30 O3	Full match	No results	No results	No results	Full match	No results		342.219	11.043	11	0	0	0			No matches found	No matches found		No matches found	DDA for preferred ion	768664	754149	3.39621e+06	1.66143e+06	1.30996e+06	1.5905e+06	1.3585e+06	2.23254e+06	517603	2.17721e+06	3.53858e+07	3.6962e+07	1.38759e+08	1.04262e+08	5.22814e+07	5.38787e+06	1.53708e+06	6.99306e+06	8.79729e+06	5.70768e+07	2.08243e+06	5.78509e+07	56.4547	94.7793	27.78	4.8	0.000154436
TRUE			Unused	No results	No results	No results	No results	No results		262.949	1.772	0	0	0	0			No matches found	No matches found		No matches found	DDA for preferred ion	6.0195e+06	4.25514e+06	9.41616e+06	7.36278e+06	6.28814e+06	6.18018e+06	1.47584e+07	5.0283e+06	9.68786e+06	7.20667e+06	3.30475e+07	6.14978e+07	6.44426e+07	4.64261e+07	3.36104e+07	1.20512e+07	1.08501e+07	2.35031e+07	2.35564e+07	1.3708e+08	9.57871e+06	5.04499e+07	39.449	69.2166	5.267	2.4	9.20848e-05
TRUE	2-Dehydro-D-gluconate	C6 H10 O7	No results	No results	No results	Partial match	Partial match	Full match		194.042	1.252	24	0	0	5	Other		No matches found	No matches found		Multiple matches found	DDA for preferred ion	5.80052e+07	6.77403e+07	1.36943e+08	7.51532e+07	7.01613e+07	7.70104e+07	1.06327e+08	6.23952e+07	6.08214e+07	8.17528e+07	1.60841e+07	1.60928e+07	1.83597e+07	1.58689e+07	2.11751e+07	6.09972e+07	6.27032e+07	5.46473e+07	3.63347e+07	2.77046e+07	1.06662e+08	2.83895e+07	32.7466	57.5791	0.266	-1.91	7.7859e-05
FALSE			Unused	No results	No results	No results	No results	No results		463.306	12.189	0	0	0	0			No matches found	No matches found		No matches found	DDA for preferred ion	1.12277e+08	1.20004e+08	9.41585e+07	1.09912e+08	9.15148e+07	9.4489e+07	7.99864e+07	3.86903e+07	1.19471e+08	1.09443e+08	8.9626e+07	8.56547e+07	8.33349e+07	2.56411e+07	8.87045e+07	1.36822e+08	1.00685e+08	1.12233e+08	1.04866e+08	7.71277e+07	1.48928e+08	1.35303e+08	27.2215	34.1687	0.909	-0.14	0.318229
FALSE	1,2-DOCOSAHEXANOYL-SN-GLYCERO-3-PHOSPHOETHANOLAMINE	C49 H74 N O8 P	No match	No results	No results	No results	Full match	No results		835.514	11.029	1	0	0	0			No matches found	No matches found		No matches found	DDA for preferred ion	275088	263797	1.36427e+08	335475	257307	255486	259774	257775	257322	237685	352529	787721	448643	407484	4.30598e+06	245856	238611	239351	241324	422059	376324	459835	310.515	165.477	1.222	0.29	0.770517
FALSE	NP-012534	C15 H24 O5	No match	Invalid mass	No results	No results	No match	No results		266.155	11.487	1	0	1	0			No matches found	No matches found	75	No matches found	DDA for preferred ion	7.24563e+07	5.13079e+07	2.92692e+07	9.36571e+06	5.82136e+07	9.39917e+07	5.25444e+07	9.88136e+07	4.2909e+07	1.36298e+08	4.51857e+07	5.65354e+07	6.23107e+07	7.47557e+07	4.6128e+07	4.26331e+07	3.37853e+07	4.49692e+07	4.68944e+07	8.89387e+07	8.09842e+07	7.04264e+07	54.8548	23.6912	0.87	-0.2	0.649036
FALSE			No results	No results	No results	No results	No results	No results		100.015	1.622	0	0	0	0			No matches found	No matches found		No matches found	DDA for preferred ion	6.61398e+07	5.05738e+07	1.58349e+07	1.09627e+07	3.91635e+07	5.38424e+07	6.32077e+07	3.18067e+07	8.42334e+07	4.47379e+07	1.99654e+07	1.65001e+07	4.42498e+07	4.01622e+07	2.4203e+07	1.11166e+08	1.36119e+08	9.03529e+07	8.08762e+07	5.01455e+07	6.92417e+07	5.07156e+07	50.6865	69.0733	0.732	-0.45	0.712463
TRUE	Uridine monophosphate (UMP)	C9 H13 N2 O9 P	Not the top hit	Full match	No results	Full match	Full match	Full match		324.036	1.438	6	0	2	15	Superpathway of mycolyl-arabinogalactan-peptidoglycan complex biosynthesis;Superpathway of histidine, purine, and pyrimidine biosynthesis;Superpathway of lipopolysaccharide biosynthesis;Other		No matches found	No matches found	85.2	Multiple matches found	DDA for preferred ion	9.42998e+07	7.68881e+07	1.34625e+08	8.98561e+07	1.03293e+08	7.62264e+07	8.90032e+07	1.02623e+08	1.72189e+07	6.66197e+07	3.95517e+07	3.71573e+07	3.13536e+07	3.07023e+07	3.26369e+07	2.06585e+07	2.53685e+07	1.09894e+08	8.50244e+07	5.70119e+07	1.27329e+08	5.0912e+07	37.0826	59.5807	0.4	-1.32	0.00761556
TRUE			Unused	No results	No results	No results	No results	No results		567.353	11.925	0	0	0	0			No matches found	No matches found		No matches found	DDA for preferred ion	3.14311e+07	4.34331e+07	2.78222e+07	1.81069e+07	4.28601e+07	4.07243e+07	3.60871e+07	3.66909e+07	3.27075e+07	3.7078e+07	9.56024e+07	8.83989e+07	1.33693e+08	1.13965e+08	8.77777e+07	5.09103e+07	4.65433e+07	4.87409e+07	6.23205e+07	6.69229e+07	5.08544e+07	1.05868e+08	22.0806	39.2987	2.082	1.06	0.000456483
FALSE	4-Dodecylbenzenesulfonic acid	C18 H30 O3 S	Not the top hit	No results	No results	No results	Full match	No results		326.191	12.222	2	0	0	0			No matches found	No matches found		No matches found	DDA for preferred ion	1.64066e+07	1.30307e+07	1.94865e+06	9.35624e+06	4.4278e+07	1.33635e+08	9.58158e+07	1.15173e+08	2.21526e+07	8.38762e+07	1.75772e+07	1.50175e+07	8.31006e+07	3.19767e+07	5.3286e+07	3.2953e+07	3.99439e+07	4.49212e+07	4.7908e+07	5.27869e+07	4.77798e+07	5.2834e+07	89.9855	41.1334	1.106	0.15	0.747987
TRUE			Unused	No results	No results	No results	No results	No results		242.126	6.724	0	0	0	0			No matches found	No matches found		No matches found	DDA for preferred ion	2.31638e+07	5.60523e+07	8.10036e+07	1.04516e+08	6.8823e+07	8.99332e+07	5.41619e+07	9.91589e+07	6.3916e+07	1.32994e+08	2.62289e+06	3.74729e+06	2.50538e+07	2.32103e+07	1.18191e+07	8.95698e+06	2.85448e+07	2.05673e+07	4.76578e+06	5.47309e+06	1.1083e+08	1.35892e+07	37.9912	72.4499	0.123	-3.03	5.37033e-06
FALSE			Unused	No results	No results	No results	No results	No results		376.282	12.062	0	0	0	0			No matches found	No matches found		No matches found	DDA for preferred ion	1.32716e+08	1.13949e+08	7.69549e+07	1.16015e+08	1.15278e+08	1.08771e+08	1.00922e+08	1.28844e+08	1.19018e+08	1.29838e+08	7.33358e+07	5.85254e+07	4.81182e+07	5.21012e+07	4.58158e+07	1.00594e+08	1.04591e+08	8.68456e+07	9.03951e+07	4.54664e+07	1.71962e+08	9.8429e+07	13.9517	37.6489	0.572	-0.8	0.000824483
TRUE	TC8400000	C18 H15 O4 P	Not the top hit	No results	No results	No results	Full match	No results		326.072	1.885	1	0	0	0			No matches found	No matches found		No matches found	DDA for preferred ion	1.04999e+08	1.32359e+08	4.8811e+07	6.70137e+07	1.05353e+08	7.77238e+07	6.47547e+07	4.65846e+07	8.82519e+07	8.79765e+07	2.50956e+07	2.6185e+07	3.42032e+07	3.2772e+07	3.1317e+07	6.02494e+07	8.67163e+07	7.10424e+07	3.53439e+07	4.13871e+07	1.16296e+08	4.26678e+07	35.5129	46.4842	0.367	-1.45	0.000258348
FALSE	1-(5-Phosphoribosyl)imidazole-4-acetate	C10 H15 N2 O9 P	No match	No results	No results	No results	Partial match	Full match		338.051	2.201	2	0	0	0			No matches found	No matches found		Single match found	DDA for preferred ion	6.42702e+07	8.90616e+07	1.36638e+07	1.14296e+07	9.18374e+07	7.55324e+07	4.92787e+07	1.31706e+08	3.00206e+07	4.45153e+07	2.7423e+07	3.64057e+07	2.57878e+07	4.39457e+07	3.88813e+07	4.79689e+07	6.02537e+07	4.90934e+07	5.04909e+07	1.08688e+08	8.33529e+07	5.82181e+07	61.9244	34.918	0.698	-0.52	0.604079
FALSE	MFCD00037215	C8 H14 N2 O5	Full match	No results	No results	No results	Full match	No results		218.09	1.452	8	0	0	0			No matches found	No matches found		No matches found	DDA for preferred ion	4.53534e+07	4.88037e+07	4.98027e+07	5.42152e+07	5e+07	7.00642e+07	6.58846e+07	7.07931e+07	4.35249e+07	7.17488e+07	6.11278e+07	5.64171e+07	7.16286e+07	6.00197e+07	5.76458e+07	6.27815e+07	6.43146e+07	7.60278e+07	5.72592e+07	1.31434e+08	7.72034e+07	8.64497e+07	16.5191	18.5694	1.12	0.16	0.268672
TRUE	Citric acid	C6 H8 O7	No match	Invalid mass	Invalid mass	No results	No results	No results		192.026	1.26	0	2	1	0		71.2	No matches found	Multiple matches found	72.7	No matches found	DDA for preferred ion	5.19676e+06	3.9116e+06	4.50431e+06	6.39516e+06	5.03244e+06	5.08296e+06	7.01615e+06	5.39866e+06	4.78817e+06	5.68848e+06	9.64364e+06	7.19968e+06	2.90833e+07	1.60266e+07	2.51e+07	1.75556e+07	6.0273e+06	2.74211e+07	1.94632e+07	1.31335e+08	7.31608e+06	2.49743e+07	14.5932	105.316	3.414	1.77	0.000700843
FALSE			No results	No results	No results	No results	No results	No results		1834.96	14.178	0	0	0	0			No matches found	No matches found		No matches found	No MS2	1.00484e+06	1.21011e+06	1.30978e+08	3.18011e+07	4.92612e+07	3.25481e+07	4.79332e+07	2.79962e+07	2.9906e+07	5.94496e+06	1.27605e+07	2.06772e+07	1.35327e+07	7.6302e+07	2.64823e+07	8.11908e+06	1.59323e+07	5.58571e+07	1.70901e+07	4.49099e+07	4.51962e+07	2.92219e+07	110.259	69.4591	0.647	-0.63	0.722559
FALSE			No results	No results	No results	No results	No results	No results		89.0463	1.838	0	0	0	0			No matches found	No matches found		No matches found	DDA for preferred ion	2.59043e+07	6.19416e+06	4.12097e+06	5.5162e+06	1.30823e+08	5.25687e+06	9.841e+07	1.21456e+07	1.10419e+07	1.38368e+07	1.05342e+07	9.74659e+06	1.55197e+07	8.06445e+06	1.0631e+07	8.11196e+07	1.26508e+07	7.18746e+07	3.15162e+07	2.08981e+07	1.66602e+07	1.77563e+07	141.828	93.0506	1.066	0.09	0.719814
TRUE			Unused	No results	No results	No results	No results	No results		632.48	12.199	0	0	0	0			No matches found	No matches found		No matches found	DDA for preferred ion	5.06289e+06	6.55525e+06	5.65112e+06	1.04433e+07	4.92047e+06	1.11016e+07	7.34901e+06	1.36795e+07	4.89104e+06	1.53813e+07	1.10182e+08	1.08503e+08	1.16318e+08	1.30675e+08	1.17515e+08	3.65097e+07	1.03015e+07	4.33573e+07	5.19044e+07	1.02737e+08	1.03022e+07	1.18775e+08	42.4758	55.2435	11.529	3.53	7.26014e-06
TRUE	(2S_3R)-3-Hydroxybutane-1_2_3-tricarboxylate	C7 H10 O7	Full match	No results	No results	No results	Partial match	Full match		206.042	1.478	7	0	0	0			No matches found	No matches found		Multiple matches found	DDA for preferred ion	1.11945e+08	1.30453e+08	3.57181e+07	8.40146e+07	1.06342e+08	5.75575e+07	5.92778e+07	9.14813e+07	9.35422e+07	6.61838e+07	3.92354e+07	2.76513e+07	4.0353e+07	4.52488e+07	3.89049e+07	5.97026e+07	8.8285e+07	7.50689e+07	4.13528e+07	8.4531e+06	1.23432e+08	5.78902e+07	37.0431	48.2008	0.469	-1.09	0.00912641
TRUE	GDP-3_6-dideoxy-D-galactose	C16 H25 N5 O14 P2	Full match	No results	No results	Partial match	Partial match	Full match		573.087	1.488	2	0	0	1	Other		No matches found	No matches found		Single match found	DDA for preferred ion	1.30248e+08	1.22608e+08	7.04542e+07	1.00097e+08	8.79544e+07	6.04825e+07	8.74482e+07	6.31798e+07	1.16781e+08	7.48658e+07	2.02684e+07	2.07824e+07	2.65629e+07	1.89541e+07	2.60543e+07	5.4139e+07	7.80556e+07	8.40629e+07	3.33233e+07	6.6647e+07	1.23764e+08	4.22728e+07	30.7062	54.4421	0.342	-1.55	0.000138013
FALSE			No results	No results	No results	No results	No results	No results		191.935	5.181	0	0	0	0			No matches found	No matches found		No matches found	DDA for preferred ion	3.37401e+07	6.04405e+07	1.19544e+08	323520	1.01572e+06	342598	398622	457901	487306	427765	2.06189e+06	2.22802e+06	6.6778e+07	6.19225e+07	1.40952e+07	495575	896297	583914	1.29803e+08	687425	681288	3.50913e+06	184.469	165.739	5.151	2.36	0.472037
TRUE			Unused	No results	No results	No results	No results	No results		653.053	2.05	0	0	0	0			No matches found	No matches found		No matches found	DDA for other ion	4.0085e+06	303345	7.1505e+07	9.49455e+07	1.44141e+06	1.296e+08	1.10583e+06	3.36863e+07	1.11193e+06	3.74439e+07	812860	804261	815517	7.53172e+06	518516	1.17493e+08	539696	715142	578481	739039	2.62982e+07	895925	123.384	280.149	0.034	-4.88	0.0472775
TRUE			Unused	No results	No results	No results	No results	No results		372.227	12.19	0	0	0	0			No matches found	No matches found		No matches found	DDA for preferred ion	1.26632e+08	8.37483e+07	1.161e+08	6.81055e+07	7.0106e+07	1.29472e+08	9.62445e+07	5.27913e+07	7.99381e+07	5.81033e+07	1.18963e+07	2.17311e+07	2.62442e+07	1.62647e+07	3.63074e+06	2.60875e+07	1.00522e+08	1.26591e+07	7.02854e+07	1.88957e+07	1.25123e+08	2.51396e+07	33.3979	104.212	0.201	-2.32	0.000651946
FALSE	N-Acetylneuraminic acid	C11 H19 N O9	Not the top hit	No results	Full match	Full match	Full match	Full match		309.106	1.374	5	1	0	3	Superpathway of CMP-sialic acids biosynthesis;Superpathway of燦-acetylneuraminate degradation;Other	62	No matches found	Single match found		Single match found	DDA for preferred ion	5.10925e+07	1.29464e+08	9.68852e+06	8.56477e+07	3.09476e+06	6.86057e+07	7.77861e+07	5.84408e+07	4.81426e+07	6.22996e+07	5.09414e+07	5.86837e+07	2.75632e+07	2.58018e+07	3.26781e+07	3.87643e+07	3.47723e+07	4.82773e+07	5.07565e+07	6.40367e+07	8.38922e+07	5.25011e+07	63.659	37.0051	0.626	-0.68	0.777592
TRUE	Guanosine 5'-diphospho-ß-L-fucose	C16 H25 N5 O15 P2	Not the top hit	Full match	No results	Full match	Full match	Full match		589.082	1.876	10	0	2	2	Other		No matches found	No matches found	87.5	Multiple matches found	DDA for preferred ion	6.45864e+07	7.03214e+07	4.76931e+07	5.46112e+07	1.09262e+08	7.02898e+07	1.29322e+08	5.46528e+07	9.99749e+07	8.61573e+07	1.17072e+07	2.16845e+07	2.41335e+07	1.50418e+07	2.29745e+07	4.8704e+07	7.67543e+07	8.59118e+07	2.81871e+07	3.45448e+07	1.04389e+08	3.48021e+07	32.7581	66.9908	0.333	-1.58	0.000420082
TRUE			No results	No results	No results	No results	No results	No results		119.948	1.856	0	0	0	0			No matches found	No matches found		No matches found	DDA for preferred ion	1.93055e+07	1.33187e+07	1.72863e+06	1.08569e+06	7.0931e+06	1.25156e+06	4.66236e+06	5.96015e+06	6.86634e+06	5.15436e+06	1.29287e+08	1.22167e+08	9.65381e+07	4.42902e+07	9.55125e+07	2.5787e+07	1.64143e+07	1.00523e+07	6.02131e+07	3.12183e+07	7.71806e+06	7.11068e+07	89.6646	81.6254	9.213	3.2	7.81817e-05
FALSE	Lysophosphatidylinositol	C29 H49 O12 P	Not the top hit	No results	No results	No results	Full match	No results		620.296	11.851	2	0	0	0			No matches found	No matches found		No matches found	DDA for preferred ion	2.66267e+06	4.99064e+06	6.17345e+07	1.28782e+08	5.19302e+06	6.03823e+06	1.37336e+06	1.26866e+06	894608	1.81816e+06	1.06218e+06	1.55435e+06	3.03918e+06	9.9946e+06	4.07651e+07	1.79148e+07	5.78951e+06	2.28945e+06	1.10598e+06	638070	5.6682e+06	3.10878e+06	193.543	154.197	0.548	-0.87	0.533074
TRUE			Unused	No results	No results	No results	No results	No results		326.024	1.463	0	0	0	0			No matches found	No matches found		No matches found	DDA for preferred ion	4.13164e+07	4.9328e+07	2.29301e+06	8.29996e+07	6.74975e+07	8.82027e+07	1.28749e+08	1.12407e+08	3.69385e+07	1.01303e+08	2.76593e+06	1.37388e+06	8.27221e+06	5.17596e+06	5.38581e+06	1.45239e+07	2.63271e+07	2.37931e+07	8.47357e+06	1.00786e+06	1.0705e+08	8.49127e+06	52.6412	92.4277	0.079	-3.66	0.00031266
FALSE	Nonanoic acid	C9 H18 O2	No results	Invalid mass	No results	No results	No results	No results		158.13	10.46	0	0	1	0			No matches found	No matches found	65.1	No matches found	DDA for preferred ion	6.51304e+07	7.72648e+07	6.0674e+07	4.22564e+07	6.8994e+07	6.64051e+07	5.36959e+07	6.49959e+07	4.89849e+07	6.82073e+07	6.07035e+07	5.03198e+07	1.47543e+07	8.09547e+07	7.75822e+07	9.06856e+07	7.43849e+07	8.21968e+07	7.42191e+07	1.2874e+08	9.35575e+07	1.01808e+08	18.3322	31.4514	1.088	0.12	0.901533
TRUE	trans-10-Heptadecenoic Acid	C17 H32 O2	Full match	Full match	No results	No results	Partial match	No results		268.24	12.458	7	0	2	0			No matches found	No matches found	76.1	No matches found	DDA for preferred ion	3.06683e+07	2.5677e+07	2.6793e+07	2.91664e+07	2.35003e+07	2.4698e+07	3.22422e+07	2.77759e+07	1.50094e+07	3.53071e+07	6.33085e+07	8.29555e+07	1.27401e+08	1.06977e+08	7.78822e+07	4.32646e+07	3.50005e+07	4.60151e+07	4.95499e+07	1.06161e+08	4.06308e+07	1.05523e+08	19.7325	38.1607	2.597	1.38	7.57952e-05
FALSE	2,4-Dichlorotoluene	C7 H6 Cl2	No results	No results	No results	No results	Full match	No results		159.985	6.722	4	0	0	0			No matches found	No matches found		No matches found	DDA for preferred ion	6.68583e+06	7.23546e+06	6.99642e+06	188621	7.66494e+06	7.26584e+06	7.9414e+06	7.82468e+06	8.46034e+06	8.28927e+06	7.35728e+06	146887	160435	6.57963e+06	132193	8.37664e+06	7.07953e+06	8.09836e+06	7.68957e+06	1.27055e+08	1.08048e+07	9.67033e+06	34.9493	203.033	0.895	-0.16	0.432562
FALSE	(2R)-3-{[(2-Aminoethoxy)(hydroxy)phosphoryl]oxy}-2-[(1Z,11Z)-1,11-octadecadien-1-yloxy]propyl (4Z,7Z,10Z,13Z,16Z,19Z)-4,7,10,13,16,19-docosahexaenoate	C45 H76 N O7 P	No match	No results	No results	No results	Full match	No results		773.536	13.174	4	0	0	0			No matches found	No matches found		No matches found	DDA for preferred ion	2.26575e+06	4.25724e+06	2.29051e+07	1.26554e+08	6.85669e+06	1.43553e+07	4.06916e+06	3.31887e+07	8.33047e+06	1.60362e+06	1.86713e+06	9.32122e+06	6.95803e+06	2.43334e+06	5.7183e+06	6.15991e+06	8.23175e+06	6.02241e+06	5.28781e+06	3.19263e+06	1.10687e+07	7.63495e+06	168.279	51.6693	0.69	-0.54	0.130917
FALSE	D-Fructose 1,6-bisphosphate	C6 H14 O12 P2	Not the top hit	Partial match	Full match	Partial match	Partial match	Full match		339.996	1.732	15	2	4	14	Superpathway of anaerobic sucrose degradation;Superpathway of glycolysis, pyruvate dehydrogenase, TCA, and glyoxylate bypass;Superpathway of燦-acetylneuraminate degradation;Hexitol fermentation to lactate, formate, ethanol and acetate;Methanobacterium thermoautotrophicum燽iosynthetic metabolism;Superpathway of cytosolic glycolysis (plants), pyruvate dehydrogenase and TCA cycle;Gluconeogenesis II (M…	72.2	No matches found	Multiple matches found	86.8	Multiple matches found	DDA for preferred ion	2.09456e+07	1.5814e+07	2.37005e+07	3.82298e+07	1.64906e+07	2.12592e+07	4.04419e+07	2.83219e+07	4.2071e+07	1.71201e+07	1.08788e+07	2.68553e+07	2.87451e+07	1.79119e+07	7.86537e+07	2.86165e+07	1.2629e+08	6.03454e+07	4.09203e+07	5.35391e+07	3.40565e+07	4.84793e+07	38.596	77.047	1.423	0.51	0.227789
FALSE	1-Octadecanoyl-2-(4Z,7Z,10Z,13Z,16Z,19Z-docosahexaenoyl)-sn-glycero-3-phosphoserine	C46 H78 N O10 P	Not the top hit	No results	No results	No results	Full match	No results		835.536	12.196	24	0	0	0			No matches found	No matches found		No matches found	DDA for preferred ion	1.39102e+07	3.18048e+07	1.86387e+07	2.99857e+06	9.49042e+06	7.66849e+06	1.27657e+07	1.96314e+07	2.27506e+07	1.99493e+07	2.38011e+07	2.20588e+07	1.26287e+08	2.9367e+07	1.27695e+07	1.45524e+07	1.17378e+07	1.71511e+07	1.65052e+07	2.90076e+06	2.4064e+07	2.21735e+07	55.3025	113.625	0.921	-0.12	0.639843
TRUE			Unused	No results	No results	No results	No results	No results		527.491	11.975	0	0	0	0			No matches found	No matches found		No matches found	DDA for preferred ion	1.53463e+06	1.54347e+06	607448	1.30281e+06	1.01064e+06	1.41381e+06	852923	1.92584e+06	579295	1.45769e+06	7.31576e+07	7.02568e+07	1.26122e+08	9.43819e+07	7.66639e+07	3.34336e+07	6.85476e+06	4.27345e+07	3.82193e+07	8.82324e+07	1.93159e+06	9.67479e+07	35.589	51.2042	50.087	5.65	7.55336e-09
TRUE			No results	No results	No results	No results	No results	No results		131.039	1.259	0	0	0	0			No matches found	No matches found		No matches found	DDA for preferred ion	5.10775e+07	6.49375e+07	3.8427e+07	6.84941e+07	7.78276e+07	7.62452e+07	7.88675e+07	1.05558e+08	1.01838e+08	1.25761e+08	6.2072e+06	6.41091e+06	1.52849e+07	1.16357e+07	6.77861e+06	4.11359e+07	5.98202e+07	6.18291e+07	2.44099e+07	4.55413e+07	1.08619e+08	2.67207e+07	30.92	78.0032	0.246	-2.02	0.000338178
FALSE			No results	No results	No results	No results	No results	No results		130.025	1.768	0	0	0	0			No matches found	No matches found		No matches found	DDA for preferred ion	3.66181e+07	3.31833e+07	6.41752e+07	5.41428e+07	3.90234e+07	3.46317e+07	3.17995e+07	5.21673e+07	4.5902e+07	4.23384e+07	4.29353e+07	2.41176e+07	7.46457e+07	3.70407e+07	8.10563e+07	7.88752e+07	5.1505e+07	1.25323e+08	6.24742e+07	1.22342e+08	5.72208e+07	8.89758e+07	25.84	38.0506	1.555	0.64	0.0811044
FALSE			Unused	No results	No results	No results	No results	No results		534.462	12.656	0	0	0	0			No matches found	No matches found		No matches found	DDA for preferred ion	8.19689e+07	6.01381e+07	3.73365e+07	4.88093e+07	3.87543e+07	6.72756e+07	4.59673e+07	5.85661e+07	3.42857e+07	5.85296e+07	1.24532e+08	9.04145e+07	1.12865e+08	6.33597e+07	1.11384e+08	7.50629e+07	6.39457e+07	9.76723e+07	6.57587e+07	6.57264e+07	7.54527e+07	1.05612e+08	29.0993	36.4445	1.4	0.49	0.0127407
FALSE	(2R)-2-Hydroxy-3-[(hydroxy{[(1S,2R,3R,4S,5S,6R)-2,3,4,5,6-pentahydroxycyclohexyl]oxy}phosphoryl)oxy]propyl palmitate	C25 H49 O12 P	Not the top hit	No results	No results	No results	Full match	No results		572.296	12.743	2	0	0	0			No matches found	No matches found		No matches found	DDA for preferred ion	1.14598e+07	1.08796e+07	256152	1.03318e+07	3.9259e+07	1.22615e+08	5.91894e+07	7.39428e+07	6.70548e+06	2.30744e+06	1.13314e+06	7.35819e+06	1.20246e+07	2.24121e+07	1.15637e+07	4.2979e+06	4.1141e+07	3.42074e+07	9.93223e+06	3.24994e+07	1.7129e+07	1.52071e+07	118.224	77.7128	0.888	-0.17	0.791219
TRUE			Unused	No results	No results	No results	No results	No results		498.072	2.071	0	0	0	0			No matches found	No matches found		No matches found	DDA for preferred ion	4.17207e+07	1.80705e+07	6.71299e+07	7.93768e+07	2.83295e+07	6.3511e+07	6.45629e+07	7.57446e+07	4.95967e+07	9.89702e+07	2.93419e+06	2.32686e+06	1.69969e+07	2.24224e+07	1.79796e+07	4.43757e+07	4.16747e+07	5.26274e+07	5.36116e+07	1.21962e+08	9.04462e+07	4.08163e+07	39.9971	81.1301	0.451	-1.15	0.0310914
FALSE	N-[3-Carboxy-2-(carboxymethyl)-2-hydroxypropanoyl]glutamic acid	C11 H15 N O10	Not the top hit	No results	No results	No results	Full match	No results		321.069	2.049	1	0	0	0			No matches found	No matches found		No matches found	DDA for preferred ion	6.90859e+07	5.37001e+07	3.10716e+07	6.37288e+07	5.46235e+07	8.42976e+07	1.21952e+08	1.02035e+08	8.91334e+07	8.84532e+07	2.60359e+07	3.21001e+07	2.84601e+07	4.10956e+07	3.0187e+07	6.97791e+07	4.41999e+07	6.76226e+07	4.14516e+07	8.66064e+07	1.11637e+08	5.62838e+07	32.9617	32.0427	0.504	-0.99	0.00112148
TRUE	S-glutathionyl-L-cysteine	C13 H22 N4 O8 S2	Not the top hit	No results	No results	No results	Partial match	Full match		426.088	1.26	2	0	0	0			No matches found	No matches found		Single match found	DDA for preferred ion	6.39748e+07	7.99259e+07	6.41485e+07	1.13758e+08	8.44505e+07	1.20904e+08	2.60839e+07	9.87885e+07	7.00483e+07	8.59647e+07	8.60475e+06	9.44964e+06	1.55215e+07	1.03878e+07	7.95304e+06	3.1217e+07	4.36439e+07	3.43487e+07	1.45201e+07	1.41215e+07	1.19537e+08	1.66338e+07	32.1638	66.6164	0.139	-2.85	1.45454e-06
TRUE			No results	No results	No results	No results	No results	No results		100.015	1.348	0	0	0	0			No matches found	No matches found		No matches found	DDA for preferred ion	2.7067e+07	3.67412e+07	1.20108e+08	1.80296e+07	3.25763e+07	4.0141e+07	8.24662e+07	6.91502e+07	3.64866e+07	5.59277e+07	1.14696e+07	1.32861e+07	1.47141e+07	8.68584e+06	2.62666e+07	2.39669e+07	1.37016e+07	3.53679e+07	3.63591e+07	4.46722e+07	5.69513e+07	2.53906e+07	61.9039	48.1483	0.446	-1.17	0.00134236
TRUE	1-Deoxy-D-altro-heptulose7-phosphate	C7 H15 O9 P	Full match	No results	No results	No results	Partial match	Full match		274.045	1.753	2	0	0	0			No matches found	No matches found		Single match found	DDA for preferred ion	1.19776e+08	7.6132e+07	3.9273e+07	3.66024e+07	7.94438e+07	5.20353e+07	9.88647e+07	5.0769e+07	9.95653e+07	6.04367e+07	1.7286e+07	2.23393e+07	1.70683e+07	1.8734e+07	3.15255e+07	4.88521e+07	7.55982e+07	5.02669e+07	5.3068e+07	2.82419e+07	9.81777e+07	3.97022e+07	41.136	56.8845	0.404	-1.31	0.00138945
FALSE	Ethyl myristate	C16 H32 O2	Full match	Full match	No results	Partial match	Not the top hit	Full match		256.24	12.782	11	0	4	2	Superpathway of fatty acid biosynthesis II (plant);Superpathway of fatty acids biosynthesis (E. coli)		No matches found	No matches found	68.4	Single match found	DDA for preferred ion	2.56207e+07	1.41363e+07	1.73479e+07	1.67815e+07	2.99584e+07	1.84144e+07	1.745e+07	1.19637e+08	1.63499e+07	1.15006e+08	3.07526e+07	4.88643e+07	6.06595e+07	5.70771e+07	7.34726e+07	2.27923e+06	2.00409e+07	5.88102e+07	1.08437e+08	4.74034e+07	2.63463e+07	6.94663e+07	102.839	62.3549	2.637	1.4	0.626785
FALSE			Unused	No results	No results	No results	No results	No results		205.011	1.294	0	0	0	0			No matches found	No matches found		No matches found	DDA for preferred ion	8.10267e+07	6.65579e+07	3.42608e+07	6.9081e+07	6.45015e+07	2.5689e+07	4.52797e+07	6.82527e+07	7.91382e+07	5.70047e+07	1.00103e+08	1.0308e+08	1.16798e+08	1.17963e+08	1.04116e+08	9.12979e+07	9.76694e+07	1.1539e+08	1.11573e+08	1.10985e+08	9.25866e+07	1.39396e+08	32.5149	14.2452	1.506	0.59	0.00141433
TRUE	N-Acetyl-L-glutamine	C7 H12 N2 O4	No match	Invalid mass	Invalid mass	No results	No results	No results		188.079	1.427	0	2	1	0		72.2	No matches found	Multiple matches found	64.1	No matches found	DDA for preferred ion	1.63012e+07	2.35683e+07	2.73477e+07	1.82984e+07	2.35088e+07	1.78879e+07	1.77815e+07	2.0856e+07	2.32044e+07	1.39372e+07	4.06814e+07	3.52749e+07	3.36999e+07	3.79779e+07	3.6814e+07	5.68432e+07	2.49209e+07	7.97678e+07	1.17408e+08	1.15375e+08	2.75268e+07	6.22154e+07	23.1801	56.768	2.26	1.18	0.000428109
FALSE			Unused	No results	No results	No results	No results	No results		340.207	12.688	0	0	0	0			No matches found	No matches found		No matches found	DDA for preferred ion	8.50002e+06	1.6093e+07	1.91023e+07	9.39463e+06	2.76205e+07	7.98848e+07	6.42962e+07	1.15907e+08	3.3468e+07	6.72593e+07	1.75108e+07	1.6341e+07	5.49699e+07	9.09746e+07	2.29421e+07	2.8861e+07	1.09699e+07	1.83977e+07	4.22706e+07	2.76327e+07	4.45205e+07	3.02557e+07	78.6551	68.3868	0.68	-0.56	0.481808
TRUE			Unused	No results	No results	No results	No results	No results		244.938	1.892	0	0	0	0			No matches found	No matches found		No matches found	DDA for preferred ion	3.79064e+06	910008	4.83361e+06	5.80586e+06	3.82604e+06	3.35268e+06	9.30454e+06	3.85561e+06	4.90161e+06	3.45273e+06	5.01526e+07	4.67792e+07	1.15525e+08	1.46998e+07	8.52553e+07	2.19737e+07	7.11791e+06	3.81179e+07	4.17981e+07	9.51354e+07	5.55688e+06	6.84038e+07	47.9749	63.1728	12.31	3.62	5.16984e-06
TRUE			Unused	No results	No results	No results	No results	No results		197.029	1.286	0	0	0	0			No matches found	No matches found		No matches found	DDA for preferred ion	8.07233e+07	9.01835e+07	7.01226e+07	9.86938e+07	1.04943e+08	8.12603e+07	8.77259e+07	1.02109e+08	1.15228e+08	1.04971e+08	1.3119e+07	1.30985e+07	2.673e+07	2.28048e+07	1.58746e+07	8.66812e+07	8.94278e+07	7.77372e+07	4.74109e+07	3.67188e+07	1.40811e+08	3.38495e+07	13.994	71.2824	0.24	-2.06	0.000649946
FALSE			No results	No results	No results	No results	No results	No results		109.026	1.99	0	0	0	0			No matches found	No matches found		No matches found	DDA for preferred ion	5.50856e+07	6.27e+07	4.36547e+07	3.84679e+07	7.97575e+07	5.23395e+07	6.51019e+07	1.14989e+08	3.85736e+07	7.80573e+07	3.53669e+07	2.39295e+07	6.12481e+07	4.38326e+07	5.00686e+07	4.31704e+07	4.95446e+07	5.22429e+07	3.44021e+07	7.58442e+07	8.76027e+07	6.00469e+07	34.3594	19.0006	0.685	-0.54	0.00677582
TRUE			Unused	No results	No results	No results	No results	No results		282.058	1.503	0	0	0	0			No matches found	No matches found		No matches found	DDA for preferred ion	9.17469e+07	8.30412e+07	5.41787e+07	1.14728e+08	9.14579e+07	8.85318e+07	6.4656e+07	5.46507e+07	8.01206e+07	5.28284e+07	9.8761e+06	6.63317e+06	1.26294e+07	1.40839e+07	1.2734e+07	3.75794e+07	7.46603e+07	6.88491e+07	2.25245e+07	2.24919e+06	1.2247e+08	1.73417e+07	26.8666	97.2975	0.142	-2.82	0.00106836
FALSE	1-stearoyl-sn-glycero-3-phospho-1D-myo-inositol	C27 H53 O12 P	Not the top hit	No results	No results	No results	Full match	No results		600.327	13.674	4	0	0	0			No matches found	No matches found		No matches found	DDA for preferred ion	4.8391e+06	6.5595e+06	1.07889e+07	6.66802e+07	3.90431e+06	1.08657e+08	4.12903e+07	5.22782e+07	1.51283e+07	4.83027e+07	3.4452e+07	2.94726e+07	4.74767e+06	2.95582e+07	5.96349e+07	9.3962e+07	1.14689e+08	4.39578e+06	3.56879e+07	2.15044e+07	4.05143e+07	4.99418e+07	94.5394	84.105	1.233	0.3	0.708363
TRUE	Glycerol 3-phosphate	C3 H9 O6 P	No match	Invalid mass	No results	No results	No results	No results		172.013	1.495	0	0	2	0			No matches found	No matches found	80.3	No matches found	DDA for preferred ion	6.09366e+07	6.03333e+07	2.41404e+07	3.6381e+07	5.33542e+07	7.58944e+07	6.71823e+07	1.14457e+08	3.49538e+07	9.41528e+07	1.2385e+07	1.36298e+07	1.29015e+07	1.04352e+07	1.14312e+07	2.07714e+07	4.78514e+07	3.36839e+07	1.14987e+07	1.49462e+07	9.30164e+07	1.86741e+07	41.7633	66.2999	0.201	-2.32	8.44856e-06
TRUE			Unused	No results	No results	No results	No results	No results		170.998	2.86	0	0	0	0			No matches found	No matches found		No matches found	DDA for preferred ion	2.92261e+06	1.01902e+06	4.34572e+06	302757	951699	1.93104e+06	957062	2.08137e+06	1.12227e+06	1.58131e+06	1.42907e+06	1.00852e+07	7.61408e+06	9.57987e+06	4.6889e+06	4.11426e+06	3.92599e+06	6.11441e+06	9.47889e+06	1.14399e+08	1.9451e+06	8.01132e+06	72.0313	176.107	4.119	2.04	0.00114123
FALSE			No results	No results	No results	No results	No results	No results		147.945	5.147	0	0	0	0			No matches found	No matches found		No matches found	DDA for preferred ion	4.96627e+07	4.38069e+07	6.03037e+07	225901	424764	230046	232053	304707	267572	309858	857746	5.07647e+06	6.07457e+07	6.25195e+07	2.19947e+07	290329	962821	287954	1.14061e+08	103460	426953	4.81434e+06	160.262	153.974	11.276	3.5	0.454211
TRUE			No results	No results	No results	No results	No results	No results		74.0354	1.875	0	0	0	0			No matches found	No matches found		No matches found	DDA for preferred ion	7.87837e+07	7.5029e+07	4.94579e+07	6.50865e+07	6.53891e+07	1.12712e+08	8.59183e+07	1.13972e+08	4.82349e+07	8.88209e+07	2.44943e+06	1.26732e+07	1.80348e+07	1.34825e+07	1.07807e+07	4.67872e+07	6.29187e+07	5.98907e+07	1.08753e+07	4.25924e+07	1.17941e+08	2.06962e+07	26.6481	79.7414	0.175	-2.51	0.000577744
TRUE	Docosatrienoic Acid	C22 H38 O2	Full match	Full match	No results	No results	Partial match	Full match		334.287	13.446	3	0	4	0			No matches found	No matches found	76.1	Single match found	DDA for preferred ion	1.03577e+07	8.6438e+06	6.62097e+06	7.57641e+06	8.07253e+06	1.25998e+07	8.28067e+06	1.1342e+07	6.15394e+06	1.08225e+07	1.10856e+08	9.36149e+07	8.3055e+07	1.13795e+08	9.2652e+07	3.9229e+07	1.25218e+07	3.732e+07	4.84826e+07	7.74091e+07	1.2588e+07	8.68352e+07	21.6811	56.0001	6.898	2.79	1.16959e-05
TRUE	butalbital	C11 H16 N2 O3	Full match	No results	No results	No results	Full match	No results		224.115	8.494	4	0	0	0			No matches found	No matches found		No matches found	DDA for preferred ion	1.39944e+07	5.22144e+07	7.27397e+07	8.93628e+07	5.91306e+07	8.07919e+07	4.20822e+07	9.34351e+07	5.40768e+07	1.13602e+08	1.37856e+06	2.22938e+06	1.14418e+07	1.09115e+07	5.77789e+06	7.37616e+06	2.23109e+07	1.38115e+07	1.90547e+06	3.24917e+06	9.7642e+07	8.47547e+06	40.9852	85.9653	0.087	-3.53	1.7355e-06
TRUE			No results	No results	No results	No results	No results	No results		74.0354	1.818	0	0	0	0			No matches found	No matches found		No matches found	DDA for preferred ion	7.87837e+07	1.60752e+07	4.6339e+07	6.50865e+07	6.53891e+07	1.12712e+08	2.88092e+07	3.00284e+07	4.82349e+07	4.5587e+07	2.44943e+06	1.26732e+07	1.80348e+07	1.34825e+07	1.07807e+07	4.67872e+07	6.29187e+07	2.36064e+06	1.08753e+07	1.56715e+06	7.17928e+07	1.61907e+07	51.5738	112.811	0.226	-2.15	0.00255566
TRUE			No results	No results	No results	No results	No results	No results		76.0148	1.245	0	0	0	0			No matches found	No matches found		No matches found	DDA for preferred ion	4.72407e+07	5.80766e+07	8.08077e+07	1.12684e+08	6.13299e+07	7.52381e+07	1.05686e+08	1.11995e+08	6.72823e+07	1.06305e+08	2.06493e+07	8.83905e+06	3.21445e+07	1.71091e+07	2.01702e+07	6.99646e+07	4.14267e+07	5.3561e+07	3.22715e+07	5.61341e+07	1.15288e+08	4.2244e+07	27.2955	48.9624	0.366	-1.45	8.56195e-05
TRUE	L-Threonic acid	C4 H8 O5	No results	Invalid mass	No results	No results	No results	No results		136.036	1.246	0	0	1	0			No matches found	No matches found	75.6	No matches found	DDA for preferred ion	4.66356e+07	5.73103e+07	7.76042e+07	1.11161e+08	5.99331e+07	7.38187e+07	1.08626e+08	1.1221e+08	6.88686e+07	1.09719e+08	2.36036e+07	7.0087e+07	3.11372e+07	1.57843e+07	1.73242e+07	4.68891e+07	4.4788e+07	5.20209e+07	2.22586e+07	4.64183e+07	1.1182e+08	4.27616e+07	28.2469	55.0746	0.382	-1.39	0.000134088
TRUE	(1Z,2S)-N-[(2S,3R,4E,8E)-1,3-Dihydroxy-4,8-octadecadien-2-yl]-2-hydroxydocosanimidic acid	C40 H77 N O4	Full match	No results	No results	No results	Full match	No results		635.585	12.82	1	0	0	0			No matches found	No matches found		No matches found	DDA for preferred ion	250708	294395	214090	412404	368224	313518	287597	393914	217801	447903	1.11428e+08	8.28966e+07	9.79064e+07	9.4573e+07	8.91959e+07	2.76895e+07	1.74211e+06	2.02146e+07	2.24627e+07	7.10238e+07	450604	9.2249e+07	22.7967	70.9774	204.723	7.68	6.44096e-07
FALSE			Unused	No results	No results	No results	No results	No results		195.953	1.56	0	0	0	0			No matches found	No matches found		No matches found	DDA for preferred ion	7.75973e+07	9.18402e+07	3.9688e+07	4.92725e+07	7.52613e+07	6.70953e+07	1.11283e+08	1.05918e+08	8.53913e+07	9.01278e+07	5.04851e+07	5.72754e+07	7.2733e+07	5.51971e+07	7.73391e+07	6.3068e+07	9.74557e+07	8.33384e+07	8.6487e+07	5.90642e+07	1.21542e+08	8.84504e+07	27.826	26.131	0.728	-0.46	0.13537
TRUE	N-[(2S,3S,4R,8E)-1,3,4-Trihydroxy-8-octadecen-2-yl]icosanamide	C38 H75 N O4	Full match	No results	No results	No results	Full match	No results		609.569	12.717	2	0	0	0			No matches found	No matches found		No matches found	DDA for preferred ion	388994	323385	378847	485314	325848	532296	433504	462064	288194	549728	8.50485e+07	6.09492e+07	1.11073e+08	5.72316e+07	5.7347e+07	2.69543e+07	2.01159e+06	1.40574e+07	2.20761e+07	7.27272e+07	600084	7.13086e+07	19.1187	69.0057	118.831	6.89	7.64454e-07
TRUE	hydroxycitric acid	C6 H8 O8	Full match	No results	No results	No results	Full match	No results		208.021	1.72	1	0	0	0			No matches found	No matches found		No matches found	DDA for preferred ion	4.20373e+07	4.21564e+07	2.29177e+07	8.43386e+07	5.62879e+07	9.97833e+07	1.10759e+08	7.86094e+07	5.17572e+07	9.59804e+07	8.66656e+06	1.43406e+07	1.88141e+07	1.59736e+07	1.023e+07	3.06183e+07	3.43312e+07	3.62737e+07	1.90986e+07	2.68707e+07	9.39558e+07	2.50282e+07	40.3551	41.9483	0.266	-1.91	5.38107e-06
FALSE	16-Hydroxyhexadecanoic acid	C16 H32 O3	Full match	Full match	No results	No results	Full match	No results		272.235	10.955	12	0	1	0			No matches found	No matches found	82.1	No matches found	DDA for preferred ion	1.10729e+08	6.89188e+07	7.68167e+07	6.46255e+07	6.38606e+07	4.11305e+07	7.85475e+07	4.13472e+07	3.93286e+07	4.53786e+07	5.5965e+07	5.79678e+07	2.75816e+07	3.07838e+07	5.36892e+07	8.56258e+07	3.95177e+07	4.19483e+07	2.73172e+07	9.31232e+07	9.13152e+07	6.4231e+07	38.2269	40.9426	0.703	-0.51	0.0781789
TRUE			No results	No results	No results	No results	No results	No results		613.155	1.641	0	0	0	0			No matches found	No matches found		No matches found	DDA for other ion	1.10506e+08	1.38282e+07	3.13453e+07	4.05973e+07	2.64479e+07	1.0542e+07	1.0272e+07	1.71487e+07	3.90877e+07	8.27204e+07	469653	1.93146e+06	4.20044e+06	1.04931e+07	2.5953e+06	1.81122e+07	9.53871e+07	1.88931e+07	5.14515e+07	1.50554e+07	4.27576e+07	1.39347e+07	88.1959	144.499	0.326	-1.62	0.0383149
TRUE	gamma-thiomethyl glutamate	C6 H11 N O4 S	No match	No results	No results	No results	Full match	No results		193.04	1.46	1	0	0	0			No matches found	No matches found		No matches found	DDA for preferred ion	7.53998e+06	8.35979e+06	5.69058e+06	9.35298e+06	9.8758e+06	1.73736e+07	9.60954e+06	1.68442e+07	4.60284e+06	1.2834e+07	4.62559e+07	3.50631e+07	6.13778e+07	4.89704e+07	3.20197e+07	1.23614e+07	3.34405e+07	4.11562e+07	5.59329e+07	1.09316e+08	1.34975e+07	5.82458e+07	38.9496	42.0421	4.315	2.11	5.1671e-06
TRUE			No results	No results	No results	No results	No results	No results		269.808	1.313	0	0	0	0			No matches found	No matches found		No matches found	DDA for preferred ion	627086	451533	339003	370245	509209	324313	364599	1.12506e+06	422317	360614	1.09199e+08	1.09137e+08	8.21609e+07	7.85255e+07	8.96553e+07	1.73571e+06	1.96353e+06	5.32296e+06	1.01785e+07	4.60026e+07	581719	7.06139e+07	46.7401	94.4342	121.388	6.92	4.58538e-05
FALSE			Unused	No results	No results	No results	No results	No results		465.321	12.729	0	0	0	0			No matches found	No matches found		No matches found	DDA for preferred ion	5.5061e+07	3.80224e+07	3.46779e+07	5.53111e+07	2.83307e+07	3.94298e+07	2.92819e+07	4.72278e+07	3.82547e+07	5.60854e+07	1.08626e+08	7.07158e+07	9.9129e+07	7.03487e+07	7.90682e+07	7.16556e+07	5.21734e+07	5.52431e+07	5.63862e+07	8.24245e+07	5.82762e+07	8.67549e+07	24.7802	33.2956	1.489	0.57	0.00127615
FALSE	1-arachidonoyl-sn-glycero-3-phosphoethanolamine	C25 H44 N O7 P	Not the top hit	No results	No results	No results	Full match	No results		501.286	11.47	4	0	0	0			No matches found	No matches found		No matches found	DDA for preferred ion	4.32944e+07	3.6322e+07	3.86301e+07	5.61784e+07	3.23004e+07	2.487e+07	2.2703e+07	3.13016e+07	2.4078e+07	3.22819e+07	7.06706e+07	5.68007e+07	1.03569e+08	1.08015e+08	6.95819e+07	3.65951e+07	3.25304e+07	3.43184e+07	2.911e+07	5.2837e+07	4.53027e+07	7.23361e+07	30.8207	47.0593	1.597	0.68	0.0508333
TRUE			No results	No results	No results	No results	No results	No results		132.041	2.152	0	0	0	0			No matches found	No matches found		No matches found	DDA for preferred ion	3.6688e+07	2.13529e+07	2.08401e+07	6.63847e+06	2.12562e+07	2.40039e+07	3.73951e+07	1.73074e+07	2.54716e+07	1.8596e+07	2.04973e+07	1.74536e+07	1.07683e+08	7.9163e+07	4.77756e+07	6.31757e+07	4.92951e+07	4.80568e+07	2.87606e+07	7.31437e+07	3.26794e+07	6.69435e+07	39.9796	43.8561	2.048	1.03	0.0046563
TRUE	Ggamma-L-Glutamyl-L-glutamicacid	C10 H16 N2 O7	Not the top hit	No results	No results	No results	Partial match	Full match		276.096	1.475	4	0	0	0			No matches found	No matches found		Single match found	DDA for preferred ion	3.66391e+07	4.18442e+07	3.80332e+07	2.10003e+07	3.07464e+07	7.07819e+07	1.07668e+08	2.72068e+07	3.11331e+07	2.2946e+07	3.70174e+06	4.0886e+06	4.06963e+06	4.5315e+06	1.09842e+07	1.83249e+07	1.79489e+07	1.5477e+07	1.25221e+07	7.38666e+06	5.09774e+07	1.12343e+07	60.5809	59.5247	0.22	-2.18	8.68294e-06
FALSE	(9S_10S)-10-Hydroxy-9-(phosphonooxy)octadecanoate	C18 H37 O7 P	Not the top hit	No results	No results	No results	Partial match	Full match		396.227	12.14	3	0	0	0			No matches found	No matches found		Single match found	DDA for preferred ion	1.03833e+08	7.24779e+07	6.86595e+07	5.41436e+07	8.73758e+07	9.80331e+07	8.72371e+07	1.04137e+08	9.24303e+07	1.07556e+08	3.22884e+07	5.71437e+07	6.82314e+07	6.1188e+07	7.44558e+07	9.49684e+07	1.03975e+08	8.80346e+07	9.07777e+07	5.68905e+07	1.30831e+08	9.73106e+07	18.719	31.696	0.744	-0.43	0.023067
TRUE	sn-glycero-3-Phosphoethanolamine	C5 H14 N O6 P	Not the top hit	No results	No results	No results	Partial match	Full match		215.055	1.384	4	0	0	0			No matches found	No matches found		Single match found	DDA for preferred ion	1.07143e+08	9.52991e+07	1.01631e+08	1.0522e+08	1.02389e+08	7.22909e+07	1.00022e+08	6.58511e+07	9.17112e+07	7.48484e+07	5.0369e+07	5.03921e+07	5.57141e+07	5.65973e+07	5.21799e+07	4.70944e+07	6.53597e+07	5.4113e+07	4.56686e+07	4.10742e+07	1.42819e+08	6.79778e+07	18.7752	20.4858	0.476	-1.07	1.7529e-06
TRUE	D-myo-Inositol1_2-cyclicphosphate	C6 H11 O8 P	Not the top hit	No results	No results	Partial match	Not the top hit	Full match		242.019	1.477	3	0	0	1	Other		No matches found	No matches found		Single match found	DDA for preferred ion	1.00604e+08	1.06521e+08	1.33338e+07	7.16439e+07	7.07332e+07	4.13637e+07	4.03533e+07	7.18099e+07	7.71673e+07	5.3386e+07	3.29983e+07	2.42395e+07	3.37567e+07	3.74522e+07	3.19513e+07	5.09792e+07	6.62088e+07	5.67481e+07	2.71949e+07	5.98607e+06	9.94336e+07	4.48033e+07	46.6926	45.7927	0.451	-1.15	0.0348434
FALSE			Unused	No results	No results	No results	No results	No results		359.249	12.254	0	0	0	0			No matches found	No matches found		No matches found	DDA for preferred ion	2.57154e+07	2.83266e+07	996989	1.06407e+08	2.9813e+07	8.05709e+06	1.11068e+07	2.4336e+07	3.94474e+07	1.97327e+07	7.21907e+06	2.46695e+06	2.30805e+06	2.23949e+06	7.49959e+06	3.42366e+07	2.88831e+07	2.18317e+07	1.21601e+07	2.00649e+06	3.62267e+07	1.11287e+07	99.1056	95.7051	0.307	-1.7	0.068951
FALSE			No results	No results	No results	No results	No results	No results		148.036	1.454	0	0	0	0			No matches found	No matches found		No matches found	DDA for preferred ion	7.53171e+07	9.70324e+07	7.6576e+07	9.31892e+07	8.95388e+07	7.72287e+07	8.10479e+07	8.2415e+07	8.62979e+07	6.87036e+07	4.33287e+07	3.94593e+07	3.66705e+07	5.31356e+07	1.0287e+08	8.02221e+07	1.06091e+08	8.19076e+07	5.84541e+07	2.57041e+07	1.16229e+08	7.86686e+07	12.642	46.5135	0.677	-0.56	0.0210185
FALSE			Unused	No results	No results	No results	No results	No results		272.077	4.726	0	0	0	0			No matches found	No matches found		No matches found	DDA for preferred ion	3.28642e+07	3.74698e+07	2.61239e+07	3.64637e+07	3.46734e+07	4.25287e+07	3.83061e+07	6.22542e+07	3.828e+07	5.05783e+07	5.74408e+07	8.0085e+07	1.05888e+08	1.00872e+08	8.23451e+07	5.67974e+07	5.81002e+07	6.41899e+07	3.89474e+07	1.00947e+08	5.57436e+07	9.80555e+07	22.1053	26.1832	1.759	0.81	0.000291051
FALSE	Guanosine 5'-diphosphate (GDP)	C10 H15 N5 O11 P2	Not the top hit	Full match	No results	Full match	Full match	Full match		443.024	1.953	3	0	1	10	Superpathway of histidine, purine, and pyrimidine biosynthesis;Superpathway of purine nucleotide salvage;Superpathway of purine nucleotides燿e novo燽iosynthesis I;Other		No matches found	No matches found	90	Single match found	DDA for preferred ion	2.13779e+07	2.74988e+07	4.99891e+07	1.91166e+07	5.89007e+07	3.04485e+07	1.05141e+08	5.16349e+07	4.27451e+07	1.00424e+07	3.62782e+06	2.19311e+06	3.35103e+06	2.3607e+07	3.27352e+07	2.39305e+07	5.55739e+07	4.84289e+07	1.78868e+07	5.23318e+07	5.34964e+07	2.90421e+07	63.8021	75.48	0.543	-0.88	0.0607263
FALSE			Unused	No results	No results	No results	No results	No results		141.018	1.368	0	0	0	0			No matches found	No matches found		No matches found	DDA for preferred ion	6.38813e+07	6.47284e+07	8.04981e+06	3.44504e+06	7.49969e+07	7.03334e+07	1.04763e+08	8.83072e+07	8.43943e+07	8.1454e+07	1.43297e+07	1.75485e+07	1.55668e+07	1.05351e+07	1.32874e+07	7.89757e+07	4.53848e+07	4.21347e+07	3.67206e+07	8.33265e+06	1.03263e+08	2.60565e+07	50.6333	75.0028	0.252	-1.99	0.0760171
TRUE	(2R)-2-Hydroxy-3-(phosphonooxy)-propanal	C3 H7 O6 P	Invalid mass	No results	No results	Partial match	Partial match	Full match		169.997	1.245	5	0	0	45	Superpathway of anaerobic sucrose degradation;Superpathway of glycolysis, pyruvate dehydrogenase, TCA, and glyoxylate bypass;Superpathway of燦-acetylneuraminate degradation;Hexitol fermentation to lactate, formate, ethanol and acetate;Methanobacterium thermoautotrophicum燽iosynthetic metabolism;Superpathway of chorismate metabolism;Superpathway of cytosolic glycolysis (plants), pyruvate dehydrogena…		No matches found	No matches found		Multiple matches found	DDA for preferred ion	1.21867e+07	8.52302e+06	8.95563e+06	1.81331e+07	1.19921e+07	7.00316e+06	2.39511e+07	1.45537e+07	2.67328e+07	1.24609e+07	2.92674e+07	2.41478e+07	2.64642e+07	1.75718e+07	4.44405e+07	2.26164e+07	4.3768e+07	5.37934e+07	2.59007e+07	1.04367e+08	1.7905e+07	4.37653e+07	45.6751	49.1658	2.444	1.29	0.000570976
FALSE			Unused	No results	No results	No results	No results	No results		484.279	12.878	0	0	0	0			No matches found	No matches found		No matches found	DDA for preferred ion	5.63559e+06	4.67338e+07	7.06071e+06	3.92189e+06	1.03821e+08	8.208e+06	2.05336e+07	2.36778e+07	1.722e+07	1.7275e+07	7.08279e+06	8.95635e+06	2.48044e+07	9.4961e+06	1.1079e+07	9.99934e+06	2.72173e+07	1.60619e+07	1.40561e+07	5.44674e+07	2.49637e+07	1.706e+07	117.331	62.0874	0.683	-0.55	0.679931
TRUE	D-Fructose 1,6-bisphosphate	C6 H14 O12 P2	Unused	Partial match	Full match	Partial match	Partial match	Full match		339.995	1.229	15	2	4	14	Superpathway of anaerobic sucrose degradation;Superpathway of glycolysis, pyruvate dehydrogenase, TCA, and glyoxylate bypass;Superpathway of燦-acetylneuraminate degradation;Hexitol fermentation to lactate, formate, ethanol and acetate;Methanobacterium thermoautotrophicum燽iosynthetic metabolism;Superpathway of cytosolic glycolysis (plants), pyruvate dehydrogenase and TCA cycle;Gluconeogenesis II (M…	74	No matches found	Multiple matches found	86.6	Multiple matches found	DDA for preferred ion	1.23372e+07	8.74492e+06	9.10619e+06	1.87645e+07	1.2336e+07	7.38369e+06	2.38577e+07	1.46988e+07	2.66106e+07	1.31567e+07	2.93958e+07	2.44216e+07	2.55836e+07	1.78134e+07	4.54331e+07	2.28067e+07	4.428e+07	5.41929e+07	2.58586e+07	1.03772e+08	1.85047e+07	4.40929e+07	44.003	48.9741	2.383	1.25	0.000634284
TRUE			No results	No results	No results	No results	No results	No results		568.537	13.553	0	0	0	0			No matches found	No matches found		No matches found	DDA for preferred ion	2.762e+06	6.37886e+06	1.45493e+07	2.37907e+07	6.63959e+06	111906	4.23551e+06	2.35136e+07	1.36757e+07	7.33685e+06	5.80152e+07	5.81619e+07	1.03326e+08	3.42003e+07	3.67537e+07	2.36995e+07	2.16222e+07	7.68424e+06	3.61849e+07	2.8938e+07	1.00955e+07	4.61147e+07	79.0616	65.3249	4.568	2.19	0.0103185
TRUE	2-Deoxy-D-glucose6-phosphate	C6 H13 O8 P	Not the top hit	No results	No results	Partial match	Partial match	Full match		244.034	1.444	7	0	0	1	Other		No matches found	No matches found		Multiple matches found	DDA for preferred ion	7.53665e+07	1.03126e+08	4.7837e+07	4.67924e+07	8.8801e+07	8.43976e+07	9.92668e+07	7.50715e+07	5.28373e+07	6.71601e+07	1.84897e+07	1.2503e+07	1.00378e+07	9.68738e+06	1.08869e+07	4.48658e+07	4.35527e+07	3.90951e+07	2.00615e+07	1.69701e+07	1.08762e+08	2.47883e+07	28.0009	61.0383	0.228	-2.13	1.91966e-05
TRUE	?-Linolenic Acid	C18 H30 O2	Full match	Full match	No results	Full match	Full match	Full match		278.224	11.966	10	0	1	1	Other		No matches found	No matches found	76.1	Multiple matches found	DDA for preferred ion	1.74497e+07	1.38968e+07	1.24908e+07	2.60063e+07	1.79959e+07	2.2658e+07	1.76365e+07	2.07683e+07	1.17975e+07	2.04079e+07	7.44281e+07	7.06485e+07	1.02434e+08	9.55009e+07	8.19779e+07	3.26321e+07	5.55477e+07	5.34914e+07	2.97202e+07	8.60974e+07	2.58503e+07	9.93286e+07	22.5094	35.9721	3.842	1.94	2.30309e-06
FALSE	NP-011548	C18 H34 O3	Full match	Full match	No results	No results	Partial match	Full match		298.251	11.165	14	0	1	0			No matches found	No matches found	77.8	Single match found	DDA for preferred ion	1.17076e+07	1.26943e+07	8.97578e+06	1.09167e+07	2.2158e+07	5.85411e+06	1.41571e+07	6.33017e+06	7.00615e+06	7.54041e+06	1.64365e+07	2.17486e+07	1.02151e+08	5.08499e+07	2.22181e+07	1.10776e+07	3.23993e+06	9.60593e+06	6.34256e+06	3.50208e+07	1.47355e+07	2.88688e+07	44.8094	97.8721	1.959	0.97	0.17155
TRUE			No results	No results	No results	No results	No results	No results		122.047	3.429	0	0	0	0			No matches found	No matches found		No matches found	DDA for preferred ion	5.59278e+07	5.38534e+07	4.8284e+07	5.77526e+07	5.59456e+07	6.99264e+07	6.13487e+07	9.49148e+07	7.44365e+07	1.01917e+08	7.60404e+06	9.31744e+06	1.15749e+07	1.36431e+07	1.12448e+07	4.39355e+07	5.4989e+07	3.80247e+07	2.08249e+07	4.58847e+07	8.55858e+07	2.35699e+07	23.9774	67.4028	0.275	-1.86	0.000134382
TRUE			Unused	No results	No results	No results	No results	No results		852.57	11.623	0	0	0	0			No matches found	No matches found		No matches found	No MS2	5.57031e+06	927057	3.77176e+07	1.0182e+08	3.12618e+07	8.33764e+07	4.45329e+07	6.74821e+07	6.41189e+07	928343	1.44366e+06	7.21349e+06	3.4929e+06	1.47987e+06	3.36364e+07	7.6867e+06	2.11306e+06	1.14033e+06	4.36769e+07	1.35989e+06	6.0509e+07	3.48776e+06	80.0744	152.05	0.058	-4.12	0.0360348
FALSE	NP-012534	C15 H24 O5	No match	Invalid mass	No results	No results	No match	No results		266.155	11.023	1	0	1	0			No matches found	No matches found	73.9	No matches found	DDA for preferred ion	391069	491553	1.01629e+08	4.83285e+07	640388	774637	778573	879693	745854	992773	519794	559456	543464	800580	751049	725382	579178	593869	534701	770219	1.10889e+06	831750	219.912	14.7086	0.75	-0.41	0.111049
TRUE			Unused	No results	No results	No results	No results	No results		245.053	1.86	0	0	0	0			No matches found	No matches found		No matches found	DDA for preferred ion	6.2724e+07	7.55272e+07	4.90917e+07	4.12154e+07	5.13894e+07	6.58574e+07	7.38407e+07	8.69563e+07	9.30219e+07	1.01586e+08	1.25513e+07	9.23492e+06	1.83518e+07	1.56041e+07	1.56946e+07	3.75949e+07	6.68761e+07	5.59244e+07	2.17959e+07	1.8164e+07	9.95462e+07	2.14097e+07	27.6225	72.8064	0.215	-2.22	8.01154e-05
FALSE			Unused	No results	No results	No results	No results	No results		352.14	3.854	0	0	0	0			No matches found	No matches found		No matches found	DDA for preferred ion	1.3528e+07	1.79747e+07	9.67276e+06	3.28751e+07	1.97109e+07	4.21776e+07	2.26253e+07	5.49792e+07	1.51982e+07	2.87982e+07	3.08115e+07	3.11227e+07	5.6858e+07	6.15688e+07	5.73687e+07	2.33919e+07	2.03747e+07	4.98994e+07	3.5881e+07	1.01216e+08	2.99976e+07	5.56282e+07	51.9014	38.0125	1.854	0.89	0.0224972
FALSE	(E)-Fengabine	C17 H17 Cl2 N O	No match	No results	No results	No results	Full match	No results		321.067	2.053	1	0	0	0			No matches found	No matches found		No matches found	DDA for other ion	4.12949e+07	3.93001e+07	6.10323e+07	5.73847e+07	2.22554e+07	4.81998e+07	7.22196e+07	3.96271e+07	1.00991e+08	5.45758e+07	2.36303e+06	6.15187e+06	3.01801e+07	1.98505e+07	3.07421e+07	2.60471e+07	3.42379e+07	3.34747e+07	5.03019e+07	4.27546e+07	7.21327e+07	3.71927e+07	41.6048	56.2663	0.516	-0.96	0.00721247
TRUE	Thiolutin	C8 H8 N2 O2 S2	No match	No results	No results	No results	Full match	No results		228.003	1.341	1	0	0	0			No matches found	No matches found		No matches found	DDA for preferred ion	1.00915e+08	7.32497e+07	1.36955e+07	4.16277e+07	4.4194e+07	1.83892e+07	1.49084e+07	2.83407e+07	2.01928e+07	1.33154e+07	8.68101e+06	6.17384e+06	7.06416e+06	3.57345e+06	7.15643e+06	2.0989e+07	1.7851e+07	1.9585e+07	6.84829e+06	759185	3.47017e+07	1.00025e+07	82.9956	66.1934	0.288	-1.79	0.00201899
TRUE	2alpha-(Hydroxymethyl)-5alpha-androstane-3beta,17beta-diol	C20 H34 O3	Full match	No results	No results	No results	Full match	No results		322.251	11.268	11	0	0	0			No matches found	No matches found		No matches found	DDA for preferred ion	256174	469538	869248	432745	438858	638240	772499	401378	230973	258404	8.45914e+07	8.40493e+07	6.97302e+07	6.39139e+07	8.59182e+07	7.23579e+06	633943	1.13843e+07	1.35766e+07	1.00457e+08	619378	7.94341e+07	47.3477	78.5205	128.248	7	1.76264e-05
FALSE	1884271	C12 H6 Cl4 S	No match	No results	No results	No results	Full match	No results		321.893	14.145	1	0	0	0			No matches found	No matches found		No matches found	DDA for preferred ion	6.46422e+07	6.87789e+07	3.96398e+07	6.02799e+07	9.05639e+07	7.96096e+07	9.15441e+07	7.90254e+07	9.73837e+07	9.88169e+07	6.60384e+07	8.45388e+07	6.40181e+07	7.21155e+07	7.60635e+07	7.27409e+07	8.73926e+07	9.03357e+07	9.99132e+07	9.76651e+07	1.10765e+08	1.05391e+08	22.8904	20.7882	0.951	-0.07	0.778251
TRUE			Unused	No results	No results	No results	No results	No results		445.04	1.509	0	0	0	0			No matches found	No matches found		No matches found	DDA for preferred ion	7.25432e+07	5.31234e+07	7.57266e+07	5.53238e+07	6.95258e+07	6.63378e+07	9.96676e+07	7.07284e+07	9.11445e+07	6.23278e+07	1.00769e+07	1.14327e+07	1.51761e+07	1.52763e+07	1.43868e+07	5.81186e+07	8.29685e+07	6.6873e+07	3.6376e+07	2.97596e+07	9.7836e+07	2.47567e+07	20.5733	78.1281	0.253	-1.98	0.000971442
FALSE			Unused	No results	No results	No results	No results	No results		272.011	1.37	0	0	0	0			No matches found	No matches found		No matches found	DDA for preferred ion	6.70698e+07	7.66766e+07	6.13873e+07	6.9332e+07	8.8575e+07	7.46478e+07	7.76366e+07	8.29153e+07	8.10737e+07	7.91842e+07	3.53347e+07	3.8e+07	3.5638e+07	3.42172e+07	1.95942e+07	9.90283e+07	8.11594e+07	7.85463e+07	6.64054e+07	3.54254e+07	1.10188e+08	5.99892e+07	9.13483	49.6436	0.544	-0.88	0.00652219
FALSE			Unused	No results	No results	No results	No results	No results		663.164	2.981	0	0	0	0			No matches found	No matches found		No matches found	DDA for other ion	2.39567e+07	1.67287e+07	1.16177e+06	2.21756e+07	7.98593e+07	7.06562e+07	2.94641e+07	9.82354e+07	4.57895e+07	8.46706e+07	2.25623e+06	2.4352e+06	1.24197e+07	1.36648e+07	2.27175e+07	2.60959e+07	8.57591e+07	6.93943e+07	1.25387e+07	1.3603e+07	5.51181e+07	1.75194e+07	68.8038	112.1	0.318	-1.65	0.150208
TRUE			Unused	No results	No results	No results	No results	No results		663.164	3.092	0	0	0	0			No matches found	No matches found		No matches found	DDA for other ion	6.90716e+07	8.63485e+07	2.90376e+07	2.39168e+07	7.98593e+07	7.06562e+07	6.06346e+07	9.82354e+07	4.57895e+07	8.46706e+07	1.33386e+07	1.6122e+07	1.6303e+07	1.57794e+07	1.57341e+07	2.60959e+07	8.57591e+07	6.93943e+07	1.34435e+07	6.00026e+07	1.02001e+08	2.40823e+07	37.538	81.381	0.236	-2.08	0.00204014
FALSE	(2R)-1-[(Hydroxy{[(2R,3R,5S,6R)-2,3,4,5,6-pentahydroxycyclohexyl]oxy}phosphoryl)oxy]-3-[(9Z)-9-octadecenoyloxy]-2-propanyl (5Z,8Z,11Z,14Z)-5,8,11,14-icosatetraenoate	C47 H81 O13 P	No match	No results	No results	No results	Full match	No results		884.541	13.947	12	0	0	0			No matches found	No matches found		No matches found	DDA for preferred ion	2.53218e+06	8.16208e+06	9.80945e+07	5.36824e+06	5.09792e+06	4.2776e+06	1.87349e+06	4.57243e+06	8.87916e+06	9.33657e+06	1.904e+06	1.68005e+07	6.44041e+06	2.08045e+06	5.99704e+06	558274	8.39249e+06	917329	2.5842e+06	4.79794e+06	7.43962e+06	4.29007e+06	202.682	111.296	0.577	-0.79	0.114917
FALSE			No results	No results	No results	No results	No results	No results		147.945	5.434	0	0	0	0			No matches found	No matches found		No matches found	DDA for preferred ion	7.61582e+06	3.44238e+07	6.98026e+07	313771	828986	1.21629e+06	976750	879934	497665	1.31123e+06	5.27205e+06	4.22467e+06	3.49238e+07	8.99965e+06	7.63636e+06	9.66261e+07	9.80895e+07	1.33094e+06	3.57353e+07	504135	1.54858e+06	1.07376e+07	195.552	128.865	6.934	2.79	0.102459
FALSE			Unused	No results	No results	No results	No results	No results		490.284	13.021	0	0	0	0			No matches found	No matches found		No matches found	DDA for preferred ion	6.51164e+06	4.65603e+06	399878	1.47267e+07	2.59272e+07	4.01487e+07	2.16987e+07	3.13253e+07	2.01829e+07	2.77522e+07	1.0887e+07	1.87383e+07	6.75208e+07	9.80212e+07	3.02772e+07	6.23579e+07	6.08264e+07	3.57573e+07	4.40232e+06	4.56952e+07	3.04522e+07	4.38943e+07	64.2715	63.8337	1.441	0.53	0.107516
FALSE	Xanthosine	C10 H12 N4 O6	Full match	No results	No results	Full match	Full match	Full match		284.076	2.848	2	0	0	5	Purine nucleotides degradation II (aerobic);Other		No matches found	No matches found		Single match found	DDA for preferred ion	2.18589e+07	3.38188e+07	2.22359e+07	4.2539e+07	3.27943e+07	4.38704e+07	3.32045e+07	4.66485e+07	1.76121e+07	5.29814e+07	3.0808e+07	2.45538e+07	6.43505e+07	6.11565e+07	4.90505e+07	4.46168e+07	3.03533e+07	3.98526e+07	3.67711e+07	9.76509e+07	4.98206e+07	5.41817e+07	31.039	30.0738	1.088	0.12	0.181163
FALSE	L-Histidine	C6 H9 N3 O2	No results	Invalid mass	Invalid mass	No results	No results	No results		155.068	1.359	0	1	1	0		75.8	No matches found	Single match found	69.9	No matches found	DDA for preferred ion	4.77921e+07	4.6395e+07	3.16895e+07	4.8397e+07	4.74139e+07	5.6165e+07	5.56883e+07	7.21174e+07	5.68915e+07	7.03452e+07	1.83754e+07	8.37678e+07	2.02995e+07	9.68505e+07	8.68733e+07	8.25939e+07	4.61522e+07	6.43091e+07	1.3794e+07	3.859e+07	7.55117e+07	6.98197e+07	19.5599	60.1723	0.925	-0.11	0.319805
TRUE			No results	No results	No results	No results	No results	No results		113.046	1.62	0	0	0	0			No matches found	No matches found		No matches found	DDA for preferred ion	6.95258e+07	7.13202e+07	6.74123e+07	8.13388e+07	7.1317e+07	6.7423e+07	2.92724e+07	7.20311e+07	9.67571e+07	7.02895e+07	3.8836e+06	3.78899e+06	1.95688e+07	1.36561e+07	9.70319e+06	4.88438e+07	1.44098e+07	4.86089e+07	3.07231e+07	2.6157e+07	1.02125e+08	2.13212e+07	25.1865	72.4389	0.209	-2.26	0.000125813
TRUE			Unused	No results	No results	No results	No results	No results		230.076	2.034	0	0	0	0			No matches found	No matches found		No matches found	DDA for preferred ion	1.02278e+06	313736	176071	193821	204216	207756	216804	198529	196547	316242	9.38312e+07	9.63609e+07	7.73448e+07	7.8584e+07	8.77937e+07	4.16859e+06	2.6646e+07	1.3205e+07	4.25034e+06	1.51449e+07	293787	6.3278e+07	87.6369	87.7824	215.387	7.75	3.03619e-07
FALSE	(2S_3R)-3-Hydroxybutane-1_2_3-tricarboxylate	C7 H10 O7	Full match	No results	No results	No results	Partial match	Full match		206.042	1.77	7	0	0	0			No matches found	No matches found		Multiple matches found	DDA for preferred ion	4.83641e+07	5.37305e+07	5.14982e+07	9.63049e+07	5.85454e+07	5.85291e+07	3.53564e+07	4.69392e+07	7.22691e+07	3.04809e+07	1.85315e+07	2.91735e+07	5.37301e+07	4.83182e+07	4.00208e+07	7.56284e+07	8.63725e+07	7.65091e+07	7.54052e+07	8.44473e+07	8.08795e+07	7.33605e+07	34.0913	38.234	0.907	-0.14	0.598765
FALSE	4-Dodecylbenzenesulfonic acid	C18 H30 O3 S	Not the top hit	No results	No results	No results	Full match	No results		326.191	12.336	2	0	0	0			No matches found	No matches found		No matches found	DDA for preferred ion	1.71425e+07	8.4241e+06	1.94865e+06	3.93985e+06	8.25508e+06	1.35315e+07	9.58158e+07	4.57703e+07	2.21526e+07	8.38762e+07	4.06459e+06	3.84628e+06	5.74481e+06	3.19767e+07	3.12021e+06	8.11102e+06	3.70972e+07	2.7045e+07	3.00658e+07	5.03827e+06	2.24897e+07	8.32498e+06	111.085	91.6117	0.37	-1.43	0.287606
FALSE			Unused	No results	No results	No results	No results	No results		179.024	1.451	0	0	0	0			No matches found	No matches found		No matches found	DDA for preferred ion	3.06024e+07	3.75297e+07	2.44192e+07	3.2901e+07	3.2604e+07	4.35402e+07	3.62531e+07	3.82499e+07	2.0908e+07	3.84503e+07	2.89696e+07	2.45463e+07	9.57852e+07	6.52524e+07	2.15551e+07	3.00102e+07	2.41661e+07	4.10376e+07	3.96872e+07	7.92636e+07	4.92118e+07	4.81522e+07	18.7679	46.1704	0.978	-0.03	0.606985
TRUE			No results	No results	No results	No results	No results	No results		147.034	1.809	0	0	0	0			No matches found	No matches found		No matches found	DDA for preferred ion	4.48352e+07	4.99536e+07	1.16231e+06	6.81106e+07	5.1983e+07	6.98175e+07	4.27339e+07	9.56673e+07	5.65993e+07	7.13775e+07	6.20692e+06	596197	1.02626e+07	5.8685e+06	1.21833e+07	3.08019e+07	3.45931e+07	3.03033e+07	1.68901e+07	1.41952e+06	8.13114e+07	1.43114e+07	43.003	83.978	0.176	-2.51	0.0108141
FALSE	(3S,5R,10R,12S,14S,15R,16R)-3,5,10,14,15-Pentahydroxy-12,16-dimethyl-2-icosanone	C22 H44 O6	Full match	No results	No results	No results	Full match	No results		404.313	12.745	1	0	0	0			No matches found	No matches found		No matches found	DDA for preferred ion	8.62089e+07	9.56069e+07	7.6343e+07	8.43147e+07	9.05569e+07	6.44108e+07	6.11664e+07	7.87236e+07	9.11034e+07	7.54127e+07	5.27483e+07	5.22066e+07	3.56483e+07	3.99807e+07	4.54878e+07	8.74239e+07	7.94269e+07	4.27429e+07	6.27294e+07	3.90372e+07	1.19212e+08	7.34322e+07	16.8556	37.4028	0.616	-0.7	0.00180351
FALSE			Unused	No results	No results	No results	No results	No results		510.295	12.177	0	0	0	0			No matches found	No matches found		No matches found	No MS2	2.36528e+06	2.42044e+06	4.43771e+07	9.51852e+07	2.2995e+06	2.65948e+06	2.29843e+06	2.93364e+06	2.33652e+06	2.84871e+06	4.23701e+06	4.01287e+06	5.18802e+06	5.0339e+06	4.47615e+06	2.9307e+06	2.12536e+06	3.16464e+06	3.18362e+06	4.51016e+06	3.76247e+06	5.33624e+06	190.81	27.6099	1.418	0.5	0.457338
TRUE			No results	No results	No results	No results	No results	No results		152.546	1.796	0	0	0	0			No matches found	No matches found		No matches found	DDA for preferred ion	8.29187e+06	7.65545e+06	3.87341e+07	6.21695e+07	5.33452e+07	4.05332e+07	2.06331e+07	1.85255e+07	9.50646e+07	9.51119e+07	1.89158e+06	2.04434e+06	4.15564e+06	1.77933e+06	1.21646e+06	4.53306e+07	1.12384e+07	3.34873e+07	5.43209e+06	518272	5.84148e+07	4.06085e+06	73.7177	140.47	0.07	-3.85	0.00124424
TRUE			No results	No results	No results	No results	No results	No results		112.026	1.534	0	0	0	0			No matches found	No matches found		No matches found	DDA for preferred ion	1.18901e+07	9.42174e+06	1.83878e+07	2.33058e+07	1.72488e+07	3.08935e+07	2.00375e+07	2.92242e+07	2.87875e+07	3.24601e+07	4.62964e+07	5.42637e+07	3.38508e+07	6.91955e+07	7.22901e+07	3.52113e+07	1.85301e+07	3.62819e+07	3.93052e+07	9.50393e+07	3.08713e+07	6.71138e+07	34.4855	40.7924	2.174	1.12	0.00212534
TRUE			Unused	No results	No results	No results	No results	No results		590.524	13.568	0	0	0	0			No matches found	No matches found		No matches found	DDA for preferred ion	1.03758e+07	1.47352e+07	9.68622e+06	1.01468e+07	8.92434e+06	1.29623e+07	1.03406e+07	4.87322e+07	2.18586e+07	2.22497e+07	4.18963e+07	5.45385e+07	9.4771e+07	3.29947e+07	3.33714e+07	3.64929e+07	1.45734e+07	2.88661e+07	7.26034e+07	5.97562e+07	1.69795e+07	5.27884e+07	68.0432	49.879	3.109	1.64	0.000835167
TRUE			No results	No results	No results	No results	No results	No results		100.015	1.802	0	0	0	0			No matches found	No matches found		No matches found	DDA for preferred ion	3.21785e+07	3.15451e+07	4.26865e+07	2.33414e+07	3.9302e+07	9.47009e+07	5.48239e+07	6.2138e+07	3.07994e+07	5.01923e+07	1.00093e+07	9.28929e+06	1.29118e+07	8.63043e+06	9.82765e+06	2.42802e+07	3.72146e+07	2.97757e+07	2.08224e+07	2.26649e+07	6.05417e+07	1.96238e+07	42.6991	53.1761	0.324	-1.63	6.0012e-05
FALSE	trans-Cinnamic acid	C9 H8 O2	No results	Invalid mass	No results	No results	No results	No results		148.051	3.853	0	0	1	0			No matches found	No matches found	75.4	No matches found	DDA for preferred ion	2.57089e+07	4.2955e+07	3.4485e+07	5.07998e+07	3.71071e+07	5.97861e+07	4.2896e+07	7.22592e+07	3.40758e+07	7.82656e+07	4.21416e+07	5.13658e+07	5.82613e+07	5.9682e+07	5.68468e+07	4.89603e+07	3.34211e+07	4.26862e+07	5.06068e+07	9.44947e+07	6.37895e+07	7.13499e+07	33.0519	20.9738	1.119	0.16	0.768848
FALSE			Unused	No results	No results	No results	No results	No results		314.282	12.181	0	0	0	0			No matches found	No matches found		No matches found	DDA for preferred ion	836303	577989	8.00082e+07	575465	507651	6.93572e+07	2.86596e+07	7.22915e+07	496650	9.43741e+07	1.04204e+06	1.06574e+06	3.92019e+07	3.62942e+07	1.5615e+07	1.62491e+06	773092	5.84675e+06	7.52379e+06	4.88023e+06	2.08883e+07	5.88151e+06	114.01	123.718	0.282	-1.83	0.706115
FALSE			Unused	No results	No results	No results	No results	No results		161.983	14.148	0	0	0	0			No matches found	No matches found		No matches found	DDA for preferred ion	9.42954e+07	7.82589e+07	3.58057e+07	5.3165e+07	7.78692e+07	7.2466e+07	7.80072e+07	6.53603e+07	7.56631e+07	7.38518e+07	4.93395e+07	4.98933e+07	6.61555e+07	5.1006e+07	4.37604e+07	4.71253e+07	7.55048e+07	6.88942e+07	5.30412e+07	5.11949e+07	1.0644e+08	7.71527e+07	23.642	21.4414	0.725	-0.46	0.00774126
FALSE	4-Undecylbenzenesulfonic acid	C17 H28 O3 S	Full match	No results	No results	No results	Full match	No results		312.176	11.381	1	0	0	0			No matches found	No matches found		No matches found	DDA for preferred ion	559384	387226	9.33297e+07	5.80842e+07	957823	2.29906e+06	1.01756e+06	1.36177e+06	600067	694417	513843	576993	1.16923e+06	942910	442736	1.28942e+06	748120	868121	490107	700022	1.39391e+06	977414	207.223	30.5751	0.701	-0.51	0.0970705
FALSE			No results	No results	No results	No results	No results	No results		144.005	1.34	0	0	0	0			No matches found	No matches found		No matches found	DDA for preferred ion	5.00744e+07	9.31385e+07	1.30936e+06	1.92864e+06	1.63911e+07	2.28876e+07	1.47613e+07	1.94982e+07	1.33188e+07	1.26898e+07	8.22462e+06	1.18788e+07	5.82875e+06	3.81723e+06	2.95933e+06	2.60777e+07	2.46315e+07	5.97289e+06	1.15071e+07	556447	2.19793e+07	1.03286e+07	117.983	84.1733	0.47	-1.09	0.161864
TRUE			No results	No results	No results	No results	No results	No results		166.047	1.313	0	0	0	0			No matches found	No matches found		No matches found	DDA for preferred ion	1.65916e+07	1.30275e+07	4.17454e+07	1.30486e+07	1.15708e+07	1.09043e+07	1.69615e+07	9.77978e+06	1.15833e+07	1.40737e+07	5.86565e+07	7.16271e+07	6.47304e+07	5.97228e+07	9.02725e+07	1.79744e+07	1.69966e+07	3.16646e+07	4.53444e+07	9.2681e+07	1.9186e+07	7.39776e+07	63.0472	49.7673	3.856	1.95	0.000368353
TRUE	Deoxycytidine	C9 H13 N3 O4	Full match	No results	No results	Partial match	Partial match	Full match		227.09	2.091	3	0	0	2	Other		No matches found	No matches found		Single match found	DDA for preferred ion	2.14475e+07	5.18539e+07	5.30512e+07	2.41189e+07	6.12634e+07	3.05422e+07	9.22526e+07	6.19146e+07	4.96239e+07	7.24055e+07	1.13152e+06	6.39652e+06	1.01108e+07	2.21875e+07	1.1598e+07	4.78324e+07	3.48658e+07	4.14857e+07	4.47947e+07	7.60493e+07	8.12395e+07	3.76973e+07	41.0546	72.0252	0.464	-1.11	0.0214863
TRUE			No results	No results	No results	No results	No results	No results		112.015	1.753	0	0	0	0			No matches found	No matches found		No matches found	DDA for preferred ion	6.41818e+06	7.43506e+06	3.74878e+07	2.10427e+07	2.4102e+07	1.57011e+07	2.0298e+07	1.41147e+07	1.57607e+07	1.06488e+07	2.50327e+07	1.63645e+07	6.68185e+07	2.74348e+07	6.28519e+07	2.86968e+07	1.72433e+07	4.82935e+07	4.92883e+07	9.17186e+07	2.28819e+07	4.91618e+07	55.3014	47.1929	2.148	1.1	0.00312348
TRUE	Medroxyprogesterone	C22 H32 O3	Not the top hit	No results	No results	No results	Partial match	Full match		344.235	11.362	25	0	0	0			No matches found	No matches found		Single match found	DDA for preferred ion	539270	909208	1.73213e+06	2.35194e+06	1.31109e+06	1.77232e+06	1.39633e+06	2.06089e+06	415237	1.64841e+06	3.34193e+07	2.18814e+07	9.17165e+07	7.4267e+07	2.91395e+07	1.26753e+07	1.49906e+06	9.97142e+06	1.20223e+07	8.89933e+07	2.13843e+06	3.76939e+07	43.4441	80.5643	17.627	4.14	2.02279e-05
TRUE	S-3-oxodecanoyl cysteamine	C12 H23 N O2 S	Full match	No results	No results	No results	Full match	No results		245.144	10.089	1	0	0	0			No matches found	No matches found		No matches found	DDA for preferred ion	9.14982e+07	7.69168e+07	1.04759e+07	6.90107e+07	6.51255e+07	7.60178e+07	5.27528e+07	8.71522e+07	7.06069e+07	5.60538e+07	9.27347e+06	6.16689e+06	4.44374e+06	6.09808e+06	9.29616e+06	3.58932e+07	3.75209e+07	2.9754e+07	1.74007e+07	6.79359e+06	1.02354e+08	1.40639e+07	35.6278	78.8127	0.137	-2.86	8.55976e-05
TRUE	(+/-)12(13)-DiHOME	C18 H34 O4	No match	Invalid mass	No results	No results	No match	No match		296.235	11.023	14	0	9	0			No matches found	No matches found	77.1	Multiple matches found	DDA for preferred ion	1.93536e+06	1.29459e+06	7.84255e+06	8.40415e+06	8.09645e+06	5.09488e+06	756099	5.07848e+06	5.41823e+06	4.08788e+06	1.20678e+07	8.44811e+06	9.14123e+07	3.02249e+07	1.42187e+07	2.19266e+06	7.16375e+06	6.82454e+06	7.54174e+06	2.09904e+07	7.1033e+06	1.65909e+07	58.7224	120.644	2.336	1.22	0.0168247
FALSE			No results	No results	No results	No results	No results	No results		160.534	2.167	0	0	0	0			No matches found	No matches found		No matches found	DDA for preferred ion	3.84344e+07	3.65425e+07	2.72133e+07	3.06585e+07	6.21961e+06	2.01761e+07	5.79534e+07	4.88986e+07	9.13838e+07	6.07591e+07	1.48991e+07	1.34523e+07	1.89801e+07	1.30634e+07	2.08731e+07	1.44354e+07	4.52806e+07	4.41873e+07	4.61909e+07	5.8613e+07	5.74904e+07	2.66719e+07	58.092	55.1955	0.464	-1.11	0.158322
TRUE			No results	No results	No results	No results	No results	No results		119.948	1.237	0	0	0	0			No matches found	No matches found		No matches found	DDA for preferred ion	3.24334e+07	2.73122e+07	9.13318e+06	1.09626e+07	1.49363e+07	1.46898e+07	1.61422e+07	1.48341e+07	1.6609e+07	1.75161e+07	5.74038e+07	5.35989e+07	5.63287e+07	5.33648e+07	3.93032e+07	1.46452e+07	1.42799e+07	2.14237e+07	2.32759e+07	9.13079e+07	2.19306e+07	5.95666e+07	44.1003	54.0348	2.716	1.44	0.0117815
TRUE			Unused	No results	No results	No results	No results	No results		512.088	2.164	0	0	0	0			No matches found	No matches found		No matches found	DDA for preferred ion	2.28207e+07	3.94929e+07	1.7409e+06	1.43521e+07	5.25692e+07	4.83901e+07	9.13029e+07	7.30562e+07	4.61372e+07	7.10001e+07	841785	518752	5.61328e+06	4.76167e+06	9.57623e+06	2.25012e+07	2.7441e+07	2.69875e+07	1.30711e+07	1.31742e+06	6.86962e+07	9.82724e+06	58.6179	94.9147	0.143	-2.81	0.0051757
FALSE	O-{[(2R)-2-(Docosanoyloxy)-3-(pentadecanoyloxy)propoxy](hydroxy)phosphoryl}-L-serine	C43 H84 N O10 P	Not the top hit	No results	No results	No results	Full match	No results		805.583	12.533	2	0	0	0			No matches found	No matches found		No matches found	DDA for preferred ion	6.58331e+07	9.12291e+07	2.37215e+06	5.87332e+06	8.11288e+06	8.48896e+06	1.39248e+06	1.26532e+07	3.55083e+06	1.87111e+07	5.15494e+07	1.01548e+06	4.06042e+07	2.16089e+07	5.61049e+06	2.94983e+06	1.82072e+07	2.17838e+07	1.63689e+06	3.53794e+07	1.17044e+07	2.54332e+07	146.288	99.5323	2.173	1.12	0.990798
FALSE	Flavinadeninedinucleotide;FAD	C27 H33 N9 O15 P2	No match	No results	No results	Partial match	Partial match	Full match		785.157	4.416	3	0	0	4	Superpathway of mycolyl-arabinogalactan-peptidoglycan complex biosynthesis;Other		No matches found	No matches found		Single match found	DDA for other ion	2.31898e+07	2.16776e+07	3.32414e+07	5.48263e+07	1.82096e+07	7.33102e+07	4.41385e+07	4.56079e+07	5.83884e+07	5.38863e+07	2.21783e+07	2.16675e+07	3.52137e+07	3.67061e+07	3.48976e+07	3.37634e+07	3.43998e+07	4.01031e+07	3.25608e+07	9.08568e+07	6.27055e+07	4.6017e+07	41.1538	32.8639	0.734	-0.45	0.25675
FALSE	1-Isopropyl-4,8-dimethyl-9-oxospiro[4.5]dec-7-en-2-yl acetate	C17 H26 O3	Full match	No results	No results	No results	Full match	No results		278.188	10.507	6	0	0	0			No matches found	No matches found		No matches found	DDA for preferred ion	2.76048e+07	1.52626e+07	2.00557e+07	2.53465e+07	2.55857e+07	3.29407e+07	2.31443e+07	4.12693e+07	3.33797e+07	3.11781e+07	1.97913e+07	1.71671e+07	5.37522e+07	9.03966e+07	2.65579e+07	5.93245e+07	7.83812e+07	8.52061e+07	8.48667e+06	7.71065e+07	3.90124e+07	6.74128e+07	24.7457	55.5817	1.728	0.79	0.219807
TRUE	Pseudouridine	C9 H12 N2 O6	Full match	Full match	No results	Partial match	Full match	Full match		244.069	1.465	4	0	1	2	Other		No matches found	No matches found	60.6	Multiple matches found	DDA for preferred ion	3.23568e+06	4.03183e+06	3.23422e+06	4.85648e+06	9.27817e+06	1.62594e+07	1.03585e+07	6.90506e+06	5.40242e+06	6.45358e+06	3.84673e+07	4.08591e+07	6.65838e+07	9.0337e+07	5.39744e+07	2.13054e+06	3.14531e+06	1.85114e+07	1.64467e+07	5.08592e+07	8.55406e+06	5.72947e+07	55.3221	71.2559	6.698	2.74	0.014613
TRUE	2066503	C24 H34 O6	Not the top hit	No results	No results	No results	Full match	No results		418.236	13.565	4	0	0	0			No matches found	No matches found		No matches found	DDA for preferred ion	4.95685e+06	1.72397e+07	2.10112e+07	7.94636e+06	1.39503e+07	1.0765e+07	1.11749e+07	3.55391e+07	1.76641e+07	2.65606e+07	2.72123e+07	8.98317e+07	6.0962e+07	4.52298e+07	4.87293e+07	2.13524e+07	1.21138e+07	5.5331e+07	7.64135e+07	6.54294e+07	2.30554e+07	6.52824e+07	53.1425	56.7817	2.832	1.5	0.00171287
FALSE			No results	No results	No results	No results	No results	No results		147.945	14.114	0	0	0	0			No matches found	No matches found		No matches found	DDA for preferred ion	6.18439e+07	5.35381e+07	3.52662e+07	5.32529e+07	7.54693e+07	7.85383e+07	6.80614e+07	6.56754e+07	7.02642e+07	6.4473e+07	5.56177e+07	5.86646e+07	5.54914e+07	5.37388e+07	8.97576e+07	6.82055e+07	6.91997e+07	6.11301e+07	6.91072e+07	5.49033e+07	9.20616e+07	8.77637e+07	18.3148	24.4702	0.953	-0.07	0.459809
FALSE			No results	No results	No results	No results	No results	No results		118.935	1.788	0	0	0	0			No matches found	No matches found		No matches found	DDA for preferred ion	6.89231e+07	7.42426e+07	5.95349e+07	6.69698e+07	8.38751e+07	6.73401e+07	7.25902e+07	8.86706e+07	5.81489e+07	6.58292e+07	8.0043e+07	7.52889e+07	8.95472e+07	1.58559e+07	4.70574e+07	6.53429e+07	6.81519e+07	7.84768e+07	4.19529e+07	8.89939e+07	9.93201e+07	9.06883e+07	12.1096	37.6672	0.913	-0.13	0.156391
FALSE	(Z)-N-[(2S)-2-{(Z)-[(2S,3S,7R)-2,3-Diamino-1,7-dihydroxy-8-{1-[hydroxy(imino)methyl]-2-imino-4-imidazolidinyl}octylidene]amino}-1-hydroxypropylidene]-L-valine	C20 H38 N8 O6	Not the top hit	No results	No results	No results	Full match	No results		486.29	12.941	1	0	0	0			No matches found	No matches found		No matches found	DDA for preferred ion	2.2585e+06	1.11857e+07	1.52757e+07	2.95221e+06	8.89164e+07	1.43979e+07	1.54018e+07	1.45573e+07	3.37928e+07	2.33548e+07	1.89664e+07	1.61811e+07	1.07996e+07	1.04251e+07	1.22508e+07	1.46077e+07	1.68157e+07	1.54059e+07	8.65227e+06	2.66121e+07	2.10451e+07	1.79971e+07	110.973	33.7809	0.855	-0.23	0.853279
FALSE	15(S)-HpETE	C20 H32 O4	Full match	Partial match	Full match	No results	Partial match	Full match		336.23	10.704	51	4	35	0		75.4	Multiple matches found	No matches found	82.2	Multiple matches found	DDA for preferred ion	7.79559e+06	6.05509e+06	2.06964e+07	8.95001e+06	9.63573e+06	1.44344e+07	8.81014e+06	8.82891e+06	1.09874e+07	6.1813e+06	1.4681e+07	7.21017e+06	8.87676e+07	4.78693e+07	2.08935e+07	6.26068e+06	5.47183e+06	1.10374e+07	7.86156e+06	3.37151e+07	1.26436e+07	1.86579e+07	45.568	100.423	1.476	0.56	0.213255
TRUE			Unused	No results	No results	No results	No results	No results		245.051	1.878	0	0	0	0			No matches found	No matches found		No matches found	DDA for other ion	3.74774e+07	4.77826e+07	5.34137e+07	4.74396e+07	6.14118e+07	5.91373e+07	5.69111e+07	7.49213e+07	8.86732e+07	4.15732e+07	6.88669e+06	7.40681e+06	1.01543e+07	1.32681e+07	1.10288e+07	3.74231e+07	4.82059e+07	3.91918e+07	2.42272e+07	1.93328e+07	8.134e+07	1.77677e+07	27.1764	69.2078	0.218	-2.19	0.000135423
FALSE	(9Z_15Z)-(13S)-12_13-Epoxyoctadeca-9_11_15-trienoicacid	C18 H28 O3	Full match	No results	No results	Partial match	Partial match	Full match		292.204	11	12	0	0	1	Other		No matches found	No matches found		Multiple matches found	DDA for preferred ion	8.84237e+07	2.97727e+07	5.28544e+07	2.87487e+07	2.4063e+07	3.27555e+07	2.4169e+07	3.17681e+07	5.11281e+07	2.83343e+07	2.74927e+07	2.51259e+07	3.05058e+07	3.09518e+07	2.4337e+07	4.27093e+07	4.37968e+07	4.26175e+07	1.96073e+07	3.7503e+07	4.50585e+07	3.92106e+07	54.3136	23.251	0.87	-0.2	0.160687
TRUE			No results	No results	No results	No results	No results	No results		172.109	8.054	0	0	0	0			No matches found	No matches found		No matches found	DDA for preferred ion	2.62741e+07	2.39123e+07	1.11902e+07	1.67152e+07	2.13161e+07	7.32098e+06	1.17315e+07	6.17227e+06	1.38254e+07	7.48244e+06	5.25354e+07	5.94868e+07	8.83659e+07	6.24967e+07	5.12549e+07	3.70067e+07	2.97989e+07	2.73587e+07	2.54212e+07	3.4687e+07	1.89676e+07	5.78087e+07	51.8422	43.6724	3.048	1.61	0.000118278
TRUE			Unused	No results	No results	No results	No results	No results		360.096	8.848	0	0	0	0			No matches found	No matches found		No matches found	DDA for preferred ion	6.70644e+07	7.69434e+07	8.47749e+07	8.09937e+07	8.82991e+07	7.39452e+07	7.75791e+07	8.76866e+07	6.20222e+07	8.79598e+07	1.90868e+07	1.83412e+07	1.7625e+07	2.29468e+07	2.14227e+07	3.99401e+07	6.27957e+07	3.09713e+07	2.70784e+07	3.65232e+07	1.1802e+08	3.40406e+07	10.3858	47.9725	0.288	-1.79	3.06955e-06
TRUE			Invalid mass	No results	No results	No results	No results	No results		323.121	1.424	0	0	0	0			No matches found	No matches found		No matches found	DDA for preferred ion	7.69962e+07	8.8247e+07	6.02929e+07	7.31284e+07	7.98407e+07	5.84136e+07	7.16991e+07	5.74397e+07	6.78424e+07	6.27796e+07	2.97117e+07	2.46977e+07	2.31221e+07	2.3766e+07	2.48717e+07	4.0999e+07	6.36827e+07	5.77715e+07	3.42451e+07	3.81052e+07	1.01486e+08	4.45778e+07	17.2488	39.7372	0.439	-1.19	3.02572e-05
FALSE	1-heptadecanoyl-sn-glycero-3-phosphate	C20 H41 O7 P	Not the top hit	No results	No results	No results	Full match	No results		424.259	13.235	1	0	0	0			No matches found	No matches found		No matches found	DDA for preferred ion	2.64895e+07	2.71664e+07	2.96478e+06	3.73914e+06	4.11326e+07	4.6176e+07	5.19869e+07	8.77689e+07	2.99639e+07	5.48629e+07	2.18074e+07	2.69307e+07	3.56292e+07	5.12518e+07	2.41268e+06	2.16744e+07	3.53585e+07	4.80757e+07	3.84777e+07	4.90976e+07	5.14142e+07	4.62619e+07	65.0844	40.9173	0.9	-0.15	0.901093
FALSE			Unused	No results	No results	No results	No results	No results		188.046	8.834	0	0	0	0			No matches found	No matches found		No matches found	DDA for preferred ion	7.04497e+07	6.10964e+07	1.0266e+07	4.04848e+07	4.81961e+07	4.64541e+07	4.5104e+07	5.16672e+07	4.29723e+07	4.86695e+07	7.04581e+07	6.73677e+07	4.84055e+07	6.29042e+07	8.77285e+07	6.94744e+07	7.32186e+07	5.37728e+07	5.84072e+07	5.07683e+07	6.67266e+07	8.52095e+07	35.1374	28.9129	1.277	0.35	0.141993
TRUE	O-(Hydroxy{2-hydroxy-3-[(9E)-9-octadecenoyloxy]propoxy}phosphoryl)serine	C24 H46 N O9 P	Not the top hit	No results	No results	No results	Full match	No results		523.29	13.079	1	0	0	0			No matches found	No matches found		No matches found	DDA for preferred ion	645859	1.56825e+07	4.94087e+06	8.1195e+06	1.58326e+07	1.18829e+07	2.63255e+07	2.36303e+07	1.29382e+07	2.21014e+07	4.78723e+07	5.31919e+07	1.98423e+07	8.75526e+07	2.17111e+07	4.35098e+06	1.76014e+07	3.9922e+07	3.7154e+07	5.23601e+07	2.08421e+07	4.96781e+07	56.5107	62.9153	2.384	1.25	0.0422957
TRUE	DA9185000	C12 H10 O S	Not the top hit	No results	No results	No results	Full match	No results		202.045	1.675	1	0	0	0			No matches found	No matches found		No matches found	DDA for preferred ion	1.33867e+07	1.1818e+07	2.41171e+06	4.35932e+06	5.1743e+06	3.28484e+06	3.23939e+06	4.10425e+06	4.2507e+06	4.17666e+06	8.73095e+07	7.06809e+07	1.66363e+07	2.54382e+07	2.14553e+07	7.05911e+06	6.48672e+06	6.75683e+06	1.41023e+07	1.31805e+07	6.0429e+06	1.99608e+07	71.2509	121.779	3.303	1.72	0.00567587
FALSE	2-Aminoethyl (2R)-3-[(1Z)-1-hexadecen-1-yloxy]-2-hydroxypropyl hydrogen phosphate	C21 H44 N O6 P	Not the top hit	No results	No results	No results	Full match	No results		437.29	12.065	1	0	0	0			No matches found	No matches found		No matches found	DDA for preferred ion	4.68867e+07	4.2322e+07	4.19657e+07	7.32693e+07	3.60588e+07	4.71906e+07	3.41006e+07	4.88539e+07	4.92707e+07	4.2695e+07	5.5188e+07	6.08022e+07	8.72326e+07	6.65869e+07	5.82861e+07	5.88645e+07	4.44422e+07	6.21314e+07	5.72539e+07	5.63599e+07	6.62739e+07	8.06721e+07	23.1541	18.3628	1.217	0.28	0.0658711
FALSE	2-Mercaptobenzothiazole	C7 H5 N S2	No match	Invalid mass	No results	No results	No results	No results		166.985	8.251	0	0	2	0			No matches found	No matches found	81.1	No matches found	DDA for preferred ion	3.91787e+07	7.62299e+07	2.17462e+07	8.71827e+07	5.92365e+07	7.25215e+07	6.42109e+07	6.7874e+07	7.09732e+07	6.2819e+07	4.77854e+07	4.11869e+07	1.68839e+07	2.14004e+07	2.71211e+07	5.40048e+07	5.95431e+07	5.73813e+07	3.7457e+07	5.41746e+07	9.22752e+07	6.04222e+07	30.2458	38.8074	0.655	-0.61	0.0167747
FALSE	N-Palmitoyl-L-phenylalanine	C25 H41 N O3	Not the top hit	No results	No results	No results	Full match	No results		403.308	12.541	2	0	0	0			No matches found	No matches found		No matches found	DDA for preferred ion	8.7108e+07	6.04179e+06	3.05246e+06	3.08285e+06	1.83269e+06	2.16658e+06	3.05551e+06	2.74043e+06	882926	1.92576e+06	7.36738e+06	3.87872e+06	9.08696e+06	6.82499e+06	4.83509e+06	3.38931e+06	1.752e+06	2.14453e+06	3.81387e+06	5.9847e+06	4.05288e+06	6.1279e+06	240.586	49.2681	1.512	0.6	0.791353
FALSE	Enalkiren	C35 H56 N6 O6	Not the top hit	No results	No results	No results	Full match	No results		656.429	11.503	1	0	0	0			No matches found	No matches found		No matches found	DDA for preferred ion	8.67359e+07	3.27435e+07	4.67482e+07	4.04025e+07	3.13792e+07	3.40835e+07	2.82439e+07	4.25358e+07	4.12059e+07	3.65071e+07	2.9759e+07	2.95985e+07	2.33231e+07	3.9536e+07	2.17779e+07	7.56637e+07	7.27116e+07	5.89258e+07	2.68308e+07	3.11544e+07	5.44791e+07	4.80677e+07	42.3562	48.3839	0.882	-0.18	0.331494
FALSE	Fuscaxanthone C	C26 H30 O6	No match	No results	No results	No results	Full match	No results		438.205	12.234	4	0	0	0			No matches found	No matches found		No matches found	DDA for preferred ion	4.10962e+07	2.15139e+07	5.25114e+07	2.41399e+07	4.63145e+07	3.89681e+07	3.00796e+07	5.52244e+07	4.47263e+07	8.6687e+07	6.49475e+07	4.8579e+07	4.3896e+07	6.30081e+07	5.22652e+07	3.12101e+07	3.51422e+07	4.04982e+07	7.20852e+07	4.68764e+07	6.36503e+07	6.13193e+07	40.6093	37.0557	0.963	-0.05	0.712866
FALSE	1-palmitoylglycerol;MAG(16:0)	C19 H38 O4	Full match	No results	No results	No results	Partial match	Full match		330.277	13.537	5	0	0	0			No matches found	No matches found		Multiple matches found	DDA for preferred ion	1.1389e+07	9.78975e+06	1.25146e+07	1.58343e+07	1.0693e+07	7.41311e+06	1.18433e+07	2.69447e+07	2.06581e+07	1.54092e+07	1.95253e+07	8.65903e+07	4.25732e+07	1.83603e+07	2.41222e+07	1.86525e+07	1.15811e+07	5.53414e+07	5.66746e+07	2.84302e+07	1.82313e+07	3.27347e+07	38.8626	77.5224	1.796	0.84	0.010775
FALSE	S-sulfanylglutathione	C10 H17 N3 O6 S2	Not the top hit	No results	No results	Partial match	Partial match	Full match		339.056	2.137	2	0	0	2	Other		No matches found	No matches found		Single match found	DDA for preferred ion	2.67674e+07	6.16488e+07	8.25391e+07	2.19581e+07	7.52177e+07	5.39274e+07	6.83697e+07	8.19652e+07	4.7745e+07	8.10397e+07	2.95515e+07	2.3602e+07	1.73778e+07	2.23626e+07	2.35624e+07	5.06226e+07	5.57575e+07	5.3812e+07	4.3693e+07	8.61211e+07	9.63606e+07	5.54234e+07	36.5309	42.4779	0.575	-0.8	0.0220394
TRUE			No results	No results	No results	No results	No results	No results		263.865	5.884	0	0	0	0			No matches found	No matches found		No matches found	DDA for preferred ion	226466	659874	1.31201e+06	8.58061e+07	3.18028e+06	4.94408e+07	6.14548e+07	5.77931e+07	6.36082e+07	6.06784e+07	298494	171426	900685	242113	968599	1.9344e+06	2.61853e+06	5.92595e+07	1.44536e+06	357437	7.48106e+07	1.18692e+06	86.6412	265.343	0.016	-5.98	0.012531
FALSE	Erucic acid	C22 H42 O2	Full match	Full match	No results	No results	Full match	Full match		338.318	11.994	9	0	1	0			No matches found	No matches found	60.3	Single match found	DDA for preferred ion	186775	4.55801e+07	3.29346e+07	2.94063e+07	3.87096e+07	2.90935e+07	2.92286e+07	4.01365e+07	4.29098e+07	1.54945e+07	1.7856e+07	8.16619e+07	5.07934e+07	7.23742e+07	3.78135e+07	8.57353e+07	3.77105e+07	2.26811e+07	3.96927e+07	2.75955e+07	4.64332e+07	5.51672e+07	46.795	55.7877	1.188	0.25	0.249433
TRUE			No results	No results	No results	No results	No results	No results		122.527	1.851	0	0	0	0			No matches found	No matches found		No matches found	DDA for other ion	4.77904e+07	6.23955e+07	3.33578e+07	2.53238e+07	3.788e+07	4.87585e+07	6.46949e+07	7.22937e+07	7.69032e+07	8.57127e+07	5.72264e+06	1.03209e+07	1.15549e+07	1.38801e+07	1.18732e+07	3.08776e+07	6.01366e+07	4.77055e+07	1.79011e+07	1.27442e+07	8.18074e+07	1.68184e+07	35.2701	82.5233	0.206	-2.28	0.000309794
FALSE	2,4-Dichlorotoluene	C7 H6 Cl2	No match	No results	No results	No results	Full match	No results		159.985	5.006	4	0	0	0			No matches found	No matches found		No matches found	DDA for preferred ion	3.484e+07	8.9537e+06	2.31334e+07	201864	194950	167642	184475	181953	145992	171995	1.07477e+06	3.22614e+06	6.09948e+07	7.91561e+07	8.57098e+07	1.39039e+06	3.12902e+06	167047	4.35956e+07	256478	267712	4.77532e+06	179.995	127.428	17.838	4.16	0.0994591
TRUE	Isovalerylglutamic acid	C10 H17 N O5	Full match	No results	No results	No results	Full match	No results		231.11	3.309	2	0	0	0			No matches found	No matches found		No matches found	DDA for preferred ion	3.25261e+06	1.03246e+07	8.05777e+06	199365	6.47293e+06	7.92375e+06	5.05689e+06	5.88714e+06	5.03027e+06	2.93065e+06	6.92246e+06	6.50516e+06	8.41903e+07	2.60849e+07	4.17628e+07	1.01698e+07	1.0142e+07	3.92055e+07	4.1806e+07	8.54161e+07	7.83433e+06	3.90034e+07	55.4918	74.9847	4.979	2.32	0.00192736
TRUE	Glycerophosphoglycerol	C6 H15 O8 P	Not the top hit	No results	No results	No results	Full match	Full match		246.05	1.36	1	0	0	0			No matches found	No matches found		Single match found	DDA for preferred ion	1.68027e+07	2.5281e+07	1.96307e+07	1.69783e+07	1.82663e+07	3.60943e+07	1.51864e+07	1.1645e+07	1.15254e+07	2.16362e+07	8.42543e+07	8.0215e+07	7.49979e+07	7.71674e+07	7.7088e+07	2.57085e+07	1.33664e+07	2.10955e+07	3.4459e+07	3.18707e+07	2.55523e+07	6.86785e+07	37.3348	63.6602	2.688	1.43	0.0114576
TRUE			Unused	No results	No results	No results	No results	No results		186.029	1.374	0	0	0	0			No matches found	No matches found		No matches found	DDA for other ion	1.84911e+07	2.06936e+07	1.94387e+07	2.20393e+07	3.80279e+07	3.26134e+07	1.65275e+07	1.98853e+07	2.95717e+07	2.16323e+07	8.42543e+07	8.0215e+07	7.49979e+07	7.71674e+07	7.7088e+07	2.55667e+07	1.71112e+07	2.10955e+07	3.4459e+07	3.18707e+07	3.09117e+07	6.86785e+07	28.2254	62.3417	2.222	1.15	0.0386694
FALSE	1-oleoyl-sn-glycero-3-phospho-D-myo-inositol	C27 H51 O12 P	No match	No results	No results	No results	Full match	No results		598.312	13.228	1	0	0	0			No matches found	No matches found		No matches found	DDA for preferred ion	7.31957e+07	8.33132e+07	5.56879e+06	4.69771e+06	2.63857e+07	2.15443e+07	6.81292e+07	4.84995e+07	3.45219e+07	6.64685e+07	2.66745e+07	2.71228e+07	5.26429e+06	3.18522e+07	7.38262e+06	1.13094e+07	6.64366e+06	2.91626e+07	3.84567e+07	1.67522e+07	5.93594e+07	2.55411e+07	68.3084	66.1504	0.43	-1.22	0.09498
TRUE	(R)-10-Hydroxystearate	C18 H36 O3	Full match	No results	No results	No results	Partial match	Full match		300.266	12.752	15	0	0	0			No matches found	No matches found		Multiple matches found	DDA for preferred ion	4.37512e+06	3.45821e+06	7.50891e+06	6.30573e+06	4.33587e+06	7.00084e+06	4.39061e+06	7.18886e+06	2.36472e+06	4.98069e+06	8.2351e+07	6.48943e+07	2.48469e+07	3.80105e+07	3.68623e+07	3.08564e+07	8.57272e+06	3.43258e+07	4.01077e+07	3.93483e+07	6.78231e+06	4.34129e+07	32.939	67.2008	6.401	2.68	2.3728e-06
TRUE			No results	No results	No results	No results	No results	No results		152.534	1.217	0	0	0	0			No matches found	No matches found		No matches found	DDA for other ion	4.82013e+07	6.18862e+07	5.52899e+07	5.92517e+07	6.24669e+07	6.30332e+07	6.36144e+07	5.34465e+07	8.20027e+07	5.77889e+07	4.78513e+06	5.24671e+06	1.05948e+07	1.03423e+07	6.82687e+06	5.95436e+07	5.08799e+07	4.46793e+07	2.56673e+07	3.09384e+07	8.65603e+07	2.17841e+07	15.9596	82.0013	0.252	-1.99	0.000915657
FALSE			Unused	No results	No results	No results	No results	No results		402.301	10.015	0	0	0	0			No matches found	No matches found		No matches found	DDA for preferred ion	6.584e+07	3.61449e+07	3.61921e+07	3.94078e+07	3.70723e+07	3.56728e+07	3.34639e+07	4.31562e+07	4.37252e+07	4.27154e+07	4.45389e+07	3.84782e+07	3.65067e+07	5.13908e+07	3.57259e+07	3.80222e+07	4.02648e+07	5.48634e+07	3.59554e+07	8.17327e+07	5.64163e+07	5.89952e+07	24.3761	20.9109	1.046	0.06	0.854923
TRUE	(+/-)12(13)-DiHOME	C18 H34 O4	No match	Invalid mass	No results	No results	No match	No match		296.235	11.152	14	0	9	0			No matches found	No matches found	81.9	Multiple matches found	DDA for preferred ion	2.22349e+07	2.61216e+07	9.69659e+06	6.10517e+06	6.894e+06	8.15912e+06	3.92388e+07	9.9562e+06	4.98451e+06	1.43505e+07	4.36058e+07	1.28771e+07	8.14116e+07	2.95261e+07	2.20403e+07	4.75106e+07	1.42873e+07	1.4103e+07	8.4021e+06	4.81826e+07	1.4342e+07	3.31595e+07	75.1816	66.1704	2.312	1.21	0.0433398
FALSE			Unused	No results	No results	No results	No results	No results		316.182	8.444	0	0	0	0			No matches found	No matches found		No matches found	DDA for preferred ion	6.22276e+07	2.39084e+07	2.95327e+06	3.88314e+07	5.54187e+07	1.18449e+07	1.77854e+07	5.57861e+07	8.13296e+07	2.03888e+07	1.30451e+07	8.25521e+06	1.49438e+07	1.41262e+07	3.54493e+07	4.19866e+07	1.59161e+07	1.94146e+07	2.74972e+07	8.49244e+06	4.64685e+07	2.18305e+07	70.3014	56.9384	0.47	-1.09	0.160434
FALSE			Unused	No results	No results	No results	No results	No results		569.274	11.571	0	0	0	0			No matches found	No matches found		No matches found	DDA for preferred ion	1.85879e+07	1.65105e+07	8.12122e+07	9.0107e+06	1.03357e+07	1.62839e+07	1.79346e+07	1.55853e+07	2.05507e+07	3.68999e+07	2.26971e+07	2.04427e+07	1.66368e+07	2.56537e+07	2.1053e+07	1.96191e+07	4.03475e+06	2.05414e+07	2.6696e+07	2.24657e+07	2.55412e+07	2.65441e+07	92.2661	37.0508	1.039	0.06	0.537897
TRUE	4147610	C19 H37 N O4	Not the top hit	No results	No results	No results	Full match	No results		343.272	11.583	3	0	0	0			No matches found	No matches found		No matches found	DDA for preferred ion	1.14324e+06	1.29021e+06	665107	1.83134e+06	1.12774e+06	1.06981e+06	1.05932e+06	1.52155e+06	794289	1.22714e+06	6.00989e+07	5.56909e+07	8.09937e+07	7.0206e+07	6.13839e+07	1.33626e+07	5.48357e+06	2.42246e+07	2.96101e+07	5.73042e+07	1.65159e+06	7.07937e+07	27.2122	57.086	42.864	5.42	2.14167e-07
FALSE	(2R)-2,3-Dihydroxypropanoic acid	C3 H6 O4	No results	Invalid mass	No results	No results	No results	No results		106.025	1.239	0	0	1	0			No matches found	No matches found	71	No matches found	DDA for preferred ion	3.7144e+06	2.71399e+06	1.61208e+07	4.16498e+06	2.80124e+06	3.04507e+06	4.77338e+06	4.38581e+06	5.35969e+06	4.96638e+06	5.95047e+06	8.69204e+06	8.61111e+06	6.63737e+06	8.92887e+06	4.62989e+06	3.55508e+06	7.50773e+06	6.72149e+06	8.09775e+07	6.01589e+06	9.84794e+06	80.4705	138.819	1.637	0.71	0.0913551
TRUE			Unused	No results	No results	No results	No results	No results		666.075	1.797	0	0	0	0			No matches found	No matches found		No matches found	DDA for other ion	3.49465e+07	1.15287e+07	1.30386e+07	2.91883e+07	2.95574e+07	2.06705e+07	1.98554e+07	2.61311e+07	8.0775e+07	4.21484e+07	5.78706e+06	3.47614e+06	9.55682e+06	1.21293e+07	1.95507e+06	3.39763e+07	5.68532e+07	3.05618e+07	8.82153e+06	8.95517e+06	3.88727e+07	1.19938e+07	66.6903	106.396	0.309	-1.7	0.0154288
TRUE			Unused	No results	No results	No results	No results	No results		472.077	1.458	0	0	0	0			No matches found	No matches found		No matches found	DDA for preferred ion	4.61171e+07	4.09215e+07	7.98095e+07	5.34865e+07	6.03343e+07	5.99874e+07	6.11868e+07	5.1711e+07	7.0684e+07	4.29244e+07	4.93182e+06	5.88255e+06	9.7626e+06	9.04379e+06	7.82454e+06	4.60299e+07	6.04969e+07	3.63623e+07	1.89132e+07	295707	8.06722e+07	1.11795e+07	23.4574	102.44	0.139	-2.85	0.00549998
TRUE	1-(1Z-hexadecenyl)-2-(4Z,7Z,10Z,13Z,16Z,19Z-docosahexaenoyl)-sn-glycero-3-phosphoethanolamine	C43 H74 N O7 P	Not the top hit	No results	No results	No results	Full match	No results		747.52	12.167	6	0	0	0			No matches found	No matches found		No matches found	DDA for preferred ion	4.28698e+07	2.09459e+07	8.05884e+06	4.93124e+07	3.60137e+06	5.23649e+06	5.65299e+06	1.3072e+07	9.78287e+06	5.74614e+06	1.25612e+07	2.03831e+07	1.64171e+07	2.6745e+07	1.39701e+07	7.92642e+07	3.20667e+07	5.67817e+07	4.86775e+07	7.44913e+07	1.35297e+07	3.86887e+07	100.574	57.7437	2.86	1.52	0.0176918
TRUE	Uridine 5'-diphosphate (UDP)	C9 H14 N2 O12 P2	Full match	Full match	No results	Full match	Full match	Full match		404.002	2.132	2	0	1	41	Superpathway of mycolyl-arabinogalactan-peptidoglycan complex biosynthesis;Superpathway of histidine, purine, and pyrimidine biosynthesis;Superpathway of anaerobic sucrose degradation;Superpathway of rifamycin B biosynthesis;Superpathway of CMP-sialic acids biosynthesis;Superpathway of lipopolysaccharide biosynthesis;Other		No matches found	No matches found	84.9	Single match found	DDA for preferred ion	4.00465e+07	2.26538e+07	7.5849e+06	1.70696e+07	4.8134e+07	4.1862e+07	7.91878e+07	2.76086e+07	5.21036e+07	4.11664e+07	2.85401e+06	1.35311e+07	1.57418e+07	1.48771e+07	1.91001e+07	3.50537e+07	7.09959e+06	4.70789e+07	3.38246e+07	3.38793e+07	5.82937e+07	2.40512e+07	52.9074	60.2345	0.413	-1.28	0.0361012
FALSE	1-(1Z-hexadecenyl)-2-arachidonoyl-sn-glycero-3-phosphoethanolamine	C41 H74 N O7 P	Full match	No results	No results	No results	Full match	No results		723.52	12.895	14	0	0	0			No matches found	No matches found		No matches found	DDA for preferred ion	1.52559e+07	9.03678e+06	2.49203e+06	7.91684e+07	1.19938e+06	2.88491e+06	1.87887e+06	4.80799e+06	4.5782e+06	384818	1.07211e+06	1.72208e+07	1.00267e+07	1.24074e+06	6.26323e+06	3.20374e+07	2.34389e+07	1.22803e+07	2.1733e+07	2.58947e+07	5.35711e+06	2.01755e+07	194.131	69.6115	3.766	1.91	0.228046
FALSE	2,4-Dichlorotoluene	C7 H6 Cl2	No match	No results	No results	No results	Full match	No results		159.985	5.214	4	0	0	0			No matches found	No matches found		No matches found	DDA for preferred ion	9.38876e+06	2.07113e+07	3.82341e+07	116753	3.52205e+06	131608	109698	102939	80943.3	101106	2.88473e+06	1.76526e+06	6.09948e+07	7.91561e+07	119294	865188	3.14752e+06	211301	5.61856e+07	159886	176565	3.60717e+06	177.253	151.051	20.43	4.35	0.31131
FALSE			No results	No results	No results	No results	No results	No results		160.534	1.99	0	0	0	0			No matches found	No matches found		No matches found	DDA for preferred ion	3.92949e+07	3.82693e+07	2.32851e+07	2.27206e+07	4.27706e+07	4.13332e+07	7.71065e+07	4.89602e+07	7.90798e+07	6.04378e+07	2.48711e+06	5.00016e+06	1.89801e+07	1.30634e+07	2.08731e+07	3.66345e+07	5.59905e+07	4.83937e+07	4.41263e+07	6.48027e+07	5.99466e+07	3.67234e+07	40.9158	68.0715	0.613	-0.71	0.0310235
TRUE			No results	No results	No results	No results	No results	No results		148.072	2.056	0	0	0	0			No matches found	No matches found		No matches found	DDA for preferred ion	2.30582e+06	3.04682e+06	2.88562e+06	4.20432e+06	6.57172e+06	3.68782e+06	6.25949e+06	4.33909e+06	4.0928e+06	4.51867e+06	3.3106e+07	2.12246e+07	2.15442e+07	2.04942e+07	2.53234e+07	1.16874e+07	1.06909e+07	2.97758e+07	1.42616e+07	7.89618e+07	6.01182e+06	2.96715e+07	30.0991	58.7633	4.936	2.3	8.14458e-07
TRUE	(19R)-25-Amino-22-hydroxy-22-oxido-17,21,23-trioxa-22lambda~5~-phosphapentacosan-19-yl (9Z)-9-octadecenoate	C39 H78 N O7 P	Not the top hit	No results	No results	No results	Full match	No results		703.554	12.167	7	0	0	0			No matches found	No matches found		No matches found	DDA for preferred ion	449869	436968	524951	525140	359148	449848	343994	496533	399840	529184	7.89481e+07	6.92682e+07	6.06724e+07	6.61541e+07	7.26044e+07	2.16929e+07	965527	2.2353e+07	3.11916e+07	5.32301e+07	680119	6.17749e+07	15.7603	64.3023	90.83	6.51	3.33494e-06
TRUE			Unused	No results	No results	No results	No results	No results		290.004	1.53	0	0	0	0			No matches found	No matches found		No matches found	DDA for preferred ion	5.62698e+07	6.42406e+07	2.07322e+07	5.52302e+07	5.28479e+07	7.87055e+07	5.92949e+07	6.04236e+07	5.55115e+07	3.7907e+07	7.65621e+06	4.54066e+06	1.10168e+07	9.9538e+06	8.93558e+06	4.88355e+07	5.74181e+07	2.01949e+07	2.66574e+07	1.95999e+06	8.33166e+07	1.27264e+07	28.4281	97.4818	0.153	-2.71	0.00152204
TRUE			Unused	No results	No results	No results	No results	No results		372.078	1.645	0	0	0	0			No matches found	No matches found		No matches found	DDA for preferred ion	7.65107e+07	7.8625e+07	1.43495e+07	4.15801e+07	4.30628e+07	2.7625e+07	2.88333e+07	3.99878e+07	3.9228e+07	4.84454e+07	1.8836e+06	1.68892e+06	6.2174e+06	7.00974e+06	3.57116e+06	2.9103e+07	3.62331e+07	2.56921e+07	1.14339e+07	1.22619e+07	5.91885e+07	1.0411e+07	49.6769	94.2913	0.176	-2.51	0.000500098
TRUE			No results	No results	No results	No results	No results	No results		122.525	1.849	0	0	0	0			No matches found	No matches found		No matches found	DDA for preferred ion	3.54957e+07	5.34898e+07	4.67864e+07	4.14802e+07	5.47012e+07	5.35334e+07	5.30453e+07	7.29732e+07	7.84251e+07	7.07701e+07	8.51546e+06	7.01175e+06	9.56968e+06	9.50922e+06	1.04248e+07	2.7549e+07	4.79085e+07	3.42389e+07	1.99808e+07	1.79575e+07	7.63038e+07	1.61357e+07	23.9816	71.5582	0.211	-2.24	4.4349e-05
FALSE	N-Acetyl-L-methionine	C7 H13 N O3 S	Full match	Full match	No results	No results	Full match	Full match		191.061	3.215	3	0	1	0			No matches found	No matches found	62.5	Single match found	DDA for preferred ion	4.37157e+07	5.19757e+07	2.90276e+07	341488	3.53421e+07	7.01382e+07	3.99851e+07	7.83705e+07	2.99323e+07	7.48677e+07	4.26512e+06	1.41297e+07	1.33958e+07	1.36223e+07	1.15824e+07	2.30973e+07	5.09441e+07	2.94322e+07	1.94142e+07	1.97983e+07	6.1266e+07	2.13215e+07	51.216	67.6724	0.348	-1.52	0.256082
TRUE	cis-5-Tetradecenoylcarnitine	C21 H39 N O4	Full match	No results	No results	No results	Full match	No results		369.288	11.75	3	0	0	0			No matches found	No matches found		No matches found	DDA for preferred ion	2.26493e+06	2.27349e+06	1.26975e+06	2.6088e+06	1.8291e+06	1.6549e+06	1.72161e+06	2.55011e+06	1.66277e+06	1.94465e+06	6.91271e+07	6.58497e+07	7.80343e+07	6.46407e+07	6.771e+07	2.02373e+07	1.13635e+07	3.66902e+07	4.34304e+07	6.74499e+07	2.64684e+06	7.31938e+07	21.7251	47.9826	27.653	4.79	2.44687e-08
TRUE			Unused	No results	No results	No results	No results	No results		378.093	1.382	0	0	0	0			No matches found	No matches found		No matches found	DDA for preferred ion	2.599e+06	1.94203e+06	966621	1.28988e+06	1.70086e+06	1.00271e+06	1.29925e+06	2.1452e+06	1.80996e+06	1.39499e+06	7.77397e+07	7.57154e+07	5.18859e+07	5.01702e+07	5.48864e+07	1.12626e+07	1.52052e+07	1.16711e+07	1.32457e+07	1.54157e+07	2.17254e+06	4.06e+07	33.8884	83.7565	18.688	4.22	1.34303e-06
FALSE			Unused	No results	No results	No results	No results	No results		510.295	12.929	0	0	0	0			No matches found	No matches found		No matches found	DDA for preferred ion	4.30126e+07	2.23252e+07	6.98892e+06	2.55175e+06	5.91191e+07	2.76562e+07	7.76536e+07	6.40291e+07	3.22549e+07	3.45789e+07	1.67315e+07	1.21184e+07	6.28498e+07	2.43922e+07	3.76191e+07	2.78552e+07	4.65744e+07	4.9471e+07	1.39382e+07	3.72203e+07	4.83111e+07	3.56371e+07	63.7638	45.4758	0.738	-0.44	0.977926
FALSE			Unused	No results	No results	No results	No results	No results		593.273	11.52	0	0	0	0			No matches found	No matches found		No matches found	DDA for preferred ion	4.41938e+07	4.03815e+07	3.8589e+07	2.34068e+07	4.20951e+07	3.85957e+07	4.13212e+07	4.31894e+07	3.21653e+07	4.77861e+07	6.99895e+07	7.28385e+07	5.48723e+07	6.9727e+07	6.1791e+07	4.99972e+07	4.11173e+07	5.05049e+07	5.56377e+07	7.76184e+07	5.93552e+07	7.95247e+07	17.3547	27.3586	1.34	0.42	0.0059263
FALSE	Enalkiren	C35 H56 N6 O6	Full match	No results	No results	No results	Full match	No results		656.429	12.313	1	0	0	0			No matches found	No matches found		No matches found	DDA for preferred ion	7.72213e+07	3.58883e+07	3.40374e+07	2.42134e+07	2.95631e+07	3.09417e+07	2.51377e+07	3.83374e+07	3.59314e+07	3.43137e+07	2.98551e+07	2.44437e+07	2.50204e+07	4.4128e+07	1.918e+07	5.08208e+07	5.78627e+07	4.01599e+07	1.69331e+07	2.59302e+07	5.01695e+07	4.33983e+07	43.7406	41.8257	0.865	-0.21	0.21992
TRUE	5'-S-Methyl-5'-thioadenosine	C11 H15 N5 O3 S	Not the top hit	Full match	No results	Full match	Full match	Full match		297.089	6.206	4	0	1	7	Other		No matches found	No matches found	73.8	Single match found	DDA for preferred ion	6.12951e+07	7.24087e+07	7.70595e+07	7.23627e+07	6.65284e+07	6.31711e+07	6.27846e+07	5.2671e+07	7.45019e+07	6.05867e+07	2.1013e+07	2.18824e+07	1.97557e+07	2.13973e+07	1.9237e+07	4.43211e+07	5.93314e+07	5.00513e+07	2.99766e+07	4.85214e+07	9.31385e+07	3.96264e+07	14.912	42.369	0.425	-1.23	4.86117e-05
TRUE			Unused	No results	No results	No results	No results	No results		287.985	1.362	0	0	0	0			No matches found	No matches found		No matches found	DDA for preferred ion	3.67842e+07	4.84066e+07	6.88726e+07	4.8587e+07	5.3918e+07	7.68418e+07	5.71953e+07	4.06214e+07	4.18925e+07	4.98331e+07	667542	1.03268e+06	2.12261e+06	1.55314e+06	1.02457e+06	3.35249e+07	3.16198e+07	2.14372e+07	1.15578e+07	6.23275e+06	7.25513e+07	4.34644e+06	24.1995	119.193	0.06	-4.06	0.000395267
FALSE			Unused	No results	No results	No results	No results	No results		601.331	13.926	0	0	0	0			No matches found	No matches found		No matches found	No MS2	4.47728e+07	3.72161e+07	1.30851e+06	5.99371e+06	7.68036e+07	3.68475e+07	7.44478e+07	7.5531e+07	4.01691e+07	7.36929e+07	1.91124e+07	2.5117e+07	2.87143e+07	2.74438e+07	1.07068e+07	2.8363e+07	4.131e+07	4.69125e+07	3.09917e+07	3.58445e+07	6.38854e+07	3.52596e+07	58.5964	32.2661	0.552	-0.86	0.664459
FALSE	Citric acid	C6 H8 O7	Full match	Full match	Full match	Not the top hit	Full match	Full match		192.026	1.564	16	2	1	9	Superpathway of glycolysis, pyruvate dehydrogenase, TCA, and glyoxylate bypass;Superpathway of cytosolic glycolysis (plants), pyruvate dehydrogenase and TCA cycle;Other	71.1	No matches found	Multiple matches found	69.5	Multiple matches found	DDA for preferred ion	1.52347e+06	1.68831e+06	5.56998e+07	2.93772e+07	3.90388e+06	2.22489e+07	1.82448e+07	1.56854e+07	2.46109e+07	2.99413e+06	1.64813e+07	1.34282e+07	1.65352e+07	2.03985e+07	7.67735e+07	1.21625e+07	1.51048e+07	2.57369e+07	3.17746e+07	7.26826e+07	2.37318e+07	2.61077e+07	99.9914	75.7689	1.1	0.14	0.102281
FALSE	ARAMITE	C15 H23 Cl O4 S	No match	No results	No results	No results	Full match	No results		334.101	1.683	1	0	0	0			No matches found	No matches found		No matches found	DDA for preferred ion	4.4337e+07	4.63962e+07	4.78123e+07	7.67291e+07	6.04904e+07	6.98693e+07	7.14431e+07	4.79595e+07	6.84267e+07	7.47188e+07	4.05546e+07	5.44544e+07	3.3241e+07	2.88948e+07	3.19182e+07	6.43665e+07	5.40593e+07	5.35097e+07	2.49763e+07	1.60125e+07	9.19081e+07	5.34083e+07	19.3759	43.0487	0.581	-0.78	0.00713712
FALSE			Unused	No results	No results	No results	No results	No results		230	1.339	0	0	0	0			No matches found	No matches found		No matches found	DDA for preferred ion	1.55071e+07	1.32985e+07	2.56109e+06	6.01542e+06	8.47593e+06	2.68268e+06	2.75347e+06	3.42808e+06	3.52662e+06	7.65884e+07	1.63905e+06	751883	5.73001e+07	6.07745e+07	888546	3.98096e+06	3.77286e+06	2.72575e+06	5.21609e+07	282971	6.95376e+06	4.0378e+06	163.565	143.264	0.581	-0.78	0.455564
TRUE	1-Phenyl-1,3-octadecanedione	C24 H38 O2	Full match	No results	No results	No results	Full match	No results		358.287	13.155	4	0	0	0			No matches found	No matches found		No matches found	DDA for preferred ion	3.61676e+06	4.75151e+06	5.31411e+06	6.58502e+06	4.80538e+06	6.86488e+06	5.60376e+06	7.95978e+06	4.31821e+06	7.24733e+06	7.08395e+07	7.1212e+07	7.3521e+07	7.60116e+07	7.09744e+07	1.82319e+07	6.65898e+06	2.77733e+07	3.19677e+07	5.74443e+07	8.05128e+06	7.13279e+07	21.5906	57.8659	8.859	3.15	3.41727e-05
FALSE			No results	No results	No results	No results	No results	No results		1834.96	14.225	0	0	0	0			No matches found	No matches found		No matches found	No MS2	575401	2.65595e+06	7.58251e+07	3.18011e+07	4.92612e+07	3.25481e+07	2.01575e+07	5.14568e+06	1.3971e+07	6.78821e+06	7.70459e+06	2.19591e+07	1.67229e+07	8.23978e+06	2.46742e+07	6.00636e+06	1.70224e+07	2.13741e+07	1.10766e+07	6.84965e+06	2.47107e+07	1.77968e+07	104.204	54.2275	0.72	-0.47	0.918899
FALSE	1-oleoyl-sn-glycero-3-phospho-D-myo-inositol	C27 H51 O12 P	No match	No results	No results	No results	Full match	No results		598.312	12.547	1	0	0	0			No matches found	No matches found		No matches found	DDA for preferred ion	407301	1.07896e+06	5.13408e+06	7.57e+07	1.40369e+06	5.4169e+06	802724	2.9507e+06	366671	655184	590928	515997	577028	1.0514e+06	1.49015e+06	7.39597e+06	1.08039e+06	3.77586e+06	602406	2.89e+06	1.82948e+06	1.3903e+06	248.131	105.505	0.76	-0.4	0.39987
FALSE			Unused	No results	No results	No results	No results	No results		249.967	13.796	0	0	0	0			No matches found	No matches found		No matches found	DDA for preferred ion	2.75169e+07	2.49073e+07	1.29734e+07	1.87749e+07	2.39658e+07	2.39196e+07	2.24532e+07	2.93871e+07	3.24175e+07	3.00645e+07	3.34917e+07	3.33464e+07	4.04946e+07	7.54759e+07	4.38306e+07	3.86465e+07	2.71094e+07	3.15403e+07	4.17876e+07	2.70642e+07	3.6289e+07	5.05805e+07	23.2158	34.4778	1.394	0.48	0.018674
FALSE	acibenzolar-S-methyl	C8 H6 N2 O S2	No match	No results	No results	No results	Full match	No results		209.992	1.442	1	0	0	0			No matches found	No matches found		No matches found	DDA for preferred ion	7.10981e+07	7.53209e+07	8.68534e+06	4.88559e+07	5.29656e+07	2.80531e+07	2.99596e+07	5.23579e+07	4.39971e+07	3.81405e+07	3.55942e+07	2.49206e+07	4.73062e+07	2.70528e+07	3.38484e+07	4.34516e+07	5.37906e+07	4.48467e+07	2.5448e+07	3.92527e+06	6.79763e+07	4.96345e+07	47.2899	41.4346	0.73	-0.45	0.226289
TRUE			No results	No results	No results	No results	No results	No results		120.041	1.37	0	0	0	0			No matches found	No matches found		No matches found	DDA for preferred ion	2.24123e+07	2.42247e+07	2.94136e+07	1.93537e+07	2.17964e+07	1.30671e+07	2.03723e+07	2.28192e+07	2.24091e+07	2.32521e+07	6.78331e+07	5.39011e+07	6.66914e+07	5.84131e+07	5.68515e+07	3.06096e+07	2.19608e+07	2.8996e+07	4.32328e+07	7.51825e+07	3.20071e+07	7.32577e+07	21.581	39.0047	2.289	1.19	0.000782693
TRUE	cis-5,8,11,14,17-Eicosapentaenoic acid	C20 H30 O2	Full match	Full match	No results	Partial match	Full match	Full match		302.224	12.176	51	0	1	5	Other		No matches found	No matches found	79.5	Multiple matches found	DDA for preferred ion	7.49625e+07	6.53376e+07	5.36666e+07	1.1757e+07	5.87352e+07	4.6862e+07	4.80612e+07	3.61896e+07	6.16463e+07	4.01356e+07	9.06374e+06	1.05655e+07	5.9261e+06	4.78128e+06	4.7826e+06	2.50607e+07	4.14621e+07	2.4236e+07	1.79487e+07	5.61267e+06	7.52795e+07	1.60493e+07	38.3475	82.0563	0.213	-2.23	0.000230271
TRUE	10(S),17(S)-DiHDoHE	C22 H32 O4	Not the top hit	Partial match	Full match	No results	Partial match	No results		360.23	10.697	12	2	2	0		69.8	Multiple matches found	No matches found	76.5	No matches found	DDA for preferred ion	463491	504902	1.30233e+06	564270	590352	665758	610948	869290	187491	683601	1.58055e+07	2.78793e+07	7.45803e+07	6.53451e+07	1.47734e+07	2.38186e+06	982007	5.16409e+06	4.14376e+06	4.91938e+07	847668	2.3235e+07	47.0846	97.8617	27.411	4.78	7.83778e-05
FALSE			Unused	No results	No results	No results	No results	No results		361.079	3.36	0	0	0	0			No matches found	No matches found		No matches found	DDA for preferred ion	5.32183e+07	7.03174e+07	1.5507e+07	1.89888e+06	7.4161e+07	3.84748e+07	3.89134e+07	3.76901e+07	2.10507e+07	3.79281e+07	3.09452e+07	3.15908e+07	1.94155e+07	2.59781e+07	2.52596e+07	2.15832e+07	4.55442e+07	5.06094e+07	1.85286e+07	5.28438e+07	5.36417e+07	4.28793e+07	59.6949	35.8604	0.799	-0.32	0.886807
TRUE			Unused	No results	No results	No results	No results	No results		741.194	1.794	0	0	0	0			No matches found	No matches found		No matches found	DDA for other ion	1.40431e+06	1.57189e+06	5.76691e+07	2.50566e+07	5.54181e+07	5.02282e+07	2.60451e+06	2.16792e+06	2.10645e+06	1.44575e+07	1.05707e+06	653174	1.786e+06	890329	909773	7.37111e+07	7.62504e+06	2.18648e+06	933453	1.78545e+06	1.19401e+07	1.76837e+06	114.644	244.834	0.148	-2.76	0.0431722
FALSE	Coixenolide	C38 H70 O4	Full match	No results	No results	No results	Full match	No results		590.525	13.521	2	0	0	0			No matches found	No matches found		No matches found	DDA for preferred ion	7.63274e+06	4.0597e+06	5.15393e+06	2.55232e+07	4.51976e+06	1.34483e+07	3.61322e+06	7.82046e+06	9.03547e+06	3.65328e+06	4.41909e+07	2.48098e+07	6.26283e+07	7.34443e+07	3.48197e+07	6.36713e+06	2.60041e+06	2.88661e+07	7.88549e+06	2.70868e+06	9.36988e+06	3.70468e+07	78.662	83.7693	3.954	1.98	0.105598
TRUE	2-Methyl-3-undecyl-1,4-naphthoquinone	C22 H30 O2	Full match	No results	No results	No results	Full match	No results		326.224	11.847	4	0	0	0			No matches found	No matches found		No matches found	DDA for preferred ion	3.72785e+06	4.88626e+06	5.02089e+06	8.08671e+06	5.47062e+06	9.04717e+06	5.79684e+06	9.19661e+06	3.93092e+06	1.03976e+07	4.20981e+07	4.37638e+07	6.72226e+07	7.34112e+07	6.42622e+07	1.80844e+07	6.67311e+06	2.15694e+07	2.45361e+07	5.36049e+07	7.96205e+06	6.16751e+07	33.5531	53.9412	7.746	2.95	4.01976e-05
TRUE			Unused	No results	No results	No results	No results	No results		218.088	1.87	0	0	0	0			No matches found	No matches found		No matches found	DDA for other ion	5.1216e+07	5.6133e+07	4.44929e+06	5.10833e+07	4.16047e+07	4.21294e+07	6.51469e+07	7.30986e+07	7.29246e+07	3.73056e+07	8.14017e+06	7.79397e+06	1.03741e+07	1.21426e+07	1.26601e+07	1.97069e+07	5.18777e+07	4.66995e+07	2.79621e+07	1.44956e+07	7.52896e+07	1.61056e+07	41.2349	76.2417	0.214	-2.22	0.00743816
FALSE	mefenacet [JMAF]	C16 H14 N2 O2 S	Not the top hit	No results	No results	No results	Full match	No results		298.077	1.27	1	0	0	0			No matches found	No matches found		No matches found	DDA for preferred ion	1.22102e+07	9.4188e+06	5.25112e+06	1.10363e+07	7.30618e+07	9.19213e+06	6.09343e+07	6.23789e+07	6.48744e+07	6.44995e+07	1.62714e+07	1.78477e+07	2.87698e+07	2.71743e+07	1.99941e+07	7.42256e+06	7.52461e+06	6.33075e+07	5.79609e+06	3.66031e+07	5.22874e+07	2.81545e+07	78.3928	66.6429	0.538	-0.89	0.32037
FALSE			No results	No results	No results	No results	No results	No results		173.032	1.415	0	0	0	0			No matches found	No matches found		No matches found	DDA for preferred ion	8.06591e+06	1.20142e+07	2.6452e+07	1.42325e+07	1.36619e+07	1.65176e+07	1.79304e+07	1.58603e+07	1.57542e+07	1.42849e+07	3.62235e+07	7.29063e+07	2.7315e+07	3.62739e+07	3.65856e+07	1.3961e+07	1.20154e+07	2.35433e+07	2.55225e+07	3.98193e+07	2.11607e+07	3.85869e+07	32.5531	66.0958	1.824	0.87	0.0181031
TRUE			Unused	No results	No results	No results	No results	No results		473.061	1.45	0	0	0	0			No matches found	No matches found		No matches found	DDA for preferred ion	1.93034e+07	3.62181e+07	7.11428e+07	2.76664e+07	4.34535e+07	3.93093e+07	4.14592e+07	3.36968e+07	7.28715e+07	3.32118e+07	2.01429e+06	2.90865e+06	1.01928e+07	9.31579e+06	6.68288e+06	5.1219e+07	4.56575e+07	4.61764e+07	5.55151e+07	1.41515e+07	5.59568e+07	1.29825e+07	44.3047	94.7918	0.232	-2.11	0.0151997
FALSE	(R)-10-Hydroxystearate	C18 H36 O3	Full match	No results	No results	No results	Partial match	Full match		300.266	11.373	15	0	0	0			No matches found	No matches found		Multiple matches found	DDA for preferred ion	7.02708e+07	4.4049e+07	3.51494e+07	3.04545e+07	4.98948e+07	3.13074e+07	4.74759e+07	2.84398e+07	2.79179e+07	3.11855e+07	5.1446e+07	4.42847e+07	2.64041e+07	3.04397e+07	3.47048e+07	5.05116e+07	2.29548e+07	3.03105e+07	2.12685e+07	7.27618e+07	4.91459e+07	4.24118e+07	35.9331	40.6581	0.863	-0.21	0.340432
FALSE	1884271	C12 H6 Cl4 S	No match	No results	No results	No results	Full match	No results		321.893	14.393	1	0	0	0			No matches found	No matches found		No matches found	DDA for preferred ion	2.1993e+07	2.28041e+07	3.01043e+07	2.57118e+07	2.31358e+07	2.31597e+07	2.34523e+07	2.66947e+07	2.33133e+07	2.47059e+07	2.32896e+07	1.78774e+07	2.55215e+07	2.3249e+07	2.85024e+07	7.27409e+07	2.35983e+07	2.65479e+07	2.46204e+07	3.12637e+07	3.47179e+07	3.19773e+07	11.4281	47.1493	0.921	-0.12	0.881824
TRUE	1913029	C22 H12	No match	No results	No results	No results	Full match	No results		276.093	1.253	3	0	0	0			No matches found	No matches found		No matches found	DDA for other ion	4.6361e+07	3.96559e+07	3.6741e+07	5.08773e+07	5.48897e+07	6.18345e+07	7.26427e+07	5.38589e+07	6.48544e+07	6.08728e+07	4.04849e+06	4.40406e+06	8.39568e+06	7.77008e+06	6.09962e+06	3.68304e+07	3.82345e+07	3.91108e+07	2.86589e+07	2.29267e+07	7.58722e+07	1.63287e+07	18.6666	76.7458	0.215	-2.22	0.000471862
FALSE	Coixenolide	C38 H70 O4	No match	No results	No results	No results	Full match	No results		590.524	13.546	2	0	0	0			No matches found	No matches found		No matches found	DDA for preferred ion	1.03758e+07	4.04669e+06	9.68622e+06	2.55232e+07	8.92434e+06	1.20679e+07	1.03406e+07	4.87322e+07	2.18586e+07	2.22497e+07	4.41909e+07	5.45385e+07	6.26283e+07	4.26557e+07	3.33714e+07	3.64929e+07	2.60041e+06	2.88661e+07	7.26034e+07	4.037e+07	1.63483e+07	4.89555e+07	71.9747	52.6915	2.995	1.58	0.052128
TRUE			No results	No results	No results	No results	No results	No results		162.052	1.453	0	0	0	0			No matches found	No matches found		No matches found	DDA for preferred ion	1.55841e+07	1.79938e+07	1.32752e+07	1.78452e+07	2.46784e+07	1.56699e+07	2.02426e+07	2.13694e+07	1.6188e+07	2.02919e+07	3.87898e+07	3.14354e+07	5.18166e+07	4.02636e+07	3.76578e+07	3.65264e+07	7.22677e+07	6.77259e+07	6.01133e+07	7.07259e+07	2.68143e+07	6.21602e+07	15.823	28.014	2.318	1.21	2.81508e-07
FALSE	butyrin	C15 H26 O6	Not the top hit	No results	No results	No results	Full match	No results		302.173	13.28	1	0	0	0			No matches found	No matches found		No matches found	DDA for preferred ion	1.49781e+07	398692	7.22124e+07	3.14564e+07	1.19185e+07	1.68785e+07	1.02468e+07	1.91944e+07	351733	1.18717e+07	2.85634e+07	2.66516e+06	756071	8.89973e+06	4.42861e+06	4.42519e+06	2.47552e+06	5.79153e+06	2.59968e+06	4.29137e+06	1.97034e+07	4.85949e+06	114.916	145.941	0.247	-2.02	0.211776
TRUE	Desonide	C24 H32 O6	Not the top hit	No results	No results	No results	Full match	No results		416.22	12.845	8	0	0	0			No matches found	No matches found		No matches found	DDA for preferred ion	1.37537e+07	1.77561e+07	1.70566e+07	1.31925e+07	2.4049e+07	2.61932e+07	3.08287e+07	2.08746e+07	9.87442e+06	2.3606e+07	5.65551e+07	7.09431e+07	6.0513e+07	4.06779e+07	3.96262e+07	3.50022e+07	1.39103e+07	3.08167e+07	6.75478e+07	7.19798e+07	2.82564e+07	6.22719e+07	30.8379	46.5114	2.204	1.14	0.00177452
TRUE			No results	No results	No results	No results	No results	No results		139.062	3.673	0	0	0	0			No matches found	No matches found		No matches found	DDA for preferred ion	1.5087e+07	3.76852e+06	1.17016e+07	3.12442e+06	8.49869e+06	4.9201e+06	1.38461e+07	5.3679e+06	4.85701e+06	8.38376e+06	1.78574e+07	1.8505e+07	3.36347e+07	3.03353e+07	1.32334e+07	1.81299e+07	1.76175e+07	1.64382e+07	2.53526e+07	7.18946e+07	9.56479e+06	2.97519e+07	55.3482	47.5793	3.111	1.64	0.000111801
FALSE	(2R)-3-{[(2-Aminoethoxy)(hydroxy)phosphoryl]oxy}-2-[(1Z,11Z)-1,11-octadecadien-1-yloxy]propyl (4Z,7Z,10Z,13Z,16Z,19Z)-4,7,10,13,16,19-docosahexaenoate	C45 H76 N O7 P	Not the top hit	No results	No results	No results	Full match	No results		773.535	12.886	4	0	0	0			No matches found	No matches found		No matches found	DDA for preferred ion	2.45613e+07	1.51903e+07	487423	7.18231e+07	1.64144e+06	2.27778e+06	2.97614e+06	5.63204e+06	4.18861e+06	575630	1.2211e+06	1.23052e+07	2.57473e+07	1.30517e+06	4.13607e+06	4.10819e+07	2.3056e+07	3.49642e+07	1.61336e+07	3.34236e+07	5.24049e+06	2.67272e+07	168.172	69.701	5.1	2.35	0.189652
FALSE	1-Palmitoyl-2-docosahexanoyl-sn-glycero-3-phosphoethanolamine	C43 H74 N O8 P	Not the top hit	No results	No results	No results	Full match	No results		763.515	13.625	41	0	0	0			No matches found	No matches found		No matches found	DDA for preferred ion	5.60736e+06	2.23596e+06	6.31565e+07	4.55669e+07	1.58965e+06	8.39341e+06	1.71678e+06	4.03474e+06	256789	1.56169e+07	4.26165e+07	1.27106e+07	1.3084e+06	1.65171e+07	7.16673e+07	3.10822e+07	1.73379e+07	2.67028e+07	1.85602e+07	1.39924e+07	7.02075e+06	2.55914e+07	149.862	83.3604	3.645	1.87	0.0931141
FALSE			Unused	No results	No results	No results	No results	No results		316.144	10.534	0	0	0	0			No matches found	No matches found		No matches found	DDA for preferred ion	3.22349e+06	3.4851e+06	1.46434e+07	1.04577e+07	1.58339e+07	2.54774e+07	1.49471e+07	2.91035e+07	2.21484e+07	1.9932e+07	6.33898e+06	1.15761e+07	3.68201e+07	7.08295e+07	1.29179e+07	4.66604e+07	6.48123e+07	7.15307e+07	1.37792e+06	5.27557e+07	2.2425e+07	4.77152e+07	52.5366	71.9178	2.128	1.09	0.315925
TRUE			No results	No results	No results	No results	No results	No results		183.125	8.852	0	0	0	0			No matches found	No matches found		No matches found	DDA for preferred ion	6.21605e+07	5.08688e+07	5.33122e+07	6.74266e+07	5.62808e+07	6.11174e+07	5.56991e+07	7.13128e+07	5.7615e+07	6.49662e+07	1.10351e+07	1.13226e+07	1.97036e+07	1.76079e+07	1.42656e+07	3.35246e+07	4.43527e+07	3.83305e+07	1.6069e+07	2.97906e+07	8.62723e+07	2.31775e+07	8.55325	48.0313	0.269	-1.9	9.46876e-06
FALSE			Unused	No results	No results	No results	No results	No results		916.606	11.631	0	0	0	0			No matches found	No matches found		No matches found	DDA for preferred ion	239878	6.53967e+06	6.4848e+07	3.29621e+07	3.5241e+07	1.49993e+07	3.39812e+07	1.1986e+07	7.12532e+07	1.44813e+06	2.47551e+07	2.57305e+07	3.40291e+07	2.1616e+07	1.29108e+07	3.71641e+06	9.41437e+06	4.95789e+06	1.53824e+06	6.4268e+06	3.42147e+07	1.53845e+07	94.7624	80.9575	0.45	-1.15	0.657039
FALSE			Unused	No results	No results	No results	No results	No results		188.008	1.554	0	0	0	0			No matches found	No matches found		No matches found	DDA for preferred ion	4.46695e+07	4.56381e+07	4.43993e+07	3.10678e+07	4.20222e+07	4.72769e+07	7.11539e+07	4.33164e+07	3.85238e+07	3.84024e+07	2.97643e+07	2.99025e+07	3.14181e+07	3.31733e+07	3.3464e+07	4.48263e+07	3.95568e+07	3.67612e+07	3.43903e+07	1.83063e+07	6.32826e+07	4.7147e+07	22.8735	24.4846	0.745	-0.42	0.0048037
FALSE			Unused	No results	No results	No results	No results	No results		216.06	2.054	0	0	0	0			No matches found	No matches found		No matches found	DDA for preferred ion	2.52171e+07	2.57603e+07	2.43838e+06	3.3339e+06	3.23305e+07	5.62929e+07	5.87698e+07	6.6834e+07	7.00429e+07	6.8672e+07	2.01812e+07	2.3773e+07	2.46076e+07	1.62e+07	2.99789e+07	3.02618e+07	3.37894e+07	2.91578e+07	2.25641e+07	3.67764e+07	6.2493e+07	3.55505e+07	63.4997	20.8366	0.569	-0.81	0.754643
TRUE			Unused	No results	No results	No results	No results	No results		302.072	1.271	0	0	0	0			No matches found	No matches found		No matches found	DDA for preferred ion	6.5425e+07	6.42202e+07	5.42363e+07	7.00185e+07	6.32456e+07	4.90373e+07	4.92505e+07	5.38976e+07	5.65054e+07	5.57705e+07	1.44075e+07	1.68841e+07	2.6698e+07	2.63489e+07	2.08334e+07	5.18413e+07	5.27872e+07	5.58468e+07	4.44511e+07	3.16415e+07	8.40655e+07	3.19091e+07	14.2887	44.7843	0.38	-1.4	0.000425018
TRUE	N-[3-Carboxy-2-(carboxymethyl)-2-hydroxypropanoyl]glutamic acid	C11 H15 N O10	Full match	No results	No results	No results	Full match	No results		321.069	1.434	1	0	0	0			No matches found	No matches found		No matches found	DDA for preferred ion	5.82361e+07	6.97882e+07	2.80971e+07	4.34946e+07	6.08323e+07	6.52226e+07	4.16572e+07	5.43476e+07	3.59962e+07	4.10383e+07	4.32017e+06	2.8278e+06	2.46962e+06	2.6273e+06	4.69971e+06	2.4673e+07	3.23818e+07	2.17316e+07	1.32889e+07	640781	6.87281e+07	6.80516e+06	28.4582	102.499	0.099	-3.34	0.000444174
FALSE			Unused	No results	No results	No results	No results	No results		280.046	1.539	0	0	0	0			No matches found	No matches found		No matches found	DDA for preferred ion	3.01291e+07	4.06943e+07	9.72829e+06	1.22521e+06	2.67128e+07	1.56924e+07	1.75306e+07	2.28874e+07	1.93412e+07	1.07852e+07	6.26942e+07	6.95303e+07	3.28262e+07	3.2322e+07	2.91075e+07	1.67448e+07	3.06502e+07	2.89225e+06	1.45628e+07	1.34477e+06	2.68757e+07	3.87584e+07	60.9706	89.3634	1.442	0.53	0.854767
TRUE			Unused	No results	No results	No results	No results	No results		362.106	8.851	0	0	0	0			No matches found	No matches found		No matches found	DDA for preferred ion	2.56959e+06	1.84031e+06	4.20542e+06	1.73899e+07	1.94724e+06	1.71302e+07	2.40924e+07	1.00535e+06	1.8946e+07	2.19176e+06	6.13403e+07	6.94905e+07	5.40089e+07	5.05878e+07	1.86575e+07	2.86349e+07	2.88359e+07	2.15786e+07	4.59358e+07	6.75453e+07	5.17703e+06	6.21867e+07	98.2877	49.7598	12.012	3.59	0.000420848
FALSE			Unused	No results	No results	No results	No results	No results		166.047	1.765	0	0	0	0			No matches found	No matches found		No matches found	DDA for preferred ion	6.94576e+07	3.75768e+07	4.51657e+07	1.79554e+07	2.07578e+07	2.03025e+07	2.48986e+07	2.06085e+07	2.41554e+07	1.66555e+07	2.19783e+07	1.75826e+07	3.41528e+07	2.34193e+07	3.35886e+07	2.28222e+07	2.98039e+07	3.87296e+07	2.78391e+07	6.90191e+07	3.22204e+07	4.01642e+07	59.5238	30.1702	1.247	0.32	0.988378
FALSE			Unused	No results	No results	No results	No results	No results		827.567	12.359	0	0	0	0			No matches found	No matches found		No matches found	DDA for preferred ion	1.72876e+07	6.72987e+06	3.68245e+07	4.27538e+07	5.36937e+07	3.71031e+07	6.9421e+07	2.63884e+07	4.96828e+07	1.64512e+06	2.51187e+06	3.38396e+07	3.35836e+06	2.80329e+06	2.63629e+07	2.42028e+07	1.99546e+07	1.69977e+07	2.58929e+07	1.28417e+07	5.45246e+07	2.38264e+07	61.6205	74.9364	0.437	-1.19	0.126775
FALSE			Unused	No results	No results	No results	No results	No results		569.275	14.276	0	0	0	0			No matches found	No matches found		No matches found	DDA for preferred ion	1.76623e+07	2.06802e+07	9.04855e+06	1.09527e+07	1.81378e+07	1.51387e+07	2.11843e+07	6.15637e+06	1.05715e+07	2.10543e+07	6.93597e+07	5.20852e+07	4.84477e+07	4.5874e+07	3.51122e+07	1.77906e+06	2.18128e+07	1.3678e+07	2.10481e+07	3.47953e+07	2.34579e+07	4.1503e+07	36.7052	69.7419	1.769	0.82	0.216151
FALSE	Orthophosphate	H3 O4 P	No results	No results	No results	Partial match	Partial match	Full match		97.9764	1.55	1	0	0	156	Superpathway of mycolyl-arabinogalactan-peptidoglycan complex biosynthesis;Superpathway of histidine, purine, and pyrimidine biosynthesis;Superpathway of purine nucleotide salvage;Superpathway of anaerobic sucrose degradation;Superpathway of rifamycin B biosynthesis;Superpathway of CMP-sialic acids biosynthesis;Superpathway of glycolysis, pyruvate dehydrogenase, TCA, and glyoxylate bypass;Superpa…		No matches found	No matches found		Single match found	DDA for other ion	4.34391e+07	4.68533e+07	2.62238e+07	2.97e+07	4.02425e+07	4.14388e+07	6.91479e+07	6.52564e+07	5.5616e+07	4.91832e+07	2.71932e+07	3.39634e+07	3.60088e+07	3.04731e+07	4.49102e+07	3.57253e+07	5.82123e+07	4.65193e+07	4.94553e+07	3.15947e+07	6.71518e+07	4.99072e+07	28.1634	29.8715	0.743	-0.43	0.0668721
FALSE			No results	No results	No results	No results	No results	No results		1835.96	14.323	0	0	0	0			No matches found	No matches found		No matches found	DDA for other ion	1.09646e+06	1.6827e+06	2.40433e+07	3.60938e+07	5.95159e+07	4.21174e+07	2.94563e+07	4.05246e+06	4.68746e+07	2.59594e+07	5.21449e+06	2.60072e+06	2.13582e+07	6.88648e+07	2.27354e+07	5.81765e+07	1.41703e+07	6.4446e+06	6.09499e+06	1.26667e+07	3.93271e+07	1.61485e+07	73.6023	102.574	0.411	-1.28	0.700921
TRUE	PD-128042	C23 H39 N O4	Full match	No results	No results	No results	Full match	No results		393.288	11.727	1	0	0	0			No matches found	No matches found		No matches found	DDA for preferred ion	6.88096e+06	9.88019e+06	5.35517e+06	1.36811e+07	7.94629e+06	9.72584e+06	7.48375e+06	1.39091e+07	5.91651e+06	1.04845e+07	4.54417e+07	4.32365e+07	6.84222e+07	5.5837e+07	5.493e+07	1.50225e+07	7.71108e+06	2.40434e+07	2.62671e+07	4.6866e+07	1.24598e+07	5.75265e+07	30.6205	50.6371	4.617	2.21	0.000232966
FALSE			Unused	No results	No results	No results	No results	No results		663.164	2.649	0	0	0	0			No matches found	No matches found		No matches found	DDA for other ion	1.92658e+06	3.38609e+06	3.55708e+07	6.83906e+07	2.53846e+06	2.37579e+06	2.17629e+06	2.47084e+06	1.45259e+06	2.40678e+06	1.0756e+06	1.38099e+06	3.37781e+06	667075	215973	1.67631e+06	2.15895e+06	648748	1.16544e+06	628102	3.3882e+06	1.74386e+06	180.28	66.5441	0.515	-0.96	0.00753039
FALSE			Unused	No results	No results	No results	No results	No results		352.259	13.412	0	0	0	0			No matches found	No matches found		No matches found	DDA for preferred ion	2.67046e+07	5.63588e+07	5.601e+06	9.33661e+06	1.37946e+07	6.81819e+07	1.34886e+07	6.10803e+07	4.59876e+07	1.70136e+07	5.62119e+07	3.76029e+07	4.37007e+07	3.25906e+07	6.73427e+07	2.89867e+07	2.94708e+07	3.10946e+07	3.27432e+07	3.56701e+07	3.20459e+07	4.43744e+07	74.5988	41.7368	1.385	0.47	0.222078
FALSE	1-oleoyl-sn-glycero-3-phospho-D-myo-inositol	C27 H51 O12 P	Not the top hit	No results	No results	No results	Full match	No results		598.312	13.001	1	0	0	0			No matches found	No matches found		No matches found	DDA for preferred ion	7.21287e+06	2.0877e+07	1.3196e+07	1.28954e+07	6.52102e+07	6.67691e+07	6.81292e+07	6.71156e+07	3.45219e+07	6.64685e+07	1.50628e+07	1.17869e+07	2.591e+07	2.8877e+07	1.34979e+07	2.84897e+07	4.75447e+07	4.38873e+07	3.84567e+07	3.43316e+07	7.1788e+07	3.45806e+07	61.1381	43.0309	0.482	-1.05	0.308059
TRUE	Taurine	C2 H7 N O3 S	No results	No results	No results	Full match	Full match	Full match		125.014	1.387	1	0	0	1	Other		No matches found	No matches found		Single match found	DDA for other ion	3.05182e+07	5.08407e+07	6.45692e+07	4.41954e+07	5.86837e+07	6.78804e+07	5.63077e+07	4.98724e+07	4.70404e+07	4.73695e+07	1.38234e+06	1.93855e+06	3.69982e+06	3.04084e+06	2.40745e+06	3.87793e+07	3.25885e+07	3.0389e+07	1.78244e+07	6.73348e+06	7.48439e+07	5.5108e+06	20.9525	105.762	0.074	-3.76	0.000468497
TRUE	Bisphenol S	C12 H10 O4 S	No match	No results	No results	No results	Full match	No results		250.029	1.388	1	0	0	0			No matches found	No matches found		No matches found	DDA for preferred ion	3.05182e+07	5.08407e+07	6.45692e+07	4.41954e+07	5.86837e+07	6.78804e+07	5.63077e+07	4.98724e+07	4.70404e+07	4.73695e+07	7.84489e+06	9.14006e+06	1.2782e+07	1.03532e+07	1.22837e+07	3.87793e+07	3.25885e+07	3.0389e+07	1.78244e+07	6.73348e+06	7.48439e+07	1.58403e+07	20.9525	62.326	0.212	-2.24	5.81179e-05
TRUE			Unused	No results	No results	No results	No results	No results		130.049	1.881	0	0	0	0			No matches found	No matches found		No matches found	DDA for preferred ion	3.6961e+07	4.79709e+07	1.98388e+07	3.866e+07	5.71705e+07	5.82761e+07	4.13719e+07	4.5031e+07	6.65619e+07	6.7774e+07	6.63783e+06	6.62736e+06	1.00322e+07	1.01186e+07	1.00829e+07	3.03461e+07	4.6403e+07	4.20361e+07	2.20637e+07	1.8296e+07	6.84877e+07	1.60702e+07	30.1138	72.6782	0.235	-2.09	0.000352168
FALSE			Unused	No results	No results	No results	No results	No results		614.548	12.712	0	0	0	0			No matches found	No matches found		No matches found	DDA for preferred ion	6.76779e+07	5.63363e+07	3.69665e+07	6.02067e+07	4.09996e+07	5.40893e+07	2.63802e+07	5.01622e+07	4.36045e+07	4.30987e+07	5.4912e+07	4.64066e+07	4.98757e+07	4.47919e+07	5.04914e+07	6.00025e+07	4.84033e+07	4.17018e+07	4.26217e+07	3.79097e+07	6.73102e+07	6.4717e+07	26.8268	23.4049	0.961	-0.06	0.492185
FALSE			Unused	No results	No results	No results	No results	No results		532.28	11.881	0	0	0	0			No matches found	No matches found		No matches found	DDA for preferred ion	2.14445e+06	2.08779e+06	2.12998e+07	6.76461e+07	6.6274e+06	474775	1.63383e+06	3.27433e+06	1.58706e+06	2.34724e+06	1.04455e+06	1.65743e+06	5.24108e+06	8.38999e+06	4.78927e+06	1.33235e+07	2.05553e+06	2.80109e+06	1.38899e+06	966629	3.26643e+06	3.07249e+06	189.102	90.827	0.941	-0.09	0.530246
FALSE			No results	No results	No results	No results	No results	No results		191.935	14.111	0	0	0	0			No matches found	No matches found		No matches found	DDA for preferred ion	6.026e+07	5.42211e+07	3.46992e+07	4.66889e+07	5.91595e+07	6.73143e+07	6.22844e+07	5.28193e+07	6.75188e+07	6.14105e+07	5.47864e+07	5.63604e+07	4.38418e+07	5.2156e+07	5.8089e+07	6.11674e+07	6.59577e+07	6.10715e+07	6.757e+07	6.70053e+07	8.51464e+07	7.72692e+07	17.1972	19.4225	0.907	-0.14	0.536312
TRUE			No results	No results	No results	No results	No results	No results		134.057	1.887	0	0	0	0			No matches found	No matches found		No matches found	DDA for preferred ion	4.68731e+06	5.19884e+06	7.08978e+06	5.70492e+06	3.8781e+06	4.55703e+06	5.78077e+06	4.0248e+06	3.86541e+06	5.28101e+06	1.53991e+07	1.38528e+07	1.6118e+07	1.14303e+07	1.50342e+07	2.604e+07	6.18042e+06	2.91761e+07	2.33219e+07	6.69326e+07	7.22779e+06	2.39547e+07	22.6865	58.4719	3.314	1.73	4.0249e-05
FALSE			Unused	No results	No results	No results	No results	No results		290.075	2.017	0	0	0	0			No matches found	No matches found		No matches found	DDA for preferred ion	3.12056e+07	5.2316e+07	2.60801e+07	6.64039e+07	5.75335e+07	3.26798e+07	3.15788e+07	3.29107e+07	2.50028e+07	3.24881e+07	1.26212e+07	1.33941e+07	269490	1.58308e+07	1.7961e+07	3.5393e+07	2.78639e+07	3.33989e+07	1.72453e+07	2.51902e+07	4.57944e+07	2.49258e+07	37.0878	48.0126	0.544	-0.88	0.0393233
TRUE			Unused	No results	No results	No results	No results	No results		375.164	2.051	0	0	0	0			No matches found	No matches found		No matches found	DDA for preferred ion	2.43711e+07	3.32759e+07	2.51002e+07	4.96998e+07	3.67485e+07	6.33387e+07	4.55032e+07	6.62135e+07	2.93921e+07	6.1975e+07	8.73739e+06	1.27042e+07	1.79032e+07	8.14225e+06	1.40877e+07	3.18038e+07	2.80466e+07	4.55698e+07	3.44974e+07	3.4207e+07	5.80904e+07	2.74785e+07	33.7641	50.5531	0.473	-1.08	0.00144981
FALSE	Abscisicacidglucoseester	C22 H32 O8	Not the top hit	No results	No results	No results	Partial match	Full match		424.209	8.876	5	0	0	0			No matches found	No matches found		Single match found	DDA for preferred ion	4.50569e+06	4.31481e+06	4.2951e+06	5.18065e+06	4.27026e+06	4.53346e+06	4.19887e+06	4.94557e+06	3.9393e+06	4.72305e+06	5.2272e+06	5.00386e+06	6.58035e+07	1.93979e+07	5.81876e+06	3.11004e+06	3.51508e+06	3.22949e+06	2.96644e+06	7.88305e+06	6.60536e+06	7.93625e+06	7.32152	149.408	1.201	0.26	0.358107
FALSE			No results	No results	No results	No results	No results	No results		191.935	14.442	0	0	0	0			No matches found	No matches found		No matches found	DDA for preferred ion	9.78251e+06	1.09935e+07	1.62066e+07	6.57334e+07	1.38325e+07	1.5169e+07	1.51903e+07	1.66507e+07	1.52511e+07	1.74983e+07	1.03682e+07	1.10304e+07	1.23596e+07	1.5782e+07	1.31028e+07	1.52588e+07	1.63008e+07	1.55014e+07	1.88034e+07	2.20838e+07	2.21584e+07	1.84513e+07	82.3364	18.661	0.833	-0.26	0.207526
FALSE			Unused	No results	No results	No results	No results	No results		166.047	1.442	0	0	0	0			No matches found	No matches found		No matches found	DDA for preferred ion	3.85947e+07	4.29563e+07	4.95539e+07	3.83569e+07	4.41676e+07	2.34183e+07	2.75526e+07	3.97331e+07	3.90047e+07	4.16022e+07	3.81516e+07	5.10392e+07	3.08776e+07	3.28741e+07	5.77935e+07	3.39636e+07	3.83492e+07	4.38375e+07	5.28947e+07	6.57126e+07	5.81988e+07	5.81662e+07	22.2247	29.1101	0.999	0	0.784685
FALSE			Unused	No results	No results	No results	No results	No results		273.007	1.724	0	0	0	0			No matches found	No matches found		No matches found	DDA for preferred ion	1.07072e+07	1.88489e+07	4.61006e+06	1.8715e+07	2.12257e+07	2.95885e+07	2.05791e+07	5.47656e+07	4.33893e+06	2.64636e+07	1.7029e+07	1.36388e+07	1.90572e+07	2.05341e+07	1.98072e+07	3.13156e+07	6.56883e+07	6.51969e+07	2.00327e+07	2.30644e+07	2.92324e+07	2.77045e+07	66.3603	64.5091	0.948	-0.08	0.268785
TRUE			No results	No results	No results	No results	No results	No results		138.047	1.256	0	0	0	0			No matches found	No matches found		No matches found	DDA for preferred ion	4.60181e+07	3.9114e+07	3.26935e+07	5.20191e+07	5.12506e+07	5.50359e+07	6.51398e+07	4.59988e+07	5.87928e+07	5.49657e+07	3.94263e+06	4.40238e+06	8.58534e+06	7.7949e+06	6.00042e+06	3.6724e+07	3.69122e+07	3.92062e+07	2.80163e+07	2.22732e+07	7.33948e+07	1.61118e+07	17.1185	76.3589	0.22	-2.19	0.00064272
FALSE	Lumichrome	C12 H10 N4 O2	Full match	No results	No results	No results	Not the top hit	Full match		242.08	7.901	5	0	0	0			No matches found	No matches found		Single match found	DDA for preferred ion	5.32247e+07	5.38606e+07	4.70013e+07	4.60283e+07	3.58634e+07	3.53387e+07	4.74828e+07	4.66456e+07	5.01234e+07	5.90156e+07	2.63605e+07	1.98212e+07	2.05304e+07	2.24121e+07	1.83919e+07	3.47849e+07	6.50555e+07	5.13065e+07	3.31593e+07	5.41611e+07	6.97401e+07	4.30991e+07	17.5069	45.2415	0.618	-0.69	0.00482589
FALSE			Unused	No results	No results	No results	No results	No results		610.536	14.058	0	0	0	0			No matches found	No matches found		No matches found	No MS2	4.90532e+07	232399	6.45372e+07	3.29401e+07	9.01837e+06	7.98867e+06	1.00008e+07	1.96304e+07	229009	3.59432e+07	1.34297e+07	6.74679e+06	265761	1.3465e+07	4.55366e+07	4.93512e+07	3.63995e+07	3.33044e+07	2.40439e+07	1.13169e+07	2.06302e+07	2.87199e+07	98.9155	71.0712	1.392	0.48	0.678952
FALSE			Unused	No results	No results	No results	No results	No results		227.972	6.699	0	0	0	0			No matches found	No matches found		No matches found	No MS2	203577	234570	3.77423e+06	253397	4.04104e+06	234502	4.38679e+06	253316	4.32759e+06	4.2495e+06	186031	4.27495e+06	3.20037e+06	198621	178158	4.03034e+06	3.93472e+06	3.847e+06	212904	6.44928e+07	3.02928e+06	4.11896e+06	94.2761	215.326	1.36	0.44	0.660572
FALSE			No results	No results	No results	No results	No results	No results		155.934	1.292	0	0	0	0			No matches found	No matches found		No matches found	DDA for preferred ion	2.83487e+07	2.36628e+07	1.28373e+07	1.72028e+07	2.43253e+07	1.47268e+07	3.00244e+07	3.43752e+07	2.5672e+07	2.62758e+07	5.41099e+07	5.40343e+07	6.4354e+07	6.0249e+07	6.01323e+07	3.3638e+07	3.59896e+07	4.53129e+07	4.61875e+07	5.46681e+07	3.67926e+07	7.05872e+07	27.8812	25.0651	1.919	0.94	5.57216e-05
FALSE			Unused	No results	No results	No results	No results	No results		251.063	2.786	0	0	0	0			No matches found	No matches found		No matches found	DDA for other ion	3.43675e+07	3.11664e+07	1.57497e+07	1.37107e+06	3.796e+07	2.64407e+07	3.2432e+07	1.99873e+07	2.98231e+07	2.88377e+07	2.21058e+07	2.30479e+07	2.2044e+07	3.01303e+07	2.74483e+07	3.66086e+07	2.26919e+07	3.35018e+07	3.1962e+07	6.43387e+07	4.24794e+07	3.74759e+07	42.0625	26.0163	0.882	-0.18	0.422854
TRUE			Unused	No results	No results	No results	No results	No results		357.27	12.89	0	0	0	0			No matches found	No matches found		No matches found	DDA for preferred ion	2.8844e+07	5.4298e+07	1.04502e+07	6.42358e+07	3.67362e+07	2.70924e+07	2.95886e+07	4.5004e+07	2.95671e+07	3.80409e+07	8.94105e+06	1.2257e+07	8.63158e+06	9.87764e+06	1.09772e+07	4.92807e+07	1.6583e+07	3.68674e+07	1.86353e+07	3.02262e+06	4.80202e+07	1.74447e+07	42.2951	75.0243	0.363	-1.46	0.00478627
FALSE	(2R)-2,3-Dihydroxypropyl 12-methyltridecanoate	C17 H34 O4	Full match	No results	No results	No results	Full match	No results		302.245	12.655	4	0	0	0			No matches found	No matches found		No matches found	DDA for preferred ion	2.17612e+07	1.31762e+07	1.96051e+07	1.84287e+07	1.65564e+07	2.35676e+07	2.24929e+07	1.20454e+07	1.47857e+07	2.55578e+07	6.39057e+07	4.40099e+07	4.35468e+07	3.3878e+07	4.79287e+07	2.87548e+07	1.94224e+07	3.51907e+07	3.3778e+07	3.7579e+07	2.83028e+07	4.54318e+07	23.4359	44.0308	1.605	0.68	0.000948006
TRUE			Unused	No results	No results	No results	No results	No results		273.096	2.119	0	0	0	0			No matches found	No matches found		No matches found	DDA for preferred ion	2.2442e+07	4.0067e+07	2.92225e+07	1.36583e+07	4.40299e+07	1.15265e+07	6.38357e+07	4.12252e+07	4.40658e+07	4.57345e+07	1.64803e+07	2.01251e+06	1.11013e+07	1.71676e+07	6.6592e+06	3.57731e+07	2.30784e+07	9.98968e+06	2.76974e+07	4.78518e+07	5.94947e+07	2.41341e+07	44.4392	63.1413	0.406	-1.3	0.0165792
FALSE			No results	No results	No results	No results	No results	No results		309.871	5.954	0	0	0	0			No matches found	No matches found		No matches found	DDA for preferred ion	370407	630938	1.22717e+06	6.35471e+07	2.59011e+06	1.53321e+06	4.46554e+07	4.17336e+07	1.01018e+06	4.19889e+07	372314	274121	998635	690925	957009	1.38873e+06	2.31202e+06	4.55301e+07	1.22456e+06	192905	2.90628e+06	1.23572e+06	125.194	255.567	0.425	-1.23	0.0643162
FALSE			No results	No results	No results	No results	No results	No results		309.871	5.719	0	0	0	0			No matches found	No matches found		No matches found	DDA for preferred ion	77680.3	430777	1.48479e+06	6.35471e+07	3.74708e+07	4.73933e+07	4.46554e+07	170415	5.01423e+07	7.27521e+06	336154	253253	2.54415e+06	1.18104e+06	1.27437e+06	2.09762e+07	864557	4.55301e+07	1.68267e+06	146121	3.14764e+07	1.59602e+06	101.389	193.514	0.051	-4.3	0.19975
FALSE			Unused	No results	No results	No results	No results	No results		607.315	11.968	0	0	0	0			No matches found	No matches found		No matches found	DDA for preferred ion	2.25066e+07	2.64508e+07	2.73848e+07	1.65697e+07	3.10368e+07	3.39722e+07	3.1897e+07	2.84207e+07	2.48888e+07	3.78232e+07	6.34565e+07	5.04894e+07	6.26392e+07	6.03202e+07	4.83304e+07	3.43586e+07	2.3948e+07	3.70917e+07	3.99181e+07	4.35536e+07	4.16894e+07	6.2392e+07	19.6525	35.784	1.497	0.58	0.0120131
TRUE	violacein	C20 H13 N3 O3	Not the top hit	No results	No results	No results	Full match	No results		343.095	6.188	1	0	0	0			No matches found	No matches found		No matches found	DDA for preferred ion	5.02339e+07	6.15953e+07	6.33376e+07	5.92291e+07	5.46686e+07	5.20079e+07	5.16225e+07	4.34189e+07	6.16042e+07	5.01932e+07	1.72507e+07	1.82796e+07	1.61984e+07	1.79384e+07	1.58467e+07	3.64648e+07	4.89112e+07	4.14712e+07	2.47819e+07	4.00506e+07	7.64336e+07	3.29125e+07	15.3313	42.227	0.431	-1.22	4.74103e-05
FALSE	nitrilotriacetic acid	C6 H9 N O6	Invalid mass	No results	No results	No results	Invalid mass	No results		191.042	1.454	5	0	0	0			No matches found	No matches found		No matches found	DDA for preferred ion	1.12396e+07	1.66974e+07	4.08684e+07	1.80715e+07	1.62486e+07	3.19903e+07	3.00564e+07	3.54132e+07	1.65124e+07	3.27324e+07	4.81263e+07	6.32618e+07	5.71905e+07	4.27088e+07	5.359e+07	3.11691e+07	2.70895e+07	5.57427e+07	6.14683e+07	6.35663e+06	3.42547e+07	6.59522e+07	40.941	46.3759	1.925	0.95	0.170089
FALSE	L-Valine	C5 H11 N O2	No results	No results	Invalid mass	No results	No results	No results		117.078	1.477	0	7	0	0		59.1	No matches found	Multiple matches found		No matches found	DDA for preferred ion	9.14434e+06	9.74207e+06	3.42363e+07	2.14425e+07	1.74538e+07	2.98384e+07	2.1731e+07	1.21979e+07	1.25639e+07	1.8826e+07	3.71143e+07	2.95879e+07	4.20026e+07	1.82931e+07	3.7082e+07	2.90952e+07	1.79411e+07	2.0672e+07	4.98776e+07	6.29521e+07	2.54452e+07	4.82595e+07	45.9879	39.5081	1.897	0.92	0.0162456
FALSE	12,13-Epoxytrichothec-9-ene-3,4,8,15-tetrol	C15 H22 O6	Full match	No results	No results	No results	Full match	No results		298.141	7.826	4	0	0	0			No matches found	No matches found		No matches found	DDA for preferred ion	6.29262e+07	3.61252e+07	3.98399e+07	2.27391e+07	2.29939e+07	2.18447e+07	1.76039e+07	2.46682e+07	2.15593e+07	2.13614e+07	1.90448e+07	2.05104e+07	2.43258e+07	2.91094e+07	2.05543e+07	3.47309e+07	2.93305e+07	3.18722e+07	2.26719e+07	3.83891e+07	3.24992e+07	3.43651e+07	50.7799	14.0495	1.057	0.08	0.381791
FALSE	1-[(9Z)-octadec-9-enoyl]-2-hexadecanoyl-sn-glycero-3-phospho-(1'-sn-glycerol)	C40 H77 O10 P	No match	No results	No results	No results	Full match	No results		748.526	12.857	7	0	0	0			No matches found	No matches found		No matches found	DDA for preferred ion	416832	1.87828e+06	2.75512e+06	6.2816e+07	2.55813e+06	1.26794e+07	478166	6.7126e+06	5.08029e+06	2.89272e+06	2.1118e+07	1.28896e+07	1.55262e+07	1.8174e+07	6.49898e+06	3.39005e+06	477716	1.80447e+06	6.38277e+06	5.03583e+06	4.14141e+06	9.1326e+06	192.775	87.3833	2.205	1.14	0.475401
FALSE	Taurine	C2 H7 N O3 S	No results	Invalid mass	No results	No results	No results	No results		125.013	1.229	0	0	1	0			No matches found	No matches found	80.6	No matches found	DDA for preferred ion	4.85258e+06	6.20333e+06	441072	1.11533e+06	5.69194e+06	8.62305e+06	6.18121e+06	1.24634e+06	789619	390461	8.6045e+06	1.81513e+07	1.00234e+07	9.12043e+06	3.16227e+06	71328.1	6.33767e+06	882432	9.36536e+06	6.27464e+07	4.52458e+06	1.13774e+07	85.8144	117.762	2.515	1.33	0.289566
TRUE			Unused	No results	No results	No results	No results	No results		257.124	2.069	0	0	0	0			No matches found	No matches found		No matches found	DDA for preferred ion	5.47693e+06	3.70545e+06	698506	953311	1.30886e+06	770221	790966	608882	417679	439341	5.15153e+07	4.02197e+07	4.76072e+07	6.27321e+07	4.10601e+07	7.77203e+06	1.41792e+07	1.82104e+07	1.47366e+07	1.12997e+07	1.10252e+06	3.83728e+07	115.035	67.6089	34.805	5.12	1.99506e-07
TRUE			Unused	No results	No results	No results	No results	No results		512.088	1.527	0	0	0	0			No matches found	No matches found		No matches found	DDA for preferred ion	1.95079e+07	2.75489e+07	5.08793e+06	3.64221e+07	3.55476e+07	3.31056e+07	6.27288e+07	4.29047e+07	3.98406e+07	4.70127e+07	5.32441e+06	369109	9.84997e+06	7.43836e+06	1.36331e+07	2.53204e+07	1.96893e+07	3.2364e+07	1.77105e+07	1.46487e+07	5.11517e+07	1.66838e+07	42.9166	63.2452	0.326	-1.62	0.0136138
TRUE	2-(Sulfomethyl)-1,3-thiazolidine-4-carboxylic acid	C5 H9 N O5 S2	No match	No results	No results	No results	Full match	No results		226.993	1.29	1	0	0	0			No matches found	No matches found		No matches found	DDA for preferred ion	1.5666e+07	1.01354e+07	3.07881e+06	9.04062e+06	9.78376e+06	2.03746e+06	5.70688e+06	1.07681e+07	1.36934e+07	9.17654e+06	5.65034e+07	5.86959e+07	6.26561e+07	6.08446e+07	5.49591e+07	2.09455e+07	1.72856e+07	2.56821e+07	3.95262e+07	5.2504e+07	1.33731e+07	6.52346e+07	49.7517	44.2991	4.878	2.29	1.61024e-05
TRUE	(4Z,7Z,10Z,19Z)-14-[(4Z,7Z,10Z,13Z,16Z,19Z)-4,7,10,13,16,19-Docosahexaenoyloxy]-4,7,10,12,16,19-docosahexaenoic acid	C44 H62 O4	Invalid mass	No results	No results	No results	Full match	No results		654.462	12.195	1	0	0	0			No matches found	No matches found		No matches found	DDA for preferred ion	1.94078e+07	2.01848e+07	1.19062e+07	1.76667e+07	1.55838e+07	2.23123e+07	1.62757e+07	4.20267e+07	1.57756e+07	2.62515e+07	5.83676e+07	6.25793e+07	4.87477e+07	5.22456e+07	6.08331e+07	1.74438e+07	2.30962e+07	4.10563e+07	4.57231e+07	4.937e+07	2.73181e+07	6.01501e+07	37.7638	42.2245	2.202	1.14	0.00202844
FALSE	NP-011548	C18 H34 O3	Full match	Full match	No results	No results	Partial match	Full match		298.251	11.544	14	0	2	0			No matches found	No matches found	78.8	Single match found	DDA for preferred ion	2.61365e+07	1.78776e+07	5.9018e+06	1.07101e+07	1.38093e+07	5.28254e+06	1.44696e+07	5.7197e+06	9.88351e+06	9.70638e+06	2.30172e+07	1.87407e+07	6.2557e+07	3.54745e+07	1.21288e+07	3.06321e+07	8.21181e+06	1.60962e+07	6.32194e+06	3.10409e+07	1.50803e+07	3.06703e+07	56.8071	60.8018	2.034	1.02	0.0629673
TRUE			No results	No results	No results	No results	No results	No results		147.945	4.929	0	0	0	0			No matches found	No matches found		No matches found	DDA for preferred ion	4.96627e+07	135904	242042	224705	166744	220724	252964	269989	263237	300291	1.40835e+07	3.21279e+06	1.36253e+07	6.25195e+07	5.90855e+07	167304	280433	322023	4.59753e+06	450993	365107	5.96167e+06	302.724	149.527	16.329	4.03	0.0456542
FALSE			No results	No results	No results	No results	No results	No results		132.041	2.247	0	0	0	0			No matches found	No matches found		No matches found	DDA for preferred ion	3.06291e+06	4.40879e+06	227801	718352	3.70045e+06	4.80426e+06	4.6829e+06	5.19444e+06	4.7759e+06	6.14359e+06	1.18394e+06	2.23291e+06	1.88219e+06	821270	879298	476417	6.44906e+06	7.67037e+06	3.66802e+06	6.25041e+07	6.69975e+06	2.89582e+06	50.2021	195.409	0.432	-1.21	0.801645
FALSE			Unused	No results	No results	No results	No results	No results		569.275	14.245	0	0	0	0			No matches found	No matches found		No matches found	DDA for preferred ion	1.76623e+07	2.06802e+07	8.48654e+06	4.82546e+06	9.85971e+06	1.51387e+07	1.79703e+07	6.15637e+06	2.05825e+06	2.11972e+06	1.36815e+07	6.23911e+07	5.22907e+06	4.5874e+07	3.51122e+07	1.43356e+06	1.96123e+07	1.3678e+07	2.10481e+07	3.47953e+07	1.34776e+07	2.89875e+07	67.7002	83.7152	2.151	1.1	0.175589
TRUE			Unused	No results	No results	No results	No results	No results		688.114	2.099	0	0	0	0			No matches found	No matches found		No matches found	DDA for other ion	3.38184e+07	1.25098e+07	6.8498e+06	1.78453e+07	2.25158e+07	9.32556e+06	1.36737e+07	2.7515e+07	6.22094e+07	2.81129e+07	1.68745e+06	1.00249e+06	1.01179e+07	1.20306e+07	2.60237e+06	2.29239e+07	3.01771e+07	2.74554e+07	9.65939e+06	7.95055e+06	2.86539e+07	1.29321e+07	71.2416	86.642	0.451	-1.15	0.0241568
TRUE	D-Ribulose 5-phosphate	C5 H11 O8 P	Full match	Not the top hit	Full match	Not the top hit	Not the top hit	Full match		230.019	1.361	20	8	8	16	Superpathway of mycolyl-arabinogalactan-peptidoglycan complex biosynthesis;Superpathway of histidine, purine, and pyrimidine biosynthesis;Superpathway of purine nucleotide salvage;Superpathway of rifamycin B biosynthesis;Purine nucleotides degradation II (aerobic);Superpathway of lipopolysaccharide biosynthesis;Other	64.2	No matches found	Multiple matches found	78.7	Multiple matches found	DDA for preferred ion	3.52471e+07	4.39095e+07	5.05563e+07	3.64556e+07	5.25467e+07	5.76733e+07	6.21798e+07	3.67352e+07	3.62635e+07	4.01308e+07	5.57161e+06	9.77416e+06	6.62084e+06	6.46749e+06	1.17172e+07	3.39066e+07	3.31756e+07	3.17989e+07	1.85704e+07	7.09566e+06	6.22469e+07	1.59455e+07	21.2164	70.4138	0.256	-1.96	0.00024282
TRUE			Unused	No results	No results	No results	No results	No results		312.008	1.731	0	0	0	0			No matches found	No matches found		No matches found	DDA for preferred ion	2.06642e+07	2.16705e+07	2.23897e+07	3.2715e+07	4.4169e+07	4.86206e+07	5.64637e+07	6.21684e+07	1.5079e+07	5.32096e+07	6.54844e+06	1.5824e+07	9.9991e+06	9.16154e+06	6.76608e+06	7.57209e+06	1.14583e+07	1.43982e+07	8.15503e+06	1.01364e+07	5.45669e+07	1.13885e+07	42.4513	37.9863	0.209	-2.26	1.08675e-06
FALSE			No results	No results	No results	No results	No results	No results		160.535	2.206	0	0	0	0			No matches found	No matches found		No matches found	DDA for other ion	4.12664e+07	2.84391e+07	9.26783e+06	6.26542e+06	2.21115e+07	4.6037e+07	1.50819e+07	5.94036e+07	6.21168e+07	4.64504e+07	1.34241e+07	1.80655e+07	9.22646e+06	2.55268e+07	8.43367e+06	1.51465e+07	2.30976e+07	3.5405e+07	2.57565e+07	5.06049e+07	5.33143e+07	3.01905e+07	59.7551	45.371	0.566	-0.82	0.185542
FALSE	NP-018716	C11 H20 O4	Full match	Full match	No results	No results	Partial match	No results		216.135	9.139	2	0	1	0			No matches found	No matches found	67.2	No matches found	DDA for preferred ion	6.21104e+07	3.59132e+07	7.54507e+06	3.04392e+07	2.96672e+07	4.94338e+06	2.60379e+07	6.36422e+06	2.72744e+07	6.25067e+06	2.96089e+07	2.70121e+07	1.59242e+07	1.47087e+07	1.85253e+07	3.3765e+07	3.2116e+07	2.37233e+07	1.10413e+07	2.95744e+07	3.88301e+07	2.87507e+07	78.5491	39.1846	0.74	-0.43	0.628206
TRUE	(2R)-1-{[(2-Aminoethoxy)(hydroxy)phosphoryl]oxy}-3-hydroxy-2-propanyl (7Z,10Z,13Z,16Z,19Z)-7,10,13,16,19-docosapentaenoate	C27 H46 N O7 P	No match	No results	No results	No results	Full match	No results		527.301	11.799	4	0	0	0			No matches found	No matches found		No matches found	DDA for preferred ion	1.04546e+07	1.07489e+07	9.15657e+06	1.08761e+07	9.00838e+06	1.10662e+07	9.562e+06	1.29239e+07	8.73901e+06	1.32269e+07	4.672e+07	4.04417e+07	6.17676e+07	5.67899e+07	4.56467e+07	1.83686e+07	8.97009e+06	1.75868e+07	1.6339e+07	3.49549e+07	1.56055e+07	4.88151e+07	12.9348	54.9473	3.128	1.65	0.00147383
TRUE	Isodomedin	C22 H32 O6	Not the top hit	No results	No results	No results	Full match	No results		392.22	9.233	6	0	0	0			No matches found	No matches found		No matches found	DDA for preferred ion	3.71187e+06	3.1854e+06	3.01078e+06	2.93558e+06	2.72707e+06	3.27187e+06	3.25429e+06	5.61481e+06	1.96626e+06	1.42544e+06	1.30548e+07	1.29826e+07	5.68304e+07	3.51087e+07	2.37011e+07	1.35007e+07	5.78034e+07	6.16979e+07	3.73662e+07	5.29638e+07	4.60875e+06	4.79189e+07	34.0738	49.4335	10.397	3.38	1.92834e-08
FALSE			No results	No results	No results	No results	No results	No results		115.062	1.435	0	0	0	0			No matches found	No matches found		No matches found	DDA for preferred ion	1.66613e+07	1.88744e+07	2.20026e+07	2.0432e+07	1.58013e+07	2.33165e+07	2.04606e+07	2.09662e+07	1.41481e+07	1.79086e+07	2.13552e+07	1.43601e+07	3.26318e+07	4.08772e+07	2.72525e+07	3.60953e+07	2.2771e+07	2.58361e+07	3.97402e+07	6.16847e+07	2.89461e+07	3.76198e+07	15.1906	30.268	1.3	0.38	0.00514957
TRUE	S-sulfanylglutathione	C10 H17 N3 O6 S2	Not the top hit	No results	No results	Partial match	Partial match	Full match		339.056	1.869	2	0	0	2	Other		No matches found	No matches found		Single match found	DDA for preferred ion	5.36469e+06	5.59793e+06	3.14716e+07	6.16176e+07	2.53645e+06	6.0756e+06	9.07902e+06	6.38769e+06	5.16389e+06	1.06003e+07	2.55296e+06	947144	527091	3.63644e+06	306590	6.49135e+06	5.57844e+06	6.39612e+06	2.40175e+06	2.88464e+06	8.77473e+06	3.87238e+06	127.928	70.1838	0.441	-1.18	0.00336722
FALSE			No results	No results	No results	No results	No results	No results		127.887	14.27	0	0	0	0			No matches found	No matches found		No matches found	DDA for preferred ion	4.36795e+07	6.04091e+07	2.96578e+07	5.65905e+07	4.16538e+07	3.21904e+07	3.98002e+07	4.03416e+07	4.82878e+07	4.72972e+07	4.82332e+07	4.2197e+07	6.11567e+07	4.75049e+07	3.52957e+07	4.72117e+07	4.00608e+07	3.73077e+07	4.69931e+07	4.24332e+07	6.23176e+07	5.7865e+07	23.9137	20.8934	0.929	-0.11	0.478934
FALSE			Unused	No results	No results	No results	No results	No results		992.217	3.714	0	0	0	0			No matches found	No matches found		No matches found	DDA for other ion	3.02191e+07	4.02212e+07	1.83186e+07	108868	3.94953e+07	2.28009e+07	4.68299e+07	1.75182e+07	3.45983e+07	2.13097e+07	3.66755e+06	4.49836e+06	1.04278e+07	5.71195e+06	1.04067e+07	1.97298e+07	2.12009e+07	6.11036e+07	1.24944e+07	1.08524e+07	3.89025e+07	1.31874e+07	51.5371	98.1074	0.339	-1.56	0.46745
TRUE	glu-ser	C8 H14 N2 O6	Full match	No results	No results	No results	Full match	No results		234.085	1.411	5	0	0	0			No matches found	No matches found		No matches found	DDA for preferred ion	3.87639e+06	4.20271e+06	4.09267e+06	3.24591e+06	3.7699e+06	3.74213e+06	4.86192e+06	5.41762e+06	4.02396e+06	5.45832e+06	6.02482e+07	5.09339e+07	4.93001e+07	4.80817e+07	4.60797e+07	1.79952e+07	6.89666e+06	1.89911e+07	2.58896e+07	6.1072e+07	6.16389e+06	5.79278e+07	15.6338	55.2553	9.398	3.23	9.89465e-06
FALSE	(2-(Dimethoxymethyl)-1-heptenyl)benzene	C16 H24 O2	Full match	No results	No results	No results	Full match	No results		248.177	10.583	5	0	0	0			No matches found	No matches found		No matches found	DDA for preferred ion	6.10717e+07	1.62241e+07	7.78084e+06	2.01578e+07	1.42847e+07	2.50547e+07	1.72404e+07	1.8544e+07	3.97082e+07	1.29452e+07	1.36237e+07	1.89442e+07	2.27533e+07	1.2983e+07	2.07765e+07	2.31917e+07	1.75207e+07	1.7125e+07	1.79312e+07	3.44331e+07	2.54526e+07	2.63076e+07	70.6421	20.7101	1.034	0.05	0.519829
FALSE			Unused	No results	No results	No results	No results	No results		425.143	1.901	0	0	0	0			No matches found	No matches found		No matches found	DDA for preferred ion	2.05342e+07	3.86693e+07	1.97975e+07	4.1921e+07	2.93259e+07	1.87607e+07	2.6478e+07	3.46973e+07	2.01991e+07	3.4803e+07	9.87951e+06	8.00931e+06	1.58084e+07	1.48143e+07	1.06692e+07	2.31487e+07	3.04288e+07	3.13344e+07	1.72785e+07	6.08074e+07	3.93721e+07	2.18054e+07	30.035	55.669	0.554	-0.85	0.01809
FALSE			Unused	No results	No results	No results	No results	No results		352.258	13.641	0	0	0	0			No matches found	No matches found		No matches found	DDA for preferred ion	2.37213e+07	4.63918e+07	2.08448e+07	8.58191e+06	2.26612e+07	2.46947e+07	4.74486e+07	3.83407e+07	3.90692e+07	2.56205e+07	5.59433e+07	5.33879e+07	6.08014e+07	2.8229e+07	5.96385e+07	1.53002e+07	4.10527e+07	2.15761e+07	4.55771e+07	1.78133e+07	3.58059e+07	6.17883e+07	43.0093	52.3642	1.726	0.79	0.49902
TRUE			No results	No results	No results	No results	No results	No results		132.089	1.375	0	0	0	0			No matches found	No matches found		No matches found	DDA for preferred ion	7.09457e+06	6.94025e+06	4.54783e+06	6.78207e+06	6.82931e+06	1.02151e+07	8.56155e+06	1.10178e+07	4.70482e+06	7.22878e+06	4.98561e+07	5.05997e+07	6.07836e+07	5.80656e+07	5.67426e+07	2.55865e+07	8.24549e+06	2.56935e+07	3.51272e+07	4.92641e+07	1.04058e+07	6.09303e+07	25.3146	44.8067	5.855	2.55	1.17961e-05
FALSE	D-4'-Phosphopantothenate	C9 H18 N O8 P	Not the top hit	No results	No results	Partial match	Partial match	Full match		299.077	2.13	2	0	0	5	Other		No matches found	No matches found		Single match found	DDA for preferred ion	1.94173e+07	3.21495e+07	1.44943e+06	3.65614e+07	2.20715e+07	5.73826e+07	3.42863e+07	6.04252e+07	8.72584e+06	3.74676e+07	1.32302e+07	1.44421e+07	1.26465e+07	1.43044e+07	1.3332e+07	1.50718e+07	2.3955e+07	2.83246e+07	1.2733e+07	5.35462e+07	4.92846e+07	2.02774e+07	59.2097	46.7074	0.411	-1.28	0.398037
FALSE			Unused	No results	No results	No results	No results	No results		569.369	12.7	0	0	0	0			No matches found	No matches found		No matches found	DDA for preferred ion	3.65681e+07	2.78841e+07	1.44356e+07	3.01673e+07	4.17099e+07	3.56613e+07	2.38427e+07	5.17205e+07	6.03652e+07	3.54792e+07	1.98194e+07	2.4495e+07	1.60097e+07	1.66392e+07	1.9704e+07	3.02109e+07	5.4261e+07	2.65676e+07	2.95772e+07	2.30478e+07	4.99458e+07	3.20554e+07	36.8829	47.0821	0.642	-0.64	0.0321646
FALSE			Unused	No results	No results	No results	No results	No results		569.369	12.498	0	0	0	0			No matches found	No matches found		No matches found	DDA for preferred ion	1.54851e+07	1.38833e+07	1.40118e+07	1.01621e+07	1.9353e+07	2.02424e+07	1.69701e+07	1.77209e+07	6.03652e+07	1.66033e+07	3.25306e+07	3.83305e+07	2.38735e+07	2.74505e+07	2.8994e+07	2.34854e+07	1.49634e+07	1.86579e+07	3.45171e+07	2.46802e+07	2.36854e+07	3.11168e+07	72.1909	40.0368	1.314	0.39	0.199662
FALSE			No results	No results	No results	No results	No results	No results		153.008	1.734	0	0	0	0			No matches found	No matches found		No matches found	DDA for preferred ion	6.01035e+06	6.94303e+06	4.56708e+07	9.06989e+06	1.52243e+07	2.20985e+07	1.96008e+07	1.6783e+07	1.90187e+07	1.55275e+07	9.34531e+06	2.36414e+07	9.91588e+06	1.40227e+07	5.63173e+06	1.71804e+07	1.2916e+07	1.69844e+07	1.46685e+07	6.02946e+07	2.24411e+07	1.89433e+07	67.8053	66.5337	0.844	-0.24	0.705295
TRUE	Actinorhodine	C32 H26 O14	No match	No results	No results	No results	Partial match	Full match		634.133	1.252	2	0	0	0			No matches found	No matches found		Single match found	DDA for preferred ion	4.46353e+07	5.11462e+07	2.98591e+07	3.43498e+07	4.84342e+07	3.71198e+07	4.30274e+07	3.81886e+07	6.02011e+07	3.6824e+07	4.87864e+06	5.37348e+06	1.04037e+07	1.01835e+07	5.99755e+06	4.45053e+07	3.8586e+07	3.51326e+07	2.05567e+07	1.46249e+07	5.67946e+07	1.35304e+07	23.4112	77.8221	0.238	-2.07	0.00084587
FALSE			No results	No results	No results	No results	No results	No results		125.531	2.82	0	0	0	0			No matches found	No matches found		No matches found	DDA for preferred ion	3.72181e+07	3.98295e+07	1.54029e+07	1.33524e+06	4.87417e+07	2.30006e+07	4.05036e+07	2.08793e+07	3.21442e+07	2.91965e+07	1.90209e+07	2.00398e+07	2.81028e+07	2.61942e+07	2.78228e+07	3.63732e+07	1.53586e+07	3.34e+07	2.94268e+07	6.01786e+07	4.44683e+07	3.53867e+07	48.8704	27.7911	0.796	-0.33	0.727466
FALSE	TU4153400	C25 H32 O8	Not the top hit	No results	No results	No results	Full match	No results		460.21	9.679	6	0	0	0			No matches found	No matches found		No matches found	DDA for preferred ion	1.05698e+07	5.51325e+07	6.00773e+07	5.06211e+07	4.75945e+07	4.48175e+07	3.81795e+07	4.39207e+07	5.85614e+07	5.20859e+07	5.26021e+07	3.82689e+07	3.03344e+07	4.48577e+07	2.63473e+06	5.00677e+07	3.35718e+07	5.48271e+07	5.25602e+07	8.67929e+06	6.98172e+07	5.79944e+07	32.619	54.5094	0.831	-0.27	0.181808
TRUE			Unused	No results	No results	No results	No results	No results		608.21	8.852	0	0	0	0			No matches found	No matches found		No matches found	DDA for preferred ion	5.74771e+07	3.50286e+07	5.86568e+07	6.00034e+07	3.40644e+07	4.81528e+07	3.41136e+07	4.78207e+07	2.44056e+07	3.69113e+07	1.34157e+07	1.38535e+07	8.82849e+06	7.37811e+06	6.97958e+06	4.2697e+07	2.70751e+07	1.93565e+07	7.50483e+06	9.37343e+06	6.03305e+07	1.66051e+07	29.721	69.996	0.275	-1.86	7.18897e-05
FALSE			No results	No results	No results	No results	No results	No results		185.079	1.462	0	0	0	0			No matches found	No matches found		No matches found	DDA for preferred ion	427457	473863	1.12693e+07	568747	509663	575029	519948	672685	513085	500051	3.27998e+06	1.39597e+06	2.18107e+06	2.25822e+06	426423	671824	436333	407409	1.87948e+06	5.963e+07	753486	2.39244e+06	216.682	234.818	3.175	1.67	0.20986
FALSE			No results	No results	No results	No results	No results	No results		263.865	5.448	0	0	0	0			No matches found	No matches found		No matches found	DDA for preferred ion	318500	1.4393e+07	3.30152e+06	101781	4.65047e+07	83214	89919.5	87674.4	123600	82282.6	269006	214378	1.74808e+06	626691	1.54911e+06	5.1516e+07	5.96042e+07	85287.7	1.09257e+06	150415	165535	1.18219e+06	221.603	200.15	7.142	2.84	0.454926
FALSE			No results	No results	No results	No results	No results	No results		610.136	2.097	0	0	0	0			No matches found	No matches found		No matches found	DDA for other ion	1.91473e+07	3.08405e+07	4.8773e+07	4.20579e+07	3.7391e+07	3.60383e+07	4.10998e+07	3.89127e+07	3.99462e+07	5.94129e+07	2.16105e+06	2.0822e+07	7.36495e+06	1.59371e+07	1.10919e+07	3.32344e+07	2.17802e+07	3.38953e+07	2.97357e+07	3.97589e+07	5.59323e+07	3.19186e+07	25.8578	53.2899	0.571	-0.81	0.00661659
FALSE			Unused	No results	No results	No results	No results	No results		196.998	1.739	0	0	0	0			No matches found	No matches found		No matches found	DDA for preferred ion	5.74089e+06	1.06215e+07	5.93155e+07	7.88999e+06	1.28281e+07	1.86403e+07	1.71992e+07	1.44482e+07	1.4693e+07	1.37342e+07	5.71504e+06	2.07547e+07	1.02784e+07	1.05442e+07	4.66455e+06	1.74175e+07	1.8185e+07	1.5727e+07	1.33175e+07	5.79707e+07	1.95753e+07	1.90026e+07	91.7884	69.4948	0.971	-0.04	0.621471
FALSE			Unused	No results	No results	No results	No results	No results		244.975	1.656	0	0	0	0			No matches found	No matches found		No matches found	DDA for preferred ion	3.64556e+07	3.50065e+07	2.58789e+07	2.65608e+07	2.83983e+07	3.21422e+07	3.26554e+07	2.81187e+07	2.3728e+07	1.88227e+07	4.04103e+07	3.18527e+07	5.29895e+07	4.75194e+07	3.93775e+07	3.09168e+07	2.48055e+07	3.4717e+07	1.93927e+07	5.92474e+07	3.99237e+07	5.27833e+07	20.6869	26.4244	1.322	0.4	0.217994
FALSE	4-Undecylbenzenesulfonic acid	C17 H28 O3 S	Full match	No results	No results	No results	Full match	No results		312.176	12.169	1	0	0	0			No matches found	No matches found		No matches found	DDA for preferred ion	3.86021e+07	5.92461e+07	2.79355e+06	3.13061e+06	8.13973e+06	1.20283e+07	1.45754e+07	3.57762e+07	3.07558e+07	5.48463e+07	4.29983e+07	2.48135e+07	2.16114e+07	3.32214e+07	1.15897e+07	8.83996e+06	1.3426e+07	1.50004e+07	8.10525e+06	1.92142e+07	3.33356e+07	1.89067e+07	81.968	69.0223	0.567	-0.82	0.871094
TRUE			No results	No results	No results	No results	No results	No results		695.109	1.459	0	0	0	0			No matches found	No matches found		No matches found	DDA for preferred ion	1.17465e+07	1.58583e+07	5.90354e+07	3.16225e+07	2.41199e+07	2.0785e+07	2.44626e+07	1.5542e+07	3.78253e+07	1.57882e+07	410561	312776	1.53681e+06	1.48321e+06	774634	2.14747e+07	2.18654e+07	2.48332e+07	1.40825e+07	300060	3.16556e+07	1.79622e+06	58.7874	119.528	0.057	-4.14	0.00342553
TRUE			Unused	No results	No results	No results	No results	No results		361.274	12.136	0	0	0	0			No matches found	No matches found		No matches found	DDA for preferred ion	353767	446685	330446	625138	478246	406539	319403	469426	323036	456266	5.18086e+07	4.18171e+07	4.71474e+07	5.88089e+07	4.59198e+07	1.2425e+07	2.2915e+06	1.57927e+07	1.92055e+07	3.60462e+07	605569	4.53452e+07	21.4349	62.8654	74.88	6.23	3.04311e-07
TRUE	Oxaloglutarate	C7 H8 O7	Not the top hit	No results	No results	No results	Partial match	Full match		204.027	1.346	2	0	0	0			No matches found	No matches found		Single match found	DDA for preferred ion	2.09435e+07	1.53249e+07	6.08102e+06	1.34359e+07	1.39376e+07	5.81123e+06	1.11203e+07	2.67186e+07	2.4788e+07	1.76603e+07	4.87406e+07	5.28346e+07	5.7732e+07	5.87035e+07	5.18046e+07	3.28424e+07	3.49427e+07	4.31981e+07	3.93792e+07	4.81074e+07	2.17586e+07	6.22735e+07	45.4558	24.5951	2.862	1.52	5.00506e-05
TRUE			Unused	No results	No results	No results	No results	No results		273.096	1.83	0	0	0	0			No matches found	No matches found		No matches found	DDA for preferred ion	1.24635e+07	1.3589e+07	5.86992e+07	3.46147e+07	9.35049e+06	7.27175e+06	6.43576e+06	7.33864e+06	1.57338e+07	6.0287e+06	2.41361e+06	1.06841e+06	655493	1.53129e+06	1.36911e+06	5.45067e+06	1.23753e+07	4.355e+06	3.3537e+06	4.42491e+06	1.59961e+07	4.21181e+06	101.71	97.0911	0.263	-1.93	0.000275982
TRUE			No results	No results	No results	No results	No results	No results		137.916	5.954	0	0	0	0			No matches found	No matches found		No matches found	DDA for preferred ion	1.92871e+06	2.51971e+06	955669	5.85678e+07	8.61057e+06	2.43698e+07	2.10964e+07	2.84042e+07	2.16818e+07	2.83787e+07	78346.3	80603.9	3.79478e+06	3.19076e+06	3.93917e+06	973597	2.30133e+06	2.81094e+07	3.8476e+06	210051	3.1149e+07	3.54226e+06	89.2807	172.07	0.114	-3.14	0.00781732
FALSE			No results	No results	No results	No results	No results	No results		141.089	1.464	0	0	0	0			No matches found	No matches found		No matches found	DDA for preferred ion	435612	482903	8.73105e+06	579597	519386	585999	529867	462426	522873	509591	2.72557e+06	1.02441e+06	1.26736e+06	1.43257e+06	256899	452586	444657	744070	1.3417e+06	5.85374e+07	750789	1.56257e+06	199.568	249.931	2.081	1.06	0.319964
FALSE	Pentadecanoic acid	C15 H30 O2	Full match	Full match	No results	No results	Full match	Full match		242.224	12.297	15	0	2	0			No matches found	No matches found	83.1	Single match found	DDA for preferred ion	2.81625e+07	2.54774e+07	2.87964e+07	2.06273e+07	2.06098e+07	2.501e+07	2.57228e+07	2.02911e+07	1.63231e+07	3.12868e+07	3.91906e+07	3.92075e+07	5.85289e+07	5.51248e+07	3.81566e+07	3.23368e+07	2.47945e+07	3.2618e+07	3.52846e+07	5.5338e+07	3.58279e+07	5.38645e+07	20.4163	23.4968	1.503	0.59	0.00102015
TRUE			Unused	No results	No results	No results	No results	No results		636.509	12.833	0	0	0	0			No matches found	No matches found		No matches found	DDA for preferred ion	2.5873e+06	3.02193e+06	1.29664e+06	4.94541e+06	3.46999e+06	5.07561e+06	2.76864e+06	7.29595e+06	2.28983e+06	6.3365e+06	5.17269e+07	3.91597e+07	4.87575e+07	4.46439e+07	4.48566e+07	1.77694e+07	4.6914e+06	2.42704e+07	2.1486e+07	5.82979e+07	4.79891e+06	5.55143e+07	46.0924	50.9041	11.568	3.53	2.94732e-06
FALSE			No results	No results	No results	No results	No results	No results		255.705	3.399	0	0	0	0			No matches found	No matches found		No matches found	DDA for preferred ion	4.96559e+07	2.66884e+07	4.54521e+07	7.10837e+06	378379	1.04136e+07	3.31254e+07	2.08379e+07	1.46715e+07	2.86726e+07	4.87215e+06	3.17357e+06	1.47197e+07	1.40915e+07	1.37291e+07	4.91497e+07	9.91054e+06	1.16275e+07	3.27291e+07	5.80742e+07	3.44248e+07	1.71342e+07	70.4123	80.5124	0.498	-1.01	0.844013
TRUE			Unused	No results	No results	No results	No results	No results		388.222	11.154	0	0	0	0			No matches found	No matches found		No matches found	DDA for preferred ion	1.18717e+06	895655	726985	786230	914836	1.30716e+06	1.2068e+06	1.55663e+06	773000	956150	4.24568e+07	3.97522e+07	4.14651e+07	2.91259e+07	3.97416e+07	5.39749e+06	854505	1.07419e+07	1.36672e+07	5.79737e+07	1.3658e+06	4.18132e+07	23.9919	68.4875	30.614	4.94	7.36514e-05
FALSE			Unused	No results	No results	No results	No results	No results		217.935	1.274	0	0	0	0			No matches found	No matches found		No matches found	DDA for preferred ion	2.79863e+07	2.47174e+07	2.80614e+07	2.4708e+07	2.55043e+07	3.21684e+07	5.79727e+07	3.15802e+07	2.26247e+07	2.61109e+07	1.12154e+07	1.04014e+07	2.26982e+07	1.57001e+07	1.90603e+07	3.13639e+07	3.30205e+07	3.32417e+07	3.36042e+07	3.15461e+07	4.03884e+07	2.89268e+07	32.1365	37.2658	0.716	-0.48	0.0224347
TRUE			Unused	No results	No results	No results	No results	No results		271.993	1.54	0	0	0	0			No matches found	No matches found		No matches found	DDA for preferred ion	4.76372e+07	5.79174e+07	1.84362e+07	4.92827e+07	4.5579e+07	5.78612e+07	5.24403e+07	4.86242e+07	4.96682e+07	3.14009e+07	6.09809e+06	3.66774e+06	1.01263e+07	8.87125e+06	7.52671e+06	4.43216e+07	4.87893e+07	1.49964e+07	2.41847e+07	1.35818e+06	7.12968e+07	1.12849e+07	27.0731	99.3489	0.158	-2.66	0.0019866
TRUE	Carnosine	C9 H14 N4 O3	Not the top hit	No results	Full match	No results	Partial match	Full match		226.106	2.176	8	1	0	0		77	No matches found	Single match found		Single match found	DDA for preferred ion	2.08354e+07	3.90813e+07	4.93535e+07	3.74191e+07	2.66373e+07	5.61919e+07	1.92181e+07	4.02725e+07	5.7582e+07	4.18797e+07	4.90251e+06	6.29789e+06	1.94932e+07	1.95158e+07	1.35064e+07	2.53095e+07	3.04494e+07	2.73281e+07	1.58675e+07	1.54873e+07	5.70768e+07	2.29081e+07	35.6216	45.8471	0.401	-1.32	0.000224499
FALSE			Unused	No results	No results	No results	No results	No results		741.194	2.135	0	0	0	0			No matches found	No matches found		No matches found	DDA for other ion	5.75678e+07	1.63731e+07	3.04334e+06	3.2012e+06	6.70971e+06	1.28229e+07	1.61451e+07	1.55731e+06	897447	1.86036e+06	475885	750002	1.70003e+06	4.66414e+06	1.98386e+06	1.75229e+07	219762	1.61925e+06	2.41912e+07	850177	7.06889e+06	1.93826e+06	145.221	162.417	0.274	-1.87	0.0777027
FALSE			No results	No results	No results	No results	No results	No results		263.865	5.156	0	0	0	0			No matches found	No matches found		No matches found	DDA for preferred ion	1.16056e+07	1.6842e+07	4.42669e+07	120930	104656	101494	113170	112397	90222.6	108668	662756	370626	3.06159e+07	2.21811e+07	3.53747e+06	81965	809108	100072	5.75015e+07	158134	157638	1.10944e+06	194.89	176.36	7.038	2.82	0.431999
TRUE			Unused	No results	No results	No results	No results	No results		355.254	12.193	0	0	0	0			No matches found	No matches found		No matches found	DDA for preferred ion	1.69485e+07	2.96823e+07	1.82464e+07	5.75006e+07	1.8923e+07	2.11371e+07	1.86829e+07	3.56148e+07	2.13664e+07	5.18366e+07	5.6581e+06	5.37325e+06	2.51864e+06	2.44382e+06	2.65536e+06	2.75644e+07	1.38941e+07	1.04728e+07	3.76156e+06	2.18956e+06	3.09156e+07	7.09642e+06	49.1833	98.0645	0.23	-2.12	0.000118779
TRUE			Unused	No results	No results	No results	No results	No results		268.1	4.378	0	0	0	0			No matches found	No matches found		No matches found	DDA for preferred ion	4.69085e+07	4.89244e+07	4.75111e+07	5.74764e+07	5.70013e+07	4.30545e+07	5.24343e+07	3.68025e+07	4.54041e+07	1.06414e+07	8.20694e+06	7.04269e+06	1.30379e+07	1.31744e+07	9.41459e+06	3.73914e+07	8.30487e+06	3.00123e+07	1.71558e+07	2.08633e+07	7.19856e+07	1.55996e+07	30.6442	55.469	0.217	-2.21	4.95213e-05
FALSE			Unused	No results	No results	No results	No results	No results		361.079	3.109	0	0	0	0			No matches found	No matches found		No matches found	DDA for preferred ion	758601	1.00478e+07	2.29953e+07	5.70213e+07	1.92694e+06	2.30789e+07	5.46916e+06	2.57577e+07	1.45413e+07	2.49201e+07	317290	1.33926e+06	1.94155e+07	2.55076e+07	977961	2.15832e+07	4.55442e+07	5.06094e+07	1.64693e+06	1.11753e+06	2.71743e+07	1.24566e+07	87.7471	115.36	0.458	-1.13	0.271847
TRUE	GDP-D-mannose	C16 H25 N5 O16 P2	Full match	Partial match	Full match	Partial match	Partial match	Full match		605.077	1.806	9	2	3	3	Other	80.7	No matches found	Multiple matches found	87.1	Multiple matches found	DDA for preferred ion	2.81032e+07	2.73492e+07	9.3224e+06	2.70395e+07	2.81707e+07	2.95484e+07	5.69282e+07	1.73873e+07	2.80353e+07	1.25849e+07	2.93139e+06	2.73981e+06	9.44238e+06	5.44216e+06	5.56184e+06	1.93712e+07	2.39054e+07	1.46799e+07	5.50782e+06	6.70425e+06	4.06923e+07	7.84894e+06	47.9725	76.8979	0.193	-2.37	0.000219196
TRUE			No results	No results	No results	No results	No results	No results		88.0511	2.16	0	0	0	0			No matches found	No matches found		No matches found	DDA for preferred ion	4.52048e+06	5.21158e+06	1.49057e+06	538946	5.09507e+06	5.5498e+06	6.89152e+06	4.5263e+06	4.29642e+06	6.03682e+06	3.61707e+07	2.37987e+07	2.47953e+07	2.2642e+07	2.08283e+07	1.65645e+07	1.23178e+07	2.09238e+07	3.87803e+07	5.68514e+07	7.00179e+06	2.86681e+07	43.5411	45.0873	4.094	2.03	1.60518e-05
FALSE	Plumbagin	C11 H8 O3	Full match	No results	No results	No results	Not the top hit	Full match		188.047	8.672	5	0	0	0			No matches found	No matches found		Single match found	DDA for preferred ion	7.15961e+06	5.77627e+06	5.66893e+07	4.04848e+07	9.94991e+06	9.8933e+06	1.48388e+07	6.65925e+06	1.05085e+07	9.05695e+06	3.53749e+06	6.45611e+06	8.77313e+06	4.63452e+06	985372	1.68193e+07	9.65751e+06	9.68229e+06	4.74071e+06	1.93895e+06	1.39893e+07	8.55329e+06	104.062	65.2965	0.611	-0.71	0.0146172
TRUE	4147610	C19 H37 N O4	Full match	No results	No results	No results	Full match	No results		343.272	11.868	3	0	0	0			No matches found	No matches found		No matches found	DDA for preferred ion	1.30203e+07	9.15387e+06	6.77342e+06	2.50354e+07	1.073e+07	7.59372e+06	7.19717e+06	7.95146e+06	7.33856e+06	1.12983e+07	2.98961e+07	2.70693e+07	5.65237e+07	4.04055e+07	2.84843e+07	1.67794e+07	1.07411e+07	1.85292e+07	1.47782e+07	2.88909e+07	1.26286e+07	3.40006e+07	50.8794	46.4187	2.692	1.43	0.000697144
FALSE	Monobutyl phthalate	C12 H14 O4	Full match	Full match	No results	No results	Full match	No results		222.089	8.805	23	0	1	0			No matches found	No matches found	72.4	No matches found	DDA for preferred ion	1.8864e+07	5.04603e+07	4.69667e+07	2.79259e+07	3.58293e+07	2.83018e+07	3.32865e+07	3.20322e+07	3.39059e+07	2.88015e+07	5.4989e+07	5.62637e+07	3.78149e+07	4.94914e+07	5.12694e+07	4.77462e+07	3.24226e+07	3.03671e+07	4.54452e+07	2.59928e+07	4.56564e+07	5.94046e+07	31.1265	37.1549	1.301	0.38	0.35503
FALSE			No results	No results	No results	No results	No results	No results		1836.97	14.238	0	0	0	0			No matches found	No matches found		No matches found	DDA for other ion	276578	792109	4.36399e+07	3.32006e+07	4.99786e+07	4.25247e+07	5.62216e+07	2.19058e+07	5.41643e+07	2.02867e+07	3.38616e+06	1.19293e+07	3.12859e+07	2.24567e+07	3.0632e+07	2.21326e+07	1.31863e+07	3.39193e+07	1.75913e+07	1.88574e+07	5.38072e+07	2.64022e+07	64.9035	43.0529	0.491	-1.03	0.98519
TRUE	2066503	C24 H34 O6	Not the top hit	No results	No results	No results	Full match	No results		418.236	13.502	4	0	0	0			No matches found	No matches found		No matches found	DDA for preferred ion	8.59179e+06	1.54409e+07	4.24299e+06	2.88812e+07	7.57467e+06	1.06119e+07	1.3994e+07	9.4002e+06	6.3641e+06	6.41329e+06	2.20254e+07	2.70528e+07	3.39084e+07	5.62076e+07	2.12655e+07	2.13524e+07	9.48883e+06	1.23179e+07	2.11856e+07	1.16736e+07	1.29806e+07	3.01028e+07	63.5777	54.8721	2.319	1.21	0.01573
TRUE			Unused	No results	No results	No results	No results	No results		173.998	4.019	0	0	0	0			No matches found	No matches found		No matches found	DDA for preferred ion	2.10174e+06	5.32673e+06	1.6185e+06	111446	3.6099e+06	2.51832e+06	1.53672e+06	6.30773e+06	1.90266e+06	2.93247e+06	1.75343e+07	2.65086e+07	1.78397e+07	1.75075e+07	2.00264e+07	8.60871e+06	2.84914e+06	2.12657e+07	2.8125e+07	5.61681e+07	3.36365e+06	2.62656e+07	65.9137	55.908	7.809	2.97	0.000204331
FALSE			Unused	No results	No results	No results	No results	No results		373.908	14.152	0	0	0	0			No matches found	No matches found		No matches found	DDA for preferred ion	4.05397e+07	4.64243e+07	1.8073e+07	2.60809e+07	4.50797e+07	4.55701e+07	3.4584e+07	3.8508e+07	4.23619e+07	4.8175e+07	5.61005e+07	4.73381e+07	3.95358e+07	4.20275e+07	4.08698e+07	4.34567e+07	4.25871e+07	4.71699e+07	4.99641e+07	4.69584e+07	6.23317e+07	5.58222e+07	25.2892	24.7207	0.896	-0.16	0.421033
TRUE			Unused	No results	No results	No results	No results	No results		348.227	12.332	0	0	0	0			No matches found	No matches found		No matches found	DDA for preferred ion	1.50426e+07	1.73061e+07	7.97918e+06	9.56725e+06	1.36569e+07	1.76356e+07	1.43957e+07	2.19765e+07	1.16651e+07	1.73942e+07	5.60874e+07	5.05865e+07	4.69877e+07	4.55677e+07	4.69706e+07	3.1692e+07	3.16796e+07	3.41923e+07	3.28093e+07	5.43918e+07	2.15318e+07	5.44254e+07	27.0453	30.9172	2.528	1.34	4.44006e-07
TRUE			Unused	No results	No results	No results	No results	No results		274.973	1.614	0	0	0	0			No matches found	No matches found		No matches found	DDA for preferred ion	3.91226e+07	3.66713e+07	2.37426e+07	5.60682e+07	4.04583e+07	3.69574e+07	3.44837e+07	2.9374e+07	3.69296e+07	3.85232e+07	926726	529280	7.45893e+06	5.74175e+06	4.1711e+06	2.98405e+07	2.80349e+07	3.14908e+07	6.76027e+06	2.68828e+07	5.45673e+07	9.26962e+06	21.8655	90.4655	0.17	-2.56	0.00288284
FALSE			No results	No results	No results	No results	No results	No results		113.986	14.284	0	0	0	0			No matches found	No matches found		No matches found	DDA for preferred ion	3.94605e+07	3.6098e+07	5.59895e+07	2.62578e+07	3.94356e+07	3.41838e+07	4.26382e+07	3.41541e+07	2.81126e+07	3.03283e+07	5.41696e+07	4.82789e+07	4.93626e+07	1.53297e+07	2.88372e+07	4.99407e+07	3.35553e+07	2.70011e+07	3.17033e+07	2.71361e+07	5.1898e+07	4.64425e+07	25.939	45.0954	0.895	-0.16	0.400726
TRUE			Unused	No results	No results	No results	No results	No results		435.244	12.155	0	0	0	0			No matches found	No matches found		No matches found	DDA for preferred ion	907984	940985	798600	1.35651e+06	1.8988e+06	2.70149e+06	3.83335e+06	3.04426e+06	1.91332e+06	1.1239e+06	3.77561e+06	5.04342e+06	4.72238e+07	5.56275e+07	2.24376e+07	1.00348e+07	4.704e+06	1.12012e+07	3.8117e+06	1.90273e+07	2.31003e+06	1.27269e+07	53.5464	98.3615	5.509	2.46	5.44363e-05
FALSE			Unused	No results	No results	No results	No results	No results		267.012	1.274	0	0	0	0			No matches found	No matches found		No matches found	DDA for preferred ion	5.02166e+07	4.70789e+07	4.81322e+07	4.80845e+07	4.71084e+07	4.23561e+07	5.55526e+07	4.02494e+07	4.68945e+07	4.0512e+07	1.39761e+07	1.51467e+07	2.94593e+07	2.31071e+07	1.98266e+07	4.98064e+07	5.28608e+07	5.41827e+07	5.23959e+07	3.76461e+07	6.95932e+07	3.58948e+07	11.9967	47.3345	0.516	-0.96	0.0080646
TRUE	1,1-Diethyl-3-oxo-2-triazanolate	C4 H10 N3 O2	No results	No results	No results	No results	Full match	No results		132.078	3.599	1	0	0	0			No matches found	No matches found		No matches found	DDA for preferred ion	5.08063e+06	4.75171e+06	1.92056e+06	1.34295e+06	5.47287e+06	5.4755e+06	5.48377e+06	6.56999e+06	7.01791e+06	3.69422e+06	2.90251e+07	2.8019e+07	2.31489e+07	2.16167e+07	2.43156e+07	1.59193e+07	2.2197e+07	2.29285e+07	2.09273e+07	5.55133e+07	7.69081e+06	3.06893e+07	39.2435	33.347	3.99	2	4.81417e-07
TRUE	1-(5-Phosphoribosyl)imidazole-4-acetate	C10 H15 N2 O9 P	Not the top hit	No results	No results	No results	Partial match	Full match		338.051	1.486	2	0	0	0			No matches found	No matches found		Single match found	DDA for preferred ion	3.48221e+07	5.31371e+07	3.11207e+07	4.51866e+07	4.91412e+07	5.53878e+07	4.56776e+07	4.91144e+07	2.30929e+07	3.45824e+07	1.72042e+07	1.93197e+07	1.8789e+07	1.84716e+07	1.67637e+07	3.04364e+07	3.30438e+07	2.89869e+07	1.8966e+07	339066	6.4681e+07	2.81307e+07	24.4825	44.1621	0.435	-1.2	0.0325046
TRUE	5(S),14(R)-Lipoxin B4	C20 H32 O5	Not the top hit	Partial match	Full match	No results	Partial match	Full match		352.225	9.908	39	3	12	0		57.7	Multiple matches found	No matches found	72	Multiple matches found	DDA for preferred ion	1.12679e+06	425943	393172	711385	348315	747601	628719	552838	1.08645e+06	404883	2.96311e+06	2.59685e+06	5.53825e+07	4.86193e+07	3.36029e+06	342872	1.00253e+06	786542	1.02732e+06	1.69934e+07	826309	4.40621e+06	45.4407	155.806	5.332	2.41	0.0122804
TRUE			Unused	No results	No results	No results	No results	No results		329.239	12.045	0	0	0	0			No matches found	No matches found		No matches found	DDA for preferred ion	3.01414e+06	4.68101e+06	3.77113e+06	5.51359e+07	6.53963e+06	4.69699e+06	4.65993e+06	5.30632e+06	3.36786e+06	6.54356e+06	106593	146652	243229	129265	136753	3.40603e+06	4.34038e+06	1.63549e+06	80609.5	108539	6.96152e+06	212438	162.715	156.846	0.031	-5.03	8.86913e-05
FALSE			Unused	No results	No results	No results	No results	No results		675.511	11.172	0	0	0	0			No matches found	No matches found		No matches found	DDA for preferred ion	630611	326418	5.48907e+07	6.25233e+06	1.19794e+07	2.44255e+07	1.56963e+07	2.39714e+07	1.14108e+07	121813	162352	6.25134e+06	241606	190940	2.49895e+07	2.91596e+06	6.29875e+06	858438	320810	401221	1.6984e+07	740043	115.873	179.075	0.044	-4.52	0.0775014
FALSE	Arachidic acid	C20 H40 O2	Full match	Full match	No results	No results	Full match	Full match		312.303	11.635	9	0	4	0			No matches found	No matches found	80.7	Multiple matches found	DDA for preferred ion	666395	1.89431e+07	1.95396e+07	1.65651e+07	2.66689e+07	1.30294e+07	1.63745e+07	1.69977e+07	3.0583e+07	1.42777e+07	1.4429e+07	5.47803e+07	3.03121e+07	4.80089e+07	2.17496e+07	5.16245e+07	2.42496e+07	2.03319e+07	2.40806e+07	2.96741e+07	2.36187e+07	3.43625e+07	47.3536	50.042	1.455	0.54	0.0868286
FALSE	1-stearoyl-2-arachidonoyl-sn-glycero-3-phospho-(1'-sn-glycerol)	C44 H79 O10 P	Not the top hit	No results	No results	No results	Full match	No results		798.541	13.447	8	0	0	0			No matches found	No matches found		No matches found	DDA for preferred ion	730960	615257	1.32288e+06	5.47722e+07	435542	834534	685141	604893	601535	2.83884e+06	1.56765e+06	1.52906e+06	2.28776e+06	2.01268e+06	1.91106e+06	805304	662194	794649	3.07053e+06	3.26843e+06	1.03612e+06	2.53468e+06	267.994	48.5346	2.446	1.29	0.785996
TRUE			Unused	No results	No results	No results	No results	No results		512.088	1.934	0	0	0	0			No matches found	No matches found		No matches found	DDA for preferred ion	2.43293e+06	1.9256e+06	2.17132e+06	5.47368e+07	1.47216e+06	2.12682e+06	5.69367e+06	4.98202e+06	1.33321e+06	7.02803e+06	207813	177996	271236	759280	420776	1.45862e+07	825641	1.36874e+06	372918	555755	3.50814e+06	566751	195.33	225.085	0.162	-2.63	0.00207877
FALSE			Unused	No results	No results	No results	No results	No results		140.991	1.391	0	0	0	0			No matches found	No matches found		No matches found	DDA for preferred ion	2.51485e+07	2.79749e+07	3.37577e+07	2.461e+07	2.72077e+07	1.91299e+07	3.38511e+07	1.62744e+07	2.31935e+07	1.92318e+07	3.34079e+07	2.41902e+07	2.39298e+07	2.50098e+07	2.38488e+07	4.05252e+07	3.48608e+07	5.38358e+07	5.06659e+07	5.47014e+07	3.663e+07	4.89182e+07	25.8812	31.7137	1.335	0.42	0.0835151
TRUE			Unused	No results	No results	No results	No results	No results		343.254	12.496	0	0	0	0			No matches found	No matches found		No matches found	DDA for preferred ion	3.40773e+07	3.54423e+07	8.34961e+06	5.46646e+07	2.4008e+07	3.50819e+07	2.91863e+07	3.23761e+07	1.8381e+07	2.73172e+07	1.35698e+07	1.06237e+07	1.48423e+07	1.20245e+07	1.38167e+07	1.78635e+07	2.12838e+07	1.88048e+07	1.31004e+07	1.61923e+06	4.2996e+07	1.90723e+07	40.5668	38.8822	0.444	-1.17	0.00741591
FALSE	15(S)-HpETE	C20 H32 O4	Full match	Not the top hit	Full match	No results	Partial match	Full match		336.23	10.521	51	3	44	0		75	Multiple matches found	No matches found	79	Multiple matches found	DDA for preferred ion	1.09168e+06	1.01648e+06	1.31988e+06	777250	367046	333662	1.00513e+06	1.30373e+06	117194	1.2307e+06	9.88324e+06	3.47566e+06	5.45881e+07	3.27036e+07	6.9239e+06	151507	472178	254925	1.03602e+06	2.01889e+07	1.50246e+06	7.56315e+06	51.7219	132.4	5.034	2.33	0.0604898
FALSE	2,4-Dichlorotoluene	C7 H6 Cl2	Invalid mass	No results	No results	No results	Full match	No results		159.985	5.793	4	0	0	0			No matches found	No matches found		No matches found	DDA for preferred ion	3.25492e+06	79675.6	3.9394e+06	4.75829e+07	4.47996e+06	3.06709e+07	5.45189e+07	1.30345e+07	3.49244e+07	2.78827e+07	3.27143e+06	3.34102e+06	3.8331e+06	3.64905e+06	4.01446e+06	1.44409e+06	4.91333e+06	5.14216e+07	4.41658e+06	152205	2.8482e+07	5.41082e+06	89.762	176.73	0.19	-2.4	0.160421
FALSE			Unused	No results	No results	No results	No results	No results		249.967	12.483	0	0	0	0			No matches found	No matches found		No matches found	DDA for preferred ion	581912	1.05463e+06	4.41662e+06	4.11672e+07	2.0587e+06	1.30384e+06	1.26518e+06	3.24023e+06	5.40773e+07	6.92569e+06	1.57864e+07	1.55474e+07	1.33385e+07	3.40275e+07	3.95546e+07	6.37403e+06	4.14558e+06	8.42561e+06	8.62947e+06	7.54469e+06	3.68863e+06	1.40447e+07	167.872	78.9488	3.808	1.93	0.0659132
FALSE			Unused	No results	No results	No results	No results	No results		362.106	8.916	0	0	0	0			No matches found	No matches found		No matches found	DDA for preferred ion	3.19422e+07	3.3785e+07	3.63073e+07	2.78729e+07	3.36521e+07	2.81394e+07	3.21593e+07	2.95278e+07	2.75555e+07	3.07772e+07	2.20963e+07	78113.3	5.40089e+07	4.04533e+07	4.34964e+07	2.61558e+07	3.02023e+07	2.97315e+07	4.59358e+07	5.01841e+07	4.42298e+07	4.56201e+07	12.2887	44.7607	1.031	0.04	0.37639
FALSE	Acetyl-L-carnitine	C9 H17 N O4	Full match	No results	No results	No results	Partial match	Full match		203.115	4.809	3	0	0	0			No matches found	No matches found		Single match found	DDA for preferred ion	1.80184e+07	2.04666e+07	1.58378e+07	1.57359e+07	1.95022e+07	3.7646e+07	2.14465e+07	2.50626e+07	1.16137e+07	2.71975e+07	1.47217e+07	4.06224e+06	2.21649e+07	2.52855e+07	1.91884e+07	1.43073e+07	3.14409e+07	2.04847e+07	2.41924e+07	5.37619e+07	2.8896e+07	2.6018e+07	32.1905	45.7995	0.9	-0.15	0.502525
FALSE			No results	No results	No results	No results	No results	No results		132.041	2.069	0	0	0	0			No matches found	No matches found		No matches found	DDA for preferred ion	2.9184e+07	1.37618e+06	1.72168e+07	1.48764e+07	686226	1.6958e+07	306521	678857	1.18655e+07	9.11207e+06	485433	690154	1.17055e+06	655795	417108	5.35497e+07	1.05743e+06	505965	2.26448e+07	584196	1.52514e+07	960036	95.8799	205.681	0.063	-3.99	0.131507
FALSE	prostratin	C22 H30 O6	Not the top hit	No results	No results	No results	Full match	No results		390.205	12.657	10	0	0	0			No matches found	No matches found		No matches found	DDA for preferred ion	2.48428e+07	1.81588e+07	3.75835e+07	1.33681e+07	3.53696e+07	4.44363e+07	2.46435e+07	1.39772e+07	2.83828e+07	2.93195e+07	3.00813e+07	5.15126e+07	2.7355e+07	4.52953e+07	4.62152e+07	3.48324e+07	2.82574e+07	3.13359e+07	5.35157e+07	1.99447e+07	3.92365e+07	4.62103e+07	37.601	40.5252	1.178	0.24	0.233797
FALSE	6-Hydroxypseudooxynicotine	C10 H14 N2 O2	Not the top hit	No results	No results	No results	Partial match	Full match		194.106	9.38	3	0	0	0			No matches found	No matches found		Single match found	DDA for preferred ion	3.61664e+07	3.27134e+07	1.22435e+07	2.00073e+06	2.75597e+07	2.78547e+07	3.19173e+07	3.21678e+07	2.4452e+07	2.74961e+07	4.39757e+07	5.30091e+07	2.75819e+07	3.79581e+07	3.43912e+07	3.69892e+07	3.40139e+07	3.36161e+07	3.42166e+07	3.06948e+07	3.90668e+07	4.67366e+07	41.5937	34.5728	1.196	0.26	0.157347
FALSE	Anserine	C10 H16 N4 O3	Full match	No results	No results	No results	Partial match	Full match		240.122	1.359	5	0	0	0			No matches found	No matches found		Multiple matches found	DDA for preferred ion	1.9856e+07	3.9666e+07	3.46483e+07	3.86129e+07	4.25094e+07	3.9789e+07	3.196e+07	5.2922e+07	3.7031e+07	4.75096e+07	1.82962e+07	1.89653e+07	2.3486e+07	2.53931e+07	2.05362e+07	2.55381e+07	3.95844e+07	3.27604e+07	1.63733e+07	2.02687e+07	5.58076e+07	3.04876e+07	21.1741	29.9776	0.546	-0.87	9.32509e-05
TRUE			No results	No results	No results	No results	No results	No results		175.095	1.374	0	0	0	0			No matches found	No matches found		No matches found	DDA for preferred ion	5.55823e+06	4.65515e+06	3.86345e+06	5.28591e+06	5.5223e+06	9.15104e+06	7.74306e+06	8.94353e+06	3.084e+06	5.54268e+06	4.3568e+07	4.43544e+07	5.27111e+07	3.28816e+07	4.4248e+07	1.95106e+07	6.0856e+06	2.18743e+07	2.95488e+07	4.03825e+07	7.7617e+06	4.18149e+07	31.5129	48.048	5.387	2.43	1.5336e-05
FALSE			Unused	No results	No results	No results	No results	No results		667.067	12.089	0	0	0	0			No matches found	No matches found		No matches found	DDA for preferred ion	7.56805e+06	5.88506e+06	3.4467e+06	2.90724e+06	3.44157e+07	3.81002e+07	2.95458e+07	1.53683e+07	3.34611e+07	2.0374e+07	3.93473e+06	3.33516e+06	8.85726e+06	4.08557e+06	4.94835e+06	8.64747e+06	2.61481e+07	5.25094e+07	1.63799e+07	2.84398e+07	2.48492e+07	1.04187e+07	72.1674	94.7931	0.419	-1.25	0.390725
FALSE	(Z)-4-Chloro-N-(1-hydroxy-3-methoxy-3-oxopropylidene)tryptophan	C15 H15 Cl N2 O5	No match	No results	No results	No results	Full match	No results		338.068	1.301	1	0	0	0			No matches found	No matches found		No matches found	DDA for other ion	4.00895e+07	3.47064e+07	1.93155e+07	3.07446e+07	3.1714e+07	1.97415e+07	2.22412e+07	3.00681e+07	3.75862e+07	2.87824e+07	4.34204e+07	4.81531e+07	4.95363e+07	4.85257e+07	4.42007e+07	4.1193e+07	4.10421e+07	4.95881e+07	4.99069e+07	5.24968e+07	4.2814e+07	5.88168e+07	26.3711	14.935	1.374	0.46	0.00148368
FALSE	12-epi Leukotriene B4	C20 H32 O4	No match	Invalid mass	No results	No match	No match	No match		318.219	11.311	52	0	8	3	Other		No matches found	No matches found	79.9	Multiple matches found	DDA for preferred ion	6.6235e+06	6.01666e+06	1.42991e+07	4.93085e+06	7.62808e+06	7.28007e+06	6.29907e+06	5.69962e+06	1.48412e+06	3.05407e+06	1.18273e+07	1.4995e+07	5.24296e+07	3.61719e+07	1.40672e+07	2.49247e+06	1.73333e+06	3.18232e+06	3.72337e+06	2.42442e+07	9.14038e+06	1.94548e+07	56.5662	93.226	2.128	1.09	0.305745
FALSE			No results	No results	No results	No results	No results	No results		177.942	1.55	0	0	0	0			No matches found	No matches found		No matches found	DDA for preferred ion	4.10267e+07	5.2397e+07	1.61722e+07	2.20825e+07	4.06699e+07	3.19682e+07	5.0521e+07	4.73033e+07	3.5684e+07	4.64988e+07	2.72674e+07	2.67384e+07	4.27563e+07	2.98839e+07	3.83675e+07	3.20615e+07	4.71945e+07	4.29748e+07	4.29504e+07	3.25266e+07	5.96218e+07	4.73649e+07	31.5392	22.4326	0.794	-0.33	0.390161
TRUE	2-(Hydroxymethyl)-3-(acetamidomethylene)succinate	C8 H11 N O6	Not the top hit	No results	No results	No results	Partial match	Full match		217.058	1.972	2	0	0	0			No matches found	No matches found		Single match found	DDA for preferred ion	3.15533e+06	6.34247e+06	1.17674e+07	4.4233e+06	3.12918e+07	2.42244e+07	4.65583e+07	2.90921e+07	4.87341e+07	4.36366e+07	2.46246e+06	1.91958e+06	1.16927e+06	1.53583e+06	2.18057e+06	1.95624e+07	4.21405e+07	1.21833e+07	3.56497e+06	5.23292e+07	3.71904e+07	4.64866e+06	71.1841	128.641	0.125	-3	0.0375648
TRUE	[FAmethyl(18:0)]11R_12S-methylene-octadecanoicacid	C19 H36 O2	Full match	No results	No results	No results	Partial match	Full match		296.271	13.286	6	0	0	0			No matches found	No matches found		Single match found	DDA for preferred ion	7.37098e+06	8.34225e+06	8.07722e+06	9.87297e+06	7.44834e+06	8.85724e+06	9.87951e+06	1.03681e+07	5.74631e+06	1.02237e+07	4.44819e+07	5.04708e+07	4.94749e+07	5.23068e+07	4.27472e+07	1.64078e+07	9.94269e+06	2.05536e+07	2.65267e+07	4.06143e+07	1.27497e+07	4.89781e+07	15.2662	49.3397	3.841	1.94	9.83394e-05
FALSE			No results	No results	No results	No results	No results	No results		102.03	1.699	0	0	0	0			No matches found	No matches found		No matches found	DDA for preferred ion	5.22815e+07	3.35506e+07	2.6009e+07	1.80186e+07	2.25232e+07	1.09121e+07	2.11177e+07	2.35272e+07	2.20915e+07	1.17826e+07	1.31738e+07	1.14788e+07	1.9891e+07	2.08127e+07	2.04794e+07	2.12203e+07	3.1246e+07	4.16909e+07	1.84013e+07	4.26723e+07	3.21189e+07	2.64373e+07	52.1974	34.4884	0.823	-0.28	0.612054
TRUE	Portulacaxanthin I	C14 H16 N2 O7	Not the top hit	No results	No results	No results	Full match	No results		324.096	4.759	1	0	0	0			No matches found	No matches found		No matches found	DDA for preferred ion	1.88404e+07	2.31029e+07	3.84037e+07	3.71142e+07	3.40377e+07	2.57053e+07	3.3976e+07	5.1987e+07	3.43187e+07	5.02098e+07	6.63106e+06	6.2105e+06	1.15031e+07	1.31707e+07	7.24673e+06	2.64808e+07	3.31209e+07	3.19081e+07	2.70555e+07	1.35603e+07	4.97164e+07	1.4822e+07	28.4143	61.8612	0.298	-1.75	0.000989218
TRUE	(2S)-2,3-Dihydroxypropyl (9Z)-9-hexadecenoate	C19 H36 O4	Full match	No results	No results	No results	Full match	No results		328.261	12.844	5	0	0	0			No matches found	No matches found		No matches found	DDA for preferred ion	1.2739e+07	1.31159e+07	1.24564e+07	1.57908e+07	1.368e+07	1.67534e+07	1.56475e+07	1.74258e+07	9.93287e+06	1.66825e+07	4.34871e+07	5.19602e+07	5.09464e+07	4.12038e+07	4.0964e+07	2.50144e+07	1.47432e+07	2.97639e+07	3.00838e+07	4.189e+07	2.12796e+07	4.71738e+07	13.6212	39.0064	2.217	1.15	0.000139568
TRUE	Resolvin E1	C20 H30 O5	Not the top hit	Full match	No results	No results	Not the top hit	Full match		350.209	10.419	25	0	2	0			No matches found	No matches found	72.5	Multiple matches found	DDA for preferred ion	204728	268109	343550	629288	412020	396660	403965	538762	489386	998374	2.30732e+06	1.89788e+06	5.19429e+07	2.05484e+07	2.92929e+06	546199	421670	867650	1.14764e+06	7.20511e+06	575753	3.44555e+06	45.1096	175.569	5.984	2.58	0.00516291
TRUE	1-Palmitoyl-2-hydroxy-sn-glycero-3-PE	C21 H44 N O7 P	Full match	No results	No results	No results	Full match	No results		453.285	12.52	2	0	0	0			No matches found	No matches found		No matches found	DDA for preferred ion	1.52957e+06	1.98549e+06	982520	1.33153e+06	3.41061e+06	2.69163e+06	2.81217e+06	5.41752e+06	1.00889e+06	1.77855e+06	1.65736e+07	2.3448e+07	5.19298e+07	5.14846e+07	4.26804e+07	1.43229e+07	2.62952e+07	2.61725e+07	1.95988e+07	4.70751e+07	2.78946e+06	3.71687e+07	55.9807	38.4838	13.325	3.74	6.70742e-10
FALSE	?17-6-keto Prostaglandin F1?	C20 H32 O6	No match	Invalid mass	No results	No results	No match	No match		350.209	9.646	25	0	6	0			No matches found	No matches found	75.4	Multiple matches found	DDA for preferred ion	760487	483036	785114	817377	255255	739290	827712	129972	765875	126649	598391	431762	5.18607e+07	1.36643e+07	1.88261e+06	86239.6	212908	909362	1.14272e+06	3.02259e+06	1.09521e+06	1.37148e+06	51.9948	214.517	1.252	0.32	0.153673
FALSE			Unused	No results	No results	No results	No results	No results		287.098	2.942	0	0	0	0			No matches found	No matches found		No matches found	DDA for preferred ion	2.25814e+07	1.8606e+07	1.95563e+07	2.92642e+07	2.27183e+07	1.70102e+07	1.73116e+07	2.53318e+07	2.14708e+07	1.84733e+07	2.60313e+07	2.66675e+07	3.62606e+07	3.97787e+07	3.45021e+07	2.72076e+07	1.98939e+07	3.35244e+07	3.64257e+07	5.18429e+07	3.1056e+07	4.31214e+07	17.7879	18.7076	1.389	0.47	0.00120442
FALSE	2066503	C24 H34 O6	Not the top hit	No results	No results	No results	Full match	No results		418.236	13.632	4	0	0	0			No matches found	No matches found		No matches found	DDA for preferred ion	9.83582e+06	2.13654e+07	8.84587e+06	835313	5.66472e+06	1.19139e+07	2.77703e+07	1.3937e+07	1.98643e+07	1.32022e+07	5.17639e+07	3.06848e+07	2.16736e+07	1.10953e+07	2.01372e+07	1.38191e+07	1.21138e+07	2.4851e+07	2.00767e+07	1.79233e+07	1.76286e+07	2.63847e+07	59.8218	69.8517	1.497	0.58	0.120781
FALSE			No results	No results	No results	No results	No results	No results		100.015	2.724	0	0	0	0			No matches found	No matches found		No matches found	DDA for preferred ion	2.3811e+07	2.59143e+07	2.69219e+07	2.74166e+07	2.38383e+07	3.52471e+07	3.10681e+07	3.16609e+07	2.22582e+07	3.0107e+07	1.97084e+07	2.33425e+07	3.65975e+07	2.84576e+07	2.37621e+07	2.27892e+07	3.52871e+07	4.6968e+07	2.12726e+07	5.15835e+07	4.0915e+07	3.62459e+07	12.581	24.1269	0.886	-0.17	0.646642
FALSE			Unused	No results	No results	No results	No results	No results		298.16	11.45	0	0	0	0			No matches found	No matches found		No matches found	DDA for preferred ion	742524	586945	6.19236e+06	3.70497e+06	1.63235e+07	5.14675e+07	2.13235e+07	4.11675e+07	1.47836e+07	1.31703e+07	7.59108e+06	6.23474e+06	1.39764e+07	1.54514e+07	1.04783e+07	1.52413e+07	1.04531e+07	1.09416e+07	8.75732e+06	1.50432e+07	2.02718e+07	1.4434e+07	99.4895	18.8256	0.712	-0.49	0.713559
TRUE	NP-011548	C18 H34 O3	Full match	Full match	No results	No results	Partial match	Full match		298.25	12.179	14	0	1	0			No matches found	No matches found	69.2	Single match found	DDA for preferred ion	9.29753e+06	6.49654e+06	4.41278e+06	7.9422e+06	6.07241e+06	3.35168e+06	5.41948e+06	4.65167e+06	3.2805e+06	4.76928e+06	2.07526e+07	1.90413e+07	2.6309e+07	1.82102e+07	1.77196e+07	1.52092e+07	4.21204e+06	2.40632e+07	2.23975e+07	5.12781e+07	7.22724e+06	2.94097e+07	36.3636	42.1644	4.069	2.02	6.46068e-05
TRUE	Sivelestat	C20 H22 N2 O7 S	No results	No results	No results	No results	Full match	No results		434.116	2.058	1	0	0	0			No matches found	No matches found		No matches found	DDA for other ion	2.46514e+07	2.25471e+07	3.29411e+07	1.50518e+07	3.62354e+07	4.71146e+07	4.30023e+07	2.40106e+07	5.11235e+07	3.81304e+07	1.23051e+07	1.23358e+07	1.58106e+07	1.13384e+07	1.69789e+07	2.13017e+07	3.1115e+07	3.78971e+07	1.92384e+07	3.86583e+07	5.08802e+07	2.46775e+07	34.716	39.2475	0.485	-1.04	0.00387005
FALSE			Unused	No results	No results	No results	No results	No results		316.144	10.78	0	0	0	0			No matches found	No matches found		No matches found	DDA for preferred ion	5.10352e+07	3.48635e+07	8.1768e+06	2.826e+06	1.39603e+07	1.57211e+07	8.44426e+06	1.73607e+07	2.73812e+07	1.9932e+07	3.94962e+07	2.13735e+07	2.05375e+07	4.65746e+07	1.11954e+07	2.73515e+07	3.33135e+07	3.55538e+07	1.74515e+06	2.40423e+07	2.30861e+07	3.39973e+07	75.3469	55.3019	1.473	0.56	0.654029
FALSE	2-Heptylfuran	C11 H18 O	Full match	No results	No results	No results	Full match	No results		166.135	9.722	10	0	0	0			No matches found	No matches found		No matches found	DDA for preferred ion	2.63141e+07	2.31021e+07	2.75966e+07	1.69233e+07	1.65553e+07	3.19669e+07	3.34649e+07	3.61607e+07	1.10502e+07	5.10302e+07	1.39352e+07	1.71116e+07	2.21194e+07	2.24056e+07	2.06511e+07	1.86464e+07	1.36539e+07	1.51593e+07	5.90346e+06	1.75861e+07	4.11085e+07	2.29414e+07	39.9621	28.2325	0.558	-0.84	0.0051333
TRUE			Unused	No results	No results	No results	No results	No results		329.132	1.392	0	0	0	0			No matches found	No matches found		No matches found	DDA for preferred ion	7.473e+06	7.76714e+06	7.44708e+06	8.085e+06	8.48774e+06	1.11196e+07	9.75456e+06	8.80516e+06	7.27941e+06	1.08776e+07	1.81225e+07	1.78185e+07	2.90163e+07	2.64616e+07	2.34417e+07	1.59744e+07	9.80849e+06	1.63299e+07	1.80752e+07	5.10128e+07	1.20308e+07	2.94166e+07	13.3371	35.9484	2.445	1.29	6.08242e-05
TRUE	9-Hydroxy-10-undecenoic acid	C11 H20 O3	Full match	No results	No results	No results	Full match	No results		200.14	9.247	3	0	0	0			No matches found	No matches found		No matches found	DDA for preferred ion	3.84887e+06	3.61476e+06	4.39204e+06	2.75552e+06	2.40966e+06	2.17887e+06	2.95585e+06	2.23352e+06	1.91206e+06	2.20671e+06	1.70428e+07	1.55844e+07	2.36669e+07	1.92729e+07	1.61709e+07	6.90477e+06	3.96348e+06	6.42061e+06	1.04806e+07	5.08919e+07	3.67287e+06	2.28695e+07	33.2916	62.6343	6.227	2.64	4.69771e-05
FALSE	4-Dodecylbenzenesulfonic acid	C18 H30 O3 S	Not the top hit	No results	No results	No results	Full match	No results		326.191	11.626	2	0	0	0			No matches found	No matches found		No matches found	DDA for preferred ion	548820	662031	5.06505e+07	1.00374e+07	844940	1.36641e+06	678263	650991	679504	920694	675519	773907	816987	757624	1.10335e+06	978529	649789	856066	749485	755312	1.11102e+06	1.05235e+06	238.345	20.1096	0.947	-0.08	0.162742
FALSE	mangostenone B	C28 H30 O6	No match	No results	No results	No results	Full match	No results		462.205	12.154	1	0	0	0			No matches found	No matches found		No matches found	DDA for preferred ion	1.10321e+07	1.3351e+07	1.35714e+07	6.78528e+06	1.68014e+07	1.87436e+07	1.49729e+07	1.39178e+07	1.00529e+07	2.20319e+07	4.48134e+07	2.90246e+07	3.20065e+07	3.19806e+07	4.47711e+07	2.43181e+07	1.21209e+07	2.87146e+07	5.04358e+07	4.36402e+07	2.08494e+07	4.13471e+07	28.8833	41.3662	1.983	0.99	0.000479535
FALSE			Unused	No results	No results	No results	No results	No results		636.486	11.321	0	0	0	0			No matches found	No matches found		No matches found	DDA for preferred ion	3.82426e+07	3.06034e+07	2.58102e+07	5.02281e+07	2.36012e+07	2.59281e+07	2.58289e+07	3.40776e+07	2.78971e+07	2.42757e+07	2.59309e+07	3.06165e+07	1.63433e+07	2.13063e+07	2.62006e+07	2.84284e+07	3.30422e+07	4.07042e+07	3.04624e+07	4.28412e+07	4.07597e+07	4.29009e+07	27.3849	25.6212	1.053	0.07	0.262159
TRUE	2_6-Diaminoheptanedioicacid	C7 H14 N2 O4	No match	No results	No results	Partial match	Partial match	Full match		190.094	1.411	10	0	0	4	Other		No matches found	No matches found		Multiple matches found	DDA for preferred ion	9.02583e+06	1.09611e+07	8.86443e+06	1.01083e+07	1.00418e+07	1.06425e+07	1.19275e+07	1.04718e+07	8.76352e+06	1.04976e+07	2.60218e+07	2.24293e+07	3.2738e+07	2.85828e+07	2.54413e+07	1.86115e+07	1.41823e+07	2.6028e+07	2.9532e+07	5.01147e+07	1.44813e+07	3.55979e+07	8.94183	26.2584	2.458	1.3	3.24699e-06
FALSE	Lauric acid	C12 H24 O2	Full match	Full match	No results	Full match	Full match	No results		200.177	11.414	12	0	1	2	Superpathway of fatty acid biosynthesis II (plant);Superpathway of fatty acids biosynthesis (E. coli)		No matches found	No matches found	62	No matches found	DDA for preferred ion	3.74257e+07	3.75457e+07	4.61681e+07	2.8802e+07	4.11823e+07	3.80353e+07	3.5328e+07	3.53803e+07	2.84354e+07	4.23446e+07	4.42396e+07	3.36849e+07	3.66742e+07	4.52228e+07	3.43626e+07	3.24302e+07	3.07195e+07	3.41545e+07	3.24447e+07	5.0078e+07	5.50924e+07	4.73337e+07	16.2858	20.4484	0.859	-0.22	0.237818
FALSE			Unused	No results	No results	No results	No results	No results		373.908	14.337	0	0	0	0			No matches found	No matches found		No matches found	DDA for preferred ion	4.05397e+07	1.18763e+07	4.23947e+07	2.60809e+07	4.50797e+07	4.55701e+07	3.4584e+07	3.8508e+07	4.23619e+07	4.8175e+07	8.77901e+06	1.3831e+07	3.95358e+07	1.228e+07	4.08698e+07	4.34567e+07	2.73978e+07	3.7357e+07	4.99641e+07	4.69584e+07	6.23317e+07	4.48994e+07	28.8111	46.1624	0.72	-0.47	0.128742
FALSE			Invalid mass	No results	No results	No results	No results	No results		609.326	11.952	0	0	0	0			No matches found	No matches found		No matches found	DDA for preferred ion	2.18163e+07	3.2615e+07	3.17239e+07	1.32644e+07	2.94585e+07	3.81802e+07	2.92507e+07	3.14871e+07	3.10782e+07	4.98964e+07	3.55475e+07	4.79431e+07	1.56197e+07	1.85313e+07	2.64558e+07	2.98062e+07	3.21653e+07	3.97462e+07	3.2784e+07	4.12939e+07	4.50275e+07	4.29263e+07	29.6454	39.5598	0.953	-0.07	0.697179
FALSE			Unused	No results	No results	No results	No results	No results		435.879	14.147	0	0	0	0			No matches found	No matches found		No matches found	DDA for preferred ion	3.20906e+07	2.97245e+07	1.44406e+07	1.97551e+07	3.30787e+07	3.77059e+07	3.90141e+07	3.57646e+07	4.98647e+07	4.42736e+07	3.56089e+07	3.35378e+07	3.18327e+07	3.44188e+07	3.58603e+07	3.11863e+07	3.93883e+07	3.80272e+07	4.59005e+07	3.6657e+07	4.89351e+07	4.70017e+07	30.937	21.4747	0.96	-0.06	0.858294
TRUE	[FAoxo(12:0)]12-oxo-10E-dodecenoicacid	C12 H20 O3	Full match	No results	No results	Partial match	Partial match	Full match		212.141	9.717	8	0	0	1	Other		No matches found	No matches found		Multiple matches found	DDA for preferred ion	2.48611e+07	2.20178e+07	2.65848e+07	1.54581e+07	1.54534e+07	3.11794e+07	3.27227e+07	3.45752e+07	1.05664e+07	4.97288e+07	1.23901e+07	1.55165e+07	1.55803e+07	1.82862e+07	1.89357e+07	1.78796e+07	1.28663e+07	1.38819e+07	4.8639e+06	1.28783e+07	3.92328e+07	1.92924e+07	41.3124	30.4613	0.492	-1.02	0.0019636
FALSE			Unused	No results	No results	No results	No results	No results		474.289	13.351	0	0	0	0			No matches found	No matches found		No matches found	DDA for preferred ion	2.19515e+07	1.3312e+07	2.6248e+06	6.07955e+06	2.84885e+07	2.77047e+07	1.89777e+07	2.70265e+07	3.05274e+07	1.53784e+07	1.42073e+07	1.32061e+07	4.9698e+07	4.7236e+07	1.93938e+07	5.9368e+06	4.93226e+07	3.10519e+07	1.91982e+07	2.72915e+07	2.99864e+07	2.7695e+07	50.1477	54.8618	0.924	-0.11	0.392762
TRUE			No results	No results	No results	No results	No results	No results		157.036	1.306	0	0	0	0			No matches found	No matches found		No matches found	DDA for preferred ion	2.63021e+07	4.11489e+07	4.90715e+07	4.00962e+07	2.9502e+07	4.9306e+07	4.59616e+07	4.87185e+07	4.06258e+07	3.82673e+07	1.76751e+06	2.12812e+06	6.47602e+06	5.65757e+06	3.60715e+06	1.40506e+07	3.22147e+07	2.33808e+07	1.27194e+07	7.21842e+06	6.24881e+07	7.36209e+06	19.6358	94.8258	0.118	-3.09	0.000117091
FALSE			No results	No results	No results	No results	No results	No results		1837.97	14.223	0	0	0	0			No matches found	No matches found		No matches found	DDA for other ion	811666	494047	2.49212e+07	1.00074e+07	4.00136e+07	2.03104e+07	4.85299e+07	1.49083e+07	3.73991e+07	1.93869e+07	1.494e+06	5.9127e+06	1.90045e+07	3.91162e+07	2.43623e+07	4.92626e+07	1.7792e+07	3.97848e+07	1.63039e+07	3.6279e+07	2.78733e+07	2.9049e+07	75.11	58.085	1.042	0.06	0.576744
FALSE			Unused	No results	No results	No results	No results	No results		916.606	11.461	0	0	0	0			No matches found	No matches found		No matches found	DDA for preferred ion	570542	4.53496e+07	4.57635e+06	1.34499e+07	4.90713e+06	3.81243e+06	5.07063e+06	5.80834e+06	2.72223e+07	1.74651e+07	792290	2.7355e+06	4.92165e+07	5.81323e+06	1.01723e+07	1.68313e+07	2.64079e+07	1.91169e+07	2.19256e+07	3.09681e+06	7.59663e+06	1.7272e+07	113.886	90.0326	2.274	1.19	0.837371
TRUE			Unused	No results	No results	No results	No results	No results		287.192	11.237	0	0	0	0			No matches found	No matches found		No matches found	DDA for preferred ion	1.38681e+07	3.21151e+07	8.81476e+06	4.90622e+07	2.89282e+07	4.0256e+07	2.65253e+07	4.06395e+07	3.48225e+07	2.9714e+07	1.08015e+07	6.76746e+06	3.60234e+06	2.93472e+06	6.73197e+06	7.04941e+06	5.93794e+06	6.38152e+06	1.18251e+07	8.74823e+06	4.57803e+07	8.68319e+06	38.839	49.4266	0.19	-2.4	2.49058e-06
FALSE			Unused	No results	No results	No results	No results	No results		241.025	1.455	0	0	0	0			No matches found	No matches found		No matches found	DDA for preferred ion	5.70644e+06	8.27978e+06	2.72383e+07	7.31939e+06	1.20342e+07	6.84658e+06	9.1281e+06	6.47861e+06	9.18071e+06	6.31835e+06	1.04032e+07	1.63507e+07	4.78844e+06	6.01362e+06	8.25987e+06	9.98952e+06	6.64492e+06	1.11796e+07	1.83941e+07	4.90214e+07	1.1699e+07	1.26866e+07	69.016	73.8009	1.084	0.12	0.621518
FALSE			Unused	No results	No results	No results	No results	No results		474.289	12.862	0	0	0	0			No matches found	No matches found		No matches found	DDA for preferred ion	1.49605e+06	1.05325e+06	3.74634e+06	4.90175e+07	842947	1.00149e+06	2.20367e+06	1.14968e+06	695731	1.15802e+06	3.27828e+06	3.24085e+06	4.12452e+06	3.96957e+06	3.26956e+06	1.80249e+07	2.89193e+06	1.0617e+07	2.03271e+06	3.36578e+06	1.62961e+06	4.81395e+06	240.015	85.064	2.954	1.56	0.11868
TRUE			Unused	No results	No results	No results	No results	No results		251.044	2.202	0	0	0	0			No matches found	No matches found		No matches found	DDA for preferred ion	1.19594e+07	1.14655e+07	7.8295e+06	1.35871e+07	1.12669e+07	1.16869e+07	1.28335e+07	1.77037e+07	1.03851e+07	1.34683e+07	3.6698e+07	4.8997e+07	2.72914e+07	3.63263e+07	4.57069e+07	1.98079e+07	1.74972e+07	1.92768e+07	2.87697e+07	3.18941e+07	1.79628e+07	3.70006e+07	18.0603	45.7669	2.06	1.04	0.000205264
[truncated: 1,463 more rows]
[truncated: 1 more columns]
