# Supplementary material for: UHPLC-ESI-QE-Orbitrap-MS based metabolomics reveals the antioxidant mechanism of icaritin on mice with cerebral ischemic reperfusion
Source: PeerJ. 2023 Jan 10;11:e14483. doi: 10.7717/peerj.14483 (PMC9838208; doi:10.7717/peerj.14483)
Supplement: Supplemental Information 3 [file peerj-11-14483-s003.zip › Original data for metabolomics/NEG_VY.xlsx]

## Sheet: Compounds
Checked	Name	Formula	Annotation Source: Predicted Compositions	Annotation Source: mzCloud Search	Annotation Source: mzVault Search	Annotation Source: Metabolika Search	Annotation Source: ChemSpider Search	Annotation Source: MassList Search	FISh Coverage	Molecular Weight	RT [min]	# ChemSpider Results	# mzVault Results	# mzCloud Results	# Metabolika Pathways	Metabolika Pathways	mzVault Best Match	mzVault Library Match: Bamba lab 34 lipid mediators library stepped NCE 10 30 45	mzVault Library Match: Bamba lab 598 polar metabolites stepped NCE 10 30 45	Mass List Match: Endogenous Metabolites database 4400 compounds	mzCloud Best Match	MS2	Area: NEG_V-1.raw (F16)	Area: NEG_V-2.raw (F17)	Area: NEG_V-3.raw (F18)	Area: NEG_V-4.raw (F19)	Area: NEG_V-5.raw (F20)	Area: NEG_V-6.raw (F21)	Area: NEG_V-7.raw (F22)	Area: NEG_V-8.raw (F23)	Area: NEG_V-9.raw (F24)	Area: NEG_V-10.raw (F25)	Area: NEG_Y-1.raw (F31)	Area: NEG_Y-2.raw (F32)	Area: NEG_Y-3.raw (F33)	Area: NEG_Y-4.raw (F34)	Area: NEG_Y-5.raw (F35)	Area: NEG_Y-6.raw (F36)	Area: NEG_Y-7.raw (F37)	Area: NEG_Y-8.raw (F38)	Area: NEG_Y-9.raw (F39)	Area: NEG_Y-10.raw (F40)	Group Area: NEG_V	Group Area: NEG_Y	Group CV [%]: NEG_V	Group CV [%]: NEG_Y	Ratio: (NEG_Y) / (NEG_V)	Log2 Fold Change: (NEG_Y) / (NEG_V)	P-value: (NEG_Y) / (NEG_V)
TRUE	Docosahexaenoicacid	C22 H32 O2	Full match	No results	No results	No results	No results	Full match		328.24	12.154	0	0	0	0			No matches found	No matches found	Single match found		DDA for preferred ion	2.31652e+10	2.10466e+10	2.30095e+10	2.37665e+10	2.36096e+10	1.10789e+10	4.17672e+09	1.26768e+10	1.52637e+10	2.24813e+10	1.28924e+10	4.18288e+09	6.88104e+09	6.9924e+09	4.41736e+09	3.28611e+09	3.89089e+09	3.62856e+09	4.33111e+09	4.19212e+09	2.56985e+10	6.4308e+09	40.8506	43.637	0.25	-2	7.45757e-05
FALSE	Octadecanoicacid	C18 H36 O2	Full match	No results	No results	Partial match	No results	Full match		284.271	13.561	0	0	0	1	Superpathway of fatty acid biosynthesis II (plant)		No matches found	No matches found	Single match found		DDA for preferred ion	1.10841e+10	1.86508e+10	1.2539e+10	2.31467e+10	2.04338e+10	1.01335e+10	5.48565e+09	1.18183e+10	1.08085e+10	8.56091e+09	1.34129e+10	4.7893e+09	7.38342e+09	3.3449e+09	5.70981e+09	4.16178e+09	5.60072e+09	5.55076e+09	5.38531e+09	5.23618e+09	1.59223e+10	8.07368e+09	45.8112	36.9412	0.507	-0.98	0.00144796
TRUE	(6Z)-Octadecenoicacid	C18 H34 O2	Full match	No results	No results	Partial match	No results	Full match		282.255	12.84	0	0	0	3	Superpathway of fatty acid biosynthesis II (plant);Superpathway of fatty acids biosynthesis (E. coli);Other		No matches found	No matches found	Multiple matches found		DDA for preferred ion	1.70854e+10	1.63427e+10	2.10901e+10	2.00952e+10	1.75181e+10	8.52407e+09	4.05188e+09	9.56446e+09	9.75331e+09	1.64095e+10	1.18431e+10	3.47928e+09	5.59682e+09	5.43194e+09	3.77841e+09	3.005e+09	4.10406e+09	3.57656e+09	3.90824e+09	3.84097e+09	2.07588e+10	5.82878e+09	41.2405	42.9169	0.281	-1.83	0.000120188
FALSE	[FA(20:4)]5Z_8Z_11Z_14Z-eicosatetraenoicacid	C20 H32 O2	Full match	No results	No results	Partial match	No results	Full match		304.24	12.23	0	0	0	2	Other		No matches found	No matches found	Multiple matches found		DDA for preferred ion	1.82317e+10	1.70895e+10	2.09652e+10	2.07985e+10	1.865e+10	1.20895e+10	9.85959e+09	1.31167e+10	1.41357e+10	1.85938e+10	4.73074e+09	8.56306e+09	6.99096e+09	8.15927e+09	1.37482e+10	5.23569e+09	6.666e+09	9.93469e+09	1.01648e+10	9.56606e+09	2.3591e+10	1.24129e+10	24.9336	32.6262	0.526	-0.93	0.000356096
TRUE	Hexadecanoicacid	C16 H32 O2	Full match	No results	No results	Partial match	No results	Full match		256.24	12.659	0	0	0	2	Superpathway of fatty acid biosynthesis II (plant);Superpathway of fatty acids biosynthesis (E. coli)		No matches found	No matches found	Single match found		DDA for preferred ion	1.42282e+10	1.34259e+10	1.70628e+10	1.95787e+10	1.46613e+10	7.67034e+09	4.01275e+09	8.64003e+09	9.18013e+09	1.16972e+10	9.51067e+09	4.31897e+09	6.07075e+09	6.13336e+09	4.57151e+09	3.37749e+09	5.20082e+09	2.02218e+09	4.78019e+09	4.44604e+09	1.741e+10	7.25758e+09	40.4377	32.3641	0.417	-1.26	0.000689864
FALSE			No results	No results	No results	No results	No results	No results		90.0303	1.643	0	0	0	0			No matches found	No matches found	No matches found		DDA for preferred ion	8.26703e+09	7.34555e+09	1.01145e+10	7.45281e+09	7.65376e+09	1.39937e+10	1.02356e+10	1.51765e+10	7.67353e+09	1.49487e+10	1.61085e+10	1.05537e+10	1.3829e+10	1.28794e+10	1.68312e+10	1.03522e+10	1.53837e+10	1.0052e+10	8.46762e+09	1.54445e+10	1.29215e+10	1.95805e+10	22.9141	18.2558	1.515	0.6	0.00298658
TRUE			No results	No results	No results	No results	No results	No results		129.041	1.635	0	0	0	0			No matches found	No matches found	No matches found		DDA for preferred ion	1.24455e+09	1.14012e+09	3.116e+09	2.31567e+09	1.9022e+09	8.26666e+09	9.48147e+09	8.7849e+09	3.81837e+09	5.6337e+09	6.65411e+09	8.88065e+09	2.63008e+09	4.62802e+09	9.17441e+09	9.31662e+09	1.11875e+10	9.68993e+09	1.13901e+10	9.62604e+09	4.7053e+09	1.37069e+10	72.1505	36.3793	2.913	1.54	0.00747646
TRUE			No results	No results	No results	No results	No results	No results		115.026	1.644	0	0	0	0			No matches found	No matches found	No matches found		DDA for preferred ion	8.96179e+08	8.65281e+08	2.72669e+09	1.96392e+09	1.66422e+09	8.05322e+09	9.28978e+09	8.32178e+09	3.55984e+09	4.68799e+09	6.11054e+09	8.39275e+09	2.37181e+09	4.35906e+09	8.85906e+09	9.06965e+09	1.08953e+10	9.34399e+09	1.09388e+10	9.24456e+09	3.9965e+09	1.32264e+10	79.2169	37.4991	3.309	1.73	0.00773624
FALSE			No results	No results	No results	No results	No results	No results		284.27	13.582	0	0	0	0			No matches found	No matches found	No matches found		DDA for preferred ion	9.11897e+09	835704	1.08689e+07	8.99459e+06	6.96873e+09	3.94501e+09	2.0011e+09	4.91156e+09	3.07624e+09	5.0732e+09	5.63753e+09	1.74292e+09	3.19506e+09	3.06137e+09	2.33541e+06	1.04124e+06	1.89663e+09	1.81239e+09	5.34261e+09	5.1859e+09	4.90544e+09	3.74915e+09	96.8496	71.2922	0.764	-0.39	0.858897
TRUE			Unused	No results	No results	No results	No results	No results		226.131	8.85	0	0	0	0			No matches found	No matches found	No matches found		DDA for preferred ion	1.84678e+09	1.87828e+09	2.96216e+09	2.93856e+09	2.33474e+09	5.6609e+09	7.04317e+09	6.06106e+09	2.77258e+09	4.65667e+09	7.20473e+09	5.16195e+09	7.42059e+09	6.48467e+09	7.17552e+09	6.24749e+09	8.32362e+09	7.19968e+09	6.24431e+09	7.04021e+09	4.03599e+09	1.00083e+10	49.4426	8.72157	2.48	1.31	0.000348062
FALSE			No results	No results	No results	No results	No results	No results		284.27	13.54	0	0	0	0			No matches found	No matches found	No matches found		DDA for preferred ion	8.11696e+09	509463	5.7366e+09	4.72132e+09	1.98782e+07	2.69854e+09	1.33172e+09	2.8849e+09	2.61887e+09	2.63852e+09	7.32393e+06	1.03711e+09	7.82732e+06	2.0941e+09	2.33541e+06	5.39501e+08	8.9111e+08	4.76842e+06	5.34261e+09	5.1859e+09	3.61547e+09	1.07694e+09	92.442	134.897	0.298	-1.75	0.285499
FALSE			No results	No results	No results	No results	No results	No results		111.982	14.272	0	0	0	0			No matches found	No matches found	No matches found		DDA for preferred ion	6.40639e+09	4.70972e+09	4.56185e+09	5.92373e+09	3.73084e+09	7.78974e+09	3.70785e+09	3.71598e+09	3.83896e+09	3.60571e+09	4.90464e+09	4.70652e+09	3.71616e+09	4.61454e+09	4.00529e+09	4.30053e+09	4.09745e+09	3.97972e+09	3.89559e+09	3.80022e+09	5.72879e+09	5.81463e+09	35.5184	15.3097	1.015	0.02	0.814142
FALSE			No results	No results	No results	No results	No results	No results		90.0303	1.383	0	0	0	0			No matches found	No matches found	No matches found		DDA for preferred ion	3.85045e+09	2.24861e+09	4.12007e+09	3.0659e+09	3.3655e+09	4.64846e+09	4.04096e+09	4.21912e+09	3.85616e+09	4.45204e+09	6.02229e+09	4.34435e+09	4.49533e+09	6.31783e+09	4.02402e+09	3.8237e+09	3.47316e+09	3.92378e+09	2.9282e+09	4.8056e+09	5.09878e+09	6.44013e+09	18.6977	21.4133	1.263	0.34	0.027979
FALSE			No results	No results	No results	No results	No results	No results		90.0303	1.522	0	0	0	0			No matches found	No matches found	No matches found		DDA for preferred ion	2.30126e+09	4.05614e+09	1.68726e+08	2.76894e+09	2.58516e+09	2.00589e+09	4.22625e+09	4.25517e+09	3.76739e+09	1.79994e+09	3.97541e+09	4.83329e+09	2.04898e+09	9.48405e+08	5.8735e+09	4.53984e+09	5.2081e+09	1.5185e+09	2.51741e+09	5.13059e+09	3.74317e+09	6.03919e+09	51.7472	49.9487	1.613	0.69	0.276105
FALSE			No results	No results	No results	No results	No results	No results		97.966	1.799	0	0	0	0			No matches found	No matches found	No matches found		DDA for preferred ion	4.49483e+09	3.96198e+09	4.47076e+09	5.4265e+09	3.41835e+09	1.9537e+09	2.04959e+09	3.16058e+09	3.62129e+09	3.74917e+09	2.0496e+09	2.67567e+09	3.27706e+09	2.9719e+09	3.03126e+09	1.49018e+09	2.40325e+08	1.85e+09	2.05989e+09	2.36429e+09	5.15922e+09	3.16819e+09	32.8474	42.0115	0.614	-0.7	0.0648565
FALSE			No results	No results	No results	No results	No results	No results		111.982	14.107	0	0	0	0			No matches found	No matches found	No matches found		DDA for preferred ion	1.54552e+09	1.62361e+09	1.96588e+09	3.36199e+09	2.07244e+09	3.50822e+09	3.27559e+09	3.47391e+09	2.57163e+09	3.49873e+09	1.85852e+09	2.8643e+09	1.79939e+09	2.5465e+09	2.88758e+09	2.6384e+09	3.5165e+09	5.36861e+09	3.38223e+09	4.01291e+09	3.72963e+09	4.67031e+09	26.2077	34.3274	1.252	0.32	0.162312
TRUE			Unused	No results	No results	No results	No results	No results		332.271	12.833	0	0	0	0			No matches found	No matches found	No matches found		DDA for preferred ion	5.17951e+09	4.80721e+09	4.47781e+09	5.15086e+09	5.12482e+09	1.66949e+09	5.39058e+08	2.29843e+09	2.53289e+09	4.43807e+09	2.44398e+09	4.46071e+08	1.30513e+09	1.10452e+09	5.41117e+08	3.86827e+08	5.67434e+08	4.91611e+08	5.32223e+08	5.301e+08	4.93281e+09	7.98203e+08	51.6152	66.5981	0.162	-2.63	0.000132241
FALSE			No results	No results	No results	No results	No results	No results		97.966	1.916	0	0	0	0			No matches found	No matches found	No matches found		DDA for preferred ion	4.49483e+09	3.96198e+09	1.80726e+09	5.53393e+08	1.62185e+09	2.62172e+08	1.57971e+08	1.85525e+08	2.13712e+08	9.40177e+08	1.38172e+09	2.2574e+09	3.27706e+09	9.02748e+08	6.61927e+08	4.81094e+08	4.88787e+08	1.85e+09	2.24244e+08	3.27413e+08	8.28085e+08	1.12278e+09	125.371	87.8173	1.356	0.44	0.667551
FALSE			No results	No results	No results	No results	No results	No results		97.9661	2.062	0	0	0	0			No matches found	No matches found	No matches found		DDA for preferred ion	4.49483e+09	1.81307e+08	1.80726e+09	3.26162e+08	1.62185e+09	2.47492e+08	6.41154e+07	3.08436e+08	9.4938e+07	9.40177e+08	1.38172e+09	2.2574e+09	1.26689e+08	9.02748e+08	8.88895e+07	4.39578e+08	4.88787e+08	2.37693e+08	2.29069e+08	2.63635e+08	4.01202e+08	5.28142e+08	154.214	120.937	1.316	0.4	0.924523
FALSE	Octadecanoicacid	C18 H36 O2	Full match	No results	No results	Partial match	No results	Full match		284.271	13.459	0	0	0	1	Superpathway of fatty acid biosynthesis II (plant)		No matches found	No matches found	Single match found		DDA for preferred ion	4.3892e+09	9.35561e+08	1.47053e+09	6.86723e+08	2.80409e+09	9.96003e+08	5.98345e+08	8.46389e+07	1.89123e+09	8.85689e+07	1.55515e+09	7.73997e+08	9.25974e+07	4.36241e+08	3.21997e+08	3.79476e+08	5.6408e+08	5.91556e+07	3.14647e+08	1.53346e+08	1.43941e+09	5.46266e+08	104.452	86.997	0.38	-1.4	0.14143
TRUE	N-Acetyl-L-aspartic acid	C6 H9 N O5	No results	No results	Invalid mass	No results	No results	No results		175.047	1.299	0	2	0	0		82.8	No matches found	Multiple matches found	No matches found		DDA for preferred ion	2.71485e+08	3.08438e+08	6.54103e+08	5.73743e+08	4.63042e+08	1.82367e+09	3.33432e+09	2.68574e+09	1.3896e+09	9.87946e+08	2.35055e+09	2.95428e+09	7.57646e+08	1.26428e+09	1.75358e+09	3.25111e+09	3.80157e+09	3.42217e+09	4.36152e+09	3.80894e+09	8.90392e+08	5.12208e+09	88.5612	44.7588	5.753	2.52	0.00421007
TRUE			No results	No results	No results	No results	No results	No results		115.026	1.306	0	0	0	0			No matches found	No matches found	No matches found		DDA for preferred ion	2.75163e+08	3.12992e+08	6.63246e+08	5.78101e+08	4.68224e+08	1.84897e+09	3.3486e+09	2.70148e+09	1.40053e+09	9.97925e+08	2.3581e+09	2.95274e+09	7.64678e+08	1.27667e+09	1.77164e+09	3.25665e+09	3.7966e+09	3.43392e+09	4.33212e+09	3.80684e+09	9.00923e+08	5.12921e+09	88.2207	44.4049	5.693	2.51	0.00428795
FALSE			No results	No results	No results	No results	No results	No results		131.093	2.225	0	0	0	0			No matches found	No matches found	No matches found		DDA for preferred ion	1.88603e+09	2.08158e+09	1.9839e+09	2.62685e+09	2.16435e+09	1.36077e+09	2.15328e+09	2.51116e+09	1.92353e+09	3.90902e+09	2.59696e+09	2.13225e+09	1.95604e+09	1.62478e+09	2.07425e+09	1.60011e+09	1.62022e+09	1.59796e+09	1.39945e+09	1.81082e+09	3.10048e+09	2.56863e+09	18.553	19.7144	0.828	-0.27	0.217953
TRUE	Adenosine	C10 H13 N5 O4	Full match	No results	Full match	Full match	No results	Full match		267.096	4.443	0	1	0	5	Superpathway of purine nucleotide salvage;Purine nucleotides degradation II (aerobic);Other	79.4	No matches found	Single match found	Multiple matches found		DDA for preferred ion	5.00442e+08	4.16885e+08	8.47765e+08	6.71455e+08	5.28167e+08	2.35701e+09	1.99771e+09	1.35842e+09	1.01981e+09	1.25479e+09	1.87849e+09	1.86643e+09	1.07192e+09	9.82459e+08	1.75132e+09	1.54025e+09	2.21327e+09	2.52914e+09	3.80512e+09	2.58697e+09	1.14118e+09	2.84013e+09	61.5992	41.175	2.489	1.32	0.00266453
TRUE	Inosine	C10 H12 N4 O5	Full match	No results	No results	Full match	No results	Full match		268.081	2.602	0	0	0	5	Superpathway of CMP-sialic acids biosynthesis;Superpathway of purine nucleotide salvage;Purine nucleotides degradation II (aerobic);Other		No matches found	No matches found	Multiple matches found		DDA for preferred ion	1.02416e+09	9.60452e+08	1.03992e+09	8.9253e+08	1.03736e+09	1.98486e+09	3.05058e+09	2.91847e+09	1.24561e+09	3.28371e+09	2.36366e+09	3.7031e+09	1.75746e+09	1.94688e+09	3.76111e+09	2.57627e+09	3.35426e+09	3.7829e+09	2.50127e+09	3.63719e+09	1.80055e+09	4.50403e+09	49.8516	30.8705	2.501	1.32	0.00159125
TRUE			No results	No results	No results	No results	No results	No results		115.026	1.498	0	0	0	0			No matches found	No matches found	No matches found		DDA for preferred ion	3.56917e+07	2.38982e+07	2.47098e+08	4.27348e+08	3.41949e+08	2.46778e+09	3.18198e+09	2.28474e+09	1.13595e+09	1.13214e+08	1.80642e+09	2.48483e+09	6.52838e+08	1.03817e+09	2.77094e+09	2.60622e+09	3.36917e+09	3.53179e+09	3.20318e+09	2.56382e+09	5.2151e+08	4.15544e+09	117.778	41.565	7.968	2.99	0.00979715
TRUE	N-Acetyl-L-aspartic acid	C6 H9 N O5	No results	No results	Invalid mass	No results	No results	No results		175.047	1.5	0	3	0	0		77.5	No matches found	Multiple matches found	No matches found		DDA for preferred ion	8.87262e+08	8.57143e+08	2.4755e+08	4.23027e+08	3.48941e+08	2.4431e+09	3.16659e+09	2.26082e+09	1.12974e+09	6.65058e+07	1.79443e+09	2.46093e+09	6.60585e+08	1.03634e+09	2.74816e+09	2.58644e+09	3.40506e+09	3.51646e+09	3.17662e+09	2.55979e+09	1.42668e+09	4.12264e+09	89.728	41.5095	2.89	1.53	0.0224042
FALSE			Unused	No results	No results	No results	No results	No results		152.032	1.968	0	0	0	0			No matches found	No matches found	No matches found		DDA for preferred ion	1.37709e+09	1.14318e+09	1.95373e+09	1.89976e+09	1.66031e+09	1.37017e+09	1.48783e+09	1.7567e+09	1.79093e+09	2.84199e+09	2.01255e+09	1.5441e+09	1.63068e+09	1.50431e+09	7.40333e+08	1.53044e+09	2.56524e+09	3.32779e+09	2.323e+09	1.77009e+09	2.31538e+09	2.53064e+09	13.9588	36.4056	1.093	0.13	0.363928
TRUE	N-Acetylaspartylglutamicacid	C11 H16 N2 O8	Full match	No results	No results	No results	No results	Full match		304.09	1.853	0	0	0	0			No matches found	No matches found	Single match found		DDA for preferred ion	3.01748e+08	2.16908e+08	4.85304e+08	4.57088e+08	4.42413e+08	1.21687e+09	9.20948e+08	1.71637e+09	6.41813e+08	5.54498e+08	1.37623e+09	2.08251e+09	5.43502e+08	5.44928e+08	2.21349e+09	1.85682e+09	3.31613e+09	2.79739e+09	2.01658e+09	2.55445e+09	6.12744e+08	3.13368e+09	62.9369	46.7925	5.114	2.35	0.000762468
TRUE			No results	No results	No results	No results	No results	No results		147.052	1.273	0	0	0	0			No matches found	No matches found	No matches found		DDA for preferred ion	1.0151e+09	1.11547e+09	1.61368e+09	1.05807e+09	8.88882e+08	2.82898e+09	3.19197e+09	2.87434e+09	2.55341e+09	1.67339e+09	2.54868e+09	2.28232e+09	2.88287e+09	2.89808e+09	2.36902e+09	2.32779e+09	1.89169e+09	2.7675e+09	3.17526e+09	1.9517e+09	1.88603e+09	3.94085e+09	49.9026	18.4388	2.089	1.06	0.0190135
FALSE			No results	No results	No results	No results	No results	No results		97.966	14.776	0	0	0	0			No matches found	No matches found	No matches found		DDA for preferred ion	9.60491e+07	1.44284e+08	3.28392e+08	6.08105e+08	1.27089e+09	6.5989e+08	6.66376e+08	2.08895e+09	1.03542e+09	5.66923e+08	1.3939e+09	8.82706e+08	4.09307e+08	3.4689e+08	5.62199e+08	6.36056e+08	6.85761e+08	1.85189e+09	3.12984e+09	1.92418e+09	8.42464e+08	1.31772e+09	77.3129	75.0749	1.564	0.65	0.103641
TRUE			No results	No results	No results	No results	No results	No results		125.013	1.381	0	0	0	0			No matches found	No matches found	No matches found		DDA for preferred ion	1.08735e+09	7.16848e+08	9.85302e+08	1.08066e+09	8.72855e+08	3.07957e+09	2.83404e+09	2.528e+09	2.22074e+09	1.18626e+09	2.94826e+09	2.74458e+09	1.82491e+09	2.76416e+09	2.8899e+09	2.86429e+09	2.90127e+09	2.90527e+09	3.09116e+09	3.00623e+09	1.59238e+09	4.16201e+09	56.5898	15.3258	2.614	1.39	0.0026399
FALSE			No results	No results	No results	No results	No results	No results		125.013	1.466	0	0	0	0			No matches found	No matches found	No matches found		DDA for preferred ion	3.62675e+08	3.39234e+08	4.85009e+08	3.8583e+08	4.12353e+08	3.07957e+09	5.66176e+07	5.81362e+07	4.06938e+07	1.07243e+09	2.94826e+09	7.3069e+07	7.92599e+07	9.6117e+08	2.8899e+09	5.7943e+07	2.90127e+09	2.90527e+09	1.05695e+08	3.00623e+09	5.70097e+08	2.54236e+09	147.038	89.4788	4.46	2.16	0.254791
TRUE			Unused	No results	No results	No results	No results	No results		313.102	4.439	0	0	0	0			No matches found	No matches found	No matches found		DDA for preferred ion	4.20704e+08	3.29448e+08	6.60647e+08	5.17117e+08	4.12377e+08	1.69233e+09	4.3192e+07	4.04859e+08	8.02747e+08	9.46233e+08	1.37891e+09	1.43744e+09	8.29678e+08	7.04939e+08	1.3688e+09	1.15398e+09	1.67896e+09	2.06476e+09	3.01916e+09	2.09906e+09	6.8015e+08	2.18017e+09	71.8874	43.6951	3.205	1.68	0.00240585
FALSE	Inosine	C10 H12 N4 O5	Full match	No results	No results	Full match	No results	Full match		268.08	2.198	0	0	0	5	Superpathway of CMP-sialic acids biosynthesis;Superpathway of purine nucleotide salvage;Purine nucleotides degradation II (aerobic);Other		No matches found	No matches found	Multiple matches found		DDA for preferred ion	8.71505e+08	6.68024e+08	7.20984e+08	5.95285e+08	5.95763e+08	1.77623e+09	2.27454e+09	1.78206e+09	1.28701e+09	634728	2.34295e+09	1.86053e+09	9.96113e+08	2.18575e+09	2.84834e+09	2.17482e+09	2.40918e+09	2.64923e+09	1.99956e+09	2.19055e+09	1.25978e+09	3.23012e+09	66.3767	22.6739	2.564	1.36	0.0882658
FALSE			No results	No results	No results	No results	No results	No results		97.9755	1.562	0	0	0	0			No matches found	No matches found	No matches found		DDA for preferred ion	3.3544e+08	1.27929e+09	1.45982e+09	1.81371e+09	2.47518e+09	1.4364e+09	1.74771e+09	2.15977e+09	2.38886e+09	1.2827e+09	1.39331e+09	2.73196e+09	2.08665e+09	2.23539e+09	1.81501e+09	1.7634e+09	1.86976e+09	1.92768e+09	1.63027e+09	1.07306e+09	2.21473e+09	2.73199e+09	42.455	33.2197	1.234	0.3	0.194807
TRUE			No results	No results	No results	No results	No results	No results		118.025	1.88	0	0	0	0			No matches found	No matches found	No matches found		DDA for preferred ion	2.6216e+08	2.33116e+08	3.36953e+08	2.70907e+08	2.57447e+08	7.89003e+08	1.56805e+09	1.19443e+09	1.90456e+08	7.05562e+08	2.01251e+09	1.40728e+09	5.1221e+08	1.13324e+09	2.58658e+09	1.5735e+09	1.66898e+09	2.0737e+09	1.18568e+09	2.19508e+09	4.19582e+08	2.5312e+09	85.4962	35.1855	6.033	2.59	0.000191576
TRUE			No results	No results	No results	No results	No results	No results		72.0198	1.878	0	0	0	0			No matches found	No matches found	No matches found		DDA for preferred ion	2.64768e+08	2.35972e+08	3.43884e+08	2.79907e+08	2.56714e+08	7.68132e+08	1.56528e+09	1.17136e+09	1.7306e+08	6.98019e+08	1.98985e+09	1.38054e+09	5.7282e+08	1.1617e+09	2.55943e+09	1.55617e+09	1.61923e+09	2.03052e+09	1.16632e+09	2.15168e+09	4.25925e+08	2.49292e+09	85.5795	33.874	5.853	2.55	0.000169212
FALSE	Adenosine2'-phosphate	C10 H14 N5 O7 P	Full match	No results	No results	Partial match	No results	Full match		347.063	1.93	0	0	0	93	Superpathway of mycolyl-arabinogalactan-peptidoglycan complex biosynthesis;Superpathway of glycolysis, pyruvate dehydrogenase, TCA, and glyoxylate bypass;Superpathway of histidine, purine, and pyrimidine biosynthesis;Superpathway of燦-acetylneuraminate degradation;Superpathway of rifamycin B biosynthesis;Superpathway of purine nucleotide salvage;Methanobacterium thermoautotrophicum燽iosynthetic met…		No matches found	No matches found	Multiple matches found		DDA for preferred ion	3.9926e+08	2.40253e+08	4.20271e+08	3.50107e+08	3.00266e+08	1.41921e+09	1.94015e+09	2.54839e+09	6.10257e+08	1.80052e+09	9.31477e+08	1.04922e+09	2.90688e+08	3.41743e+08	1.54644e+09	1.48232e+09	1.82525e+09	1.75635e+09	1.89837e+09	1.63505e+09	7.97927e+08	2.24534e+09	80.4314	46.7618	2.814	1.49	0.166723
TRUE			Unused	No results	No results	No results	No results	No results		583.554	12.655	0	0	0	0			No matches found	No matches found	No matches found		DDA for preferred ion	2.2466e+09	1.60205e+09	2.46352e+09	1.76306e+09	2.14174e+09	7.43128e+08	9.49039e+07	7.96937e+08	8.46523e+08	1.19091e+09	1.13128e+09	4.54651e+07	5.20093e+08	4.68248e+08	8.28435e+07	5.10794e+07	1.00258e+07	1.3005e+07	9.21897e+06	6.12758e+07	1.7924e+09	8.4388e+07	59.8704	144.9	0.047	-4.41	0.000722546
FALSE			No results	No results	No results	No results	No results	No results		134.02	1.594	0	0	0	0			No matches found	No matches found	No matches found		DDA for preferred ion	7.6133e+08	7.22036e+08	1.15025e+09	1.15165e+09	2.82184e+08	2.2143e+09	7.5086e+08	1.72952e+09	2.12233e+09	2.24873e+09	1.38526e+09	1.56245e+09	2.44174e+09	1.67658e+09	8.16512e+08	1.31552e+09	1.41628e+09	1.33951e+09	1.33044e+09	1.04086e+09	1.44213e+09	1.99783e+09	51.3711	32.1198	1.385	0.47	0.199082
TRUE	Uridine	C9 H12 N2 O6	Full match	No results	Full match	Full match	No results	Full match		244.069	1.855	0	1	0	2	Other	75.2	No matches found	Single match found	Multiple matches found		DDA for preferred ion	2.38053e+08	3.24404e+08	4.38975e+08	3.60604e+08	3.69301e+08	8.93485e+08	1.33939e+09	1.39191e+09	4.23315e+08	6.31862e+08	9.19899e+08	1.27542e+09	3.49422e+08	4.21619e+08	1.5348e+09	1.19052e+09	2.30562e+09	1.78063e+09	1.23459e+09	1.71468e+09	5.81971e+08	2.09281e+09	66.2139	46.8598	3.596	1.85	0.0085223
FALSE			No results	No results	No results	No results	No results	No results		88.0148	1.598	0	0	0	0			No matches found	No matches found	No matches found		DDA for preferred ion	7.65443e+08	7.16294e+08	1.19719e+09	7.2551e+08	3.6513e+08	1.67536e+09	1.46281e+09	1.3028e+09	1.67571e+09	1.72879e+09	1.4263e+09	1.48242e+09	2.16286e+09	2.00219e+09	9.49257e+08	1.06492e+09	9.40738e+08	8.72924e+08	1.14734e+09	1.03377e+09	1.52896e+09	1.73612e+09	40.8004	35.9363	1.135	0.18	0.202819
TRUE	2-Hydroxymethylserine	C4 H9 N O4	No results	No results	No results	No results	No results	Full match		135.053	4.456	0	0	0	0			No matches found	No matches found	Multiple matches found		DDA for preferred ion	1.67813e+08	1.8672e+08	3.05015e+08	3.367e+08	3.31591e+08	2.04507e+09	8.10816e+08	1.18426e+09	6.92133e+08	8.35055e+08	1.41948e+09	8.86967e+08	5.8586e+08	6.20768e+08	7.9379e+08	8.14288e+08	1.0409e+09	1.74177e+09	1.42078e+09	1.05015e+09	6.55157e+08	1.46151e+09	84.098	34.6985	2.231	1.16	0.0183883
TRUE	[FA(18:2)]9Z_11E-octadecadienoicacid	C18 H32 O2	Full match	No results	No results	Partial match	No results	Full match		280.24	12.327	0	0	0	2	Other		No matches found	No matches found	Multiple matches found		DDA for preferred ion	1.82805e+09	1.85274e+09	1.78449e+09	2.02788e+09	1.63915e+09	7.29032e+08	6.57088e+08	9.50569e+08	8.41326e+08	1.94305e+09	1.19668e+09	4.13356e+08	9.29935e+08	6.59357e+08	5.44145e+08	2.72811e+08	2.1715e+08	3.168e+08	4.15728e+08	4.34747e+08	2.05301e+09	6.81793e+08	41.0499	50.3759	0.332	-1.59	0.000291717
TRUE			No results	No results	No results	No results	No results	No results		152.045	1.85	0	0	0	0			No matches found	No matches found	No matches found		DDA for other ion	1.83643e+08	1.61057e+08	3.44187e+08	3.10965e+08	2.85816e+08	8.82166e+08	9.04571e+08	1.05309e+09	4.02033e+08	6.26654e+08	8.01012e+08	1.27104e+09	3.40121e+08	2.85375e+08	1.35703e+09	1.16484e+09	2.02371e+09	1.56787e+09	1.23207e+09	1.55707e+09	5.18176e+08	1.94302e+09	62.1204	47.3246	3.75	1.91	0.00498445
TRUE			No results	No results	No results	No results	No results	No results		97.966	14.731	0	0	0	0			No matches found	No matches found	No matches found		DDA for preferred ion	6.52336e+07	7.8106e+07	3.28392e+08	2.74187e+07	1.27089e+09	2.05357e+07	6.66376e+08	1.2655e+09	1.03542e+09	5.66923e+08	1.3939e+09	1.80093e+09	4.09307e+08	3.4689e+08	5.62199e+08	6.36056e+08	8.15102e+08	1.17169e+09	1.97994e+09	1.92418e+09	4.82483e+08	1.43276e+09	98.4011	60.8466	2.97	1.57	0.0218671
FALSE			No results	No results	No results	No results	No results	No results		97.966	14.853	0	0	0	0			No matches found	No matches found	No matches found		DDA for preferred ion	1.29989e+08	2.02425e+08	2.44533e+08	6.08105e+08	1.37881e+09	1.97595e+09	2.10926e+06	4416.2	4.68325e+08	1.25384e+06	6.06107e+08	9.9714e+08	2.73753e+08	132871	4.91119e+08	4.14488e+08	1.0059e+06	6.80206e+08	5.61502e+08	1.54717e+09	3.12986e+08	7.36935e+08	130.903	82.6102	2.355	1.24	0.501344
FALSE			Unused	No results	No results	No results	No results	No results		152.032	1.825	0	0	0	0			No matches found	No matches found	No matches found		DDA for preferred ion	1.37709e+09	1.14318e+09	1.95373e+09	1.89976e+09	1.66031e+09	1.37017e+09	1.43017e+09	1.7567e+09	1.79093e+09	421191	6.47715e+08	1.5441e+09	1.63068e+09	1.50431e+09	7.40333e+08	6.99605e+08	7.5899e+08	7.18776e+08	6.39609e+08	7.52911e+08	2.21463e+09	1.07349e+09	37.5545	48.6407	0.485	-1.04	0.711903
FALSE	Hypoxanthine	C5 H4 N4 O	No match	No results	Invalid mass	No results	No results	No match		136.037	1.886	0	1	0	0		67.6	No matches found	Single match found	Single match found		DDA for preferred ion	6.15189e+08	5.14288e+08	8.82078e+08	1.02607e+09	7.34555e+08	9.77126e+08	1.69948e+09	1.36383e+09	9.241e+08	1.63028e+09	1.31727e+09	1.43776e+09	1.07927e+09	1.84689e+09	1.94155e+09	1.19449e+09	1.8529e+09	1.29884e+09	1.41186e+09	1.80292e+09	1.32874e+09	2.29721e+09	35.1002	19.9571	1.729	0.79	0.000740096
TRUE	L-Asparate	C4 H7 N O4	No results	No results	Invalid mass	No results	No results	No results		133.036	1.269	0	2	0	0		78.5	No matches found	Multiple matches found	No matches found		DDA for preferred ion	4.93592e+08	4.9039e+08	7.32786e+08	6.25007e+08	6.10886e+08	1.38768e+09	1.55193e+09	1.33393e+09	1.02768e+09	8.36804e+08	1.3399e+09	1.58545e+09	9.45974e+08	1.18274e+09	1.66922e+09	1.59028e+09	1.8884e+09	1.86484e+09	1.44489e+09	1.71983e+09	8.81888e+08	2.39258e+09	45.2154	22.5798	2.713	1.44	0.000775657
FALSE			No results	No results	No results	No results	No results	No results		129.041	1.416	0	0	0	0			No matches found	No matches found	No matches found		DDA for preferred ion	7.03251e+08	7.12527e+08	6.63029e+08	6.80826e+08	8.43122e+08	1.1587e+09	1.4985e+09	1.30127e+09	1.15285e+09	9.04989e+08	3.45873e+08	1.39752e+09	7.15123e+08	9.67085e+08	1.16297e+09	1.24328e+09	1.25185e+09	1.33691e+09	1.79958e+09	1.30446e+09	1.18425e+09	1.78629e+09	34.5027	38.2889	1.508	0.59	0.289633
FALSE	L-Asparate	C4 H7 N O4	No results	No results	Invalid mass	No results	No results	No results		133.036	1.24	0	1	0	0		75	No matches found	Single match found	No matches found		DDA for preferred ion	4.93592e+08	4.84672e+08	7.34065e+08	6.25007e+08	6.10886e+08	231769	1.49277e+09	1.27679e+09	1.0027e+09	8.29509e+08	6.73393e+06	1.54368e+09	9.45974e+08	1.18274e+09	1.60378e+09	1.55669e+09	1.38281e+07	1.7798e+09	1.3861e+09	1.65437e+09	8.52537e+08	2.1756e+09	58.5265	57.4244	2.552	1.35	0.651697
FALSE			No results	No results	No results	No results	No results	No results		115.026	1.757	0	0	0	0			No matches found	No matches found	No matches found		DDA for preferred ion	4.20302e+08	3.93537e+08	6.74668e+07	4.33036e+08	3.55966e+07	9.5823e+07	1.22758e+08	8.44849e+07	4.43441e+07	1.08581e+08	1.29912e+09	1.7382e+09	4.4024e+08	1.28507e+08	1.80075e+08	7.23762e+07	1.26149e+08	1.77992e+08	1.63705e+08	1.4069e+08	1.19501e+08	2.52182e+08	98.7744	141.784	2.11	1.08	0.109341
TRUE	[FA(16:2)]N-hexadecyl-ethanolamine	C18 H37 N O2	Full match	No results	No results	Partial match	No results	Full match		299.282	11.985	0	0	0	1	Other		No matches found	No matches found	Multiple matches found		DDA for preferred ion	1.45647e+09	1.43779e+09	1.66121e+09	1.49695e+09	1.43313e+09	6.00226e+08	8.55278e+07	6.25731e+08	8.01076e+08	1.15483e+09	7.83439e+08	5.37561e+07	3.84844e+08	3.44151e+08	9.30689e+07	4.15133e+07	3.3466e+07	4.36739e+07	2.32455e+07	6.97264e+07	1.58525e+09	9.63267e+07	51.861	123.384	0.061	-4.04	0.000215995
TRUE			No results	No results	No results	No results	No results	No results		97.9755	1.79	0	0	0	0			No matches found	No matches found	No matches found		DDA for preferred ion	5.58536e+08	2.30272e+08	4.78118e+08	2.48024e+08	7.07038e+08	6.99577e+08	7.34247e+08	4.60431e+08	3.05682e+08	6.68363e+08	8.58292e+08	5.90645e+08	1.6406e+09	8.27507e+08	1.19968e+09	1.02349e+09	9.73076e+08	7.43839e+08	1.01787e+09	9.37807e+08	6.23945e+08	1.33601e+09	40.1189	28.8931	2.141	1.1	0.000216491
FALSE			No results	No results	No results	No results	No results	No results		104.046	2.019	0	0	0	0			No matches found	No matches found	No matches found		DDA for preferred ion	8.60231e+08	8.35187e+08	1.63527e+09	1.63964e+09	1.2786e+09	5.70642e+07	1.20191e+09	1.32036e+09	8.06413e+06	2.90479e+08	5.47172e+08	2.25994e+08	9.26606e+08	3.48701e+07	1.82368e+08	2.18219e+08	1.93819e+08	1.86369e+08	7.15655e+07	2.41402e+08	1.52093e+09	3.03741e+08	64.9271	90.9698	0.2	-2.32	0.22965
FALSE			No results	No results	No results	No results	No results	No results		104.046	2.117	0	0	0	0			No matches found	No matches found	No matches found		DDA for preferred ion	3.37778e+06	1.31702e+07	1.63527e+09	2.35084e+07	1.30891e+07	7.7219e+07	1.50205e+07	1.34494e+08	1.35803e+08	2.12217e+08	8.66645e+07	5.6736e+07	1.4891e+07	1.66801e+08	9.81481e+07	5.23291e+07	4.77494e+07	6.78725e+07	5.49167e+07	9.52327e+07	6.77577e+07	1.0048e+08	218.008	52.5185	1.483	0.57	0.600792
FALSE	Hypoxanthine	C5 H4 N4 O	No match	No results	Invalid mass	No results	No results	No match		136.037	1.694	0	1	0	0		61.5	No matches found	Single match found	Single match found		DDA for preferred ion	6.15189e+08	5.14288e+08	1.93226e+08	1.02607e+09	7.34555e+08	4.55941e+08	6.09137e+08	1.36383e+09	9.241e+08	1.63028e+09	8.65888e+08	6.75165e+08	1.16711e+08	7.95674e+08	7.14725e+08	1.19449e+09	5.99755e+08	7.56237e+08	1.41186e+09	4.82645e+08	1.03181e+09	1.09714e+09	42.4061	50.0521	1.063	0.09	0.967968
FALSE	L-Phenylalanine	C9 H11 N O2	No results	No results	Invalid mass	No results	No results	No results		165.078	3.847	0	3	0	0		79.6	No matches found	Multiple matches found	No matches found		DDA for preferred ion	3.44432e+08	8.29066e+08	1.21783e+09	1.10897e+09	7.83371e+08	7.63323e+08	5.17191e+08	9.25319e+08	8.15242e+07	1.61836e+09	1.19913e+08	7.56724e+08	8.08032e+08	8.44177e+08	1.07468e+09	1.07748e+09	9.5171e+08	8.18867e+08	7.1948e+08	6.62901e+08	1.13201e+09	1.19976e+09	43.3762	36.9626	1.06	0.08	0.688943
FALSE			No results	No results	No results	No results	No results	No results		72.0198	1.688	0	0	0	0			No matches found	No matches found	No matches found		DDA for preferred ion	2.87488e+08	2.56803e+08	3.73689e+08	3.10058e+08	3.52668e+08	8.33512e+08	1.55195e+09	1.92009e+08	2.3295e+08	9.59728e+07	2.85582e+08	1.42793e+09	5.7282e+08	1.16886e+09	3.25098e+08	1.60621e+09	8.25404e+08	3.21271e+08	1.22075e+09	2.71507e+08	4.35527e+08	1.00354e+09	101.514	71.9506	2.304	1.2	0.0603753
TRUE			Unused	No results	No results	No results	No results	No results		345.288	11.98	0	0	0	0			No matches found	No matches found	No matches found		DDA for preferred ion	1.39888e+09	1.38246e+09	1.59062e+09	1.43214e+09	1.3777e+09	5.78432e+08	8.22918e+07	6.0297e+08	7.71021e+08	1.11368e+09	7.53039e+08	5.15538e+07	3.69774e+08	3.30393e+08	8.9825e+07	3.96462e+07	3.25104e+07	4.23604e+07	2.26945e+07	6.74294e+07	1.52019e+09	9.2766e+07	51.7562	123.242	0.061	-4.03	0.000213449
FALSE			Unused	No results	No results	No results	No results	No results		525.285	11.534	0	0	0	0			No matches found	No matches found	No matches found		DDA for preferred ion	1.38602e+09	1.28896e+09	1.40221e+09	1.47105e+09	1.41475e+09	6.92017e+08	4.88756e+08	7.29587e+08	7.48608e+08	1.2177e+09	9.50461e+08	4.25212e+08	6.0874e+08	6.35397e+08	6.03609e+08	5.21526e+08	5.71619e+08	5.30677e+08	4.61871e+08	5.97899e+08	1.45866e+09	8.42499e+08	38.0128	15.8127	0.578	-0.79	0.00407967
TRUE			No results	No results	No results	No results	No results	No results		116.01	1.355	0	0	0	0			No matches found	No matches found	No matches found		DDA for preferred ion	9.15067e+07	4.31914e+07	1.32046e+08	8.60683e+07	1.53514e+08	1.27451e+09	1.28594e+09	9.44876e+08	4.14762e+08	1.94841e+07	8.86382e+08	1.44666e+09	3.35718e+08	6.89822e+08	9.08619e+08	6.08419e+08	5.41658e+08	4.90585e+08	5.77242e+08	5.48741e+08	1.9004e+08	9.23342e+08	117.323	55.333	4.859	2.28	0.0271594
FALSE			No results	No results	No results	No results	No results	No results		117.935	1.753	0	0	0	0			No matches found	No matches found	No matches found		DDA for preferred ion	6.55669e+08	4.9439e+08	2.39814e+08	5.73919e+08	3.06787e+08	4.14231e+08	4.30954e+08	6.17428e+08	3.4879e+08	4.73423e+08	1.44553e+09	3.09634e+08	8.99775e+08	3.90119e+08	4.87994e+08	4.69293e+08	3.79727e+08	4.17749e+08	5.06021e+08	3.28754e+08	6.04152e+08	6.57814e+08	35.2779	53.1302	1.089	0.12	0.26729
FALSE	2-(alpha-D-Mannosyl)-3-phosphoglycerate	C9 H17 O12 P	Not the top hit	No results	No results	Not the top hit	No results	Full match		348.047	1.465	0	0	0	13	Superpathway of CMP-sialic acids biosynthesis;Superpathway of histidine, purine, and pyrimidine biosynthesis;Superpathway of purine nucleotide salvage;Purine nucleotides degradation II (aerobic);Other		No matches found	No matches found	Multiple matches found		DDA for preferred ion	9.43391e+07	1.3248e+08	2.9274e+08	2.47627e+08	2.21193e+08	9.75334e+08	9.53452e+08	1.43767e+09	1.29255e+09	1.34858e+09	7.26219e+08	5.14789e+08	2.47826e+08	6.1057e+08	6.71597e+08	7.8623e+08	7.77766e+08	9.03966e+08	9.32381e+08	6.39675e+08	8.41159e+08	9.48087e+08	77.4965	29.8274	1.127	0.17	0.249822
FALSE			No results	No results	No results	No results	No results	No results		174.023	1.463	0	0	0	0			No matches found	No matches found	No matches found		DDA for other ion	9.4134e+07	1.32275e+08	2.92326e+08	2.47395e+08	2.20978e+08	9.6545e+08	9.49274e+08	1.42094e+09	1.26952e+09	1.32935e+09	7.20173e+08	5.13909e+08	2.47574e+08	6.07112e+08	6.70119e+08	7.80605e+08	7.7254e+08	8.97393e+08	9.2889e+08	6.38609e+08	8.34181e+08	9.46228e+08	77.1115	29.7323	1.134	0.18	0.245208
TRUE			No results	No results	No results	No results	No results	No results		130.026	1.344	0	0	0	0			No matches found	No matches found	No matches found		DDA for preferred ion	1.02466e+08	5.69101e+07	1.49527e+08	1.07646e+08	1.69686e+08	1.20204e+09	1.17054e+09	9.46372e+08	4.1071e+08	3.65536e+07	8.73012e+08	1.37241e+09	3.36697e+08	6.908e+08	8.97827e+08	6.55856e+08	5.98437e+08	5.42779e+08	6.45839e+08	5.91615e+08	2.12224e+08	9.75286e+08	110.179	48.9951	4.596	2.2	0.0203765
TRUE	[FA(22:5)]7Z_10Z_13Z_16Z_19Z-docosapentaenoicacid	C22 H34 O2	Full match	No results	No results	No results	No results	Full match		330.256	12.548	0	0	0	0			No matches found	No matches found	Multiple matches found		DDA for preferred ion	1.08728e+09	1.08491e+09	1.1725e+09	1.37138e+09	1.3402e+09	3.01979e+08	8.62282e+07	4.04325e+08	4.89901e+08	9.91652e+08	4.68804e+08	6.54745e+07	2.52064e+08	2.192e+08	1.04253e+08	9.08676e+07	8.8191e+07	9.74285e+07	1.10648e+08	9.6324e+07	1.20642e+09	1.5041e+08	58.4704	68.2754	0.125	-3	0.000302336
TRUE			No results	No results	No results	No results	No results	No results		176.031	1.355	0	0	0	0			No matches found	No matches found	No matches found		DDA for preferred ion	8.35661e+07	4.19899e+07	1.30268e+08	8.68091e+07	1.41964e+08	1.20829e+09	1.16771e+09	9.416e+08	3.95487e+08	1.60083e+07	8.60129e+08	1.36391e+09	3.23935e+08	6.83117e+08	8.70388e+08	6.06673e+08	5.48949e+08	4.90294e+08	5.7942e+08	5.56135e+08	1.80686e+08	9.20186e+08	115.898	52.2693	5.093	2.35	0.0246287
FALSE	N-Acetylneuraminic acid	C11 H19 N O9	No results	No results	Full match	Partial match	No results	Full match		309.107	1.478	0	2	0	3	Superpathway of CMP-sialic acids biosynthesis;Superpathway of燦-acetylneuraminate degradation;Other	71.2	No matches found	Multiple matches found	Single match found		DDA for preferred ion	3.73988e+08	3.57932e+08	2.5583e+08	1.7282e+08	1.60541e+08	1.16422e+09	1.35214e+09	1.27835e+09	6.63854e+08	6.58698e+07	7.8457e+08	9.9347e+08	2.19774e+08	2.90142e+08	1.0327e+09	9.92174e+08	1.14148e+09	1.07933e+09	9.54467e+08	1.04423e+09	5.98621e+08	1.46659e+09	83.7067	40.9213	2.45	1.29	0.0845676
FALSE	Adenosine2'-phosphate	C10 H14 N5 O7 P	Full match	No results	No results	Partial match	No results	Full match		347.063	1.477	0	0	0	93	Superpathway of mycolyl-arabinogalactan-peptidoglycan complex biosynthesis;Superpathway of glycolysis, pyruvate dehydrogenase, TCA, and glyoxylate bypass;Superpathway of histidine, purine, and pyrimidine biosynthesis;Superpathway of燦-acetylneuraminate degradation;Superpathway of rifamycin B biosynthesis;Superpathway of purine nucleotide salvage;Methanobacterium thermoautotrophicum燽iosynthetic met…		No matches found	No matches found	Multiple matches found		DDA for preferred ion	3.11396e+08	2.99649e+08	2.06356e+08	1.53313e+08	1.13278e+08	1.11173e+09	1.33426e+09	1.24514e+09	6.30881e+08	1.41809e+08	7.00076e+08	9.73822e+08	1.8982e+08	2.54059e+08	9.68911e+08	9.76483e+08	1.09771e+09	1.03951e+09	9.30112e+08	1.0212e+09	4.99754e+08	1.40458e+09	87.812	43.1	2.811	1.49	0.0785748
FALSE			No results	No results	No results	No results	No results	No results		134.02	1.752	0	0	0	0			No matches found	No matches found	No matches found		DDA for preferred ion	7.47046e+08	5.60684e+08	6.85799e+08	7.95211e+08	5.38388e+08	8.17851e+08	1.32813e+09	7.71984e+08	6.7119e+08	7.06266e+08	5.69019e+08	7.86795e+08	9.44397e+08	8.38466e+08	9.02386e+08	5.88728e+08	8.34507e+08	7.6217e+08	1.03662e+09	1.06779e+09	9.90492e+08	1.25085e+09	34.3392	20.4453	1.263	0.34	0.159423
FALSE	Citric acid	C6 H8 O7	No match	No results	Full match	Partial match	No results	Full match		192.026	1.762	0	2	0	9	Superpathway of glycolysis, pyruvate dehydrogenase, TCA, and glyoxylate bypass;Superpathway of cytosolic glycolysis (plants), pyruvate dehydrogenase and TCA cycle;Other	81	No matches found	Multiple matches found	Multiple matches found		DDA for preferred ion	2.91109e+08	3.11749e+08	8.63051e+08	9.11998e+08	8.42638e+08	6.40064e+08	1.10413e+09	1.30257e+09	1.1784e+09	1.14608e+09	6.62179e+08	3.40632e+08	7.7751e+08	1.20376e+09	3.95006e+08	3.67853e+08	9.38966e+08	8.7969e+08	6.35204e+08	7.91885e+08	1.16302e+09	1.02026e+09	39.4808	36.7593	0.877	-0.19	0.585365
FALSE			No results	No results	No results	No results	No results	No results		284.27	13.632	0	0	0	0			No matches found	No matches found	No matches found		DDA for preferred ion	1.23297e+09	1.06347e+09	9.99541e+08	9.30211e+08	7.55138e+08	5.1016e+08	1.34414e+08	7.69982e+08	4.22029e+08	6.99625e+08	7.82481e+08	2.75079e+08	1.30051e+09	5.49763e+08	2.70731e+08	1.54915e+08	2.39984e+08	2.20752e+08	3.30874e+08	2.34533e+08	1.01598e+09	4.42861e+08	51.5086	79.8269	0.436	-1.2	0.065599
TRUE			Unused	No results	No results	No results	No results	No results		286.08	1.857	0	0	0	0			No matches found	No matches found	No matches found		DDA for preferred ion	1.18105e+08	5.58508e+07	1.41118e+08	1.46122e+08	1.58782e+08	3.34701e+08	7.7695e+08	6.63281e+08	2.3978e+08	3.70236e+08	5.75216e+08	8.11463e+08	2.0338e+08	2.59554e+08	8.56455e+08	6.91984e+08	1.29242e+09	1.22953e+09	7.8451e+08	9.97375e+08	2.9843e+08	1.20557e+09	83.3581	46.6706	4.04	2.01	0.0017349
FALSE			Unused	No results	No results	No results	No results	No results		228.996	5.924	0	0	0	0			No matches found	No matches found	No matches found		DDA for preferred ion	143131	147255	148845	149320	135507	1.20743e+06	655518	1.78291e+08	1.42703e+06	1.28764e+09	7.27416e+06	157010	553700	151230	1.11346e+06	150449	2.24047e+07	1.312e+07	1.12094e+07	8.93957e+06	610054	5.38633e+06	267.711	116.629	8.829	3.14	0.735013
FALSE			Unused	No results	No results	No results	No results	No results		213.082	8.852	0	0	0	0			No matches found	No matches found	No matches found		DDA for preferred ion	8.61567e+08	8.84931e+08	7.77033e+08	7.84164e+08	8.4266e+08	5.88979e+08	6.89777e+08	8.6641e+08	8.24387e+08	1.28353e+09	6.83921e+08	6.79895e+08	4.97368e+08	6.17474e+08	1.28303e+08	6.25611e+08	4.8947e+08	1.29591e+08	6.46431e+08	5.93611e+08	1.13817e+09	8.3978e+08	18.2374	44.4164	0.738	-0.44	0.0308459
TRUE	Uric acid	C5 H4 N4 O3	No match	No results	Invalid mass	No results	No results	No results		168.027	1.731	0	1	0	0		79.5	No matches found	Single match found	No matches found		DDA for preferred ion	5.5383e+08	6.31534e+08	4.65403e+08	3.70721e+08	4.73512e+08	1.90402e+08	6.83905e+07	3.28518e+08	4.24485e+08	1.26224e+09	3.07286e+08	6.97416e+07	2.73104e+08	4.29058e+08	8.99837e+07	4.99748e+07	5.96721e+07	5.25236e+07	8.40496e+07	6.97147e+07	6.08928e+08	1.25423e+08	55.9338	87.8904	0.206	-2.28	0.00223499
FALSE	2-Hydroxymethylserine	C4 H9 N O4	No results	No results	No results	No results	No results	Full match		135.053	4.366	0	0	0	0			No matches found	No matches found	Multiple matches found		DDA for preferred ion	1.29347e+08	9.08562e+07	2.22821e+08	1.45064e+08	5.93929e+07	1.36635e+08	5.76787e+08	1.18426e+09	6.92133e+08	3.44845e+06	3.95202e+07	2.30173e+08	1.63136e+08	2.15409e+08	3.23864e+08	3.15886e+08	4.00431e+08	1.81946e+08	2.83506e+08	3.19699e+08	2.00106e+08	4.18506e+08	110.863	41.9292	2.091	1.06	0.458365
TRUE			No results	No results	No results	No results	No results	No results		147.052	1.393	0	0	0	0			No matches found	No matches found	No matches found		DDA for preferred ion	2.41677e+07	2.18432e+07	1.87762e+07	5.08508e+08	4.60225e+08	7.86356e+07	2.82859e+07	4.29857e+07	3.217e+07	4.02032e+08	5.42549e+07	8.37154e+07	4.53418e+07	5.11405e+08	3.63567e+08	7.73834e+08	9.4405e+08	9.12427e+07	1.38991e+08	1.15594e+09	5.12804e+07	3.66811e+08	127.151	97.1934	7.153	2.84	0.0384229
TRUE			No results	No results	No results	No results	No results	No results		97.9755	1.272	0	0	0	0			No matches found	No matches found	No matches found		DDA for preferred ion	3.27961e+08	2.83502e+08	4.72415e+08	3.71904e+08	4.25741e+08	6.673e+08	7.92437e+08	7.78663e+08	6.12957e+08	6.14318e+08	8.59524e+08	8.98249e+08	6.19436e+08	9.66762e+08	1.15312e+09	8.2168e+08	8.79077e+08	1.02435e+09	8.62908e+08	8.85051e+08	6.1226e+08	1.32287e+09	34.3029	17.5561	2.161	1.11	0.000111321
FALSE	L-Glutamine	C5 H10 N2 O3	No results	No results	Invalid mass	No results	No results	No results		146.068	1.372	0	2	0	0		51.2	No matches found	Multiple matches found	No matches found		DDA for preferred ion	5.57046e+08	5.34873e+08	6.67863e+08	6.66781e+08	4.88652e+08	9.49842e+08	1.08817e+09	1.10758e+09	8.089e+08	7.40159e+08	1.14689e+09	8.66195e+08	2.5407e+08	6.52942e+08	8.94713e+08	7.63619e+08	6.99476e+08	7.43005e+08	8.31677e+08	8.60476e+08	8.9305e+08	1.2143e+09	30.1729	28.9825	1.36	0.44	0.678162
FALSE	2-C-Methyl-D-erythritol4-phosphate	C5 H13 O7 P	Not the top hit	No results	No results	Partial match	No results	Full match		216.039	1.34	0	0	0	4	Other		No matches found	No matches found	Single match found		DDA for preferred ion	1.13925e+09	1.04165e+09	8.00529e+08	8.21636e+08	9.16264e+08	3.83389e+08	4.80886e+08	5.3535e+08	7.00138e+08	7.45694e+08	4.74629e+08	4.80704e+08	8.08653e+08	5.23366e+08	4.63517e+08	5.32385e+08	4.87889e+08	5.86061e+08	5.3887e+08	4.9046e+08	1.01669e+09	7.75929e+08	42.0359	20.7675	0.763	-0.39	0.137046
TRUE	8_11_14-Eicosatrienoicacid	C20 H34 O2	Full match	No results	No results	No results	No results	Full match		306.256	12.571	0	0	0	0			No matches found	No matches found	Multiple matches found		DDA for preferred ion	8.52561e+08	7.77175e+08	1.01386e+09	1.108e+09	8.84337e+08	3.64524e+08	2.24179e+08	4.57743e+08	5.14819e+08	8.34026e+08	6.06855e+08	1.86125e+08	2.9937e+08	2.55156e+08	2.10636e+08	1.29379e+08	1.74346e+08	1.70175e+08	2.24558e+08	2.05639e+08	1.03146e+09	3.19508e+08	42.2188	44.8411	0.31	-1.69	0.000145417
FALSE			No results	No results	No results	No results	No results	No results		181.073	1.874	0	0	0	0			No matches found	No matches found	No matches found		DDA for preferred ion	5.73025e+08	4.19086e+08	6.55827e+08	5.59017e+08	5.44191e+08	3.22689e+08	3.42489e+08	4.26953e+08	3.58237e+08	1.05776e+09	4.61588e+08	3.58077e+08	7.41889e+08	3.98679e+08	4.51101e+08	2.73366e+08	3.66811e+08	2.93967e+08	2.64764e+08	3.17951e+08	7.02796e+08	5.44412e+08	28.4502	34.7129	0.775	-0.37	0.135264
FALSE			No results	No results	No results	No results	No results	No results		134.02	1.48	0	0	0	0			No matches found	No matches found	No matches found		DDA for preferred ion	2.28691e+08	1.78436e+08	2.5928e+08	2.35366e+08	2.82184e+08	2.99051e+08	3.43992e+08	1.60362e+08	4.72038e+08	2.01759e+08	3.02488e+08	2.20973e+08	4.18568e+08	4.24708e+08	2.01795e+08	1.05772e+09	3.19991e+08	2.46322e+08	7.65177e+08	3.66483e+08	3.45013e+08	4.79372e+08	42.0619	69.9325	1.389	0.47	0.0461601
FALSE			No results	No results	No results	No results	No results	No results		97.966	1.242	0	0	0	0			No matches found	No matches found	No matches found		DDA for preferred ion	3.51818e+08	3.31902e+08	6.15887e+08	4.60013e+08	4.35206e+08	3.11968e+08	2.63843e+08	4.53851e+08	4.33675e+08	1.05491e+09	3.79981e+08	2.81838e+08	4.43198e+08	4.66811e+08	4.2548e+08	2.4382e+08	2.95246e+08	3.33559e+08	3.75743e+08	3.25543e+08	5.86616e+08	4.9651e+08	29.9443	18.079	0.846	-0.24	0.181735
TRUE	[FA(20:0)]11Z-eicosenoicacid	C20 H38 O2	Full match	No results	No results	No results	No results	Full match		310.287	13.779	0	0	0	0			No matches found	No matches found	Multiple matches found		DDA for preferred ion	1.02161e+09	9.20893e+08	8.45154e+08	8.46826e+08	7.89781e+08	3.96208e+08	1.66678e+08	4.45542e+08	4.49387e+08	5.7001e+08	6.36348e+08	2.63345e+08	3.80576e+08	2.94025e+08	2.13843e+08	1.65934e+08	2.20676e+08	1.99018e+08	2.01022e+08	2.27425e+08	8.58252e+08	3.13145e+08	50.9006	41.323	0.365	-1.45	0.00400217
TRUE			No results	No results	No results	No results	No results	No results		130.025	1.46	0	0	0	0			No matches found	No matches found	No matches found		DDA for preferred ion	8.99177e+07	7.04158e+07	1.3988e+08	1.14162e+08	1.8002e+08	8.31377e+08	9.99762e+08	6.11232e+08	3.31166e+08	9.23855e+07	6.0145e+08	9.66264e+08	2.99682e+08	5.27626e+08	7.73171e+08	4.67041e+08	5.88964e+08	4.51032e+08	4.89024e+08	4.90627e+08	2.13783e+08	7.55162e+08	102.122	41.8496	3.532	1.82	0.0154463
FALSE	Phenylmethanesulfonylfluoride	C7 H7 F O2 S	No results	No results	No results	No results	No results	Full match		174.015	1.787	0	0	0	0			No matches found	No matches found	Single match found		DDA for preferred ion	1.15047e+08	7.3306e+07	3.42414e+08	2.85348e+08	1.67894e+08	3.56576e+08	9.74823e+08	8.20965e+08	4.52776e+08	6.65187e+07	2.59645e+08	2.03062e+08	3.5764e+08	6.93357e+08	3.61539e+08	2.58122e+08	7.25228e+08	6.19153e+08	3.96648e+08	4.88658e+08	3.92114e+08	5.57831e+08	87.0255	40.392	1.423	0.51	0.137741
FALSE			No results	No results	No results	No results	No results	No results		97.9755	1.244	0	0	0	0			No matches found	No matches found	No matches found		DDA for preferred ion	3.27961e+08	2.83502e+08	4.72415e+08	3.71904e+08	4.25741e+08	6.74694e+06	7.92437e+08	7.78663e+08	6.12957e+08	6.14318e+08	6.52404e+06	8.98249e+08	6.19436e+08	9.66762e+08	4.95838e+06	8.2168e+08	1.23006e+07	1.07632e+07	8.62908e+08	1.35452e+07	5.91408e+08	4.61861e+08	51.3042	106.461	0.781	-0.36	0.188174
TRUE			No results	No results	No results	No results	No results	No results		116.01	1.477	0	0	0	0			No matches found	No matches found	No matches found		DDA for preferred ion	6.95294e+07	6.32127e+07	1.00392e+08	1.24928e+08	1.3554e+08	7.68345e+08	9.47166e+08	5.34846e+08	3.16992e+08	3.04139e+07	5.19072e+08	8.69479e+08	2.4477e+08	4.82407e+08	6.46623e+08	3.59678e+08	4.09267e+08	3.54757e+08	4.436e+08	5.02623e+08	1.77951e+08	6.58287e+08	108.666	45.3602	3.699	1.89	0.02608
TRUE	Uric acid	C5 H4 N4 O3	No match	No results	Invalid mass	No results	No results	No results		168.027	1.472	0	2	0	0		75.9	No matches found	Multiple matches found	No matches found		DDA for preferred ion	5.7626e+08	6.86754e+08	7.23171e+08	5.48607e+08	5.73308e+08	1.80368e+08	5.67967e+07	2.78124e+08	2.7668e+08	8.94084e+08	2.13186e+08	4.8594e+07	3.69173e+08	3.94794e+08	6.84284e+07	4.82865e+07	4.91051e+07	6.58413e+07	4.95289e+07	8.33149e+07	7.65753e+08	9.7541e+07	53.5283	97.6089	0.127	-2.97	0.00203306
TRUE			No results	No results	No results	No results	No results	No results		176.031	1.469	0	0	0	0			No matches found	No matches found	No matches found		DDA for preferred ion	6.72485e+07	4.57719e+07	7.3676e+07	1.18634e+08	1.0719e+08	7.24517e+08	8.85893e+08	5.03763e+08	2.50399e+08	3.23204e+07	4.68507e+08	8.43963e+08	2.33629e+08	4.06877e+08	6.27011e+08	3.34e+08	3.92693e+08	3.57838e+08	3.84231e+08	4.34114e+08	1.53562e+08	5.77303e+08	113.448	48.3982	3.759	1.91	0.0213748
FALSE			No results	No results	No results	No results	No results	No results		116.01	1.688	0	0	0	0			No matches found	No matches found	No matches found		DDA for preferred ion	2.57383e+08	3.31731e+08	4.31975e+08	4.66608e+08	3.93277e+08	6.4254e+08	8.77861e+08	6.20649e+08	5.1795e+08	6.00697e+08	4.39205e+08	6.28089e+08	7.78504e+08	6.62987e+08	5.47034e+08	3.44347e+08	5.73803e+08	5.41273e+08	6.50788e+08	5.85404e+08	6.02202e+08	8.10146e+08	36.5837	23.5675	1.345	0.43	0.108241
FALSE			No results	No results	No results	No results	No results	No results		116.01	1.806	0	0	0	0			No matches found	No matches found	No matches found		DDA for preferred ion	7.86344e+07	1.35458e+08	1.50933e+07	1.46625e+07	1.50214e+07	4.85266e+06	8.77861e+08	4.12269e+08	1.54254e+07	1.40951e+07	1.96704e+08	2.55065e+08	273106	6.62987e+08	4.05168e+08	3.44347e+08	1.90362e+07	5.41273e+08	1.38875e+07	5.85404e+08	2.26431e+07	5.13286e+08	181.42	79.5141	22.669	4.5	0.330645
FALSE	L-Tryptophan	C11 H12 N2 O2	Full match	No results	Full match	Full match	No results	Full match		204.089	4.738	0	1	0	14	Other	86	No matches found	Single match found	Multiple matches found		DDA for preferred ion	6.56569e+08	8.73308e+08	5.74608e+08	5.77322e+08	4.55349e+08	3.04142e+08	3.21106e+08	3.25459e+08	2.00193e+08	5.46921e+08	4.03278e+08	2.41733e+08	2.79065e+08	2.82396e+08	3.7784e+08	2.2211e+08	2.9654e+08	2.83601e+08	1.99501e+08	2.99261e+08	5.9978e+08	4.13179e+08	50.8316	16.2606	0.689	-0.54	0.0329625
TRUE	Oxidized glutathione	C20 H32 N6 O12 S2	Not the top hit	No results	Full match	Partial match	No results	Full match		612.151	1.261	0	1	0	4	Other	87.3	No matches found	Single match found	Single match found		DDA for preferred ion	5.28723e+07	6.08876e+07	1.27519e+08	1.19295e+08	7.62329e+07	8.12313e+08	6.44744e+08	5.8605e+08	3.40185e+08	1.4871e+08	5.06863e+08	4.50395e+08	1.69734e+08	4.04171e+08	7.36031e+08	7.2164e+08	8.44995e+08	8.3182e+08	7.42973e+08	6.83997e+08	1.54456e+08	1.00375e+09	96.6465	36.1601	6.499	2.7	0.00608762
FALSE	Adenosine2'_5'-bisphosphate	C10 H15 N5 O10 P2	Not the top hit	No results	No results	Partial match	No results	Full match		427.029	2.015	0	0	0	167	Superpathway of CMP-sialic acids biosynthesis;Superpathway of glycolysis, pyruvate dehydrogenase, TCA, and glyoxylate bypass;Superpathway of histidine, purine, and pyrimidine biosynthesis;Superpathway of燦-acetylneuraminate degradation;Superpathway of rifamycin B biosynthesis;Superpathway of purine nucleotide salvage;Superpathway of cytosolic glycolysis (plants), pyruvate dehydrogenase and TCA cyc…		No matches found	No matches found	Multiple matches found		DDA for preferred ion	2.74547e+07	1.59575e+07	1.88926e+08	1.02026e+08	9.61114e+07	4.35911e+08	3.80269e+08	5.09872e+08	2.54215e+08	4.32051e+08	4.52465e+07	2.85265e+08	1.19425e+08	2.02912e+08	3.82033e+08	3.35867e+08	5.30547e+08	4.0504e+08	4.45236e+08	8.44127e+08	3.10255e+08	5.53557e+08	73.1596	58.9273	1.784	0.84	0.148624
FALSE			No results	No results	No results	No results	No results	No results		134.02	1.276	0	0	0	0			No matches found	No matches found	No matches found		DDA for preferred ion	2.68605e+08	3.05394e+08	5.31943e+08	4.19211e+08	3.89038e+08	5.15872e+08	4.17464e+08	5.56818e+08	5.3533e+08	8.43736e+08	5.80332e+08	2.98536e+08	6.91007e+08	5.97131e+08	3.84947e+08	3.61319e+08	4.11837e+08	4.55045e+08	4.03096e+08	4.57337e+08	6.34553e+08	6.16307e+08	20.8106	22.1258	0.971	-0.04	0.515759
TRUE	N-Acetyl-DL-alanine	C5 H9 N O3	No results	No results	Invalid mass	No results	No results	No results		131.057	1.644	0	1	0	0		67.7	No matches found	Single match found	No matches found		DDA for preferred ion	5.49587e+07	6.19841e+07	1.86623e+08	1.44507e+08	1.15731e+08	6.12386e+08	7.01263e+08	6.08098e+08	2.92412e+08	3.37868e+08	4.77278e+08	6.29017e+08	2.14042e+08	3.11374e+08	6.39038e+08	6.25283e+08	8.36436e+08	6.9137e+08	7.45732e+08	6.94795e+08	2.82037e+08	9.8331e+08	81.4987	35.2204	3.486	1.8	0.007527
FALSE			Unused	No results	No results	No results	No results	No results		460.209	10.035	0	0	0	0			No matches found	No matches found	No matches found		DDA for preferred ion	4.10463e+08	3.7205e+08	1.68616e+08	5.55444e+08	2.93116e+08	5.31217e+08	6.57617e+08	6.03334e+08	4.32283e+08	5.70351e+08	8.36218e+08	6.69877e+08	5.07339e+08	6.41415e+08	6.31505e+08	6.46865e+08	6.84984e+08	7.30114e+08	6.34557e+08	5.60487e+08	6.70084e+08	9.59589e+08	32.8662	14.5615	1.432	0.52	0.00634283
FALSE			No results	No results	No results	No results	No results	No results		97.9755	1.437	0	0	0	0			No matches found	No matches found	No matches found		DDA for preferred ion	3.3544e+08	1.29647e+08	2.31208e+08	1.02138e+08	1.12928e+08	1.14473e+08	3.52215e+08	8.12698e+08	7.14825e+07	6.1789e+07	9.63779e+07	1.22819e+08	1.16481e+08	2.77909e+08	1.72425e+08	1.32658e+08	2.97021e+08	1.78035e+08	2.03777e+08	1.72847e+08	1.86469e+08	2.43833e+08	91.7886	35.7165	1.308	0.39	0.816127
FALSE			Unused	No results	No results	No results	No results	No results		481.317	11.984	0	0	0	0			No matches found	No matches found	No matches found		DDA for preferred ion	7.97495e+08	7.9491e+08	6.87216e+08	4.82219e+08	7.45852e+08	5.25075e+08	3.26905e+08	5.15769e+08	6.0675e+08	5.20051e+08	7.0661e+08	3.58723e+08	7.73523e+08	7.26084e+08	4.08625e+08	4.27872e+08	3.44182e+08	3.64746e+08	3.30558e+08	4.45184e+08	7.73816e+08	6.28944e+08	35.796	32.0864	0.813	-0.3	0.313626
TRUE			No results	No results	No results	No results	No results	No results		152.044	1.865	0	0	0	0			No matches found	No matches found	No matches found		DDA for preferred ion	9.63883e+07	8.61635e+07	1.23376e+08	9.02029e+07	1.37335e+08	3.49357e+08	7.27793e+08	5.35996e+08	3.26332e+08	1.94171e+08	2.75649e+08	4.94619e+08	2.1376e+08	1.69832e+08	5.70481e+08	4.42668e+08	7.92642e+08	7.42605e+08	6.36737e+08	7.03327e+08	1.95504e+08	8.56835e+08	85.887	44.0675	4.383	2.13	0.0109316
FALSE			Unused	No results	No results	No results	No results	No results		541.338	11.963	0	0	0	0			No matches found	No matches found	No matches found		DDA for preferred ion	7.91372e+08	7.91653e+08	7.20748e+08	4.76909e+08	7.37032e+08	5.16969e+08	3.20245e+08	5.06209e+08	5.99234e+08	5.07966e+08	6.93616e+08	3.50637e+08	7.47627e+08	7.11276e+08	3.9882e+08	4.20001e+08	3.38347e+08	3.58085e+08	3.21497e+08	4.35192e+08	7.88622e+08	6.14796e+08	36.1238	31.8067	0.78	-0.36	0.274828
TRUE	N-Acetyl-DL-alanine	C5 H9 N O3	No results	No results	Invalid mass	No results	No results	No results		131.057	1.83	0	3	0	0		65.6	No matches found	Multiple matches found	No matches found		DDA for preferred ion	5.02724e+07	5.22679e+07	1.86623e+08	1.44507e+08	1.15731e+08	6.12386e+08	6.62176e+08	6.08098e+08	2.92412e+08	1.56028e+08	4.77278e+08	6.29017e+08	2.14042e+08	3.11374e+08	6.012e+07	6.25283e+08	7.90459e+08	6.9137e+08	7.45732e+08	6.82767e+08	2.06586e+08	9.75021e+08	87.0101	49.435	4.72	2.24	0.0452873
FALSE			No results	No results	No results	No results	No results	No results		146.02	1.636	0	0	0	0			No matches found	No matches found	No matches found		DDA for preferred ion	2.18525e+08	2.71471e+08	6.33452e+08	5.0911e+08	7.41426e+08	1.20483e+08	1.28457e+08	5.97727e+08	7.78087e+08	2.06006e+08	4.74817e+08	2.92031e+07	4.81054e+08	1.75129e+08	6.02273e+07	7.08906e+07	3.32537e+08	3.76676e+08	9.67653e+07	5.26585e+07	5.50344e+08	1.97223e+08	63.4222	81.9835	0.358	-1.48	0.0507945
FALSE			Unused	No results	No results	No results	No results	No results		569.275	12.194	0	0	0	0			No matches found	No matches found	No matches found		DDA for preferred ion	3.76485e+08	1.55073e+08	5.97014e+08	3.94194e+08	7.61965e+08	2.25258e+08	1.10944e+08	1.93638e+08	3.43421e+08	5.3594e+08	2.11011e+08	4.53755e+07	3.02967e+08	2.32279e+08	7.90144e+07	1.92476e+08	3.25346e+08	1.26683e+08	9.70769e+07	2.66485e+08	5.19457e+08	2.91755e+08	55.8922	49.8584	0.562	-0.83	0.0346358
FALSE	Uridine	C9 H12 N2 O6	Full match	No results	Full match	Full match	No results	Full match		244.069	2.036	0	3	0	2	Other	86.9	No matches found	Multiple matches found	Multiple matches found		DDA for preferred ion	1.3494e+08	2.00566e+08	1.53361e+08	1.6231e+08	1.58034e+08	5.60705e+08	5.36268e+08	3.82167e+08	4.74408e+08	3.91292e+08	4.96337e+08	5.88094e+08	3.9122e+08	3.43676e+08	4.84851e+08	6.4011e+08	6.14712e+08	4.7546e+08	7.4843e+08	4.42675e+08	3.58919e+08	6.97653e+08	56.9149	29.2978	1.944	0.96	0.0043075
TRUE	Oxidized glutathione	C20 H32 N6 O12 S2	Full match	No results	Full match	Partial match	No results	Full match		612.151	1.72	0	1	0	4	Other	89.8	No matches found	Single match found	Single match found		DDA for preferred ion	1.11259e+08	1.40759e+08	1.43554e+08	1.67163e+08	1.29371e+08	6.80431e+08	6.40051e+08	4.52144e+08	3.55299e+08	2.07234e+08	3.93558e+08	4.50909e+08	1.85538e+08	3.18854e+08	6.21882e+08	6.69416e+08	7.40405e+08	5.90394e+08	6.52516e+08	5.63967e+08	2.22726e+08	8.35761e+08	74.5326	35.7708	3.752	1.91	0.0104523
TRUE			Unused	No results	No results	No results	No results	No results		373.319	12.635	0	0	0	0			No matches found	No matches found	No matches found		DDA for preferred ion	5.48509e+08	6.9935e+08	6.45581e+08	6.57847e+08	7.38074e+08	3.60824e+08	6.3223e+07	2.63701e+08	3.52774e+08	5.67127e+08	6.23436e+08	2.10632e+07	3.73349e+08	2.84753e+08	4.87819e+07	3.47745e+07	1.11741e+07	2.56155e+07	1.09208e+07	2.21159e+07	6.74817e+08	4.76188e+07	48.8009	138.311	0.071	-3.82	0.0018502
FALSE	Phenylmethanesulfonylfluoride	C7 H7 F O2 S	No results	No results	No results	No results	No results	Full match		174.016	1.988	0	0	0	0			No matches found	No matches found	Single match found		DDA for preferred ion	1.68972e+07	1.711e+07	8.51451e+07	4.85767e+07	4.2932e+07	9.36112e+07	1.71091e+08	1.43083e+08	6.45167e+07	6.65187e+07	5.02355e+07	1.04162e+07	3.08511e+07	2.5671e+07	1.1554e+08	7.07528e+07	7.25228e+08	6.19153e+08	2.07315e+08	4.88658e+08	8.29399e+07	1.41972e+08	70.326	114.822	1.712	0.78	0.223962
FALSE	Pantothenicacid(VitaminB5)	C9 H17 N O5	Full match	No results	No results	Partial match	No results	Full match		219.11	2.936	0	0	0	5	Other		No matches found	No matches found	Single match found		DDA for preferred ion	1.21217e+08	1.88932e+08	3.77707e+08	3.39436e+08	2.59521e+08	2.94396e+08	2.80861e+08	4.16689e+08	3.50877e+08	6.8695e+08	5.656e+08	3.01545e+08	2.88993e+08	3.93422e+08	3.95429e+08	2.36467e+08	4.45726e+08	3.65386e+08	4.50747e+08	3.81084e+08	4.29605e+08	5.51462e+08	30.5992	18.1022	1.284	0.36	0.0374654
FALSE	Citric acid	C6 H8 O7	No results	No results	Full match	Partial match	No results	Full match		192.026	1.931	0	4	0	9	Superpathway of glycolysis, pyruvate dehydrogenase, TCA, and glyoxylate bypass;Superpathway of cytosolic glycolysis (plants), pyruvate dehydrogenase and TCA cycle;Other	83	No matches found	Multiple matches found	Multiple matches found		DDA for preferred ion	1.10558e+08	3.37383e+07	2.5414e+08	1.65125e+08	2.03478e+08	1.92682e+08	1.9001e+08	3.27411e+08	2.4731e+08	6.35502e+08	1.55504e+08	8.21434e+07	3.40202e+08	8.428e+07	9.52051e+07	7.36703e+07	1.87348e+08	6.73942e+08	3.17107e+08	1.85698e+08	2.87904e+08	2.259e+08	51.0213	84.6551	0.785	-0.35	0.891391
TRUE	Oxidized glutathione	C20 H32 N6 O12 S2	Not the top hit	No results	Full match	Partial match	No results	Full match		612.151	1.632	0	1	0	4	Other	90.6	No matches found	Single match found	Single match found		DDA for preferred ion	3.03229e+07	1.52024e+07	1.43554e+08	1.67163e+08	1.29371e+08	1.05196e+08	9.59618e+07	2.73461e+08	3.55299e+08	1.45894e+08	1.10261e+08	2.97843e+08	4.72778e+07	1.35501e+08	2.78982e+08	2.39629e+08	3.65704e+08	2.99047e+08	6.52516e+08	2.72719e+08	1.59948e+08	3.99583e+08	76.3477	63.0889	2.498	1.32	0.0459363
FALSE	Phenylmethanesulfonylfluoride	C7 H7 F O2 S	No results	No results	No results	No results	No results	Full match		174.015	1.434	0	0	0	0			No matches found	No matches found	Single match found		DDA for preferred ion	1.33074e+08	8.82155e+07	2.64263e+08	2.06286e+08	1.39559e+08	5.47127e+08	4.27304e+08	6.4907e+08	3.85489e+08	3.0274e+07	4.0787e+08	2.76415e+08	1.82787e+08	5.45526e+08	3.60617e+08	2.44789e+08	3.9924e+08	3.80539e+08	1.9448e+08	3.66985e+08	2.93605e+08	5.0976e+08	69.0978	29.8045	1.736	0.8	0.162713
TRUE			Unused	No results	No results	No results	No results	No results		186.028	1.388	0	0	0	0			No matches found	No matches found	No matches found		DDA for preferred ion	2.54147e+08	1.96019e+08	2.11561e+08	2.20602e+08	2.35278e+08	1.49192e+08	4.12384e+08	2.80391e+08	1.2232e+08	1.37649e+08	2.58277e+08	4.19009e+08	1.92283e+08	1.60868e+08	4.87601e+08	4.5826e+08	6.47322e+08	5.51628e+08	2.57047e+08	4.12972e+08	3.02282e+08	6.37284e+08	43.8586	43.4231	2.108	1.08	0.0110681
FALSE			No results	No results	No results	No results	No results	No results		104.046	1.933	0	0	0	0			No matches found	No matches found	No matches found		DDA for preferred ion	8.20491e+07	3.43734e+08	3.81802e+07	6.12255e+07	3.77317e+08	2.88157e+08	5.54515e+08	6.26372e+08	2.73081e+08	6.45651e+08	1.3199e+08	2.25994e+08	4.84124e+08	2.41576e+08	2.68212e+08	2.99816e+08	1.00038e+08	9.80515e+07	2.22433e+08	3.45778e+08	4.80683e+08	3.66337e+08	63.5242	49.7232	0.762	-0.39	0.998947
FALSE	Adenylosuccinic acid	C14 H18 N5 O11 P	Full match	No results	Full match	Partial match	No results	Full match		463.073	2.233	0	2	0	6	Superpathway of histidine, purine, and pyrimidine biosynthesis;Superpathway of purine nucleotide salvage;Other	75.8	No matches found	Multiple matches found	Single match found		DDA for preferred ion	3.63257e+06	1.75486e+07	1.5055e+08	1.0924e+08	1.42515e+08	5.95088e+08	4.02118e+08	4.88377e+08	2.99593e+08	6.21618e+08	8.61623e+07	1.65436e+08	2.58951e+08	3.07448e+08	5.27463e+08	3.90797e+08	5.53194e+08	6.14986e+08	3.9163e+08	6.34964e+08	3.3283e+08	6.15138e+08	78.1793	45.8412	1.848	0.89	0.107218
FALSE			No results	No results	No results	No results	No results	No results		113.994	1.449	0	0	0	0			No matches found	No matches found	No matches found		DDA for preferred ion	1.05753e+08	6.82726e+07	2.2561e+08	1.87588e+08	1.16412e+08	4.67035e+08	3.88042e+08	6.28701e+08	3.6988e+08	2.8285e+07	3.83373e+08	2.47873e+08	1.55345e+08	5.18649e+08	3.25454e+08	2.23295e+08	3.8209e+08	3.7516e+08	1.84825e+08	3.52466e+08	2.58084e+08	4.76839e+08	72.9495	31.7417	1.848	0.89	0.130392
FALSE			Unused	No results	No results	No results	No results	No results		186.028	1.467	0	0	0	0			No matches found	No matches found	No matches found		DDA for preferred ion	5.45084e+07	4.35083e+07	1.36563e+08	3.04095e+07	4.73967e+06	1.30631e+08	1.0966e+07	5.52754e+06	5.66484e+07	5.43003e+07	8.60472e+06	1.54418e+07	2.86241e+06	1.08926e+08	1.70263e+07	2.01572e+08	6.22266e+08	1.06918e+07	4.57607e+06	1.81192e+07	6.25686e+07	2.4802e+07	85.3119	187.107	0.396	-1.33	0.774034
TRUE			No results	No results	No results	No results	No results	No results		150.052	1.374	0	0	0	0			No matches found	No matches found	No matches found		DDA for preferred ion	1.93998e+08	1.42122e+08	1.6832e+08	1.66539e+08	1.86435e+08	1.41615e+08	4.04116e+08	2.74162e+08	1.0749e+08	1.39272e+08	2.55721e+08	4.10157e+08	1.70404e+08	1.53434e+08	4.82904e+08	2.50382e+08	6.02171e+08	5.48211e+08	2.48606e+08	3.99729e+08	2.23432e+08	4.82132e+08	50.0516	45.4826	2.158	1.11	0.00556585
FALSE			Unused	No results	No results	No results	No results	No results		412.33	10.013	0	0	0	0			No matches found	No matches found	No matches found		DDA for preferred ion	3.74201e+08	3.14341e+08	2.81366e+08	1.06942e+08	3.05868e+08	3.10644e+08	3.32153e+08	4.5091e+08	3.16688e+08	6.00969e+08	4.20353e+08	3.57655e+08	2.44273e+08	3.16262e+08	3.36448e+08	3.32644e+08	2.85144e+08	1.14829e+08	3.18653e+08	2.78774e+08	4.92238e+08	4.63669e+08	30.4567	29.0008	0.942	-0.09	0.910693
TRUE			Unused	No results	No results	No results	No results	No results		298.23	12.155	0	0	0	0			No matches found	No matches found	No matches found		DDA for preferred ion	4.85919e+08	4.21565e+08	5.10626e+08	5.39171e+08	5.73449e+08	1.73322e+08	2.65918e+07	2.32347e+08	2.48344e+08	5.65879e+08	1.69217e+08	2.10508e+07	7.14554e+07	5.77449e+07	2.78655e+07	1.6129e+07	2.33339e+07	1.92569e+07	3.50483e+07	2.87364e+07	5.92404e+08	3.99588e+07	51.2927	87.4699	0.067	-3.89	2.96233e-05
FALSE			No results	No results	No results	No results	No results	No results		117.934	1.602	0	0	0	0			No matches found	No matches found	No matches found		DDA for preferred ion	2.29029e+08	2.43819e+08	3.35998e+08	5.7342e+08	3.16608e+08	4.88807e+07	3.03524e+08	3.75687e+08	2.97208e+08	3.99783e+08	3.2172e+08	4.9434e+08	3.15185e+08	3.34317e+08	3.8168e+08	2.96107e+08	3.44786e+08	3.45678e+08	3.13444e+08	3.50213e+08	4.30524e+08	4.85735e+08	38.4875	25.6561	1.128	0.17	0.16807
TRUE			Unused	No results	No results	No results	No results	No results		656.48	12.151	0	0	0	0			No matches found	No matches found	No matches found		DDA for preferred ion	4.82231e+08	4.18244e+08	5.04792e+08	5.35298e+08	5.70597e+08	1.71749e+08	2.58473e+07	2.30821e+08	2.47114e+08	5.63494e+08	1.67582e+08	2.06611e+07	7.0816e+07	5.70464e+07	2.74563e+07	1.54009e+07	2.2548e+07	1.89148e+07	3.46685e+07	2.83322e+07	5.87676e+08	3.93843e+07	51.3415	88.1287	0.067	-3.9	3.05326e-05
FALSE	Citric acid	C6 H8 O7	No match	No results	Invalid mass	No results	No results	No results		192.026	2.109	0	2	0	0		79.6	No matches found	Multiple matches found	No matches found		DDA for preferred ion	2.83529e+07	4.45084e+07	2.18409e+08	5.62293e+07	1.11961e+08	1.09186e+07	1.31489e+07	1.98667e+08	9.56764e+07	5.68983e+08	1.17164e+08	8.64733e+06	9.37632e+07	5.24382e+07	2.72488e+07	2.11108e+07	6.93687e+06	5.47888e+07	6.03905e+07	3.80677e+07	1.1005e+08	6.36418e+07	104.261	69.2722	0.578	-0.79	0.194658
TRUE			Unused	No results	No results	No results	No results	No results		479.301	11.96	0	0	0	0			No matches found	No matches found	No matches found		DDA for preferred ion	4.35181e+08	4.16469e+08	5.604e+08	4.98386e+08	4.19502e+08	2.98121e+08	1.31165e+08	2.39637e+08	2.30681e+08	4.16722e+08	4.04165e+08	1.16319e+08	2.21823e+08	2.24223e+08	1.82663e+08	1.50224e+08	1.79461e+08	1.53315e+08	5.87983e+07	1.71733e+08	5.08992e+08	2.51201e+08	37.3384	40.0458	0.494	-1.02	0.00515521
FALSE	UDP-N-acetyl-alpha-D-glucosamine	C17 H27 N3 O17 P2	Not the top hit	No results	Full match	Partial match	No results	Full match		607.081	1.725	0	1	0	19	Superpathway of mycolyl-arabinogalactan-peptidoglycan complex biosynthesis;Superpathway of CMP-sialic acids biosynthesis;Superpathway of lipopolysaccharide biosynthesis;Chitin biosynthesis;Superpathway of (Kdo)2-lipid A biosynthesis;Other	88.1	No matches found	Single match found	Multiple matches found		DDA for preferred ion	7.51251e+07	6.71286e+07	1.6791e+08	1.59141e+08	1.49621e+08	4.50563e+08	4.82857e+08	3.18709e+08	3.15262e+08	2.53131e+08	1.47756e+08	1.41904e+07	1.9913e+08	3.31471e+08	3.01538e+08	4.72894e+08	5.45554e+08	3.39028e+08	5.15704e+08	3.06481e+08	2.33789e+08	4.54571e+08	63.7565	55.1579	1.944	0.96	0.546297
FALSE			Unused	No results	No results	No results	No results	No results		444.254	12.768	0	0	0	0			No matches found	No matches found	No matches found		DDA for preferred ion	1.66736e+08	1.2267e+08	2.2503e+08	2.84752e+08	9.90381e+07	3.01218e+08	3.00595e+08	2.80871e+08	8.97508e+07	1.45585e+08	5.44076e+08	5.03668e+08	2.00347e+08	3.4489e+08	3.80899e+08	3.90988e+08	3.38047e+08	4.5226e+08	3.59213e+08	2.88103e+08	2.73358e+08	5.43869e+08	42.2766	30.1899	1.99	0.99	0.000473755
TRUE			No results	No results	No results	No results	No results	No results		131.039	1.897	0	0	0	0			No matches found	No matches found	No matches found		DDA for preferred ion	1.11867e+08	6.92672e+07	8.74108e+07	9.51392e+07	1.09614e+08	2.55482e+08	4.53127e+08	3.25436e+08	1.91221e+08	2.09652e+08	2.4047e+08	9.34183e+07	1.48398e+08	1.46739e+08	4.02872e+08	4.23746e+08	5.40406e+08	4.96771e+08	4.339e+08	4.81016e+08	1.96728e+08	6.15558e+08	68.2502	48.737	3.129	1.65	0.022303
TRUE			Unused	No results	No results	No results	No results	No results		653.538	12.131	0	0	0	0			No matches found	No matches found	No matches found		DDA for preferred ion	4.58322e+08	4.03459e+08	5.38973e+08	5.27569e+08	4.70616e+08	1.39826e+08	1.99135e+07	1.67612e+08	2.08009e+08	3.86506e+08	1.48563e+08	1.16287e+07	6.07163e+07	5.40297e+07	1.53137e+07	8.34812e+06	5.74552e+06	7.14635e+06	5.32782e+06	1.55931e+07	5.19898e+08	2.1189e+07	56.8964	125.465	0.041	-4.62	2.9593e-05
TRUE			No results	No results	No results	No results	No results	No results		262.078	1.854	0	0	0	0			No matches found	No matches found	No matches found		DDA for other ion	1.11567e+08	5.97773e+07	8.63819e+07	8.4098e+07	7.18749e+07	2.56156e+08	4.58113e+08	8.49091e+07	1.4949e+08	1.70261e+08	2.1503e+08	2.48998e+08	1.2567e+08	1.34758e+08	3.59474e+08	4.17996e+08	5.37456e+08	4.91646e+08	4.11342e+08	4.46202e+08	1.39535e+08	5.67315e+08	86.0499	43.5454	4.066	2.02	0.00213293
FALSE			Unused	No results	No results	No results	No results	No results		175.962	14.148	0	0	0	0			No matches found	No matches found	No matches found		DDA for preferred ion	5.319e+08	4.93704e+08	2.97465e+08	3.41266e+08	2.98693e+08	4.11448e+08	4.04073e+08	4.26018e+08	5.29062e+08	4.43284e+08	2.56043e+08	2.62915e+08	4.79515e+08	3.23811e+08	4.78857e+08	4.74925e+08	4.7698e+08	4.66523e+08	4.45193e+08	3.06358e+08	5.42715e+08	6.70683e+08	31.4048	26.0884	1.236	0.31	0.930529
FALSE	Adenosine2'_5'-bisphosphate	C10 H15 N5 O10 P2	Not the top hit	No results	No results	Partial match	No results	Full match		427.03	1.879	0	0	0	167	Superpathway of CMP-sialic acids biosynthesis;Superpathway of glycolysis, pyruvate dehydrogenase, TCA, and glyoxylate bypass;Superpathway of histidine, purine, and pyrimidine biosynthesis;Superpathway of燦-acetylneuraminate degradation;Superpathway of rifamycin B biosynthesis;Superpathway of purine nucleotide salvage;Superpathway of cytosolic glycolysis (plants), pyruvate dehydrogenase and TCA cyc…		No matches found	No matches found	Multiple matches found		DDA for preferred ion	2.26536e+06	2.8251e+06	9.18995e+06	1.18485e+07	4.53105e+06	3.707e+07	3.26334e+07	1.99337e+08	4.77391e+06	4.8383e+07	4.96721e+07	4.35961e+06	4.4668e+06	2.1252e+06	6.4024e+07	3.35867e+08	5.30547e+08	3.43703e+08	4.45236e+08	5.33524e+07	1.32345e+07	8.30767e+07	166.297	112.718	6.277	2.65	0.0815323
FALSE			Unused	No results	No results	No results	No results	No results		404.313	12.914	0	0	0	0			No matches found	No matches found	No matches found		DDA for preferred ion	1.99318e+08	1.72365e+08	1.71224e+08	1.68021e+08	1.56371e+08	2.69943e+08	2.7854e+08	1.9793e+08	2.15767e+08	1.80056e+08	5.23201e+08	3.71216e+08	2.76965e+08	2.87768e+08	3.21398e+08	3.26106e+08	3.43932e+08	3.3835e+08	3.35447e+08	3.16545e+08	2.62374e+08	4.90686e+08	27.9051	18.235	1.87	0.9	2.62546e-05
FALSE	Citric acid	C6 H8 O7	Not the top hit	No results	Full match	Partial match	No results	Full match		192.026	1.458	0	1	0	9	Superpathway of glycolysis, pyruvate dehydrogenase, TCA, and glyoxylate bypass;Superpathway of cytosolic glycolysis (plants), pyruvate dehydrogenase and TCA cycle;Other	57	No matches found	Single match found	Multiple matches found		DDA for preferred ion	2.36657e+08	1.58463e+08	2.5137e+08	2.82086e+08	2.39351e+08	3.7612e+08	4.51714e+08	4.15343e+08	2.43852e+08	5.83723e+07	4.32286e+08	5.2224e+08	3.0723e+08	3.90139e+08	3.97996e+08	3.10039e+08	2.64628e+08	2.7492e+08	2.30738e+08	2.99339e+08	3.70261e+08	4.80352e+08	43.7565	33.3569	1.297	0.38	0.108047
FALSE	3-Phosphonopyruvate	C3 H5 O6 P	Not the top hit	No results	No results	Partial match	No results	Full match		167.982	1.46	0	0	0	30	Superpathway of CMP-sialic acids biosynthesis;Superpathway of glycolysis, pyruvate dehydrogenase, TCA, and glyoxylate bypass;Superpathway of燦-acetylneuraminate degradation;Superpathway of rifamycin B biosynthesis;Superpathway of cytosolic glycolysis (plants), pyruvate dehydrogenase and TCA cycle;Methanobacterium thermoautotrophicum燽iosynthetic metabolism;Superpathway of lipopolysaccharide biosynt…		No matches found	No matches found	Multiple matches found		DDA for preferred ion	2.3533e+08	1.55986e+08	2.43913e+08	2.73338e+08	2.27797e+08	3.69376e+08	4.41528e+08	4.01936e+08	2.29372e+08	6.80484e+07	4.17525e+08	5.19774e+08	3.00363e+08	3.98783e+08	3.87929e+08	2.92819e+08	2.73712e+08	2.63419e+08	2.12466e+08	2.98385e+08	3.53452e+08	4.61122e+08	43.3029	34.4383	1.305	0.38	0.0962334
TRUE			Unused	No results	No results	No results	No results	No results		722.359	8.853	0	0	0	0			No matches found	No matches found	No matches found		DDA for preferred ion	5.74693e+07	6.21114e+07	1.34928e+08	1.31508e+08	8.09098e+07	3.54884e+08	4.49493e+08	3.22875e+08	1.05658e+08	1.6989e+08	5.19029e+08	3.36196e+08	3.75769e+08	4.31112e+08	4.61394e+08	4.06298e+08	5.15343e+08	4.15712e+08	3.41215e+08	4.22748e+08	1.66718e+08	6.10897e+08	77.5344	10.3882	3.664	1.87	0.000540043
TRUE	12(S)-HETE	C20 H32 O3	Full match	No results	Full match	No results	No results	Full match		320.235	11.148	0	3	0	0		79.1	Multiple matches found	No matches found	Multiple matches found		DDA for preferred ion	4.88335e+08	1.55749e+08	4.71345e+08	4.85671e+08	5.09338e+08	4.41245e+07	1.33304e+07	9.66932e+07	1.28582e+08	1.86821e+08	1.19366e+08	8.63015e+06	1.56291e+07	2.63346e+07	1.10808e+07	9.46188e+06	1.03509e+07	1.76743e+07	1.53575e+07	2.02672e+07	2.25803e+08	2.28909e+07	82.4847	117.93	0.101	-3.3	0.000211214
FALSE	[FAhydroxy_oxo(7:0/2:0)]4-hydroxy-2-oxo-Heptanedioicacid	C7 H10 O6	Full match	No results	No results	Partial match	No results	Full match		190.047	1.461	0	0	0	9	Other		No matches found	No matches found	Multiple matches found		DDA for preferred ion	2.32935e+08	1.56561e+08	2.44026e+08	2.72623e+08	2.25201e+08	3.66454e+08	4.28965e+08	3.89393e+08	2.20676e+08	4.74696e+07	4.02186e+08	5.00981e+08	2.76665e+08	3.73201e+08	3.86878e+08	2.79839e+08	2.65124e+08	2.5219e+08	2.09272e+08	2.8434e+08	3.46293e+08	4.33096e+08	44.0223	34.7126	1.251	0.32	0.130618
FALSE			Unused	No results	No results	No results	No results	No results		529.317	11.662	0	0	0	0			No matches found	No matches found	No matches found		DDA for preferred ion	4.97903e+08	3.3555e+08	2.97157e+08	3.48299e+08	3.38979e+08	1.39558e+08	9.95757e+07	1.77465e+08	1.79819e+08	3.44619e+08	1.71787e+08	8.21151e+07	1.76954e+08	1.61944e+08	1.42987e+08	1.41213e+08	1.19958e+08	1.16464e+08	7.93528e+07	1.4484e+08	3.52401e+08	2.03239e+08	52.3205	22.1096	0.577	-0.79	0.00734276
FALSE			Unused	No results	No results	No results	No results	No results		501.285	11.576	0	0	0	0			No matches found	No matches found	No matches found		DDA for preferred ion	4.64749e+08	4.32549e+08	4.85623e+08	4.93705e+08	4.81493e+08	2.52247e+08	1.77929e+08	2.7001e+08	2.62091e+08	4.7964e+08	3.32456e+08	1.48493e+08	2.212e+08	2.27258e+08	2.59609e+08	2.18851e+08	2.19171e+08	2.12036e+08	2.03517e+08	2.34941e+08	5.34132e+08	3.23503e+08	34.2589	12.8998	0.606	-0.72	0.00792818
FALSE			Unused	No results	No results	No results	No results	No results		228.003	1.454	0	0	0	0			No matches found	No matches found	No matches found		DDA for preferred ion	2.23984e+08	1.47321e+08	2.32363e+08	2.61329e+08	2.15247e+08	3.5391e+08	4.2013e+08	3.78275e+08	2.09086e+08	3.35046e+07	3.89113e+08	4.93061e+08	2.69009e+08	3.62916e+08	3.73339e+08	2.71991e+08	2.51534e+08	2.41804e+08	1.97019e+08	2.73376e+08	3.30062e+08	4.21025e+08	45.9157	35.9796	1.276	0.35	0.140549
TRUE			Unused	No results	No results	No results	No results	No results		481.317	12.429	0	0	0	0			No matches found	No matches found	No matches found		DDA for preferred ion	3.42647e+08	2.76538e+08	4.40471e+08	2.76103e+08	2.59823e+08	2.39877e+08	1.23196e+08	1.88546e+08	2.42124e+08	2.60997e+08	4.8207e+08	1.06744e+08	2.729e+08	2.21473e+08	1.25422e+08	1.00116e+08	1.0236e+08	1.09958e+08	1.086e+08	1.26292e+08	3.64813e+08	1.77752e+08	33.8503	59.843	0.487	-1.04	0.0315327
FALSE			Unused	No results	No results	No results	No results	No results		589.338	11.661	0	0	0	0			No matches found	No matches found	No matches found		DDA for preferred ion	4.77519e+08	3.2813e+08	2.43885e+08	3.40389e+08	3.319e+08	1.35542e+08	9.69104e+07	1.726e+08	1.74533e+08	3.36871e+08	1.66092e+08	7.97473e+07	1.71762e+08	1.57564e+08	1.38918e+08	1.3726e+08	1.16497e+08	1.12819e+08	7.7163e+07	1.40945e+08	3.16242e+08	1.97612e+08	52.9605	22.1085	0.625	-0.68	0.00854234
FALSE			Unused	No results	No results	No results	No results	No results		228.996	7.186	0	0	0	0			No matches found	No matches found	No matches found		DDA for preferred ion	508598	626881	2.5542e+07	6.7294e+07	2.70012e+07	289314	6.74797e+06	4.73373e+06	4.77291e+08	797763	8.28794e+07	1.69486e+07	4.36371e+07	2.99696e+07	7.2258e+06	1.72649e+07	1.31041e+06	1.12774e+06	1.21751e+06	673014	7.96511e+06	1.9477e+07	250.255	118.844	2.445	1.29	0.805184
TRUE	UDP-alpha-D-galactose	C15 H24 N2 O17 P2	Not the top hit	No results	Full match	Partial match	No results	Full match		566.054	1.711	0	2	0	30	Superpathway of mycolyl-arabinogalactan-peptidoglycan complex biosynthesis;Superpathway of rifamycin B biosynthesis;Superpathway of lipopolysaccharide biosynthesis;Superpathway of anaerobic sucrose degradation;Other	89.9	No matches found	Multiple matches found	Multiple matches found		DDA for preferred ion	4.95063e+07	4.83082e+07	1.19105e+08	1.04764e+08	9.59811e+07	3.04677e+08	3.48729e+08	2.01705e+08	2.0229e+08	1.49971e+08	1.67344e+08	1.91535e+08	1.48457e+08	2.15638e+08	2.94428e+08	4.30204e+08	4.57361e+08	4.33797e+08	3.42899e+08	3.308e+08	1.47169e+08	4.4093e+08	67.3193	40.0623	2.996	1.58	0.00489727
FALSE			No results	No results	No results	No results	No results	No results		97.9755	1.352	0	0	0	0			No matches found	No matches found	No matches found		DDA for preferred ion	1.24004e+08	1.62591e+08	3.55564e+07	1.83223e+08	2.80195e+07	2.71225e+08	3.24222e+08	2.12358e+08	3.56064e+08	9.80011e+07	2.90886e+08	4.2066e+08	2.63185e+08	2.66655e+08	1.5074e+08	4.50953e+08	3.9984e+07	3.08449e+08	3.58875e+08	3.19624e+08	2.49484e+08	4.12532e+08	67.9877	49.2221	1.654	0.73	0.0990987
FALSE			No results	No results	No results	No results	No results	No results		147.052	1.47	0	0	0	0			No matches found	No matches found	No matches found		DDA for preferred ion	8.877e+07	1.23695e+08	5.12344e+07	2.96922e+07	1.94097e+07	2.81905e+08	8.89754e+07	4.29857e+07	1.80991e+08	3.22534e+08	4.26462e+08	4.50014e+08	2.38675e+08	8.69718e+07	3.39164e+08	4.18742e+07	2.92687e+07	7.099e+07	1.58501e+08	4.27012e+08	1.39461e+08	2.92774e+08	77.4184	78.2609	2.099	1.07	0.143501
FALSE			No results	No results	No results	No results	No results	No results		134.02	1.944	0	0	0	0			No matches found	No matches found	No matches found		DDA for preferred ion	4.11029e+08	2.29349e+08	2.49979e+08	3.24623e+08	1.35745e+08	4.25618e+07	2.0664e+08	2.55364e+08	1.30533e+08	2.36072e+08	1.50503e+08	1.09172e+08	2.21757e+08	1.08385e+08	3.55352e+08	1.7064e+08	2.59021e+08	3.26079e+08	3.42713e+08	4.35982e+08	3.06019e+08	3.45604e+08	53.3511	43.6146	1.129	0.18	0.408553
TRUE	[FAhydroxy(18:0)]12_13-dihydroxy-9Z-octadecenoicacid	C18 H34 O4	Full match	No results	No results	No results	No results	Full match		314.245	11.217	0	0	0	0			No matches found	No matches found	Multiple matches found		DDA for preferred ion	3.33037e+07	1.36192e+07	4.29426e+08	1.59179e+08	2.30016e+07	4.87051e+07	1.57803e+07	1.49491e+07	8.8814e+06	4.94344e+07	1.15856e+07	2.15897e+06	9.3266e+06	1.22272e+07	8.54143e+06	6.25458e+06	8.47707e+06	7.21233e+06	4.10092e+06	6.95563e+06	4.1201e+07	1.12717e+07	156.645	35.8699	0.274	-1.87	0.00165779
FALSE			Unused	No results	No results	No results	No results	No results		640.564	12.884	0	0	0	0			No matches found	No matches found	No matches found		DDA for preferred ion	2.90964e+08	2.56634e+08	2.0984e+08	2.81008e+08	1.35824e+08	2.27527e+08	1.24085e+08	1.64666e+08	1.98568e+08	2.55866e+08	4.28941e+08	7.96157e+07	9.8863e+07	1.04793e+08	9.58889e+07	9.95439e+07	1.58306e+08	1.0653e+08	1.17473e+08	1.17207e+08	2.80839e+08	1.58508e+08	33.1728	61.1732	0.564	-0.83	0.014917
FALSE			No results	No results	No results	No results	No results	No results		89.0463	1.41	0	0	0	0			No matches found	No matches found	No matches found		DDA for preferred ion	1.90487e+08	1.86833e+08	2.28982e+08	2.11688e+08	2.02952e+08	3.52487e+08	3.90533e+08	3.92836e+08	2.76311e+08	3.39659e+08	3.79664e+08	4.11412e+08	2.80302e+08	3.29517e+08	3.75954e+08	3.85566e+08	4.02853e+08	4.03407e+08	3.78458e+08	4.12652e+08	3.2632e+08	5.67106e+08	28.7742	16.5494	1.738	0.8	0.00100365
TRUE	Icosadienoicacid	C20 H36 O2	Full match	No results	No results	No results	No results	Full match		308.271	13.098	0	0	0	0			No matches found	No matches found	Multiple matches found		DDA for preferred ion	3.48207e+08	3.77131e+08	4.07191e+08	3.84167e+08	3.35425e+08	1.65949e+08	7.60886e+07	1.85523e+08	2.30714e+08	2.81531e+08	2.76543e+08	6.95421e+07	1.57455e+08	1.22243e+08	7.38163e+07	5.05207e+07	6.63294e+07	6.72569e+07	8.05278e+07	7.30882e+07	4.18038e+08	1.13553e+08	43.6451	56.1996	0.272	-1.88	0.000460322
FALSE	N6-(1_2-Dicarboxyethyl)-AMP	C14 H18 N5 O11 P	Not the top hit	No results	No results	Partial match	No results	Full match		463.073	2.396	0	0	0	6	Superpathway of histidine, purine, and pyrimidine biosynthesis;Superpathway of purine nucleotide salvage;Other		No matches found	No matches found	Single match found		DDA for other ion	1.17435e+08	1.05802e+08	9.3922e+07	1.04347e+08	5.84438e+07	5.71633e+07	1.12294e+07	5.08375e+07	2.00066e+07	2.54764e+07	4.0431e+08	1.80306e+08	7.91051e+07	1.0143e+07	8.09839e+07	4.00666e+07	1.74659e+07	1.13883e+07	3.16712e+07	1.23585e+07	8.07842e+07	5.67316e+07	67.344	131.089	0.702	-0.51	0.781012
FALSE			No results	No results	No results	No results	No results	No results		111.991	1.519	0	0	0	0			No matches found	No matches found	No matches found		DDA for preferred ion	1.87389e+08	1.6847e+08	1.36092e+08	1.40272e+08	1.64988e+08	2.32698e+08	4.02344e+08	2.19824e+08	1.88344e+08	1.72233e+08	2.32794e+08	2.57791e+08	2.27591e+08	2.83267e+08	1.80034e+08	3.67893e+08	2.83801e+08	2.4247e+08	7.38801e+07	2.54724e+08	2.72704e+08	3.52474e+08	44.6321	36.44	1.293	0.37	0.228476
FALSE			Unused	No results	No results	No results	No results	No results		354.01	1.242	0	0	0	0			No matches found	No matches found	No matches found		DDA for preferred ion	6.69252e+07	6.41767e+07	1.24455e+08	9.8637e+07	9.07121e+07	2.0809e+08	2.6484e+08	3.07306e+08	1.63788e+08	2.58445e+08	1.40766e+08	2.01182e+08	1.53629e+08	1.75656e+08	2.70195e+08	2.14419e+08	3.9648e+08	3.79693e+08	3.26731e+08	3.25381e+08	2.01549e+08	3.7611e+08	50.3592	35.3105	1.866	0.9	0.00865773
TRUE			Unused	No results	No results	No results	No results	No results		568.543	13.544	0	0	0	0			No matches found	No matches found	No matches found		DDA for preferred ion	3.96364e+08	2.19032e+08	2.68838e+08	1.42309e+08	1.11556e+08	8.88193e+07	2.20978e+07	1.38627e+08	1.37475e+08	7.99853e+07	8.59148e+07	2.77425e+07	6.8953e+07	2.35596e+07	3.28073e+07	1.8802e+07	4.57513e+07	3.45814e+07	2.58929e+07	4.30353e+07	1.77549e+08	5.01489e+07	77.7922	45.3744	0.282	-1.82	0.00144822
FALSE			No results	No results	No results	No results	No results	No results		118.062	2.519	0	0	0	0			No matches found	No matches found	No matches found		DDA for preferred ion	1.87753e+08	1.93685e+08	2.16437e+08	1.98653e+08	1.81494e+08	1.76923e+08	1.36332e+08	2.02179e+08	1.60485e+08	3.95328e+08	2.94623e+08	9.64747e+07	1.22189e+08	1.76228e+08	2.27699e+08	9.24986e+07	9.1204e+07	1.01549e+08	6.90374e+07	1.38642e+08	2.58576e+08	1.75905e+08	19.4584	43.2133	0.68	-0.56	0.0234601
TRUE			Unused	No results	No results	No results	No results	No results		474.245	8.851	0	0	0	0			No matches found	No matches found	No matches found		DDA for preferred ion	4.54441e+07	4.83484e+07	7.83423e+07	8.00982e+07	6.09428e+07	2.37227e+08	3.02637e+08	2.34716e+08	7.87691e+07	1.38241e+08	3.21727e+08	2.08942e+08	3.05464e+08	2.90186e+08	3.27249e+08	2.57062e+08	3.88787e+08	2.87454e+08	2.42701e+08	3.04064e+08	1.12472e+08	4.19301e+08	74.3479	12.4013	3.728	1.9	0.000444542
FALSE	Palmitoleicacid	C16 H30 O2	Full match	No results	No results	Partial match	No results	Full match		254.224	12.109	0	0	0	2	Superpathway of fatty acids biosynthesis (E. coli);Other		No matches found	No matches found	Single match found		DDA for preferred ion	2.62531e+08	2.63851e+08	3.84576e+08	3.75074e+08	2.93205e+08	1.80986e+08	1.73704e+08	2.29357e+08	2.0029e+08	2.86326e+08	2.387e+08	2.29908e+08	2.14043e+08	1.23923e+08	1.61138e+08	1.61986e+08	2.71393e+08	1.70065e+08	2.14641e+08	1.46155e+08	3.64353e+08	2.84026e+08	25.6587	26.4977	0.78	-0.36	0.0624321
FALSE			No results	No results	No results	No results	No results	No results		144.005	1.444	0	0	0	0			No matches found	No matches found	No matches found		DDA for preferred ion	7.6601e+07	5.97024e+07	1.04905e+08	1.14237e+08	8.59286e+07	2.56643e+08	2.3746e+08	3.32963e+08	9.92454e+07	2.63267e+07	2.75764e+08	3.78921e+08	1.12242e+08	1.7045e+08	1.95549e+08	1.19687e+08	1.89725e+08	1.93014e+08	1.44166e+08	1.84971e+08	1.37479e+08	2.61951e+08	67.9373	49.436	1.905	0.93	0.054904
TRUE			Unused	No results	No results	No results	No results	No results		541.338	11.814	0	0	0	0			No matches found	No matches found	No matches found		DDA for preferred ion	2.59217e+08	2.27779e+08	2.47034e+08	3.70472e+08	2.31074e+08	1.05342e+08	9.37511e+07	1.30092e+08	1.41703e+08	1.37853e+08	1.5363e+08	7.7831e+07	1.22803e+08	1.72325e+08	8.47148e+07	7.20064e+07	6.97614e+07	7.44747e+07	6.23403e+07	8.73921e+07	2.58832e+08	1.21501e+08	47.363	34.4532	0.469	-1.09	0.00625108
FALSE			No results	No results	No results	No results	No results	No results		162.015	1.438	0	0	0	0			No matches found	No matches found	No matches found		DDA for preferred ion	8.64335e+07	7.5461e+07	1.1061e+08	1.19574e+08	9.44758e+07	2.51231e+08	2.25139e+08	3.32547e+08	1.14142e+08	6.22522e+07	2.65732e+08	3.69388e+08	1.22373e+08	1.60499e+08	1.97555e+08	1.27357e+08	2.02297e+08	1.98353e+08	1.58911e+08	1.91198e+08	1.48361e+08	2.74656e+08	57.8532	45.6939	1.851	0.89	0.0435549
TRUE			Unused	No results	No results	No results	No results	No results		525.285	11.441	0	0	0	0			No matches found	No matches found	No matches found		DDA for preferred ion	3.01133e+08	2.84599e+08	3.65096e+08	3.43981e+08	3.01191e+08	1.28467e+08	8.56402e+07	1.33929e+08	1.04637e+08	2.21467e+08	1.81091e+08	8.94467e+07	8.4938e+07	1.49461e+08	1.28327e+08	9.38822e+07	1.02097e+08	7.2109e+07	7.30084e+07	1.07915e+08	3.26578e+08	1.51858e+08	48.8926	26.2111	0.465	-1.1	0.00839237
FALSE			No results	No results	No results	No results	No results	No results		117.935	1.911	0	0	0	0			No matches found	No matches found	No matches found		DDA for preferred ion	4.96889e+07	8.53665e+07	2.39814e+08	2.78816e+08	1.91719e+08	1.24634e+08	1.02312e+07	2.1358e+08	1.12028e+08	3.64555e+08	5.37951e+06	2.09119e+08	1.73055e+08	2.36814e+08	1.5842e+08	3.55183e+08	2.14336e+08	1.38269e+08	3.26445e+08	1.86371e+08	2.17975e+08	2.80361e+08	54.7201	52.4881	1.286	0.36	0.587301
FALSE			Unused	No results	No results	No results	No results	No results		294.119	8.854	0	0	0	0			No matches found	No matches found	No matches found		DDA for preferred ion	1.70378e+08	1.61168e+08	4.69871e+07	1.76706e+08	4.52877e+07	2.38409e+08	1.02054e+08	2.40086e+08	4.87219e+07	2.73288e+08	2.86939e+08	2.4917e+08	3.01941e+08	2.59272e+08	3.45392e+08	2.38377e+08	2.5821e+08	2.5399e+08	2.94053e+08	2.42899e+08	2.45514e+08	3.82097e+08	51.7393	12.854	1.556	0.64	0.00325346
FALSE			No results	No results	No results	No results	No results	No results		118.025	1.551	0	0	0	0			No matches found	No matches found	No matches found		DDA for preferred ion	8.88914e+07	1.00416e+08	1.01822e+08	8.17156e+07	6.79983e+07	9.16723e+07	2.38063e+08	1.42319e+08	7.251e+07	3.8138e+07	1.15203e+08	2.65588e+07	6.93784e+07	2.17284e+08	2.70578e+08	3.45272e+08	1.59679e+08	3.20008e+08	1.86619e+08	2.82443e+08	1.24095e+08	2.94422e+08	58.0148	56.9002	2.373	1.25	0.0520738
FALSE			Unused	No results	No results	No results	No results	No results		569.275	12.33	0	0	0	0			No matches found	No matches found	No matches found		DDA for preferred ion	1.91176e+07	3.33817e+08	2.1447e+08	3.29449e+08	7.63535e+07	5.30869e+07	2.32064e+07	7.98098e+07	3.43421e+08	9.9192e+07	8.41814e+07	4.53755e+07	3.02967e+08	1.75897e+08	1.08158e+08	1.4576e+08	2.18521e+07	1.22505e+08	6.43057e+07	8.90513e+06	1.04314e+08	1.31247e+08	92.9254	79.9676	1.258	0.33	0.614823
FALSE	GMP;5'-GMP;Guanosine5'-monophosphate	C10 H14 N5 O8 P	Full match	No results	No results	Partial match	No results	Full match		363.058	1.468	0	0	0	13	Superpathway of histidine, purine, and pyrimidine biosynthesis;Superpathway of purine nucleotide salvage;Purine nucleotides degradation II (aerobic);Other		No matches found	No matches found	Multiple matches found		DDA for preferred ion	5.79669e+07	4.79304e+07	8.9685e+07	6.28948e+07	9.77013e+07	2.48464e+08	3.10624e+08	2.89346e+08	1.6791e+08	2.81776e+08	2.23557e+08	2.62585e+08	9.76873e+07	1.45258e+08	1.86092e+08	2.14071e+08	2.29859e+08	2.85224e+08	3.39953e+08	2.49986e+08	1.99314e+08	3.35203e+08	62.655	34.2028	1.682	0.75	0.0436007
FALSE			Unused	No results	No results	No results	No results	No results		243.95	14.147	0	0	0	0			No matches found	No matches found	No matches found		DDA for preferred ion	3.39526e+08	2.01894e+08	2.51566e+08	2.24933e+08	1.87884e+08	2.28732e+08	1.88562e+08	1.98252e+08	7.90192e+07	2.1169e+08	2.30263e+08	2.99122e+08	6.13042e+07	9.26035e+07	1.71885e+08	1.14526e+08	1.10124e+08	1.35931e+08	6.9777e+07	1.65064e+08	2.86513e+08	1.9372e+08	37.9752	59.4113	0.676	-0.56	0.0939322
FALSE	Adenosine2'_5'-bisphosphate	C10 H15 N5 O10 P2	Not the top hit	No results	No results	Partial match	No results	Full match		427.029	2.179	0	0	0	167	Superpathway of CMP-sialic acids biosynthesis;Superpathway of glycolysis, pyruvate dehydrogenase, TCA, and glyoxylate bypass;Superpathway of histidine, purine, and pyrimidine biosynthesis;Superpathway of燦-acetylneuraminate degradation;Superpathway of rifamycin B biosynthesis;Superpathway of purine nucleotide salvage;Superpathway of cytosolic glycolysis (plants), pyruvate dehydrogenase and TCA cyc…		No matches found	No matches found	Multiple matches found		DDA for preferred ion	4.17755e+07	7.23312e+07	1.98975e+07	1.46236e+08	9.61114e+07	1.15465e+08	3.52038e+07	8.99195e+07	1.85803e+07	3.56759e+07	2.42222e+08	2.4839e+08	6.78573e+07	8.20808e+07	1.01774e+08	3.68499e+07	5.73365e+06	3.29829e+08	1.0741e+08	1.66404e+08	8.97706e+07	1.53858e+08	63.3127	77.614	1.714	0.78	0.191748
TRUE	[FA(18:0)]12R_13S-epoxy-9Z-octadecenoicacid	C18 H32 O3	Full match	No results	No results	No results	No results	Full match		296.235	11.217	0	0	0	0			No matches found	No matches found	Multiple matches found		DDA for preferred ion	3.21892e+07	1.2896e+07	3.29307e+08	1.27584e+08	2.20711e+07	4.75792e+07	1.03792e+07	1.41224e+07	8.41613e+06	4.825e+07	1.10383e+07	598458	1.44503e+07	1.42127e+07	5.73436e+06	9.58722e+06	8.85381e+06	1.62812e+07	1.16449e+07	1.80889e+07	3.9942e+07	1.66128e+07	144.689	46.1194	0.416	-1.27	0.0144486
TRUE			Unused	No results	No results	No results	No results	No results		371.303	12.098	0	0	0	0			No matches found	No matches found	No matches found		DDA for preferred ion	3.27734e+08	3.21592e+08	2.8389e+08	2.58338e+08	2.50355e+08	1.64441e+08	6.63393e+07	1.75171e+08	2.02547e+08	2.18301e+08	2.44437e+08	5.39504e+07	1.63427e+08	1.32013e+08	6.07127e+07	4.1318e+07	2.98723e+07	3.87467e+07	1.73762e+07	5.33882e+07	3.23092e+08	8.07063e+07	43.4505	79.1519	0.25	-2	0.00123668
FALSE			No results	No results	No results	No results	No results	No results		286.278	13.537	0	0	0	0			No matches found	No matches found	No matches found		DDA for preferred ion	1.14207e+08	2.50825e+08	3.27569e+08	2.6533e+08	1.20658e+08	3.8455e+07	3.17373e+07	1.48928e+08	1.11832e+08	4.27126e+07	3.31417e+07	5.77098e+07	9.48693e+07	7.6504e+07	6.12696e+07	5.0531e+07	7.20949e+07	2.72547e+07	7.3416e+07	2.09599e+07	1.78307e+08	9.54199e+07	69.3553	42.7942	0.535	-0.9	0.0496057
TRUE			Unused	No results	No results	No results	No results	No results		608.48	12.235	0	0	0	0			No matches found	No matches found	No matches found		DDA for preferred ion	2.37115e+08	2.26622e+08	3.18265e+08	2.97287e+08	2.51272e+08	1.21167e+08	9.02569e+07	1.47158e+08	1.47745e+08	3.1595e+08	1.58457e+08	6.32751e+07	4.75966e+07	6.08411e+07	6.12436e+07	5.30829e+07	1.0324e+08	8.50107e+07	8.9355e+07	1.01062e+08	3.38046e+08	1.18858e+08	35.2959	32.341	0.352	-1.51	5.40787e-05
FALSE			No results	No results	No results	No results	No results	No results		330.246	12.093	0	0	0	0			No matches found	No matches found	No matches found		DDA for preferred ion	3.07093e+06	103294	8.59674e+06	2.67877e+06	3.14387e+08	1.9792e+08	940097	1.01387e+07	2.2649e+08	1.83097e+07	1.36422e+06	4.80887e+07	398755	1.28376e+08	8.6442e+07	5.24114e+07	7.29843e+07	6.87006e+07	109320	8.21839e+07	1.14623e+07	9.33923e+07	155.332	76.3583	8.148	3.03	0.711455
FALSE			Unused	No results	No results	No results	No results	No results		600.327	13.882	0	0	0	0			No matches found	No matches found	No matches found		DDA for preferred ion	6.15038e+07	8.33983e+07	1.52474e+08	1.43013e+08	5.93175e+07	1.85316e+08	2.01619e+08	2.0768e+08	1.47085e+08	1.71972e+08	2.3707e+08	2.0254e+07	1.55079e+08	1.82382e+08	3.11717e+08	2.22517e+08	2.49601e+08	2.62017e+08	2.00762e+08	1.6179e+08	1.84923e+08	2.99279e+08	36.9104	39.5599	1.618	0.69	0.206138
TRUE	N-Acetyl-DL-alanine	C5 H9 N O3	No results	No results	Invalid mass	No results	No results	No results		131.057	1.304	0	1	0	0		66.8	No matches found	Single match found	No matches found		DDA for preferred ion	2.35622e+07	2.85241e+07	5.45736e+07	5.04637e+07	3.97512e+07	2.21518e+08	2.72499e+08	1.79306e+08	1.16666e+08	8.68063e+07	1.84459e+08	2.18205e+08	6.34744e+07	1.04607e+08	2.36381e+08	2.32077e+08	2.74922e+08	2.84754e+08	3.10827e+08	2.78961e+08	7.64774e+07	3.83798e+08	86.3607	38.0056	5.018	2.33	0.0053888
FALSE			No results	No results	No results	No results	No results	No results		129.041	1.272	0	0	0	0			No matches found	No matches found	No matches found		DDA for preferred ion	7.87938e+07	9.81145e+07	1.41392e+08	1.18678e+08	7.16092e+07	2.69876e+08	2.66951e+08	1.98977e+08	2.25475e+08	1.87581e+08	3.07283e+08	1.6289e+08	2.53752e+08	2.91392e+08	1.80742e+08	1.72179e+08	2.14298e+08	1.77188e+08	2.10326e+08	2.3296e+08	1.79481e+08	3.09027e+08	47.4205	16.6664	1.722	0.78	0.0175183
FALSE			Unused	No results	No results	No results	No results	No results		294.119	8.793	0	0	0	0			No matches found	No matches found	No matches found		DDA for preferred ion	1.70378e+08	1.61168e+08	4.69871e+07	1.50212e+07	4.52877e+07	1.26984e+08	1.39547e+08	1.14146e+08	4.87219e+07	2.73288e+08	5.28525e+07	1.08143e+08	3.01941e+08	9.04016e+07	2.08989e+07	1.06476e+07	1.05828e+08	1.5928e+08	2.4537e+08	1.03683e+08	1.56807e+08	1.46465e+08	63.2721	78.1733	0.934	-0.1	0.951952
FALSE			Unused	No results	No results	No results	No results	No results		330.197	8.955	0	0	0	0			No matches found	No matches found	No matches found		DDA for preferred ion	5.06552e+07	3.09344e+07	5.11832e+07	4.93832e+07	1.17715e+08	1.60668e+08	8.16172e+07	8.85346e+07	1.05448e+08	3.12136e+07	8.36297e+07	1.41775e+08	2.94664e+08	1.73256e+08	1.24654e+08	7.77979e+07	4.97933e+07	9.27668e+07	1.29605e+08	9.57038e+07	9.62115e+07	1.57858e+08	56.4776	55.2634	1.641	0.71	0.0302357
FALSE			Unused	No results	No results	No results	No results	No results		463.306	12.194	0	0	0	0			No matches found	No matches found	No matches found		DDA for preferred ion	8.9575e+07	8.56196e+07	8.33029e+07	2.56337e+07	8.86679e+07	1.36774e+08	1.00643e+08	1.12152e+08	1.04826e+08	7.70863e+07	2.93936e+08	1.25417e+08	9.84144e+07	1.00319e+08	8.65066e+07	8.14332e+07	9.90469e+07	1.0143e+08	8.34453e+07	5.30785e+07	1.38861e+08	1.41772e+08	35.3515	50.1883	1.021	0.03	0.232469
TRUE			Unused	No results	No results	No results	No results	No results		564.511	12.845	0	0	0	0			No matches found	No matches found	No matches found		DDA for preferred ion	2.04529e+08	1.2901e+08	2.92906e+08	2.49376e+08	2.23678e+08	5.71968e+07	1.83926e+07	8.20883e+07	9.39684e+07	2.11833e+08	6.52326e+07	1.0458e+07	2.97764e+07	2.82063e+07	1.59663e+07	9.90187e+06	1.68547e+07	1.42645e+07	2.00652e+07	1.79404e+07	2.10939e+08	2.43103e+07	56.7407	60.616	0.115	-3.12	3.76052e-05
TRUE			Unused	No results	No results	No results	No results	No results		916.606	12.868	0	0	0	0			No matches found	No matches found	No matches found		DDA for preferred ion	7.35884e+07	4.20398e+07	3.68708e+07	7.1568e+07	3.58864e+07	1.27685e+08	1.32637e+08	1.2837e+08	2.53628e+07	4.55588e+07	2.92387e+08	1.89489e+08	7.57553e+07	1.60829e+08	1.23549e+08	1.90332e+08	9.46593e+07	1.98575e+08	1.53459e+08	1.26846e+08	8.05212e+07	2.29376e+08	60.1321	37.3634	2.849	1.51	0.000809322
TRUE	Phenylmethanesulfonylfluoride	C7 H7 F O2 S	No results	No results	No results	No results	No results	Full match		174.015	1.579	0	0	0	0			No matches found	No matches found	Single match found		DDA for preferred ion	1.81204e+07	8.333e+06	3.44321e+07	1.24118e+07	1.16909e+07	1.29005e+08	2.87892e+08	1.00997e+08	2.44905e+07	2.65628e+06	1.33903e+08	5.37818e+07	4.45866e+07	1.79989e+08	1.14946e+08	5.71317e+07	1.19131e+08	1.14166e+08	7.37369e+07	9.58983e+07	3.37451e+07	1.49229e+08	148.8	38.5303	4.422	2.14	0.0218745
FALSE			No results	No results	No results	No results	No results	No results		303.54	1.798	0	0	0	0			No matches found	No matches found	No matches found		DDA for preferred ion	6.5606e+07	6.83018e+07	9.3222e+07	9.25067e+07	8.79894e+07	1.97071e+08	2.8751e+08	1.88293e+08	1.84812e+08	8.90342e+07	1.00304e+08	1.75189e+08	1.14188e+08	1.73993e+08	1.53352e+08	2.81503e+08	1.61848e+08	1.78765e+08	2.18088e+08	1.6703e+08	1.229e+08	2.39228e+08	59.4187	36.2279	1.947	0.96	0.0681791
TRUE			Unused	No results	No results	No results	No results	No results		512.48	12.648	0	0	0	0			No matches found	No matches found	No matches found		DDA for preferred ion	1.22732e+08	1.31893e+08	2.83645e+08	1.71514e+08	1.56757e+08	6.68737e+07	3.1548e+07	8.75308e+07	9.07149e+07	1.24169e+08	7.89066e+07	3.58016e+07	4.40413e+07	4.82742e+07	3.71677e+07	2.66567e+07	2.88483e+07	2.75121e+07	2.15553e+07	2.57676e+07	1.70682e+08	4.88866e+07	50.2781	37.676	0.286	-1.8	0.000142221
FALSE			Unused	No results	No results	No results	No results	No results		305.921	14.144	0	0	0	0			No matches found	No matches found	No matches found		DDA for preferred ion	2.5863e+08	2.38193e+08	2.08682e+08	2.23513e+08	2.13899e+08	2.07325e+08	2.52839e+08	2.32564e+08	2.78796e+08	2.29285e+08	7.43079e+07	1.5449e+08	1.99741e+08	2.42212e+08	2.53818e+08	2.81098e+08	2.69234e+08	2.62155e+08	2.81877e+08	2.74603e+08	2.97881e+08	3.72829e+08	22.0911	30.1408	1.252	0.32	0.966049
FALSE	D-Mannose 6-phosphate	C6 H13 O9 P	Full match	No results	Full match	Partial match	No results	Full match		260.029	1.261	0	16	0	38	Superpathway of mycolyl-arabinogalactan-peptidoglycan complex biosynthesis;Superpathway of CMP-sialic acids biosynthesis;Superpathway of glycolysis, pyruvate dehydrogenase, TCA, and glyoxylate bypass;Superpathway of燦-acetylneuraminate degradation;Superpathway of cytosolic glycolysis (plants), pyruvate dehydrogenase and TCA cycle;Methanobacterium thermoautotrophicum燽iosynthetic metabolism;Hexitol …	79.5	No matches found	Multiple matches found	Multiple matches found		DDA for preferred ion	1.34971e+08	1.36326e+08	9.99004e+07	7.74744e+07	1.46601e+08	6.34295e+07	9.16364e+07	8.90663e+07	5.72438e+07	1.56093e+08	2.81047e+08	9.41287e+07	1.09936e+08	1.94511e+08	8.08544e+07	7.76177e+07	8.85527e+07	1.03221e+08	6.30403e+07	1.008e+08	1.29068e+08	1.44787e+08	37.5126	47.2358	1.122	0.17	0.401458
FALSE	Creatine	C4 H9 N3 O2	No results	No results	Invalid mass	No results	No results	No results		131.068	1.409	0	1	0	0		52.1	No matches found	Single match found	No matches found		DDA for preferred ion	1.36877e+08	1.31867e+08	1.57666e+08	1.46347e+08	1.38238e+08	2.24485e+08	2.55222e+08	2.56348e+08	1.70908e+08	2.25722e+08	2.4716e+08	2.7187e+08	1.96229e+08	2.3987e+08	2.31575e+08	2.42592e+08	2.71878e+08	2.64494e+08	2.46168e+08	2.74088e+08	2.25309e+08	3.72787e+08	25.6339	15.1058	1.655	0.73	0.000441546
FALSE			Unused	No results	No results	No results	No results	No results		553.317	11.613	0	0	0	0			No matches found	No matches found	No matches found		DDA for preferred ion	1.95137e+08	2.53582e+08	1.79265e+08	2.72092e+08	2.4269e+08	1.06777e+08	9.25177e+07	1.41233e+08	1.3195e+08	2.40567e+08	1.36719e+08	7.68282e+07	1.39055e+08	1.4564e+08	1.14144e+08	1.04276e+08	9.11985e+07	8.83374e+07	6.27315e+07	1.10883e+08	2.28927e+08	1.58976e+08	37.7922	22.5386	0.694	-0.53	0.00721492
TRUE	UDP-N-acetyl-alpha-D-glucosamine	C17 H27 N3 O17 P2	Full match	No results	Full match	Partial match	No results	Full match		607.081	1.256	0	1	0	19	Superpathway of mycolyl-arabinogalactan-peptidoglycan complex biosynthesis;Superpathway of CMP-sialic acids biosynthesis;Superpathway of lipopolysaccharide biosynthesis;Chitin biosynthesis;Superpathway of (Kdo)2-lipid A biosynthesis;Other	83.8	No matches found	Single match found	Multiple matches found		DDA for preferred ion	4.23591e+07	4.62858e+07	8.22349e+07	7.8988e+07	6.21275e+07	2.68287e+08	2.50482e+08	2.29877e+08	1.56934e+08	8.11335e+07	1.60585e+08	1.80253e+08	9.22228e+07	1.71446e+08	2.42334e+08	2.18481e+08	2.4284e+08	2.3168e+08	2.30919e+08	2.37288e+08	1.00937e+08	3.32584e+08	70.0741	25.7848	3.295	1.72	0.0133811
FALSE	1-Deoxy-D-altro-heptulose7-phosphate	C7 H15 O9 P	Full match	No results	No results	No results	No results	Full match		274.045	1.247	0	0	0	0			No matches found	No matches found	Single match found		DDA for preferred ion	8.51335e+07	8.38987e+07	1.23102e+08	1.03818e+08	1.03426e+08	1.67357e+08	2.01283e+08	2.14183e+08	1.30135e+08	1.90324e+08	1.09758e+08	1.59856e+08	1.47005e+08	1.56548e+08	2.16822e+08	1.72779e+08	2.67234e+08	2.58754e+08	1.94318e+08	2.31797e+08	1.69767e+08	2.88728e+08	31.1347	26.2585	1.701	0.77	0.00710991
TRUE			Unused	No results	No results	No results	No results	No results		342.046	1.92	0	0	0	0			No matches found	No matches found	No matches found		DDA for preferred ion	1.47539e+07	1.13013e+07	2.8212e+07	2.69121e+07	1.85639e+07	1.1949e+08	1.58129e+08	1.51586e+08	5.39093e+07	9.26348e+07	9.52588e+07	1.41309e+08	4.75456e+07	8.34831e+07	1.49786e+08	1.37536e+08	1.52928e+08	2.66611e+08	1.81146e+08	2.09107e+08	5.89222e+07	2.21921e+08	87.504	43.3718	3.766	1.91	0.00424794
FALSE			Unused	No results	No results	No results	No results	No results		453.285	11.827	0	0	0	0			No matches found	No matches found	No matches found		DDA for preferred ion	1.887e+08	4.49547e+07	2.66536e+08	2.09969e+08	1.75675e+08	1.50901e+08	7.9903e+07	1.46803e+08	1.50482e+08	2.04138e+08	5.35634e+07	7.35192e+07	1.49046e+08	1.42763e+08	9.69822e+07	7.53393e+07	9.58012e+07	8.19663e+07	9.1845e+07	9.15992e+07	2.1857e+08	1.3393e+08	36.3575	30.3003	0.613	-0.71	0.0372419
TRUE			Unused	No results	No results	No results	No results	No results		354.011	1.722	0	0	0	0			No matches found	No matches found	No matches found		DDA for preferred ion	5.23069e+06	3.26809e+07	7.04137e+07	5.85494e+07	5.08502e+07	1.24838e+08	1.75024e+08	1.54291e+08	1.02552e+08	6.31431e+07	5.48379e+07	2.36592e+08	1.2124e+08	1.32842e+08	2.07965e+08	1.56774e+08	2.66234e+08	2.06574e+08	1.71136e+08	1.57414e+08	8.05504e+07	2.57252e+08	68.0648	39.8342	3.194	1.68	0.0107138
FALSE	GDP-3_6-dideoxy-D-galactose	C16 H25 N5 O14 P2	Full match	No results	No results	Partial match	No results	Full match		573.087	2.129	0	0	0	1	Other		No matches found	No matches found	Single match found		DDA for preferred ion	1.19912e+07	1.68529e+07	2.66921e+07	3.99533e+07	2.78783e+07	1.91985e+08	2.65762e+08	1.41871e+08	6.66447e+07	1.04486e+08	5.38369e+07	8.44855e+07	3.44604e+07	7.99487e+07	2.00613e+08	1.90475e+08	2.4855e+08	2.00039e+08	1.22308e+08	1.67508e+08	7.71654e+07	2.06808e+08	102.124	52.4041	2.68	1.42	0.0520489
TRUE	N-Acetyl-DL-alanine	C5 H9 N O3	No results	No results	Invalid mass	No results	No results	No results		131.057	1.497	0	1	0	0		68.1	No matches found	Single match found	No matches found		DDA for preferred ion	1.93246e+07	1.71897e+07	4.01104e+07	3.67945e+07	3.9882e+07	1.87298e+08	1.89657e+08	1.33658e+08	9.67602e+07	9.95916e+07	1.25887e+08	1.75411e+08	5.96812e+07	9.85093e+07	2.29308e+08	2.21236e+08	2.28693e+08	2.01337e+08	2.65138e+08	1.64494e+08	7.83767e+07	3.04448e+08	80.2423	39.6237	3.884	1.96	0.00476601
FALSE			Unused	No results	No results	No results	No results	No results		613.338	11.616	0	0	0	0			No matches found	No matches found	No matches found		DDA for preferred ion	1.13542e+08	2.47175e+08	1.75528e+08	2.64971e+08	2.36053e+08	1.04e+08	9.06384e+07	1.38227e+08	1.28706e+08	2.34764e+08	1.33771e+08	7.53741e+07	1.35605e+08	1.42079e+08	1.11641e+08	1.01746e+08	8.90499e+07	8.61947e+07	6.11312e+07	1.08275e+08	2.05488e+08	1.55368e+08	39.2115	22.5054	0.756	-0.4	0.0133234
FALSE	Sedoheptulose	C7 H14 O7	Full match	No results	No results	No results	No results	Full match		210.074	1.376	0	0	0	0			No matches found	No matches found	Single match found		DDA for preferred ion	2.56425e+08	2.3486e+08	2.03193e+08	1.84647e+08	2.14295e+08	9.50741e+07	6.33543e+07	1.00758e+08	1.25987e+08	2.64564e+08	1.74521e+08	6.96393e+07	2.45115e+08	1.97216e+08	6.6539e+07	7.08553e+07	8.45315e+07	7.55657e+07	5.15655e+07	8.33807e+07	2.42595e+08	1.18402e+08	45.4033	57.3514	0.488	-1.03	0.0795848
FALSE			Unused	No results	No results	No results	No results	No results		600.328	14.025	0	0	0	0			No matches found	No matches found	No matches found		DDA for preferred ion	6.15038e+07	1.13663e+08	2.34762e+07	1.84776e+08	4.64037e+07	5.92554e+07	7.22624e+07	3.94983e+07	1.34506e+08	3.00876e+07	5.4708e+07	1.23934e+07	1.55079e+08	1.82382e+08	2.64273e+08	2.22517e+08	5.70627e+07	4.29847e+07	6.282e+07	1.04004e+08	9.08522e+07	1.18604e+08	68.9969	76.4045	1.305	0.38	0.341843
TRUE	UDP-N-acetyl-alpha-D-glucosamine	C17 H27 N3 O17 P2	Full match	No results	Full match	Partial match	No results	Full match		607.081	1.637	0	1	0	19	Superpathway of mycolyl-arabinogalactan-peptidoglycan complex biosynthesis;Superpathway of CMP-sialic acids biosynthesis;Superpathway of lipopolysaccharide biosynthesis;Chitin biosynthesis;Superpathway of (Kdo)2-lipid A biosynthesis;Other	88.1	No matches found	Single match found	Multiple matches found		DDA for preferred ion	1.70881e+07	2.18183e+07	5.49915e+07	5.68854e+07	4.93471e+07	2.62885e+08	1.32305e+08	1.4233e+08	1.15969e+07	1.11612e+08	6.70674e+07	1.32386e+08	6.67215e+07	1.24203e+08	1.50693e+08	1.65008e+08	2.24617e+08	1.80657e+08	2.43014e+08	1.31776e+08	7.21637e+07	2.27889e+08	92.2885	40.3392	3.158	1.66	0.0129957
TRUE	5''-Phosphoribostamycin	C17 H35 N4 O13 P	Not the top hit	No results	No results	Full match	No results	No results		534.193	4.472	0	0	0	2	Other		No matches found	No matches found	No matches found		DDA for preferred ion	5.33717e+06	5.36213e+06	2.18567e+07	1.62828e+07	1.30691e+07	1.23539e+08	1.34344e+08	8.8102e+07	3.23777e+07	6.93845e+07	1.00282e+08	1.06227e+08	4.73024e+07	5.96697e+07	7.61977e+07	7.76006e+07	1.37135e+08	1.03228e+08	2.61284e+08	1.1212e+08	3.81784e+07	1.39379e+08	101.599	56.6177	3.651	1.87	0.0069071
FALSE			Unused	No results	No results	No results	No results	No results		228.996	5.652	0	0	0	0			No matches found	No matches found	No matches found		DDA for preferred ion	66441.4	66325.6	69885.5	67856.5	60566.3	350552	381337	2.59669e+08	63267.4	8.26467e+06	2.65651e+07	68316.9	73045.7	67438	769793	69951	3.40614e+07	1.91564e+07	1.59178e+07	1.42109e+07	108577	1.035e+07	305.803	113.913	95.324	6.57	0.219425
FALSE			No results	No results	No results	No results	No results	No results		116.01	1.263	0	0	0	0			No matches found	No matches found	No matches found		DDA for preferred ion	7.56429e+07	8.19718e+07	1.6025e+08	1.34996e+08	1.06877e+08	1.5599e+08	1.31466e+08	2.59574e+08	1.62402e+08	2.54431e+08	2.33325e+08	1.06199e+08	1.8864e+08	2.18302e+08	2.30079e+08	1.80462e+08	2.09352e+08	2.08987e+08	2.33357e+08	2.13593e+08	1.95427e+08	2.97346e+08	30.1111	14.2792	1.522	0.61	0.00191817
FALSE			Unused	No results	No results	No results	No results	No results		233.066	3.851	0	0	0	0			No matches found	No matches found	No matches found		DDA for preferred ion	1.99673e+08	2.49979e+08	2.06098e+08	2.5383e+08	1.64051e+08	1.89334e+08	1.58637e+08	1.47861e+08	1.99607e+08	2.10102e+08	2.42166e+08	1.62314e+08	2.19385e+08	2.16546e+08	1.60588e+08	1.77184e+08	1.79536e+08	1.43405e+08	1.47066e+08	1.98518e+08	2.53753e+08	2.82573e+08	24.5682	14.6404	1.114	0.16	0.971529
FALSE	L-Asparate	C4 H7 N O4	No results	No results	Invalid mass	No results	No results	No results		133.036	1.478	0	3	0	0		76.6	No matches found	Multiple matches found	No matches found		DDA for preferred ion	9.41541e+07	7.42006e+07	6.36198e+07	8.59059e+07	1.27266e+08	2.19067e+08	1.79734e+08	2.05288e+08	1.28602e+08	1.58005e+08	2.50115e+08	1.74101e+08	1.46537e+08	4.46314e+07	2.41067e+07	2.32955e+08	2.4466e+08	1.9666e+08	1.39988e+08	1.88879e+08	1.70206e+08	2.73669e+08	39.8393	47.6626	1.608	0.69	0.570626
FALSE			No results	No results	No results	No results	No results	No results		164.031	1.551	0	0	0	0			No matches found	No matches found	No matches found		DDA for preferred ion	6.71709e+07	8.49421e+07	6.61282e+07	1.2254e+08	9.09794e+07	1.44635e+08	2.11842e+08	1.10814e+08	1.81668e+08	9.59328e+07	2.46325e+08	1.02695e+08	2.12728e+08	1.23103e+08	8.81282e+07	1.07416e+08	2.49862e+08	1.88767e+08	1.32338e+08	1.72566e+08	1.37484e+08	2.17786e+08	47.5318	31.5809	1.584	0.66	0.0331295
TRUE			Unused	No results	No results	No results	No results	No results		270.256	13.088	0	0	0	0			No matches found	No matches found	No matches found		DDA for preferred ion	1.72949e+08	2.40293e+08	2.48826e+08	2.32231e+08	1.78799e+08	8.12494e+07	4.80382e+07	1.06019e+08	1.28852e+08	1.18228e+08	1.26798e+08	5.09364e+07	9.43034e+07	9.04039e+07	5.01392e+07	3.40469e+07	4.50266e+07	4.80906e+07	6.00893e+07	5.19363e+07	2.27355e+08	8.11575e+07	48.8318	37.697	0.357	-1.49	0.00231879
FALSE			Unused	No results	No results	No results	No results	No results		805.583	12.986	0	0	0	0			No matches found	No matches found	No matches found		DDA for preferred ion	4.94834e+07	6.91153e+06	3.9859e+07	4.36348e+07	1.94521e+08	4.03066e+07	1.28523e+08	8.00161e+07	4.33501e+06	5.13767e+07	7.36179e+07	2.4835e+08	2.6095e+06	1.8874e+08	6.9126e+07	6.78285e+07	9.01255e+07	1.14355e+08	1.41733e+08	1.03847e+08	5.56577e+07	1.35448e+08	96.5326	72.4023	2.434	1.28	0.205949
TRUE	Medroxyprogesterone	C22 H32 O3	Full match	No results	No results	No results	No results	Full match		344.235	11.084	0	0	0	0			No matches found	No matches found	Single match found		DDA for preferred ion	1.10389e+08	1.08409e+08	2.48096e+08	1.74565e+08	2.09315e+08	1.24118e+07	2.84167e+06	3.47038e+07	4.49273e+07	1.90161e+08	2.79754e+07	5.46982e+06	2.22015e+07	2.22063e+07	4.29924e+06	3.81202e+06	4.07571e+06	5.06094e+06	6.01903e+06	5.63638e+06	1.78939e+08	8.38084e+06	73.7382	82.3399	0.047	-4.42	0.00135309
FALSE			Unused	No results	No results	No results	No results	No results		177.005	1.619	0	0	0	0			No matches found	No matches found	No matches found		DDA for preferred ion	1.09233e+06	3.33307e+07	7.19713e+06	3.88117e+06	1.83358e+06	5.69036e+07	3.92281e+07	2.47022e+08	5.68413e+06	3.70608e+07	2.01174e+07	3.56574e+07	1.67048e+07	2.34398e+07	2.16147e+07	4.3389e+07	1.35502e+08	6.70408e+07	4.99299e+07	8.17182e+07	2.29074e+07	6.78356e+07	163.855	71.583	2.961	1.57	0.068036
FALSE	GMP;5'-GMP;Guanosine5'-monophosphate	C10 H14 N5 O8 P	Not the top hit	No results	No results	Partial match	No results	Full match		363.058	1.645	0	0	0	13	Superpathway of histidine, purine, and pyrimidine biosynthesis;Superpathway of purine nucleotide salvage;Purine nucleotides degradation II (aerobic);Other		No matches found	No matches found	Multiple matches found		DDA for preferred ion	4.53243e+07	5.82275e+07	9.64858e+07	8.80916e+07	7.11251e+07	1.486e+08	2.40985e+08	1.79975e+08	6.34992e+07	1.53866e+08	1.54755e+08	1.68121e+08	6.4025e+07	8.42227e+07	1.11155e+08	1.69867e+08	1.31795e+08	1.92521e+08	2.08317e+08	1.23863e+08	1.15463e+08	1.90877e+08	56.594	37.2191	1.653	0.73	0.0915807
FALSE			Unused	No results	No results	No results	No results	No results		414.204	10.434	0	0	0	0			No matches found	No matches found	No matches found		DDA for preferred ion	1.41719e+08	1.38471e+08	5.84202e+07	7.69889e+07	8.07555e+07	9.63306e+07	8.041e+07	9.98052e+07	1.59269e+08	2.40973e+08	8.60252e+07	8.15982e+07	4.48461e+07	6.82743e+07	1.72044e+08	1.04986e+08	1.0578e+08	8.63968e+07	8.95971e+07	1.35649e+08	1.27103e+08	1.40215e+08	41.9222	35.7652	1.103	0.14	0.639633
FALSE			Unused	No results	No results	No results	No results	No results		465.321	12.735	0	0	0	0			No matches found	No matches found	No matches found		DDA for preferred ion	1.08447e+08	7.0599e+07	9.89695e+07	7.02376e+07	7.8927e+07	7.15341e+07	5.20878e+07	5.51524e+07	5.62953e+07	8.22871e+07	2.39701e+08	4.51091e+07	6.5678e+07	2.72375e+07	4.08318e+07	4.10153e+07	4.50322e+07	4.1125e+07	3.1097e+07	4.22765e+07	9.41185e+07	6.19294e+07	30.5714	88.3065	0.658	-0.6	0.130329
FALSE	Myristicacid	C14 H28 O2	Full match	No results	No results	No results	No results	Full match		228.208	11.975	0	0	0	0			No matches found	No matches found	Single match found		DDA for preferred ion	1.46843e+08	1.55966e+08	2.39462e+08	1.93247e+08	1.55861e+08	9.90666e+07	8.68275e+07	1.17962e+08	1.41807e+07	2.01254e+08	1.25906e+08	8.22052e+07	9.30749e+07	9.48357e+07	8.12606e+07	5.92547e+07	8.31163e+07	7.42388e+07	8.20138e+07	7.67272e+07	2.12323e+08	1.20185e+08	42.6183	15.5055	0.566	-0.82	0.311032
TRUE			No results	No results	No results	No results	No results	No results		133.019	1.457	0	0	0	0			No matches found	No matches found	No matches found		DDA for preferred ion	8.42657e+07	6.85397e+07	1.62605e+08	1.11923e+08	7.21492e+07	6.50924e+07	9.03817e+07	1.24713e+08	1.16377e+08	2.38102e+08	1.46932e+08	6.96701e+07	2.10409e+08	1.16518e+08	2.25949e+08	1.81573e+08	2.32024e+08	2.28222e+08	1.93592e+08	2.30333e+08	1.41631e+08	3.03584e+08	30.5344	29.0493	2.143	1.1	0.000984802
FALSE			Unused	No results	No results	No results	No results	No results		175.962	14.482	0	0	0	0			No matches found	No matches found	No matches found		DDA for preferred ion	6.36335e+07	1.04102e+08	8.35275e+07	8.52312e+07	7.4315e+07	2.36164e+08	7.03719e+07	5.38836e+07	7.11771e+07	7.13908e+07	1.45674e+08	1.52331e+08	7.51861e+07	4.75902e+07	7.82328e+07	6.67162e+07	6.49518e+07	7.51232e+07	7.23425e+07	7.92283e+07	1.05879e+08	1.09746e+08	58.2779	46.0534	1.037	0.05	0.828953
TRUE			Unused	No results	No results	No results	No results	No results		360.303	13.667	0	0	0	0			No matches found	No matches found	No matches found		DDA for preferred ion	2.26994e+08	1.93789e+08	2.31785e+08	2.14971e+08	2.05254e+08	5.25021e+07	1.60228e+07	8.48256e+07	1.12751e+08	1.34673e+08	1.01446e+08	2.24966e+07	7.43105e+07	4.66547e+07	1.77927e+07	1.42707e+07	2.17777e+07	1.89041e+07	2.25398e+07	1.88588e+07	2.2589e+08	3.22753e+07	57.7399	73.9326	0.143	-2.81	0.000985303
FALSE			Unused	No results	No results	No results	No results	No results		507.332	12.083	0	0	0	0			No matches found	No matches found	No matches found		DDA for preferred ion	2.30049e+08	2.15955e+08	1.7266e+08	2.13413e+08	1.82958e+08	1.2055e+08	9.48821e+07	1.18151e+08	1.16077e+08	1.47088e+08	1.64862e+08	1.10547e+08	1.85578e+08	1.67839e+08	1.20305e+08	1.24154e+08	1.14006e+08	1.06941e+08	8.44842e+07	1.28322e+08	1.94025e+08	1.87708e+08	38.7728	22.0423	0.967	-0.05	0.39074
FALSE			No results	No results	No results	No results	No results	No results		99.9549	1.499	0	0	0	0			No matches found	No matches found	No matches found		DDA for preferred ion	4.56714e+07	658575	6.39944e+07	2.46472e+07	4.49599e+07	8.36502e+07	5.02169e+07	1.48871e+08	2.29613e+08	1.55921e+08	9.16093e+07	8.96589e+07	1.10729e+08	7.35297e+07	4.12135e+07	3.37359e+07	7.22898e+07	6.18776e+07	6.86887e+07	2.03554e+08	7.63346e+07	1.03769e+08	88.4896	53.0602	1.359	0.44	0.313054
FALSE			No results	No results	No results	No results	No results	No results		118.062	2.454	0	0	0	0			No matches found	No matches found	No matches found		DDA for preferred ion	4.73502e+06	5.29601e+06	2.16437e+08	1.98653e+08	1.81494e+08	1.76923e+08	1.36332e+08	2.02179e+08	1.60485e+08	3.46178e+07	9.63412e+06	9.64747e+07	1.22189e+08	1.76228e+08	2.27699e+08	9.24986e+07	9.1204e+07	1.01549e+08	6.90374e+07	1.38642e+08	2.43982e+08	1.62988e+08	63.1906	50.6353	0.668	-0.58	0.629908
FALSE			Unused	No results	No results	No results	No results	No results		245.948	14.242	0	0	0	0			No matches found	No matches found	No matches found		DDA for preferred ion	4.88178e+07	3.03164e+07	8.04198e+07	9.8393e+07	1.01524e+08	6.13617e+07	1.2347e+08	8.91646e+07	4.94086e+07	7.68911e+07	2.02764e+08	2.27046e+08	1.35278e+08	3.15032e+07	3.5149e+07	8.0572e+07	1.07015e+08	1.09756e+08	6.6459e+07	5.18972e+07	9.04969e+07	1.42359e+08	38.6984	70.0885	1.573	0.65	0.299176
TRUE			Unused	No results	No results	No results	No results	No results		284.25	12.155	0	0	0	0			No matches found	No matches found	No matches found		DDA for preferred ion	1.79209e+08	1.91751e+08	1.97401e+08	2.26815e+08	2.13886e+08	8.8308e+07	3.08292e+07	1.02018e+08	1.20189e+08	1.94397e+08	1.09165e+08	2.97594e+07	5.54176e+07	5.97694e+07	3.34701e+07	2.51593e+07	3.01969e+07	2.80656e+07	3.1691e+07	3.30844e+07	2.16833e+08	4.78849e+07	43.8409	49.4646	0.221	-2.18	0.000109972
FALSE			Unused	No results	No results	No results	No results	No results		354.011	1.615	0	0	0	0			No matches found	No matches found	No matches found		DDA for preferred ion	436615	3.26809e+07	891353	5.79029e+07	888068	3.5408e+07	2.76578e+07	2.25579e+08	2.34397e+06	2.7495e+07	1.89567e+07	2.29469e+07	8.7604e+06	1.57156e+07	4.42353e+07	4.18091e+06	5.15371e+06	4.38093e+07	3.23588e+07	5.73427e+07	3.44292e+07	3.25456e+07	157.282	70.5419	0.945	-0.08	0.355734
FALSE			Unused	No results	No results	No results	No results	No results		324.227	12.662	0	0	0	0			No matches found	No matches found	No matches found		DDA for preferred ion	1.59515e+08	1.75964e+08	1.30991e+08	1.5137e+08	1.80724e+08	2.04862e+08	1.10392e+08	1.44002e+08	1.19717e+08	1.29401e+08	2.23651e+08	1.35593e+08	1.60551e+08	1.46188e+08	1.31021e+08	1.31778e+08	9.98159e+07	1.6883e+08	1.77595e+08	1.51624e+08	1.9011e+08	2.26059e+08	26.9449	17.957	1.189	0.25	0.453688
FALSE			Unused	No results	No results	No results	No results	No results		567.353	12.098	0	0	0	0			No matches found	No matches found	No matches found		DDA for preferred ion	2.23397e+08	2.145e+08	1.67867e+08	2.07734e+08	1.77349e+08	1.17361e+08	9.27737e+07	1.15194e+08	1.13677e+08	1.42512e+08	1.61364e+08	1.08004e+08	1.80355e+08	1.63657e+08	1.17369e+08	1.21181e+08	1.11111e+08	1.05018e+08	8.27023e+07	1.25213e+08	1.89272e+08	1.83282e+08	39.0498	21.8446	0.968	-0.05	0.396417
FALSE			No results	No results	No results	No results	No results	No results		102.031	1.886	0	0	0	0			No matches found	No matches found	No matches found		DDA for preferred ion	5.13566e+07	4.60573e+07	9.26803e+07	1.15119e+08	5.43167e+07	1.43743e+08	1.34829e+08	1.86859e+08	8.99834e+07	2.23154e+08	1.14728e+08	9.4738e+07	7.96216e+07	1.23874e+08	1.50014e+08	1.13875e+08	1.36661e+08	4.31976e+07	1.1937e+08	1.27985e+08	1.43763e+08	1.76567e+08	40.8483	27.2641	1.228	0.3	0.503011
FALSE	L-Threonine	C4 H9 N O3	No results	No results	Invalid mass	No results	No results	No results		119.057	1.38	0	2	0	0		72.5	No matches found	Multiple matches found	No matches found		DDA for preferred ion	1.15867e+08	1.14714e+08	1.0842e+08	1.22562e+08	1.10924e+08	1.25657e+08	8.20248e+07	1.3129e+08	1.39666e+08	1.9534e+08	2.08916e+08	1.04825e+08	1.96371e+08	2.22696e+08	1.18431e+08	1.00201e+08	7.93208e+07	9.86053e+07	7.93536e+07	1.12118e+08	1.66476e+08	1.6837e+08	16.9601	37.3787	1.011	0.02	0.531369
FALSE			No results	No results	No results	No results	No results	No results		191.935	5.713	0	0	0	0			No matches found	No matches found	No matches found		DDA for preferred ion	8.82423e+06	7.55368e+06	8.74121e+06	2.70472e+06	1.81939e+07	5.42764e+07	8.62523e+07	1.15085e+08	2.20023e+07	806287	7.58289e+07	3.48836e+06	1.19783e+07	5.45862e+06	4.41322e+07	6.62287e+06	2.221e+08	1.07206e+08	1.53216e+08	1.29983e+08	2.02878e+07	7.96753e+07	117.16	99.866	3.927	1.97	0.176826
FALSE			No results	No results	No results	No results	No results	No results		111.991	1.358	0	0	0	0			No matches found	No matches found	No matches found		DDA for preferred ion	4.87976e+07	7.51504e+07	7.99693e+07	5.43975e+07	4.54875e+07	2.1219e+08	1.14166e+08	1.54577e+08	1.18521e+08	7.05838e+07	1.04792e+08	2.10628e+08	1.22861e+08	8.05826e+07	2.21952e+08	1.44092e+08	1.34219e+08	1.13883e+08	1.22651e+08	1.60077e+08	1.09642e+08	1.86766e+08	54.6167	38.6214	1.703	0.77	0.0187739
FALSE	L-Threonic acid	C4 H8 O5	No results	No results	Invalid mass	No results	No results	No results		136.036	1.452	0	2	0	0		78.1	No matches found	Multiple matches found	No matches found		DDA for preferred ion	5.82363e+07	6.68594e+07	1.05296e+08	6.89893e+07	4.01927e+07	1.63809e+07	6.10808e+07	1.14231e+08	7.02876e+07	7.98737e+07	1.16985e+08	1.14513e+08	7.6227e+07	9.37541e+07	7.29946e+07	1.55207e+08	2.21002e+08	7.29249e+07	8.50714e+07	8.52296e+07	9.35175e+07	1.30436e+08	36.9123	44.3576	1.395	0.48	0.0115674
FALSE			Unused	No results	No results	No results	No results	No results		586.336	11.933	0	0	0	0			No matches found	No matches found	No matches found		DDA for preferred ion	2.53456e+07	2.79451e+07	7.85785e+07	5.41199e+07	2.66673e+07	1.89728e+07	5.06686e+07	1.19876e+08	4.11808e+07	8.78151e+06	1.164e+07	2.16502e+08	8.50735e+07	5.62198e+07	9.39442e+07	1.04668e+08	1.11989e+08	1.07279e+08	2.26885e+07	1.14717e+08	5.446e+07	1.46235e+08	64.6874	72.0351	2.685	1.43	0.0597792
TRUE	UDP-alpha-D-galactose	C15 H24 N2 O17 P2	Full match	No results	Full match	Partial match	No results	Full match		566.054	1.251	0	1	0	30	Superpathway of mycolyl-arabinogalactan-peptidoglycan complex biosynthesis;Superpathway of rifamycin B biosynthesis;Superpathway of lipopolysaccharide biosynthesis;Superpathway of anaerobic sucrose degradation;Other	79.3	No matches found	Single match found	Multiple matches found		DDA for preferred ion	3.06859e+07	3.32711e+07	6.53627e+07	5.75508e+07	4.81866e+07	1.67914e+08	1.43683e+08	1.51674e+08	9.97985e+07	7.50995e+07	1.20808e+08	1.36947e+08	7.43926e+07	1.12445e+08	1.78135e+08	1.71971e+08	1.97888e+08	2.14806e+08	2.00463e+08	1.98663e+08	7.71628e+07	2.65753e+08	58.8714	29.8361	3.444	1.78	0.00218163
FALSE			Unused	No results	No results	No results	No results	No results		243.183	9.37	0	0	0	0			No matches found	No matches found	No matches found		DDA for preferred ion	1.13955e+08	5.42534e+07	1.07401e+08	9.38319e+07	1.47177e+08	9.24017e+07	4.91042e+07	1.25542e+08	1.03569e+08	2.12969e+08	7.43027e+07	6.47895e+07	2.11395e+08	1.19258e+08	9.9477e+07	8.09294e+07	6.07801e+07	7.64045e+07	8.88178e+07	8.72352e+07	1.42509e+08	1.2647e+08	32.5999	44.8281	0.887	-0.17	0.774202
FALSE			No results	No results	No results	No results	No results	No results		76.0148	1.458	0	0	0	0			No matches found	No matches found	No matches found		DDA for preferred ion	3.96058e+07	5.36313e+07	1.22829e+08	6.01782e+07	3.19817e+07	1.94179e+08	5.53594e+07	9.63958e+07	6.33032e+07	7.21813e+07	1.13465e+08	1.07089e+08	4.61868e+07	6.42019e+07	6.8602e+07	9.01145e+07	1.90414e+08	2.12747e+08	7.2027e+07	8.0555e+07	8.50555e+07	1.26968e+08	59.0066	52.0474	1.493	0.58	0.0955511
TRUE	2-Hydroxymethylserine	C4 H9 N O4	No results	No results	No results	No results	No results	Full match		135.053	3.11	0	0	0	0			No matches found	No matches found	Multiple matches found		DDA for preferred ion	1.43348e+07	1.12707e+07	8.30852e+06	9.74387e+06	1.74359e+07	9.45394e+07	1.04728e+08	9.09906e+07	3.47391e+07	1.18747e+08	1.06188e+08	8.1424e+07	2.64688e+07	5.79155e+07	1.35897e+08	1.32842e+08	1.8475e+08	1.66131e+08	2.11761e+08	1.93048e+08	3.92458e+07	2.07944e+08	86.017	46.3496	5.299	2.41	0.00343386
FALSE			Unused	No results	No results	No results	No results	No results		169.034	1.292	0	0	0	0			No matches found	No matches found	No matches found		DDA for preferred ion	1.38689e+08	1.42107e+08	1.57574e+08	1.58226e+08	1.42604e+08	1.15468e+08	1.1835e+08	1.44949e+08	1.45411e+08	1.52901e+08	1.12676e+08	9.50517e+07	2.10317e+08	1.42372e+08	9.53574e+07	9.93094e+07	9.0247e+07	9.00521e+07	1.04114e+08	1.03658e+08	1.97693e+08	1.49215e+08	14.543	31.9239	0.755	-0.41	0.0925187
FALSE	2-Hydroxymethylserine	C4 H9 N O4	Full match	No results	No results	No results	No results	Full match		135.053	2.133	0	0	0	0			No matches found	No matches found	Multiple matches found		DDA for preferred ion	7.25734e+06	1.0335e+07	2.58996e+07	2.1993e+07	2.22736e+07	1.2561e+08	1.17195e+08	2.08636e+08	5.83451e+07	7.08323e+07	2.693e+07	4.28786e+07	3.43409e+07	6.64814e+07	8.64819e+07	1.31441e+08	1.51032e+08	1.40489e+08	7.13602e+07	1.29816e+08	5.13782e+07	1.15865e+08	95.4681	52.9844	2.255	1.17	0.0979775
FALSE			Unused	No results	No results	No results	No results	No results		280.046	1.984	0	0	0	0			No matches found	No matches found	No matches found		DDA for preferred ion	3.82546e+07	6.15012e+07	5.09265e+07	4.71951e+07	4.63847e+07	8.40956e+07	7.04058e+07	1.28493e+08	7.09836e+07	2.07883e+08	7.13573e+07	8.43646e+07	5.23546e+07	6.22473e+07	1.08156e+08	6.00633e+07	1.30386e+08	1.15611e+08	1.09812e+08	1.31886e+08	1.02713e+08	1.53995e+08	45.7075	31.2062	1.499	0.58	0.102639
FALSE			No results	No results	No results	No results	No results	No results		305.921	14.374	0	0	0	0			No matches found	No matches found	No matches found		DDA for preferred ion	1.20424e+08	7.58853e+07	6.70956e+07	5.68877e+07	5.62731e+07	2.07325e+08	3.89669e+07	4.02926e+07	4.60862e+07	4.57978e+07	1.13191e+08	1.5449e+08	5.4579e+07	5.50741e+07	5.50379e+07	4.62463e+07	3.89208e+07	4.6115e+07	4.52809e+07	4.51137e+07	7.71286e+07	7.74602e+07	71.7085	68.1515	1.004	0.01	0.906656
FALSE			Unused	No results	No results	No results	No results	No results		270.095	1.375	0	0	0	0			No matches found	No matches found	No matches found		DDA for preferred ion	1.53051e+08	1.33716e+08	1.02025e+08	9.0033e+07	1.14761e+08	7.43043e+07	4.53911e+07	7.21936e+07	7.71785e+07	2.07213e+08	1.44192e+08	5.31178e+07	1.9079e+08	1.6344e+08	5.06812e+07	5.66848e+07	5.91935e+07	6.18319e+07	3.85047e+07	6.44518e+07	1.21263e+08	9.19074e+07	42.0462	59.423	0.758	-0.4	0.390285
TRUE	N-Acetylaspartylglutamicacid	C11 H16 N2 O8	Full match	No results	No results	No results	No results	Full match		304.09	1.264	0	0	0	0			No matches found	No matches found	Single match found		DDA for preferred ion	1.52971e+07	1.60437e+07	3.48275e+07	2.40575e+07	1.38253e+07	7.87515e+07	1.20373e+08	1.11081e+08	3.56285e+07	7.82269e+07	1.25932e+08	9.31251e+07	4.1395e+07	4.96242e+07	1.49821e+08	1.09279e+08	2.06168e+08	1.70627e+08	1.21307e+08	1.7578e+08	4.85426e+07	1.80824e+08	78.0738	40.723	3.725	1.9	0.0016439
TRUE			Unused	No results	No results	No results	No results	No results		678.462	12.155	0	0	0	0			No matches found	No matches found	No matches found		DDA for preferred ion	1.58027e+08	1.15497e+08	1.55736e+08	1.17013e+08	2.06121e+08	8.04017e+07	3.18602e+07	1.15893e+08	1.47364e+08	1.68659e+08	1.32965e+08	2.63703e+07	6.2612e+07	6.16894e+07	3.16484e+07	1.81681e+07	2.5939e+07	2.58307e+07	3.65545e+07	3.14796e+07	1.78351e+08	4.65739e+07	40.5309	65.0988	0.261	-1.94	0.000252991
FALSE	D-Erythrose 4-phosphate	C4 H9 O7 P	No match	No results	Invalid mass	No match	No results	No match		260.029	1.483	0	8	0	38	Superpathway of mycolyl-arabinogalactan-peptidoglycan complex biosynthesis;Superpathway of CMP-sialic acids biosynthesis;Superpathway of glycolysis, pyruvate dehydrogenase, TCA, and glyoxylate bypass;Superpathway of燦-acetylneuraminate degradation;Superpathway of cytosolic glycolysis (plants), pyruvate dehydrogenase and TCA cycle;Methanobacterium thermoautotrophicum燽iosynthetic metabolism;Hexitol …	73.7	No matches found	Multiple matches found	Multiple matches found		DDA for preferred ion	1.69386e+08	1.10327e+08	9.27065e+07	1.17898e+08	1.1261e+08	7.28253e+07	1.33737e+08	1.38961e+08	6.42449e+07	5.40936e+07	2.04139e+08	1.36099e+08	9.52105e+07	1.20424e+08	8.89864e+07	9.77042e+07	8.3223e+07	7.42622e+07	5.71938e+07	1.00186e+08	1.5697e+08	1.38597e+08	42.0852	36.1593	0.883	-0.18	0.735094
TRUE			Unused	No results	No results	No results	No results	No results		376.282	12.18	0	0	0	0			No matches found	No matches found	No matches found		DDA for preferred ion	4.34674e+07	4.28707e+07	3.65601e+07	7.27067e+06	2.9439e+07	1.06609e+08	1.50527e+08	8.41466e+07	7.1475e+07	3.20856e+07	1.25511e+08	2.03462e+08	1.4526e+08	1.31739e+08	1.56208e+08	5.14659e+07	1.80823e+08	1.55489e+08	1.37788e+08	1.62589e+08	7.06091e+07	2.18165e+08	74.7785	33.161	3.09	1.63	0.00260371
FALSE			Unused	No results	No results	No results	No results	No results		302.173	11.218	0	0	0	0			No matches found	No matches found	No matches found		DDA for preferred ion	1.00626e+08	1.02951e+08	9.62558e+07	1.03343e+08	1.08717e+08	1.19974e+08	9.38967e+07	1.07815e+08	9.30982e+07	1.90189e+08	1.98909e+08	1.62193e+08	8.61416e+07	1.06094e+08	1.40296e+08	1.27086e+08	1.30674e+08	1.64971e+08	1.49432e+08	1.2385e+08	1.496e+08	2.06375e+08	14.2504	24.0244	1.38	0.46	0.00668915
FALSE			Unused	No results	No results	No results	No results	No results		352.258	13.501	0	0	0	0			No matches found	No matches found	No matches found		DDA for preferred ion	1.21869e+08	1.97572e+08	1.1711e+08	1.38153e+08	6.7072e+07	1.16885e+08	6.89404e+07	6.932e+07	6.42916e+07	1.20103e+08	1.29393e+08	4.46311e+07	6.6085e+07	7.55782e+07	3.28133e+07	3.00026e+07	8.56879e+07	4.5022e+07	5.19896e+07	7.69795e+07	1.31026e+08	8.83594e+07	47.3417	38.529	0.674	-0.57	0.0150373
FALSE			No results	No results	No results	No results	No results	No results		149.05	1.773	0	0	0	0			No matches found	No matches found	No matches found		DDA for preferred ion	1.08828e+08	1.0451e+08	5.95528e+07	1.27327e+08	1.43915e+08	8.67721e+07	8.43002e+07	1.04071e+08	8.55181e+07	1.96801e+08	1.50591e+08	1.0242e+08	1.19011e+08	1.22748e+08	1.3437e+08	1.15688e+08	1.1032e+08	1.35477e+08	1.00109e+08	1.31373e+08	1.48222e+08	1.82512e+08	27.571	8.89841	1.231	0.3	0.0575633
FALSE			No results	No results	No results	No results	No results	No results		136.051	2.609	0	0	0	0			No matches found	No matches found	No matches found		DDA for preferred ion	8.78328e+07	8.70517e+07	1.02805e+08	1.33879e+08	1.10157e+08	7.56095e+07	1.58507e+08	1.59046e+08	8.57654e+07	1.96565e+08	9.18105e+07	4.76234e+07	1.68241e+08	1.03396e+08	6.32788e+07	3.50415e+07	4.65089e+07	4.77557e+07	5.07268e+07	6.66428e+07	1.511e+08	8.85393e+07	25.0944	53.579	0.586	-0.77	0.0069238
FALSE			No results	No results	No results	No results	No results	No results		560.092	1.796	0	0	0	0			No matches found	No matches found	No matches found		DDA for other ion	3.2188e+07	4.29129e+07	4.91303e+07	4.46408e+07	3.3176e+07	4.67798e+07	6.11518e+07	6.83526e+07	5.75186e+07	1.96327e+08	6.92589e+07	6.72468e+07	4.48119e+07	5.46549e+07	7.05931e+07	6.04148e+07	3.69408e+07	2.28744e+07	1.22479e+08	5.31992e+07	6.67689e+07	8.26056e+07	53.2294	46.332	1.237	0.31	0.646661
FALSE			No results	No results	No results	No results	No results	No results		147.945	5.722	0	0	0	0			No matches found	No matches found	No matches found		DDA for preferred ion	5.14558e+06	4.48217e+06	5.73735e+06	2.24253e+06	1.12487e+07	2.10085e+06	7.95001e+07	1.06755e+08	1.4635e+07	557820	7.91511e+07	1.35627e+06	8.61964e+06	3.5384e+06	5.06053e+07	5.32484e+06	1.94376e+08	1.13779e+08	1.82043e+08	1.19471e+08	7.87601e+06	8.64496e+07	156.417	99.2998	10.976	3.46	0.0785904
TRUE	O-Succinyl-L-homoserine	C8 H13 N O6	Full match	No results	No results	Full match	No results	Full match		219.073	1.843	0	0	0	7	Other		No matches found	No matches found	Single match found		DDA for preferred ion	3.23246e+07	3.53412e+07	4.97466e+07	4.97692e+07	3.33918e+07	1.00839e+08	1.39379e+08	1.01851e+08	4.89419e+07	8.90833e+07	8.20897e+07	9.10202e+07	5.48588e+07	9.80332e+07	1.30818e+08	1.64013e+08	1.83574e+08	1.67938e+08	1.48094e+08	1.92806e+08	6.98836e+07	2.05259e+08	55.5308	35.9876	2.937	1.55	0.0011254
FALSE			No results	No results	No results	No results	No results	No results		191.935	5.108	0	0	0	0			No matches found	No matches found	No matches found		DDA for preferred ion	9.98365e+06	2.46804e+06	6.6778e+07	6.22488e+07	1.14019e+08	1.05242e+06	1.01322e+06	644662	1.30096e+08	1.02897e+06	409974	1.92667e+08	8.24098e+07	1.14793e+08	1.72661e+06	1.24219e+08	759602	633112	801850	857099	1.0211e+07	1.84792e+06	135.244	143.779	0.181	-2.47	0.839586
TRUE			No results	No results	No results	No results	No results	No results		1836.97	14.179	0	0	0	0			No matches found	No matches found	No matches found		DDA for other ion	4.91214e+06	1.3574e+07	3.45746e+07	8.31926e+07	6.14265e+07	2.21326e+07	1.31082e+07	9.45814e+07	3.53423e+07	8.39567e+07	2.79641e+07	2.09827e+07	5.68214e+07	8.4255e+07	1.29017e+08	1.24933e+08	1.92662e+08	8.87856e+07	8.77554e+07	1.41071e+08	4.8169e+07	1.30348e+08	68.3435	54.6714	2.706	1.44	0.0118797
FALSE			Unused	No results	No results	No results	No results	No results		529.316	11.984	0	0	0	0			No matches found	No matches found	No matches found		DDA for preferred ion	1.58498e+08	1.53978e+08	1.89617e+08	1.77523e+08	1.58143e+08	8.47391e+07	6.6554e+07	9.2436e+07	6.8271e+07	1.50209e+08	1.24999e+08	4.81223e+07	7.24332e+07	7.73698e+07	8.47021e+07	6.75761e+07	8.78555e+07	7.75979e+07	6.96496e+07	7.60526e+07	1.88436e+08	1.10971e+08	37.4508	16.2677	0.589	-0.76	0.0146534
TRUE			Unused	No results	No results	No results	No results	No results		363.244	12.703	0	0	0	0			No matches found	No matches found	No matches found		DDA for preferred ion	1.41471e+07	1.18007e+07	9.18639e+07	1.88295e+08	1.20109e+08	5.11165e+07	4.90477e+07	5.51079e+07	4.07312e+07	6.52727e+07	1.1151e+07	4.39251e+06	4.57223e+07	2.78266e+07	4.08056e+07	2.92082e+07	2.10445e+07	1.2741e+07	1.14507e+07	2.31523e+07	6.87698e+07	3.08718e+07	75.9069	59.6755	0.449	-1.16	0.0107725
TRUE	Guanosine	C10 H13 N5 O5	Not the top hit	No results	No results	Full match	No results	Full match		283.091	2.877	0	0	0	6	Superpathway of purine nucleotide salvage;Purine nucleotides degradation II (aerobic);Other		No matches found	No matches found	Single match found		DDA for preferred ion	1.79352e+07	1.8001e+07	3.41343e+07	3.26967e+07	1.93988e+07	9.02479e+07	1.03422e+08	1.06842e+08	4.16769e+07	1.20334e+08	1.00276e+08	6.74968e+07	4.87908e+07	3.98086e+07	1.13376e+08	8.43735e+07	1.88286e+08	1.23337e+08	1.339e+08	6.02277e+07	5.32449e+07	1.32791e+08	65.5845	45.7043	2.494	1.32	0.0159474
FALSE	DL-4-Hydroxyphenyllactic acid	C9 H10 O4	No results	No results	Invalid mass	No results	No results	No results		182.057	2.599	0	1	0	0		83.2	No matches found	Single match found	No matches found		DDA for preferred ion	8.12195e+07	7.95415e+07	9.45572e+07	1.23559e+08	1.01155e+08	7.1784e+07	1.50831e+08	1.5229e+08	8.08451e+07	1.88259e+08	8.27315e+07	4.48351e+07	1.55745e+08	9.76954e+07	6.0849e+07	3.32053e+07	4.43483e+07	4.56898e+07	4.89273e+07	6.42248e+07	1.39216e+08	8.42777e+07	26.2362	52.0914	0.605	-0.72	0.00720129
FALSE	D-Fructose 6-phosphate	C6 H13 O9 P	Full match	No results	Full match	Partial match	No results	Full match		260.03	1.235	0	16	0	38	Superpathway of mycolyl-arabinogalactan-peptidoglycan complex biosynthesis;Superpathway of CMP-sialic acids biosynthesis;Superpathway of glycolysis, pyruvate dehydrogenase, TCA, and glyoxylate bypass;Superpathway of燦-acetylneuraminate degradation;Superpathway of cytosolic glycolysis (plants), pyruvate dehydrogenase and TCA cycle;Methanobacterium thermoautotrophicum燽iosynthetic metabolism;Hexitol …	77.3	No matches found	Multiple matches found	Multiple matches found		DDA for preferred ion	1.32723e+08	1.34042e+08	9.72959e+07	7.54237e+07	1.43495e+08	1.54555e+07	8.78835e+07	8.56053e+07	5.46903e+07	1.52996e+08	1.32959e+07	9.05559e+07	1.04686e+08	1.88185e+08	7.81006e+07	7.47753e+07	2.19843e+07	9.96644e+07	6.04994e+07	9.75782e+07	1.24683e+08	1.28964e+08	47.5775	57.1784	1.034	0.05	0.646539
FALSE			No results	No results	No results	No results	No results	No results		76.0147	1.238	0	0	0	0			No matches found	No matches found	No matches found		DDA for preferred ion	2.05731e+07	8.80822e+06	1.19532e+08	1.69324e+07	2.00814e+07	1.87773e+08	1.63707e+08	5.32906e+07	3.21209e+07	5.61341e+07	7.23659e+07	2.77836e+07	1.14828e+07	5.7993e+07	4.4012e+07	4.3663e+07	9.34768e+07	7.4144e+07	8.19394e+07	6.98733e+07	5.28015e+07	8.69437e+07	99.7319	41.555	1.647	0.72	0.544754
FALSE			Unused	No results	No results	No results	No results	No results		542.232	8.852	0	0	0	0			No matches found	No matches found	No matches found		DDA for preferred ion	6.92431e+07	7.18718e+07	9.05473e+07	9.07993e+07	8.67168e+07	1.25463e+08	1.87291e+08	1.83116e+08	9.70833e+07	1.16831e+08	1.04527e+08	1.25088e+08	1.5196e+08	1.45667e+08	1.54086e+08	1.48318e+08	1.68204e+08	1.44251e+08	1.43273e+08	1.70862e+08	1.20884e+08	2.22468e+08	37.7778	14.7602	1.84	0.88	0.0055026
FALSE			No results	No results	No results	No results	No results	No results		167.024	1.453	0	0	0	0			No matches found	No matches found	No matches found		DDA for preferred ion	5.62965e+07	4.62929e+07	9.45107e+07	6.84381e+07	4.6785e+07	8.03493e+07	6.35773e+07	8.22604e+07	8.04095e+07	1.86793e+08	9.35979e+07	5.0199e+07	5.77042e+07	7.72865e+07	6.66693e+07	6.10316e+07	7.70299e+07	7.42904e+07	8.88132e+07	6.51584e+07	9.8269e+07	1.04586e+08	31.6227	14.1563	1.064	0.09	0.877009
FALSE			No results	No results	No results	No results	No results	No results		162.052	1.888	0	0	0	0			No matches found	No matches found	No matches found		DDA for preferred ion	3.35733e+07	3.13257e+07	1.44573e+07	6.95524e+07	4.19406e+07	1.30714e+08	1.24116e+08	1.72546e+08	7.14647e+07	1.86653e+08	1.45061e+07	9.1235e+07	6.3805e+07	1.09548e+08	1.3937e+08	1.01279e+08	1.21354e+08	2.91772e+07	1.05841e+08	1.11922e+08	1.00025e+08	1.5722e+08	61.303	45.5459	1.572	0.65	0.591579
FALSE	L-Threonic acid	C4 H8 O5	No results	No results	Invalid mass	No results	No results	No results		136.036	1.338	0	1	0	0		54.8	No matches found	Single match found	No matches found		DDA for preferred ion	4.54373e+07	8.20626e+07	1.17973e+08	1.57611e+07	4.80245e+07	1.86629e+08	1.62649e+08	6.96801e+07	6.53458e+07	6.89797e+07	5.94908e+07	1.85469e+07	5.67988e+07	5.72532e+07	6.04482e+07	9.8004e+07	1.09012e+08	1.30586e+08	1.38414e+08	1.03762e+08	9.32888e+07	1.15229e+08	64.061	46.9606	1.235	0.3	0.725181
FALSE			No results	No results	No results	No results	No results	No results		84.0199	1.447	0	0	0	0			No matches found	No matches found	No matches found		DDA for preferred ion	3.06298e+07	3.04274e+07	3.33303e+07	4.35196e+07	5.87803e+07	6.13381e+07	7.79298e+07	5.99751e+07	4.50956e+07	6.3345e+06	7.49242e+07	6.54369e+07	6.38484e+07	6.15186e+07	1.1424e+08	1.07243e+08	1.85718e+08	6.57866e+07	8.50752e+07	1.04361e+08	6.28788e+07	1.22323e+08	47.3044	39.8894	1.945	0.96	0.00685045
FALSE			Unused	No results	No results	No results	No results	No results		609.533	14.046	0	0	0	0			No matches found	No matches found	No matches found		DDA for preferred ion	2.09735e+07	1.50609e+07	351621	2.6496e+07	1.06357e+08	1.85068e+08	8.8195e+07	6.05187e+07	8.02788e+07	2.40435e+07	2.36449e+07	5.69628e+07	7.72318e+06	2.14726e+07	377386	3.11652e+07	2.78553e+07	7.20161e+06	1.28095e+07	2.8942e+07	5.45505e+07	3.02085e+07	92.435	85.9911	0.554	-0.85	0.331311
FALSE	Dihydroxyacetone phosphate	C3 H7 O6 P	No match	No results	Invalid mass	No results	No results	No results		169.997	1.77	0	1	0	0		56.6	No matches found	Single match found	No matches found		DDA for preferred ion	4.72247e+07	3.05369e+07	3.35647e+07	1.98586e+07	9.54333e+07	1.29927e+07	1.53174e+08	7.90668e+07	6.33369e+07	5.31897e+07	4.63342e+07	6.83661e+07	1.80955e+08	1.82706e+08	5.19214e+07	7.24926e+07	5.99082e+07	1.09783e+08	6.54026e+07	7.9313e+07	6.53913e+07	1.14493e+08	76.6357	53.7282	1.751	0.81	0.0449236
FALSE			Unused	No results	No results	No results	No results	No results		372.227	12.249	0	0	0	0			No matches found	No matches found	No matches found		DDA for preferred ion	1.10769e+08	9.85625e+07	7.65513e+07	8.00686e+07	1.14124e+08	1.00846e+08	1.00483e+08	1.44561e+08	7.02497e+07	8.87638e+07	1.0154e+08	1.81123e+08	1.30839e+08	1.47206e+08	1.26583e+08	1.54595e+08	1.44835e+08	1.00127e+08	3.63774e+07	1.07663e+08	1.43767e+08	1.87144e+08	26.0564	39.9018	1.302	0.38	0.184138
TRUE			Unused	No results	No results	No results	No results	No results		201.063	1.852	0	0	0	0			No matches found	No matches found	No matches found		DDA for preferred ion	2.81993e+07	2.94633e+07	3.91445e+07	3.64976e+07	3.70273e+07	8.43998e+07	1.30244e+08	8.49857e+07	4.00409e+07	5.39231e+07	5.74488e+07	7.83176e+07	3.11931e+07	6.28351e+07	1.04766e+08	1.60915e+08	1.78241e+08	1.56575e+08	1.42092e+08	1.79055e+08	5.34966e+07	1.81932e+08	62.5097	47.7724	3.401	1.77	0.00596652
TRUE			Unused	No results	No results	No results	No results	No results		257.066	1.428	0	0	0	0			No matches found	No matches found	No matches found		DDA for preferred ion	1.45284e+08	1.39238e+08	1.77933e+08	1.60586e+08	1.4435e+08	1.91079e+07	1.70914e+07	2.57163e+07	4.21158e+07	1.11981e+08	2.1779e+07	1.80514e+07	6.14126e+07	3.29743e+07	2.54127e+07	2.27615e+07	2.13784e+07	2.25447e+07	1.97962e+07	2.10361e+07	1.59437e+08	3.26624e+07	67.8218	47.4319	0.205	-2.29	0.0111896
TRUE	D-Ribulose 5-phosphate	C5 H11 O8 P	Full match	No results	Full match	Not the top hit	No results	Full match		230.018	1.51	0	4	0	16	Superpathway of mycolyl-arabinogalactan-peptidoglycan complex biosynthesis;Superpathway of histidine, purine, and pyrimidine biosynthesis;Superpathway of rifamycin B biosynthesis;Superpathway of purine nucleotide salvage;Superpathway of lipopolysaccharide biosynthesis;Superpathway of (Kdo)2-lipid A biosynthesis;Oxygenic photosynthesis;Purine nucleotides degradation II (aerobic);Other	64.8	No matches found	Multiple matches found	Multiple matches found		DDA for preferred ion	4.66572e+07	5.57171e+07	8.58866e+06	3.89817e+07	4.12309e+07	1.06651e+08	1.63725e+08	1.13781e+08	8.06121e+07	4.62045e+07	1.14683e+08	1.63326e+08	8.08248e+07	1.13298e+08	1.29802e+08	1.507e+08	1.49157e+08	1.46677e+08	1.75955e+08	1.37245e+08	8.36875e+07	2.00306e+08	68.2298	26.8652	2.393	1.26	0.00740647
TRUE			Invalid mass	No results	No results	No results	No results	No results		304.088	1.264	0	0	0	0			No matches found	No matches found	No matches found		DDA for other ion	8.49605e+06	8.98136e+06	2.08902e+07	1.54113e+07	9.06822e+06	5.71344e+07	9.79277e+07	9.33454e+07	3.07164e+07	7.78211e+07	6.45194e+07	4.79138e+07	2.72077e+07	3.22144e+07	1.16571e+08	8.71914e+07	1.75382e+08	1.40572e+08	1.04799e+08	1.67065e+08	3.63135e+07	1.50259e+08	86.0732	53.2951	4.138	2.05	0.0059122
TRUE			Unused	No results	No results	No results	No results	No results		363.29	12.653	0	0	0	0			No matches found	No matches found	No matches found		DDA for preferred ion	1.13869e+08	1.7466e+08	1.04575e+08	1.38251e+08	1.38593e+08	3.17167e+07	2.80793e+06	2.6141e+07	7.61338e+07	6.86815e+07	4.72348e+07	1.81374e+06	4.3745e+07	2.16139e+07	3.35428e+06	954851	412207	657817	385748	2.09098e+06	1.22004e+08	3.0698e+06	71.4038	149.858	0.025	-5.31	0.000722873
FALSE			Unused	No results	No results	No results	No results	No results		199.081	2.246	0	0	0	0			No matches found	No matches found	No matches found		DDA for preferred ion	1.65562e+08	1.73886e+08	9.2816e+07	9.28683e+07	1.6261e+08	7.16868e+07	4.2142e+07	6.66836e+07	8.17144e+07	3.31912e+07	1.1991e+08	1.00533e+08	1.02259e+08	8.13427e+07	6.74325e+07	5.95331e+07	4.17232e+07	4.2519e+07	3.57256e+07	3.96525e+07	1.16329e+08	9.79138e+07	62.1379	45.0623	0.842	-0.25	0.375569
FALSE			No results	No results	No results	No results	No results	No results		125.013	1.744	0	0	0	0			No matches found	No matches found	No matches found		DDA for preferred ion	1.43872e+07	6.95528e+07	3.91048e+07	3.46333e+07	2.08477e+07	4.60386e+07	4.59977e+07	5.17997e+07	4.55142e+07	1.73431e+08	3.60112e+07	3.03857e+07	3.26419e+07	3.66259e+07	5.43079e+07	5.99504e+07	7.59322e+07	7.13203e+07	8.09246e+07	6.41147e+07	6.3274e+07	8.34655e+07	63.3054	35.2026	1.319	0.4	0.308384
TRUE	2-Oxooctadecanoicacid	C18 H34 O3	Full match	No results	No results	No results	No results	Full match		298.25	11.302	0	0	0	0			No matches found	No matches found	Single match found		DDA for preferred ion	7.30348e+07	6.09321e+07	1.72132e+08	8.75316e+07	4.5261e+07	1.10962e+08	3.29929e+07	3.80771e+07	3.00624e+07	1.55831e+08	3.82376e+07	4.2714e+07	3.37365e+07	4.02937e+07	2.12126e+07	1.77618e+07	3.65623e+07	2.54913e+07	3.62287e+07	3.63645e+07	1.06228e+08	4.97061e+07	52.1735	28.639	0.468	-1.1	0.00395548
FALSE			Unused	No results	No results	No results	No results	No results		336.068	2.625	0	0	0	0			No matches found	No matches found	No matches found		DDA for preferred ion	5.87068e+07	4.82685e+07	4.72634e+07	6.9535e+07	4.96836e+07	1.18259e+08	9.19399e+07	8.36298e+07	5.09748e+07	8.21635e+07	1.12649e+08	1.72011e+08	6.25315e+07	8.46038e+07	8.82708e+07	8.73794e+07	1.14105e+08	7.38337e+07	7.35454e+07	8.37473e+07	8.60647e+07	1.24202e+08	32.9782	43.2377	1.443	0.53	0.0147706
FALSE			No results	No results	No results	No results	No results	No results		106.025	1.336	0	0	0	0			No matches found	No matches found	No matches found		DDA for preferred ion	8.66341e+07	1.23979e+08	8.86647e+07	7.72181e+07	7.11669e+07	2.94037e+07	2.94047e+07	7.94464e+07	7.42432e+07	1.71698e+08	3.18831e+07	3.41336e+07	9.4705e+07	5.42022e+07	5.25584e+07	8.49189e+07	4.67013e+07	7.71472e+07	8.66208e+07	9.92083e+07	1.04736e+08	9.49621e+07	44.91	38.4304	0.907	-0.14	0.62806
FALSE			No results	No results	No results	No results	No results	No results		103.062	1.474	0	0	0	0			No matches found	No matches found	No matches found		DDA for preferred ion	2.91473e+07	1.87973e+07	3.08211e+07	1.88543e+07	4.4958e+07	1.70957e+08	6.67009e+07	3.13354e+07	8.04385e+07	4.88921e+07	1.10983e+08	6.41866e+07	1.42963e+07	1.48554e+07	7.40051e+07	1.30664e+08	1.25918e+08	1.4856e+08	9.34573e+06	7.05364e+07	4.83914e+07	1.11172e+08	85.2674	68.3465	2.297	1.2	0.473227
FALSE			No results	No results	No results	No results	No results	No results		146.02	1.378	0	0	0	0			No matches found	No matches found	No matches found		DDA for preferred ion	6.73363e+07	6.28766e+07	5.25733e+07	2.32046e+07	6.52925e+07	4.60876e+07	1.58069e+08	5.98561e+07	5.64103e+07	1.69454e+08	1.10442e+08	5.59202e+07	6.22611e+07	4.28914e+07	8.47815e+07	7.58034e+07	1.09969e+08	9.46944e+07	1.16334e+08	6.7013e+07	9.02293e+07	1.23892e+08	57.8773	28.2815	1.373	0.46	0.234657
FALSE	12,13-Epoxytrichothec-9-ene	C15 H22 O2	Full match	No results	No results	Full match	No results	No results		234.161	10.536	0	0	0	1	Other		No matches found	No matches found	No matches found		DDA for preferred ion	1.62809e+08	1.67998e+08	1.32999e+08	1.38847e+08	1.48796e+08	1.66352e+08	1.4805e+08	1.43069e+08	1.32638e+08	1.69299e+08	1.67545e+08	1.40306e+08	1.40212e+08	1.37241e+08	1.30964e+08	1.31673e+08	1.49972e+08	1.41097e+08	1.4539e+08	1.49869e+08	2.0877e+08	2.08792e+08	18.7525	7.95196	1	0	0.731056
TRUE	[FA(20:4)]17R_18S-epoxy-5Z_8Z_11Z_14Z-eicosatetraenoicacid	C20 H30 O3	Full match	No results	No results	Partial match	No results	Full match		318.219	11.036	0	0	0	3	Other		No matches found	No matches found	Multiple matches found		DDA for preferred ion	1.55902e+07	1.97878e+07	1.683e+08	7.92753e+07	3.08708e+07	1.65359e+06	1.27451e+06	3.34755e+06	3.62831e+06	3.28769e+07	1.55956e+06	1.14196e+06	1.64203e+06	1.63441e+06	1.81266e+06	3.64766e+06	2.86661e+06	3.48323e+06	6.65917e+06	4.48099e+06	2.89163e+07	3.34304e+06	139.24	60.4573	0.116	-3.11	0.0150105
FALSE			Unused	No results	No results	No results	No results	No results		569.275	11.974	0	0	0	0			No matches found	No matches found	No matches found		DDA for preferred ion	2.28149e+07	3.56184e+07	6.78521e+07	1.18384e+08	2.30238e+07	7.81074e+07	3.31499e+07	5.22072e+07	1.70241e+07	8.4656e+07	1.36139e+07	1.67949e+08	3.56537e+07	5.63823e+07	3.1743e+07	3.13755e+07	1.84328e+07	1.66445e+07	1.70633e+07	6.03344e+07	6.11903e+07	4.88577e+07	55.7918	119.047	0.798	-0.32	0.480517
FALSE			Unused	No results	No results	No results	No results	No results		835.536	12.898	0	0	0	0			No matches found	No matches found	No matches found		DDA for preferred ion	2.66415e+07	2.02132e+07	1.6757e+08	5.75739e+07	1.8058e+07	1.66147e+07	6.40129e+06	1.24324e+07	1.42577e+07	1.30977e+07	1.54146e+07	3.02716e+06	2.38376e+07	5.52635e+06	1.08142e+07	1.142e+07	1.34345e+07	1.32865e+07	2.15679e+07	7.55978e+06	2.42478e+07	1.89487e+07	125.907	51.9122	0.781	-0.36	0.0855204
FALSE			No results	No results	No results	No results	No results	No results		97.9752	14.753	0	0	0	0			No matches found	No matches found	No matches found		DDA for preferred ion	2.89494e+07	2.61375e+07	3.16884e+07	1.50188e+08	1.15018e+08	4.39844e+07	4.47985e+07	4.82859e+07	4.12351e+07	4.31665e+07	2.88877e+07	1.26808e+08	3.66241e+07	1.67381e+08	4.15241e+07	4.43269e+07	5.31754e+07	5.14166e+07	5.55066e+07	5.38473e+07	5.97092e+07	7.46275e+07	70.1971	71.9182	1.25	0.32	0.383994
TRUE			Unused	No results	No results	No results	No results	No results		389.26	12.882	0	0	0	0			No matches found	No matches found	No matches found		DDA for preferred ion	1.14835e+07	1.19448e+07	1.40556e+08	1.66094e+08	3.87392e+07	3.66828e+07	2.3459e+07	4.91648e+07	1.26671e+07	5.21181e+07	1.22538e+07	1.10737e+06	1.22821e+07	5.29173e+06	3.09355e+07	3.14755e+06	1.88041e+07	1.78018e+07	2.32664e+07	1.8599e+07	5.10228e+07	2.17898e+07	96.9529	66.0108	0.427	-1.23	0.00992612
FALSE	5-Aminopentanoate	C5 H11 N O2	No results	No results	Invalid mass	No results	No results	No results		117.078	1.572	0	2	0	0		56.4	No matches found	Multiple matches found	No matches found		DDA for preferred ion	7.75746e+07	3.75359e+07	5.00032e+07	6.18731e+07	7.17051e+07	5.14278e+07	2.71026e+07	5.3343e+07	9.16879e+07	1.65389e+08	7.51271e+07	4.03669e+07	4.97434e+07	1.81392e+07	2.53721e+07	3.94928e+07	2.68034e+07	4.35728e+07	3.13663e+07	8.61265e+06	7.50245e+07	5.52286e+07	44.7402	47.738	0.736	-0.44	0.0232875
FALSE			Unused	No results	No results	No results	No results	No results		202.045	1.368	0	0	0	0			No matches found	No matches found	No matches found		DDA for preferred ion	8.81306e+07	8.10393e+07	8.68394e+07	7.8746e+07	7.66507e+07	6.74001e+07	4.23458e+07	5.74491e+07	4.5985e+07	1.65323e+08	6.82214e+07	2.93388e+07	1.06061e+08	1.22125e+08	5.52421e+07	5.03652e+07	5.75715e+07	5.78006e+07	2.20544e+07	6.50681e+07	1.03571e+08	8.37495e+07	31.9254	46.1309	0.809	-0.31	0.313455
FALSE	D-Erythrose 4-phosphate	C4 H9 O7 P	Full match	No results	Full match	Full match	No results	Full match		200.008	1.453	0	2	0	12	Oxygenic photosynthesis;Other	64.7	No matches found	Multiple matches found	Multiple matches found		DDA for preferred ion	1.65223e+08	8.10521e+07	8.87573e+07	1.05529e+08	8.51854e+07	5.63392e+07	1.33842e+08	1.41618e+08	8.62954e+07	8.83588e+07	1.54335e+08	1.30122e+08	1.33047e+08	1.13262e+08	6.62353e+07	1.10054e+08	8.82935e+07	8.56594e+07	7.42985e+07	9.80974e+07	1.32433e+08	1.48401e+08	40.0939	28.4372	1.121	0.16	0.488403
TRUE	3-Methylglutaric acid	C6 H10 O4	No results	No results	Invalid mass	No results	No results	No results		146.057	2.117	0	1	0	0		55.7	No matches found	Single match found	No matches found		DDA for preferred ion	1.22607e+08	1.20765e+08	4.1646e+07	1.33635e+08	1.56822e+08	5.15661e+07	4.15818e+06	8.1988e+07	3.3201e+07	1.64406e+08	9.20981e+07	3.57007e+06	2.17444e+07	4.03218e+07	5.20864e+06	1.69151e+06	2.62269e+06	2.5129e+06	1.75063e+06	4.09253e+06	1.32763e+08	6.02641e+06	62.189	155.521	0.045	-4.46	0.00078077
FALSE			Unused	No results	No results	No results	No results	No results		653.053	2.267	0	0	0	0			No matches found	No matches found	No matches found		DDA for other ion	1.12446e+06	8.84074e+06	3.28293e+07	7.45834e+06	3.24824e+07	1.14364e+08	1.5721e+08	1.44145e+08	7.21583e+07	1.20201e+08	1.79478e+07	3.19122e+07	2.71037e+07	4.79118e+07	4.38961e+07	7.97574e+07	1.51872e+08	1.6438e+08	1.38763e+08	1.22048e+08	7.8843e+07	1.00011e+08	88.5937	66.8546	1.268	0.34	0.219149
FALSE			No results	No results	No results	No results	No results	No results		127.008	2.803	0	0	0	0			No matches found	No matches found	No matches found		DDA for preferred ion	5.82681e+07	4.13852e+07	4.32582e+07	3.51502e+07	2.0451e+07	3.2759e+07	2.25854e+07	4.47061e+07	3.8384e+07	1.64167e+08	6.56758e+07	1.99434e+07	3.39011e+07	4.50969e+07	2.72971e+07	2.9493e+07	4.8529e+07	3.43099e+07	3.34831e+07	4.76476e+07	5.37856e+07	5.00507e+07	61.2076	26.0642	0.931	-0.1	0.753969
FALSE			No results	No results	No results	No results	No results	No results		1834.96	14.189	0	0	0	0			No matches found	No matches found	No matches found		No MS2	1.21944e+07	2.99299e+07	5.09977e+07	8.60091e+07	5.57731e+07	2.91763e+07	3.8678e+07	8.84248e+07	3.87249e+07	6.9783e+07	3.51741e+07	3.58529e+07	9.90394e+07	4.52588e+07	5.84979e+07	1.08593e+08	9.11106e+07	1.63885e+08	8.14364e+07	6.14705e+07	6.07269e+07	1.032e+08	43.4091	52.0475	1.699	0.77	0.0286074
FALSE			Unused	No results	No results	No results	No results	No results		568.543	13.589	0	0	0	0			No matches found	No matches found	No matches found		DDA for preferred ion	1.62248e+08	1.0595e+08	6.21214e+07	6.57974e+07	1.11556e+08	8.88193e+07	2.11197e+06	1.38627e+08	1.37475e+08	4.94042e+07	4.63127e+07	2.77425e+07	6.8953e+07	2.05154e+07	5.88461e+06	1.8802e+07	4.57513e+07	3.45814e+07	2.58929e+07	4.30353e+07	1.4039e+08	5.01489e+07	60.6849	50.7194	0.357	-1.49	0.121703
FALSE			Unused	No results	No results	No results	No results	No results		201.063	2.051	0	0	0	0			No matches found	No matches found	No matches found		DDA for preferred ion	2.85949e+07	6.02114e+06	1.82351e+07	2.71196e+06	1.25082e+07	2.26791e+06	1.21065e+08	7.65788e+07	2.21324e+07	1.71043e+06	2.86106e+07	3.88874e+07	1.69491e+07	8.67229e+06	9.39022e+07	9.85271e+06	1.62075e+08	2.44518e+07	1.14481e+07	1.11e+06	2.00152e+07	3.0225e+07	136.412	124.062	1.51	0.59	0.435914
FALSE			No results	No results	No results	No results	No results	No results		112.026	1.739	0	0	0	0			No matches found	No matches found	No matches found		DDA for preferred ion	1.03436e+08	8.05534e+07	1.35037e+08	9.82873e+07	1.16345e+08	5.48804e+07	4.8719e+07	7.79039e+07	6.87576e+07	1.60102e+08	6.29041e+07	2.81861e+07	6.83391e+07	1.45723e+07	7.45848e+07	4.909e+07	5.25172e+07	5.48843e+07	7.07725e+07	4.36973e+07	1.29159e+08	7.96642e+07	29.909	35.2722	0.617	-0.7	0.00916707
FALSE			No results	No results	No results	No results	No results	No results		100.015	1.453	0	0	0	0			No matches found	No matches found	No matches found		DDA for preferred ion	6.32288e+07	4.28808e+07	6.37599e+07	8.24564e+07	6.73924e+07	8.91425e+07	8.6771e+07	9.7496e+07	5.43863e+07	1.56191e+07	1.59076e+08	1.2098e+08	7.81288e+07	8.53619e+07	1.09541e+08	9.64186e+07	7.17073e+07	1.20258e+08	1.34685e+08	1.29879e+08	1.0024e+08	1.67338e+08	36.164	24.3038	1.669	0.74	0.00950395
FALSE			Unused	No results	No results	No results	No results	No results		600.327	13.529	0	0	0	0			No matches found	No matches found	No matches found		DDA for preferred ion	8.31008e+06	1.66127e+07	2.26401e+07	6.14198e+06	5.93175e+07	5.04799e+07	2.1263e+07	3.63934e+07	2.40504e+07	2.14081e+07	1.41794e+08	2.45213e+07	2.97379e+06	8.85537e+06	1.62603e+07	2.90075e+06	8.73434e+07	4.03518e+07	3.3372e+07	1.58337e+08	2.96209e+07	4.69526e+07	65.993	105.598	1.585	0.66	0.69532
FALSE			Unused	No results	No results	No results	No results	No results		257.199	10.887	0	0	0	0			No matches found	No matches found	No matches found		DDA for preferred ion	4.19845e+06	1.58306e+08	4.23926e+06	2.84686e+06	2.0487e+06	2.05681e+06	1.19665e+06	2.09916e+06	2.37997e+06	5.10193e+06	1.07112e+07	3.02171e+06	2.3298e+06	2.17637e+06	1.14001e+06	1.50756e+06	1.62978e+06	6.11951e+06	1.67343e+06	1.67425e+06	3.67435e+06	2.80274e+06	274.688	83.3871	0.763	-0.39	0.415674
FALSE			Unused	No results	No results	No results	No results	No results		350.243	12.876	0	0	0	0			No matches found	No matches found	No matches found		DDA for preferred ion	1.42412e+08	1.49556e+08	9.95664e+07	1.36209e+08	1.30292e+08	9.93399e+07	1.42611e+08	1.5765e+08	9.4941e+07	1.30406e+08	1.21381e+08	1.1101e+08	1.29554e+08	1.53687e+08	1.26665e+08	1.002e+08	1.45664e+08	1.39718e+08	1.37678e+08	1.12738e+08	1.81487e+08	1.94339e+08	24.7002	12.3393	1.071	0.1	0.410811
FALSE	Abieticacid	C20 H30 O2	Full match	No results	No results	Partial match	No results	Full match		302.224	11.879	0	0	0	5	Other		No matches found	No matches found	Multiple matches found		DDA for preferred ion	1.25838e+08	1.21212e+08	1.41022e+08	1.29291e+08	1.30684e+08	1.07631e+08	9.54238e+07	1.07062e+08	7.97165e+07	1.57569e+08	1.0557e+08	9.86229e+07	9.29728e+07	9.04618e+07	9.85097e+07	5.2744e+07	1.65284e+07	4.58404e+07	7.47073e+07	7.99595e+07	1.62424e+08	1.20345e+08	17.1663	38.8892	0.741	-0.43	0.0300451
TRUE	D-Fructose 1,6-bisphosphate	C6 H14 O12 P2	Full match	No results	Full match	Partial match	No results	Full match		339.996	1.734	0	1	0	14	Superpathway of glycolysis, pyruvate dehydrogenase, TCA, and glyoxylate bypass;Superpathway of燦-acetylneuraminate degradation;Superpathway of cytosolic glycolysis (plants), pyruvate dehydrogenase and TCA cycle;Methanobacterium thermoautotrophicum燽iosynthetic metabolism;Hexitol fermentation to lactate, formate, ethanol and acetate;Superpathway of anaerobic sucrose degradation;Gluconeogenesis II (M…	69.6	No matches found	Single match found	Multiple matches found		DDA for preferred ion	1.08788e+07	2.68463e+07	2.45788e+07	1.88812e+07	7.80336e+07	2.84083e+07	1.25284e+08	5.98944e+07	3.94462e+07	4.93268e+07	2.90353e+07	5.95694e+07	1.41444e+08	1.57493e+08	5.25289e+07	5.6608e+07	5.1428e+07	9.39901e+07	5.02833e+07	7.02573e+07	4.6518e+07	9.51409e+07	80.5621	53.5666	2.045	1.03	0.026376
TRUE			Unused	No results	No results	No results	No results	No results		356.271	12.654	0	0	0	0			No matches found	No matches found	No matches found		DDA for preferred ion	1.49992e+08	1.43169e+08	1.20497e+08	1.47475e+08	1.56953e+08	4.41744e+07	1.78493e+07	5.16201e+07	6.162e+07	1.19923e+08	5.48115e+07	9.5963e+06	3.36171e+07	3.21743e+07	1.24533e+07	1.28632e+07	7.71981e+06	1.76987e+07	1.92804e+07	1.10041e+07	1.32989e+08	2.35323e+07	56.7293	61.8705	0.177	-2.5	8.98754e-05
TRUE	(7S_8S)-DiHODE	C18 H32 O4	Full match	No results	No results	Partial match	No results	Full match		312.23	11.014	0	0	0	1	Other		No matches found	No matches found	Multiple matches found		DDA for other ion	1.21849e+07	9.3807e+06	1.56258e+08	6.82173e+07	8.61453e+06	7.85343e+06	5.58068e+06	5.58245e+06	5.06692e+06	1.80868e+07	5.24977e+06	2.51208e+06	5.25159e+06	5.4359e+06	2.98635e+06	2.27523e+06	2.66442e+06	3.43812e+06	3.03801e+06	3.25495e+06	1.381e+07	4.52558e+06	155.244	29.0948	0.328	-1.61	0.00412541
FALSE			Unused	No results	No results	No results	No results	No results		245.948	14.347	0	0	0	0			No matches found	No matches found	No matches found		DDA for preferred ion	6.56327e+06	3.21751e+06	3.77233e+06	3.89244e+06	569299	1.56037e+08	2.79871e+06	498442	2.62025e+07	1.92022e+06	5.70463e+06	4.43354e+06	2.02716e+07	1.91615e+06	7.18947e+06	2.86993e+06	1.17762e+06	6.88088e+06	4.43501e+06	3.32631e+06	4.80428e+06	6.90578e+06	229.572	92.7563	1.437	0.52	0.877762
FALSE			No results	No results	No results	No results	No results	No results		106.025	1.455	0	0	0	0			No matches found	No matches found	No matches found		DDA for preferred ion	1.02981e+08	9.36738e+07	6.58039e+07	7.00992e+07	1.55716e+08	4.76707e+07	5.66091e+07	4.92225e+07	1.18713e+08	1.43236e+08	6.24356e+07	5.18502e+07	1.41394e+08	3.41708e+07	6.81118e+07	6.56048e+07	1.03541e+08	9.06837e+07	6.73007e+07	1.04276e+08	1.16966e+08	1.04428e+08	45.057	37.809	0.893	-0.16	0.799268
FALSE			Unused	No results	No results	No results	No results	No results		205.011	1.297	0	0	0	0			No matches found	No matches found	No matches found		DDA for preferred ion	1.00103e+08	1.03048e+08	1.16798e+08	1.17228e+08	1.04083e+08	9.12974e+07	9.73301e+07	1.14987e+08	1.11185e+08	1.10985e+08	8.51949e+07	7.96194e+07	1.55504e+08	1.15035e+08	7.56644e+07	8.11713e+07	7.14776e+07	7.19945e+07	8.3008e+07	8.16682e+07	1.4737e+08	1.18293e+08	12.8866	29.0976	0.803	-0.32	0.192282
FALSE			Unused	No results	No results	No results	No results	No results		411.244	12.224	0	0	0	0			No matches found	No matches found	No matches found		DDA for preferred ion	1.97984e+07	2.16467e+07	1.53704e+08	1.33174e+08	8.42714e+07	5.45968e+07	4.56764e+07	6.97792e+07	4.57097e+07	9.42634e+07	2.61429e+07	4.04587e+06	1.46191e+07	3.75123e+07	7.79626e+07	3.52707e+07	4.78254e+07	6.08672e+07	7.17516e+07	4.20651e+07	8.01856e+07	5.81009e+07	55.2115	57.3962	0.725	-0.46	0.122494
TRUE			Unused	No results	No results	No results	No results	No results		586.493	12.853	0	0	0	0			No matches found	No matches found	No matches found		DDA for preferred ion	1.15045e+08	1.03621e+08	1.52628e+08	1.18746e+08	7.3992e+07	6.42271e+07	3.00814e+07	7.55674e+07	7.13636e+07	1.43218e+08	1.34773e+08	1.70744e+07	2.41956e+07	4.38534e+07	1.97171e+07	1.77933e+07	2.84609e+07	2.44045e+07	2.98039e+07	2.52622e+07	1.26562e+08	3.54843e+07	36.8664	83.7521	0.28	-1.83	0.000226129
TRUE	(5Z_13E)-6_9alpha-Epoxy-11alpha-hydroxy-15-oxoprosta-5_13-dienoate	C20 H30 O5	Not the top hit	No results	No results	No results	No results	Full match		350.209	9.993	0	0	0	0			No matches found	No matches found	Multiple matches found		DDA for preferred ion	9.42832e+06	8.33999e+06	1.52489e+08	4.70437e+07	1.11634e+07	3.22791e+06	2.67421e+06	4.20766e+06	3.80622e+06	2.34826e+07	3.58327e+06	2.86531e+06	2.91585e+06	2.77889e+06	3.26805e+06	2.62794e+06	3.39561e+06	3.32418e+06	3.84376e+06	3.19824e+06	1.45349e+07	4.62043e+06	167.332	10.8175	0.318	-1.65	0.0163715
FALSE			No results	No results	No results	No results	No results	No results		189.063	1.75	0	0	0	0			No matches found	No matches found	No matches found		DDA for preferred ion	4.81407e+07	4.01392e+07	7.41395e+07	6.47321e+07	5.69186e+07	9.07663e+07	1.51609e+08	1.23715e+08	6.3783e+07	1.21436e+08	5.44213e+07	6.43537e+07	1.05994e+08	1.32618e+08	8.4277e+07	9.41393e+07	9.93863e+07	9.60629e+07	9.86476e+07	1.09235e+08	9.40478e+07	1.44144e+08	42.7319	22.9056	1.533	0.62	0.106613
FALSE			Unused	No results	No results	No results	No results	No results		620.296	12.282	0	0	0	0			No matches found	No matches found	No matches found		DDA for preferred ion	5.50145e+07	5.35464e+07	6.57843e+07	1.18628e+08	8.37344e+07	1.00549e+08	9.30072e+07	1.50986e+08	1.04482e+08	1.49768e+08	7.2261e+07	2.25284e+07	7.62752e+07	1.00872e+08	1.04038e+08	9.47615e+07	5.65898e+07	8.78352e+07	9.8645e+07	7.67387e+07	1.37975e+08	1.19817e+08	27.0778	32.2206	0.868	-0.2	0.364599
FALSE			Unused	No results	No results	No results	No results	No results		383.108	2.769	0	0	0	0			No matches found	No matches found	No matches found		DDA for preferred ion	5.17072e+07	3.98696e+07	5.83374e+07	7.02307e+07	6.02969e+07	1.15471e+08	9.11066e+07	1.15896e+08	5.73216e+07	1.50427e+08	8.69396e+07	6.3045e+07	8.69531e+07	5.57259e+07	3.32309e+07	6.67882e+07	1.34358e+08	8.22067e+07	3.51524e+07	1.01623e+08	8.95731e+07	1.11745e+08	32.8157	38.4656	1.248	0.32	0.949758
FALSE			Unused	No results	No results	No results	No results	No results		348.117	2.023	0	0	0	0			No matches found	No matches found	No matches found		DDA for preferred ion	3.02794e+07	3.60743e+07	3.84129e+07	5.20291e+07	4.81788e+07	2.83435e+07	1.49274e+08	9.57318e+07	2.23833e+07	1.01074e+08	8.61681e+07	3.07682e+07	4.71831e+07	5.28134e+07	2.39792e+07	2.94418e+07	2.71405e+07	2.38326e+07	1.65976e+07	2.78763e+07	6.30249e+07	4.3539e+07	70.3081	47.8732	0.691	-0.53	0.142328
TRUE			Unused	No results	No results	No results	No results	No results		417.288	11.685	0	0	0	0			No matches found	No matches found	No matches found		DDA for preferred ion	1.18744e+08	1.19323e+08	1.48478e+08	1.28811e+08	1.32025e+08	4.28879e+07	6.84229e+06	3.77306e+07	4.83402e+07	1.09419e+08	4.2977e+07	4.41004e+06	1.77802e+07	1.48694e+07	5.90236e+06	4.19822e+06	4.81521e+06	4.97673e+06	3.75499e+06	6.04054e+06	1.38039e+08	8.12319e+06	57.8197	100.15	0.059	-4.09	3.43755e-05
FALSE			No results	No results	No results	No results	No results	No results		105.041	1.364	0	0	0	0			No matches found	No matches found	No matches found		DDA for preferred ion	6.23103e+07	7.77659e+07	6.82413e+07	8.60476e+07	6.84629e+07	7.33852e+07	4.93768e+07	8.77653e+07	1.09009e+08	1.17462e+08	2.08677e+07	5.67275e+07	1.34812e+08	1.47815e+08	7.1267e+07	5.61524e+07	6.08774e+07	6.09986e+07	4.71374e+07	6.10564e+07	1.05312e+08	9.08599e+07	23.774	52.7722	0.863	-0.21	0.50495
TRUE			No results	No results	No results	No results	No results	No results		267.811	1.31	0	0	0	0			No matches found	No matches found	No matches found		DDA for preferred ion	1.47204e+08	1.47234e+08	1.10522e+08	1.0838e+08	1.20849e+08	2.40321e+06	2.80408e+06	7.18953e+06	1.39139e+07	6.27314e+07	1.97119e+06	2.07774e+06	2.61669e+07	4.90789e+06	2.32557e+06	2.48197e+06	1.79741e+06	1.93615e+06	1.66982e+06	2.44357e+06	9.83476e+07	3.36607e+06	92.7725	157.525	0.034	-4.87	0.00169218
FALSE			No results	No results	No results	No results	No results	No results		191.935	5.412	0	0	0	0			No matches found	No matches found	No matches found		DDA for preferred ion	1.51847e+06	7.58456e+06	3.83864e+07	1.64798e+07	1.37322e+07	1.12835e+08	1.18982e+08	3.09681e+06	4.55119e+07	889029	806935	4.45696e+06	8.24098e+07	1.3567e+06	1.46802e+08	4.24438e+07	3.75668e+06	7.32138e+06	4.16539e+06	6.30218e+06	2.0502e+07	8.34564e+06	126.835	159.099	0.407	-1.3	0.633856
FALSE			No results	No results	No results	No results	No results	No results		177.005	1.743	0	0	0	0			No matches found	No matches found	No matches found		DDA for preferred ion	2.72632e+07	1.36647e+07	4.32556e+07	2.80069e+07	5.14761e+07	9.12886e+07	1.46667e+08	9.01526e+07	9.44867e+07	4.87735e+07	5.00089e+07	1.51353e+07	9.1013e+07	8.76377e+07	1.09765e+08	1.43028e+08	1.13631e+08	1.4595e+08	1.36949e+08	1.1756e+08	6.31047e+07	1.59939e+08	70.2545	43.9375	2.535	1.34	0.0660728
TRUE			No results	No results	No results	No results	No results	No results		146.057	2.244	0	0	0	0			No matches found	No matches found	No matches found		DDA for preferred ion	4.63321e+07	2.96016e+07	6.26082e+07	5.87585e+07	6.22017e+07	1.62401e+07	3.55077e+06	3.32929e+07	3.41151e+07	1.45762e+08	3.31867e+07	2.95246e+06	1.1739e+07	1.5107e+07	8.15446e+06	3.23907e+06	3.51944e+06	5.02304e+06	3.86934e+06	6.85708e+06	6.42137e+07	8.39084e+06	62.0581	88.482	0.131	-2.94	0.000553077
TRUE			Unused	No results	No results	No results	No results	No results		350.243	12.793	0	0	0	0			No matches found	No matches found	No matches found		DDA for preferred ion	5.43643e+07	4.5549e+07	5.57639e+07	3.49549e+07	3.63961e+07	5.80988e+07	1.42611e+08	5.40488e+07	9.4941e+07	4.37003e+07	5.79176e+07	1.1101e+08	1.29554e+08	4.33469e+07	1.26665e+08	1.002e+08	1.45664e+08	1.39718e+08	1.37678e+08	1.12738e+08	7.08754e+07	1.86265e+08	60.4345	32.8278	2.628	1.39	0.00487247
TRUE			No results	No results	No results	No results	No results	No results		74.0354	1.881	0	0	0	0			No matches found	No matches found	No matches found		DDA for preferred ion	2.44943e+06	1.25684e+07	1.80348e+07	1.33702e+07	1.06896e+07	4.64057e+07	6.23757e+07	5.93848e+07	1.07899e+07	4.22352e+07	9.02535e+07	8.69788e+07	2.58807e+07	6.20645e+07	1.44947e+08	8.80101e+07	1.1631e+08	8.4972e+07	6.5578e+07	1.19197e+08	2.11614e+07	1.34649e+08	81.4107	37.2711	6.363	2.67	0.000491154
FALSE			Unused	No results	No results	No results	No results	No results		284.171	2.233	0	0	0	0			No matches found	No matches found	No matches found		DDA for preferred ion	1.20485e+08	1.43957e+08	1.43292e+08	1.28916e+08	1.37814e+08	6.50229e+07	5.31563e+07	9.02698e+07	7.15093e+07	9.05083e+07	1.34469e+08	7.34654e+07	1.03561e+08	8.8769e+07	5.90815e+07	5.46557e+07	4.43602e+07	4.85488e+07	2.41537e+07	5.31358e+07	1.39064e+08	8.78476e+07	38.219	42.9142	0.632	-0.66	0.0561191
TRUE	(9Z)-(13S)-12_13-Epoxyoctadeca-9_11-dienoicacid	C18 H30 O3	Full match	No results	No results	Partial match	No results	Full match		294.219	11.011	0	0	0	1	Other		No matches found	No matches found	Multiple matches found		DDA for preferred ion	1.17106e+07	8.72124e+06	1.43029e+08	6.43596e+07	8.20282e+06	6.81583e+06	4.1367e+06	5.75545e+06	4.75444e+06	1.71436e+07	4.85507e+06	2.53548e+06	4.27182e+06	4.97847e+06	2.54511e+06	2.62167e+06	2.69787e+06	3.11706e+06	2.87479e+06	3.27066e+06	1.29781e+07	4.5285e+06	154.221	23.3274	0.349	-1.52	0.0051295
FALSE			Unused	No results	No results	No results	No results	No results		193.04	1.46	0	0	0	0			No matches found	No matches found	No matches found		DDA for preferred ion	4.62559e+07	3.48934e+07	6.13778e+07	4.45379e+07	3.18605e+07	1.22953e+07	3.07795e+07	4.09471e+07	5.56496e+07	1.0886e+08	6.69347e+07	8.41633e+06	1.42285e+08	4.66748e+07	8.26448e+06	9.67384e+06	1.60892e+07	1.32776e+07	6.42663e+06	1.47932e+07	5.72175e+07	1.98834e+07	41.2542	130.281	0.348	-1.52	0.0691462
FALSE			Unused	No results	No results	No results	No results	No results		241.94	14.133	0	0	0	0			No matches found	No matches found	No matches found		DDA for preferred ion	1.42032e+08	1.36867e+08	8.07568e+07	1.04426e+08	8.91067e+07	6.99519e+07	9.2915e+07	9.28138e+07	9.96649e+07	9.59414e+07	3.09574e+07	7.77977e+07	1.23419e+08	1.0985e+08	9.62205e+07	5.4641e+07	8.15368e+07	1.00407e+08	8.99695e+07	8.04622e+07	1.31411e+08	1.36812e+08	35.1691	31.4121	1.041	0.06	0.427156
FALSE			Unused	No results	No results	No results	No results	No results		478.307	10.014	0	0	0	0			No matches found	No matches found	No matches found		DDA for preferred ion	8.31631e+07	7.11062e+07	7.01789e+07	8.34062e+07	6.63496e+07	6.57952e+07	7.35603e+07	9.60405e+07	7.63556e+07	1.41379e+08	7.38739e+07	7.12424e+07	6.38351e+07	7.30521e+07	8.37528e+07	7.7549e+07	7.28772e+07	8.56108e+07	8.17671e+07	7.5291e+07	1.12891e+08	1.12694e+08	16.5887	12.5338	0.998	0	0.891484
TRUE			No results	No results	No results	No results	No results	No results		103.062	1.4	0	0	0	0			No matches found	No matches found	No matches found		DDA for preferred ion	2.91501e+07	1.651e+07	3.08211e+07	3.21781e+07	3.08001e+07	1.15155e+08	1.31209e+08	6.9277e+07	8.87831e+07	4.88921e+07	6.65931e+07	1.0619e+08	2.59017e+07	5.35666e+07	1.24161e+08	1.31227e+08	1.17073e+08	1.41213e+08	1.34934e+08	1.21582e+08	4.83937e+07	1.73594e+08	72.5382	41.2301	3.587	1.84	0.020961
TRUE			No results	No results	No results	No results	No results	No results		147.989	1.354	0	0	0	0			No matches found	No matches found	No matches found		DDA for preferred ion	1.40762e+08	1.33806e+08	1.32738e+08	1.26979e+08	1.2676e+08	4.65222e+07	3.98955e+07	5.26051e+07	5.02957e+07	1.22176e+08	4.09757e+07	2.88989e+07	1.02601e+08	7.53071e+07	4.58261e+07	4.25863e+07	4.40799e+07	4.49746e+07	2.54725e+07	5.16793e+07	1.41534e+08	6.59656e+07	49.0247	44.0767	0.466	-1.1	0.0176151
FALSE			Unused	No results	No results	No results	No results	No results		226.072	4.741	0	0	0	0			No matches found	No matches found	No matches found		DDA for preferred ion	6.88447e+07	9.50837e+07	1.40685e+08	1.32409e+08	1.08381e+08	7.39379e+07	7.52564e+07	8.35344e+07	5.24398e+07	1.32164e+08	8.46248e+07	6.06082e+07	7.43673e+07	7.2758e+07	8.97703e+07	5.4442e+07	7.00325e+07	6.23078e+07	4.8607e+07	6.73685e+07	1.2264e+08	1.01544e+08	24.7194	15.1803	0.828	-0.27	0.0245093
FALSE			Unused	No results	No results	No results	No results	No results		182.972	1.34	0	0	0	0			No matches found	No matches found	No matches found		DDA for preferred ion	1.06738e+08	1.06764e+08	1.39636e+08	1.27303e+08	1.18874e+08	8.31618e+07	8.50012e+07	9.33498e+07	9.66523e+07	1.02663e+08	7.73014e+07	7.75219e+07	1.33054e+08	1.0057e+08	9.05884e+07	8.10622e+07	7.78084e+07	8.53297e+07	8.50744e+07	8.90144e+07	1.5678e+08	1.29081e+08	19.6256	19.368	0.823	-0.28	0.289847
FALSE			Unused	No results	No results	No results	No results	No results		448.141	10.308	0	0	0	0			No matches found	No matches found	No matches found		DDA for preferred ion	2.58197e+07	2.61597e+07	1.09316e+07	1.12204e+07	2.4251e+07	1.61219e+07	1.45763e+07	3.2735e+07	3.7013e+07	1.39546e+08	1.98042e+07	4.26839e+06	1.30952e+07	8.693e+06	1.03317e+07	8.87141e+06	1.72298e+07	1.48493e+07	1.72846e+07	1.72779e+07	3.75659e+07	2.04025e+07	85.9163	32.8666	0.543	-0.88	0.0249675
TRUE			Unused	No results	No results	No results	No results	No results		342.219	11.046	0	0	0	0			No matches found	No matches found	No matches found		DDA for preferred ion	3.58162e+07	3.70393e+07	1.39e+08	1.04444e+08	5.23737e+07	5.39734e+06	1.53983e+06	7.00549e+06	8.8126e+06	5.71803e+07	7.23171e+06	1.77475e+06	4.59178e+06	4.43727e+06	2.09753e+06	2.6812e+06	2.36068e+06	2.92554e+06	4.221e+06	3.6954e+06	5.80142e+07	4.75968e+06	95.9316	37.3492	0.082	-3.61	0.00264748
FALSE			Unused	No results	No results	No results	No results	No results		376.282	12.067	0	0	0	0			No matches found	No matches found	No matches found		DDA for preferred ion	7.3324e+07	5.85099e+07	4.81099e+07	5.20954e+07	4.58103e+07	1.00578e+08	1.04574e+08	8.68323e+07	9.03818e+07	4.54606e+07	1.38848e+08	1.13503e+08	9.67718e+07	8.16951e+07	9.83333e+07	1.00748e+08	1.2505e+08	1.1864e+08	1.089e+08	1.07373e+08	1.01178e+08	1.64513e+08	39.062	15.1812	1.626	0.7	0.00263846
FALSE			Unused	No results	No results	No results	No results	No results		653.054	2.485	0	0	0	0			No matches found	No matches found	No matches found		DDA for other ion	3.01715e+07	2.32039e+07	1.33649e+07	1.24647e+07	3.24824e+07	6.42678e+06	1.25166e+07	1.14119e+07	7.21583e+07	5.13998e+06	4.49594e+07	3.19122e+07	1.88803e+07	4.79118e+07	7.42539e+06	6.58864e+06	8.02967e+06	4.15527e+07	1.38763e+08	7.0084e+06	1.74593e+07	4.21064e+07	97.9955	114.468	2.412	1.27	0.438963
TRUE	Ggamma-L-Glutamyl-L-glutamicacid	C10 H16 N2 O7	Full match	No results	No results	No results	No results	Full match		276.096	1.257	0	0	0	0			No matches found	No matches found	Single match found		DDA for preferred ion	8.50835e+06	9.77118e+06	1.89253e+07	1.66804e+07	1.11656e+07	8.43834e+07	8.08631e+07	8.50267e+07	4.87597e+07	4.51051e+07	9.65563e+07	6.71318e+07	4.4822e+07	6.63319e+07	8.4058e+07	7.98405e+07	1.01834e+08	9.9783e+07	1.36918e+08	9.32976e+07	3.40222e+07	1.25101e+08	80.6594	28.0897	3.677	1.88	0.00272218
FALSE	9-cis-Retinoicacid	C20 H28 O2	Full match	No results	No results	Partial match	No results	Full match		300.209	11.698	0	0	0	1	Other		No matches found	No matches found	Multiple matches found		DDA for preferred ion	1.36768e+08	1.3526e+08	1.22957e+08	1.19953e+08	1.06675e+08	1.18948e+08	1.0234e+08	1.00463e+08	1.05903e+08	9.49225e+07	1.26494e+08	1.29373e+08	1.15119e+08	1.2163e+08	9.94295e+07	1.17619e+08	9.23676e+07	9.14531e+07	9.05887e+07	9.69188e+07	1.54126e+08	1.5158e+08	24.3187	20.5289	0.983	-0.02	0.892163
TRUE	(R)-10-Hydroxystearate	C18 H36 O3	Full match	No results	No results	No results	No results	Full match		300.266	12.746	0	0	0	0			No matches found	No matches found	Multiple matches found		DDA for preferred ion	8.21838e+07	6.47848e+07	2.48085e+07	3.79447e+07	3.68083e+07	3.08065e+07	8.51417e+06	3.42725e+07	4.0031e+07	3.92875e+07	2.24824e+07	6.09406e+06	1.35374e+08	4.66081e+07	1.38508e+07	5.05296e+06	6.6613e+06	6.21834e+06	5.86385e+06	5.68529e+06	4.56817e+07	1.01945e+07	63.9843	161.88	0.223	-2.16	0.0298218
FALSE			Unused	No results	No results	No results	No results	No results		262.949	1.776	0	0	0	0			No matches found	No matches found	No matches found		DDA for preferred ion	3.28115e+07	6.06976e+07	6.44426e+07	4.66153e+07	3.02154e+07	1.19617e+07	1.3912e+07	2.33155e+07	2.33843e+07	1.35218e+08	7.53325e+07	8.76716e+06	9.37749e+07	2.4894e+07	9.90235e+06	1.00582e+07	1.16297e+07	1.46885e+07	2.02269e+07	1.35469e+07	4.8609e+07	2.00541e+07	65.7953	104.136	0.413	-1.28	0.146082
FALSE			Unused	No results	No results	No results	No results	No results		321.069	2.064	0	0	0	0			No matches found	No matches found	No matches found		DDA for preferred ion	2.64344e+07	2.99505e+07	2.84601e+07	4.81706e+07	4.13777e+07	6.20882e+07	4.37777e+07	6.69744e+07	4.09708e+07	8.57738e+07	5.63072e+07	4.27132e+07	3.40753e+07	2.93036e+07	1.18074e+08	6.21463e+07	1.34976e+08	1.13685e+08	8.18024e+07	1.05154e+08	6.27113e+07	1.12408e+08	27.9253	46.9412	1.792	0.84	0.0193383
FALSE			Unused	No results	No results	No results	No results	No results		630.462	12.235	0	0	0	0			No matches found	No matches found	No matches found		DDA for preferred ion	1.14862e+08	1.26792e+08	1.34246e+08	1.14923e+08	1.3125e+08	9.61482e+07	1.1309e+08	1.13716e+08	1.09091e+08	1.34657e+08	1.34441e+08	9.34758e+07	6.59367e+07	8.35659e+07	8.51503e+07	7.29779e+07	7.59233e+07	1.13283e+08	1.15473e+08	1.00176e+08	1.65364e+08	1.30626e+08	15.4945	20.7102	0.79	-0.34	0.044528
TRUE	Pseudouridine	C9 H12 N2 O6	Full match	No results	No results	Partial match	No results	Full match		244.069	1.266	0	0	0	2	Other		No matches found	No matches found	Multiple matches found		DDA for preferred ion	9.59919e+06	1.07755e+07	2.35238e+07	1.65354e+07	9.6219e+06	4.99936e+07	8.14231e+07	6.75966e+07	2.73724e+07	5.54699e+07	8.25171e+07	6.16786e+07	2.57635e+07	3.10475e+07	9.25064e+07	7.3834e+07	1.34362e+08	1.05804e+08	7.533e+07	1.07505e+08	3.53345e+07	1.17219e+08	76.0571	40.5823	3.317	1.73	0.00231834
FALSE			Unused	No results	No results	No results	No results	No results		567.353	11.929	0	0	0	0			No matches found	No matches found	No matches found		DDA for preferred ion	9.56061e+07	8.84033e+07	1.34192e+08	1.13973e+08	8.7782e+07	5.09126e+07	4.65466e+07	4.87439e+07	6.23249e+07	6.6939e+07	9.22828e+07	3.97888e+07	5.52748e+07	9.9362e+07	4.4065e+07	4.11115e+07	3.50019e+07	3.34968e+07	2.68924e+07	4.33927e+07	1.10901e+08	6.58065e+07	37.9121	43.047	0.593	-0.75	0.0377879
TRUE			No results	No results	No results	No results	No results	No results		89.0463	1.271	0	0	0	0			No matches found	No matches found	No matches found		DDA for preferred ion	2.81208e+07	2.92943e+07	4.557e+07	4.22621e+07	3.60652e+07	8.78723e+07	1.04001e+08	8.41122e+07	5.8336e+07	4.43572e+07	8.81178e+07	9.6353e+07	5.7694e+07	7.37198e+07	1.06629e+08	1.22162e+08	1.34036e+08	1.18716e+08	1.17171e+08	1.18635e+08	5.49575e+07	1.68286e+08	50.1065	25.6849	3.062	1.61	0.00049307
TRUE			No results	No results	No results	No results	No results	No results		138.048	1.26	0	0	0	0			No matches found	No matches found	No matches found		DDA for other ion	8.3395e+06	9.59403e+06	1.84364e+07	1.62745e+07	1.09535e+07	8.25466e+07	7.92593e+07	8.31409e+07	4.77024e+07	4.41521e+07	9.44061e+07	6.57221e+07	4.39175e+07	6.50029e+07	8.20298e+07	7.80866e+07	9.90988e+07	9.75715e+07	1.33388e+08	9.11588e+07	3.32494e+07	1.22273e+08	80.6882	27.9153	3.677	1.88	0.00273841
FALSE			Unused	No results	No results	No results	No results	No results		218.09	1.458	0	0	0	0			No matches found	No matches found	No matches found		DDA for preferred ion	6.11278e+07	5.61467e+07	7.16286e+07	5.97275e+07	5.73576e+07	6.24627e+07	6.39469e+07	7.56461e+07	5.69788e+07	1.31193e+08	1.32239e+08	6.94079e+07	4.69645e+07	9.48671e+07	9.52815e+07	6.62752e+07	6.52313e+07	6.21074e+07	5.27401e+07	8.25118e+07	8.9583e+07	1.11565e+08	16.0773	26.9648	1.245	0.32	0.127409
FALSE	Citric acid	C6 H8 O7	No match	No results	Full match	Partial match	No results	Full match		192.026	1.267	0	2	0	9	Superpathway of glycolysis, pyruvate dehydrogenase, TCA, and glyoxylate bypass;Superpathway of cytosolic glycolysis (plants), pyruvate dehydrogenase and TCA cycle;Other	72	No matches found	Multiple matches found	Multiple matches found		DDA for preferred ion	1.02927e+07	7.02175e+06	2.92927e+07	1.62823e+07	2.53121e+07	1.7697e+07	6.44159e+06	2.77145e+07	1.40303e+07	1.31674e+08	3.62478e+07	6.08611e+06	3.27363e+07	1.63255e+07	6.57884e+06	4.88768e+06	7.98276e+06	8.54019e+06	8.37836e+06	8.39847e+06	2.28472e+07	1.20196e+07	103.774	77.796	0.526	-0.93	0.127975
TRUE			Unused	No results	No results	No results	No results	No results		632.48	12.204	0	0	0	0			No matches found	No matches found	No matches found		DDA for preferred ion	1.10138e+08	1.08461e+08	1.16275e+08	1.30605e+08	1.17468e+08	3.64949e+07	1.02975e+07	4.334e+07	5.18838e+07	1.02694e+08	3.35411e+07	6.05252e+06	1.32985e+07	9.96076e+06	9.98659e+06	4.26682e+06	7.58299e+06	6.6117e+06	9.56808e+06	7.93042e+06	1.21815e+08	1.25709e+07	53.9965	65.1852	0.103	-3.28	1.05537e-05
FALSE			Unused	No results	No results	No results	No results	No results		270.219	10.858	0	0	0	0			No matches found	No matches found	No matches found		DDA for preferred ion	7.76196e+07	7.69215e+07	3.41529e+07	3.66276e+07	6.63905e+07	1.08174e+08	4.81454e+07	5.19519e+07	3.78424e+07	1.3058e+08	4.1597e+07	6.25528e+07	3.6402e+07	5.44618e+07	3.32044e+07	2.20219e+07	4.19115e+07	2.99748e+07	7.08152e+07	4.2472e+07	8.35797e+07	5.58622e+07	43.0388	39.8739	0.668	-0.58	0.113048
FALSE			Unused	No results	No results	No results	No results	No results		404.313	12.75	0	0	0	0			No matches found	No matches found	No matches found		DDA for preferred ion	5.35755e+07	5.28895e+07	3.567e+07	3.99302e+07	4.56879e+07	8.42896e+07	8.1742e+07	4.26704e+07	6.45478e+07	3.8691e+07	1.30493e+08	6.86388e+07	7.39869e+07	6.08623e+07	7.04288e+07	9.89889e+07	9.14396e+07	7.90381e+07	8.53091e+07	8.94058e+07	7.5797e+07	1.23254e+08	39.474	19.7402	1.626	0.7	0.00232763
FALSE			No results	No results	No results	No results	No results	No results		103.062	1.271	0	0	0	0			No matches found	No matches found	No matches found		DDA for preferred ion	2.80465e+07	4.6094e+07	4.06588e+07	3.61707e+07	3.27906e+07	6.89141e+07	7.94607e+07	8.18268e+07	6.18562e+07	5.84451e+07	1.06601e+08	6.38711e+07	1.09051e+08	1.30053e+08	7.34972e+07	6.25427e+07	7.44491e+07	7.1085e+07	7.34583e+07	6.99427e+07	6.6746e+07	1.0804e+08	37.2293	23.9082	1.619	0.69	0.00112614
FALSE			No results	No results	No results	No results	No results	No results		119.948	1.851	0	0	0	0			No matches found	No matches found	No matches found		DDA for preferred ion	1.29287e+08	1.21143e+08	9.65381e+07	4.389e+07	9.47188e+07	2.67493e+07	1.67793e+07	9.97213e+06	5.88976e+07	3.13489e+07	3.60238e+07	2.22226e+07	8.54946e+07	4.07942e+07	1.01288e+07	1.99869e+07	7.68152e+06	1.32435e+07	1.62062e+07	1.17903e+07	7.37466e+07	2.86043e+07	78.9332	87.6145	0.388	-1.37	0.0585007
FALSE			No results	No results	No results	No results	No results	No results		158.13	10.464	0	0	0	0			No matches found	No matches found	No matches found		DDA for preferred ion	6.08622e+07	5.04512e+07	1.47929e+07	8.1166e+07	7.77843e+07	9.09219e+07	7.45792e+07	8.2411e+07	7.44129e+07	1.29076e+08	6.41507e+07	5.80963e+07	7.48556e+07	7.01062e+07	7.62003e+07	8.54125e+07	6.57428e+07	6.69511e+07	7.52238e+07	8.31909e+07	1.0825e+08	1.06859e+08	31.6578	14.9457	0.987	-0.02	0.433079
FALSE			No results	No results	No results	No results	No results	No results		120.041	1.375	0	0	0	0			No matches found	No matches found	No matches found		DDA for preferred ion	7.25667e+07	5.68359e+07	1.28551e+08	1.14181e+08	1.2074e+08	3.59413e+07	2.48632e+07	7.30258e+07	4.8056e+07	8.48267e+07	5.98451e+07	2.80938e+07	1.06331e+08	8.17904e+07	7.05149e+07	6.71662e+07	9.16366e+07	8.25053e+07	1.02865e+08	7.11999e+07	9.13009e+07	1.13786e+08	44.4951	29.1141	1.246	0.32	0.472232
FALSE			Unused	No results	No results	No results	No results	No results		569.275	12.509	0	0	0	0			No matches found	No matches found	No matches found		DDA for preferred ion	1.13848e+08	4.09378e+07	7.33397e+07	1.2784e+08	8.21892e+07	2.29955e+07	3.97786e+07	5.35353e+07	8.14266e+07	9.01384e+07	5.01965e+07	2.36408e+07	8.24713e+07	3.323e+07	5.61386e+07	1.37437e+07	3.90937e+07	2.41998e+07	2.61387e+07	4.68346e+07	8.95167e+07	5.1416e+07	49.1549	48.7316	0.574	-0.8	0.027839
FALSE			Unused	No results	No results	No results	No results	No results		268.24	12.462	0	0	0	0			No matches found	No matches found	No matches found		DDA for preferred ion	6.32506e+07	8.28754e+07	1.27278e+08	1.06878e+08	7.78125e+07	4.32244e+07	3.49662e+07	4.59711e+07	4.95031e+07	1.0604e+08	5.86471e+07	3.25775e+07	4.77262e+07	5.19893e+07	3.55962e+07	2.87848e+07	3.62581e+07	3.59051e+07	4.09724e+07	3.47811e+07	1.04982e+08	5.54569e+07	37.1089	17.7677	0.528	-0.92	0.00510457
TRUE			Unused	No results	No results	No results	No results	No results		244.938	1.89	0	0	0	0			No matches found	No matches found	No matches found		DDA for preferred ion	5.01526e+07	4.63112e+07	1.17002e+08	1.4636e+07	8.44583e+07	2.51587e+07	7.05506e+06	3.84381e+07	4.14218e+07	9.43288e+07	4.07596e+07	4.43468e+06	1.27183e+08	4.69397e+07	5.83577e+06	4.81981e+06	7.89177e+06	8.81624e+06	1.42608e+07	1.14505e+07	6.95967e+07	1.43243e+07	62.0566	142.283	0.206	-2.28	0.0417478
FALSE			Unused	No results	No results	No results	No results	No results		177.006	1.839	0	0	0	0			No matches found	No matches found	No matches found		DDA for preferred ion	2.39396e+07	3.07691e+07	1.79545e+07	3.00509e+07	6.5231e+06	7.69217e+06	1.23671e+07	1.3218e+07	1.08391e+07	1.26862e+07	6.5917e+07	1.27081e+08	3.6914e+07	4.28818e+07	1.57023e+07	1.13489e+07	4.16189e+07	8.90804e+06	1.04839e+07	1.54675e+07	1.75944e+07	3.83252e+07	60.548	112.036	2.178	1.12	0.0758909
FALSE			No results	No results	No results	No results	No results	No results		159.985	6.727	0	0	0	0			No matches found	No matches found	No matches found		DDA for preferred ion	7.33318e+06	146380	159909	6.55807e+06	131760	8.3492e+06	7.05633e+06	8.07183e+06	7.66438e+06	1.26647e+08	7.70202e+06	6.78736e+06	7.24423e+06	151508	169436	159309	7.08536e+06	165497	7.80119e+06	7.47256e+06	1.02542e+07	9.87265e+06	199.016	83.6274	0.963	-0.05	0.546857
TRUE	Glutathione	C10 H17 N3 O6 S	Full match	No results	No results	Full match	No results	Full match		307.084	1.455	0	0	0	8	Other		No matches found	No matches found	Single match found		DDA for preferred ion	2.9174e+06	1.60217e+06	2.62954e+06	2.14122e+06	8.19527e+06	4.11528e+07	3.63613e+07	1.47324e+07	1.5819e+07	3.11939e+06	3.22698e+07	7.68734e+07	3.87909e+07	3.37568e+07	1.26631e+08	6.73533e+07	7.73522e+06	1.53512e+07	1.66751e+07	1.72641e+07	8.26976e+06	4.44033e+07	115.384	88.0806	5.369	2.42	0.00435628
TRUE			Unused	No results	No results	No results	No results	No results		527.491	11.979	0	0	0	0			No matches found	No matches found	No matches found		DDA for preferred ion	7.31583e+07	7.02547e+07	1.2612e+08	9.43831e+07	7.66635e+07	3.34334e+07	6.85448e+06	4.27324e+07	3.82172e+07	8.8228e+07	4.71954e+07	3.23644e+06	2.01504e+07	2.00306e+07	6.90448e+06	2.40097e+06	2.58897e+06	3.02121e+06	2.02257e+06	4.44633e+06	9.90538e+07	5.97062e+06	50.4345	119.383	0.06	-4.05	0.000113215
FALSE			Unused	No results	No results	No results	No results	No results		851.567	11.404	0	0	0	0			No matches found	No matches found	No matches found		DDA for preferred ion	1.12638e+06	1.23881e+08	4.51731e+07	1.57557e+06	4.44574e+07	4.09243e+06	1.20154e+08	878993	1.26091e+08	8.11126e+06	5.27205e+07	825453	9.90817e+07	8.3692e+06	1.09405e+06	694971	1.04911e+08	1.11922e+08	1.04928e+08	6.53561e+07	3.14328e+07	7.82401e+07	121.106	90.1246	2.489	1.32	0.743357
FALSE	S-sulfanylglutathione	C10 H17 N3 O6 S2	Not the top hit	No results	No results	Partial match	No results	Full match		339.056	2.102	0	0	0	2	Other		No matches found	No matches found	Single match found		DDA for preferred ion	3.12795e+07	2.5396e+07	2.38285e+07	2.72449e+07	3.03905e+07	6.023e+07	6.42789e+07	7.06345e+07	5.63967e+07	1.08789e+08	5.2222e+07	1.49846e+07	2.14193e+07	2.60219e+07	7.71528e+07	3.69969e+07	1.21013e+08	9.89745e+07	1.2543e+08	7.06278e+07	6.66853e+07	8.1559e+07	43.7186	62.9521	1.223	0.29	0.399997
FALSE			Unused	No results	No results	No results	No results	No results		245.948	14.147	0	0	0	0			No matches found	No matches found	No matches found		DDA for preferred ion	1.08493e+08	3.03164e+07	6.47758e+07	6.90499e+07	7.66636e+06	3.04856e+07	7.19022e+07	1.14015e+08	8.74917e+07	5.65381e+07	9.39411e+07	2.16099e+07	3.16956e+07	1.17724e+08	1.00971e+08	1.25153e+08	2.3182e+07	1.03278e+08	9.97153e+07	1.16389e+08	8.39265e+07	1.47529e+08	58.369	50.1177	1.758	0.81	0.288939
TRUE	5'-Methylthioadenosine	C11 H15 N5 O3 S	Not the top hit	No results	No results	Partial match	No results	Full match		297.089	6.207	0	0	0	7	Other		No matches found	No matches found	Single match found		DDA for preferred ion	2.0838e+07	2.17755e+07	1.97004e+07	2.12951e+07	1.91427e+07	4.41058e+07	5.90415e+07	4.98076e+07	2.98562e+07	4.82859e+07	4.25483e+07	6.75995e+07	3.85344e+07	3.77777e+07	9.58097e+07	8.86237e+07	1.13919e+08	9.63176e+07	8.93706e+07	1.25091e+08	4.07171e+07	1.36067e+08	44.4825	38.9011	3.342	1.74	0.000183888
FALSE			Unused	No results	No results	No results	No results	No results		534.462	12.66	0	0	0	0			No matches found	No matches found	No matches found		DDA for preferred ion	1.24358e+08	9.02844e+07	1.12709e+08	6.32775e+07	1.11226e+08	7.4957e+07	6.38466e+07	9.75319e+07	6.56629e+07	6.56407e+07	1.02517e+08	4.69576e+07	4.9003e+07	6.59904e+07	6.074e+07	5.97865e+07	6.11011e+07	4.69738e+07	4.95614e+07	4.63286e+07	1.11156e+08	8.54803e+07	34.0133	22.0869	0.769	-0.38	0.0237884
FALSE			Unused	No results	No results	No results	No results	No results		835.536	12.198	0	0	0	0			No matches found	No matches found	No matches found		DDA for preferred ion	2.34479e+07	2.29488e+07	1.23674e+08	2.92141e+07	1.3725e+07	1.48778e+07	1.24604e+07	1.71577e+07	1.46226e+07	2.89958e+06	1.6857e+07	8.17695e+06	3.67343e+07	1.17237e+07	4.49032e+07	1.7249e+07	1.5561e+07	1.61941e+07	1.28882e+07	1.2007e+07	2.18407e+07	2.16458e+07	111.79	60.8629	0.991	-0.01	0.993696
FALSE			Unused	No results	No results	No results	No results	No results		675.511	14.088	0	0	0	0			No matches found	No matches found	No matches found		DDA for preferred ion	6.91012e+07	2.0966e+07	1.10845e+06	8.74526e+07	1.14565e+08	1.02311e+08	1.22455e+08	7.81764e+07	7.47674e+07	3.90132e+07	2.27363e+07	4.74985e+07	3.84066e+07	2.27773e+07	901569	5.41097e+07	6.70765e+07	2.88388e+07	4.86166e+07	4.66922e+07	1.13343e+08	6.0235e+07	58.6939	53.6066	0.531	-0.91	0.45364
TRUE	1-Pyrroline-4-hydroxy-2-carboxylate	C5 H7 N O3	Full match	No results	No results	Partial match	No results	Full match		129.042	1.268	0	0	0	2	Other		No matches found	No matches found	Multiple matches found		DDA for other ion	9.46941e+06	1.0441e+07	2.11746e+07	1.47022e+07	8.38791e+06	4.7863e+07	7.26553e+07	6.79444e+07	2.19108e+07	4.65541e+07	7.42062e+07	5.70777e+07	2.54936e+07	3.07805e+07	8.92146e+07	6.53115e+07	1.21609e+08	1.02642e+08	7.22696e+07	1.043e+08	2.97051e+07	1.07898e+08	77.3578	39.9051	3.632	1.86	0.00165497
FALSE			No results	No results	No results	No results	No results	No results		130.025	1.77	0	0	0	0			No matches found	No matches found	No matches found		DDA for preferred ion	2.17469e+07	2.0052e+07	7.77742e+07	3.34264e+07	7.25165e+07	4.52356e+07	2.80099e+07	6.73506e+07	6.20289e+07	1.21391e+08	4.14454e+07	2.15162e+07	9.83664e+07	2.97132e+07	3.1297e+07	3.09585e+07	4.43444e+07	3.81075e+07	4.56658e+07	4.48305e+07	7.23174e+07	5.39082e+07	45.1474	48.4898	0.745	-0.42	0.585617
FALSE			Unused	No results	No results	No results	No results	No results		498.072	2.081	0	0	0	0			No matches found	No matches found	No matches found		DDA for preferred ion	5.63944e+06	2.33364e+06	1.69968e+07	2.41787e+07	1.78134e+07	4.3443e+07	4.1265e+07	5.2124e+07	5.30934e+07	1.20792e+08	1.48432e+07	1.66822e+07	1.5339e+07	1.75189e+07	4.13995e+07	3.63454e+07	1.01157e+08	7.16513e+07	1.00793e+08	8.13724e+07	4.52057e+07	5.99445e+07	76.3787	70.3372	1.326	0.41	0.222209
FALSE			Unused	No results	No results	No results	No results	No results		352.258	13.567	0	0	0	0			No matches found	No matches found	No matches found		DDA for preferred ion	3.8891e+07	4.57541e+07	3.36369e+07	3.35969e+07	3.41123e+07	1.16885e+08	4.085e+07	4.97372e+07	6.42916e+07	1.20103e+08	3.88386e+07	7.0758e+07	6.6085e+07	2.92704e+07	3.28133e+07	3.00026e+07	5.90279e+07	2.32228e+07	2.36309e+07	1.16971e+08	6.26216e+07	4.92229e+07	49.1884	60.0591	0.786	-0.35	0.622326
TRUE	D-Ribose 5-phosphate	C5 H11 O8 P	Full match	No results	Full match	Not the top hit	No results	Full match		230.018	1.276	0	8	0	16	Superpathway of mycolyl-arabinogalactan-peptidoglycan complex biosynthesis;Superpathway of histidine, purine, and pyrimidine biosynthesis;Superpathway of rifamycin B biosynthesis;Superpathway of purine nucleotide salvage;Superpathway of lipopolysaccharide biosynthesis;Superpathway of (Kdo)2-lipid A biosynthesis;Oxygenic photosynthesis;Purine nucleotides degradation II (aerobic);Other	67.6	No matches found	Multiple matches found	Multiple matches found		DDA for preferred ion	2.91011e+07	2.94517e+07	2.76423e+07	2.30649e+07	3.40761e+07	7.9036e+07	8.22781e+07	7.26933e+07	4.95318e+07	4.70676e+07	1.1976e+08	9.11033e+07	5.09967e+07	8.68693e+07	7.82738e+07	8.38732e+07	8.60705e+07	9.11495e+07	9.89554e+07	9.08641e+07	4.83957e+07	1.29131e+08	49.3716	19.0229	2.668	1.42	0.000542391
TRUE			Unused	No results	No results	No results	No results	No results		179.024	1.46	0	0	0	0			No matches found	No matches found	No matches found		DDA for preferred ion	2.89696e+07	2.44244e+07	9.57852e+07	6.49351e+07	2.1447e+07	2.86082e+07	2.3947e+07	4.06936e+07	3.85365e+07	7.2359e+07	3.60147e+07	3.61967e+07	4.57913e+07	4.64307e+07	1.11652e+08	8.03147e+07	1.08938e+08	9.69479e+07	7.52504e+07	1.19324e+08	4.8894e+07	1.22509e+08	46.2359	41.4476	2.506	1.33	0.00452517
FALSE			Unused	No results	No results	No results	No results	No results		195.953	1.572	0	0	0	0			No matches found	No matches found	No matches found		DDA for preferred ion	5.04851e+07	6.11787e+07	7.19776e+07	6.05723e+07	7.69656e+07	6.26854e+07	8.8791e+07	8.25353e+07	8.64388e+07	5.88631e+07	5.70119e+07	1.18728e+08	9.5081e+07	1.04774e+08	1.00928e+08	9.93827e+07	8.08276e+07	1.08354e+08	1.09332e+08	9.18119e+07	9.34253e+07	1.47746e+08	24.3467	25.4699	1.581	0.66	0.00439758
FALSE			Unused	No results	No results	No results	No results	No results		321.893	14.135	0	0	0	0			No matches found	No matches found	No matches found		DDA for preferred ion	6.56371e+07	8.40361e+07	6.36333e+07	7.16896e+07	7.5611e+07	7.27409e+07	8.68718e+07	8.97997e+07	9.93196e+07	9.70805e+07	4.6531e+07	6.25123e+07	9.09438e+07	8.49922e+07	9.09022e+07	9.04458e+07	1.00353e+08	8.45272e+07	1.17886e+08	1.11919e+08	1.08108e+08	1.3219e+08	20.3618	23.9944	1.223	0.29	0.233532
FALSE			Unused	No results	No results	No results	No results	No results		316.144	10.771	0	0	0	0			No matches found	No matches found	No matches found		DDA for preferred ion	3.95888e+07	2.14225e+07	2.05861e+07	4.66823e+07	1.1222e+07	2.74177e+07	3.33912e+07	3.56374e+07	1.74949e+06	2.40985e+07	1.17613e+08	8.0494e+06	4.29888e+07	3.9747e+07	2.2742e+07	3.33739e+07	2.99718e+07	4.96651e+07	3.5238e+07	3.62478e+07	3.60978e+07	5.3872e+07	54.6329	60.0829	1.492	0.58	0.108168
FALSE			Unused	No results	No results	No results	No results	No results		437.29	12.07	0	0	0	0			No matches found	No matches found	No matches found		DDA for preferred ion	5.51784e+07	6.07918e+07	8.7218e+07	6.65765e+07	5.82768e+07	5.88569e+07	4.44321e+07	6.21189e+07	5.72432e+07	5.63503e+07	1.174e+08	4.02345e+07	7.2442e+07	1.74607e+07	1.38014e+07	3.39271e+07	5.05012e+07	4.66089e+07	3.88261e+07	4.5586e+07	8.48324e+07	6.54261e+07	17.4455	53.7228	0.771	-0.37	0.133633
FALSE	N-Acetyl-L-glutamine	C7 H12 N2 O4	No match	No results	Invalid mass	No results	No results	No results		188.079	1.433	0	1	0	0		70.9	No matches found	Single match found	No matches found		DDA for preferred ion	4.06814e+07	3.51095e+07	3.36999e+07	3.77959e+07	3.66389e+07	5.65688e+07	2.48058e+07	7.93957e+07	1.16853e+08	1.03315e+08	5.28334e+07	2.44941e+07	5.29073e+07	5.2723e+07	2.09926e+07	2.64007e+07	1.91187e+07	2.30701e+07	1.98832e+07	2.50725e+07	6.20024e+07	3.90695e+07	56.2394	42.1592	0.63	-0.67	0.0328271
FALSE			No results	No results	No results	No results	No results	No results		106.025	1.746	0	0	0	0			No matches found	No matches found	No matches found		DDA for preferred ion	2.3282e+07	3.10993e+07	3.44316e+07	2.21394e+07	2.10679e+07	1.65663e+07	2.64409e+07	3.66489e+07	2.34757e+07	1.1482e+08	9.50271e+06	804844	2.44186e+07	1.72592e+07	6.64418e+07	5.49668e+07	1.13712e+08	8.94392e+07	1.03876e+08	8.7205e+07	3.88986e+07	9.34282e+07	57.961	72.6536	2.402	1.26	0.768711
FALSE	Dihydroxyacetone phosphate	C3 H7 O6 P	No results	No results	Full match	Partial match	No results	Full match		169.997	1.255	0	1	0	45	Superpathway of glycolysis, pyruvate dehydrogenase, TCA, and glyoxylate bypass;Superpathway of燦-acetylneuraminate degradation;Superpathway of cytosolic glycolysis (plants), pyruvate dehydrogenase and TCA cycle;Methanobacterium thermoautotrophicum燽iosynthetic metabolism;Hexitol fermentation to lactate, formate, ethanol and acetate;Superpathway of anaerobic sucrose degradation;Gluconeogenesis II (M…	65.1	No matches found	Single match found	Multiple matches found		DDA for preferred ion	2.94478e+07	2.43826e+07	2.66222e+07	1.77244e+07	4.48823e+07	2.26164e+07	4.406e+07	5.404e+07	2.57022e+07	1.05423e+08	1.13967e+08	3.37773e+07	8.4616e+07	9.31946e+07	2.54676e+07	2.98783e+07	3.34184e+07	5.03268e+07	2.52839e+07	5.64873e+07	4.40412e+07	6.70581e+07	47.5422	51.7467	1.523	0.61	0.0858966
FALSE	D-Fructose 1,6-bisphosphate	C6 H14 O12 P2	No match	No results	Full match	Partial match	No results	Full match		339.995	1.237	0	2	0	14	Superpathway of glycolysis, pyruvate dehydrogenase, TCA, and glyoxylate bypass;Superpathway of燦-acetylneuraminate degradation;Superpathway of cytosolic glycolysis (plants), pyruvate dehydrogenase and TCA cycle;Methanobacterium thermoautotrophicum燽iosynthetic metabolism;Hexitol fermentation to lactate, formate, ethanol and acetate;Superpathway of anaerobic sucrose degradation;Gluconeogenesis II (M…	72.2	No matches found	Multiple matches found	Multiple matches found		DDA for preferred ion	2.93958e+07	2.44236e+07	2.55836e+07	1.78134e+07	4.54331e+07	2.28067e+07	4.41996e+07	5.40533e+07	2.57912e+07	1.03772e+08	1.13919e+08	3.39071e+07	8.25147e+07	9.27809e+07	2.51771e+07	3.01661e+07	3.33837e+07	5.10182e+07	2.52941e+07	5.60455e+07	4.40319e+07	6.76792e+07	47.1432	51.3349	1.537	0.62	0.0849326
FALSE			Unused	No results	No results	No results	No results	No results		170.998	2.844	0	0	0	0			No matches found	No matches found	No matches found		DDA for preferred ion	1.39968e+06	1.0445e+07	7.61408e+06	9.15236e+06	4.65582e+06	4.08938e+06	3.90237e+06	6.07898e+06	9.41787e+06	1.13821e+08	1.31451e+06	3.79037e+06	6.00256e+06	1.02005e+07	8.55715e+06	7.80904e+06	1.34783e+07	1.36267e+07	9.59204e+06	1.5102e+07	8.36325e+06	1.36115e+07	172.239	46.5138	1.628	0.7	0.84084
FALSE			No results	No results	No results	No results	No results	No results		147.945	5.139	0	0	0	0			No matches found	No matches found	No matches found		DDA for preferred ion	2.6882e+06	1.0157e+06	6.07457e+07	6.27716e+07	7.36799e+07	399558	1.05412e+06	329875	1.13717e+08	553035	284558	8.64389e+07	6.83227e+07	6.81439e+07	216506	9.46571e+07	367866	317653	415313	476757	3.03527e+06	638817	138.382	133.2	0.21	-2.25	0.737524
TRUE	13_16_19-Docosatrienoicacid	C22 H38 O2	Full match	No results	No results	No results	No results	Full match		334.287	13.448	0	0	0	0			No matches found	No matches found	Single match found		DDA for preferred ion	1.10384e+08	9.31977e+07	8.27008e+07	1.1327e+08	9.22687e+07	3.90658e+07	1.24707e+07	3.7159e+07	4.82826e+07	7.70777e+07	4.58659e+07	1.02652e+07	2.88968e+07	2.20852e+07	1.28881e+07	9.92639e+06	1.2336e+07	6.59078e+06	1.3401e+07	9.57167e+06	8.86596e+07	1.85409e+07	54.1376	61.1576	0.209	-2.26	0.000152035
FALSE			No results	No results	No results	No results	No results	No results		1835.96	14.201	0	0	0	0			No matches found	No matches found	No matches found		DDA for other ion	5.88978e+06	1.45598e+07	3.08165e+07	5.70024e+07	3.19196e+07	5.81765e+07	2.4635e+07	5.29964e+07	2.41521e+07	4.40819e+07	2.40779e+07	1.72679e+07	6.23276e+07	5.3308e+07	8.11229e+07	4.41421e+07	1.11768e+08	6.90354e+07	5.15733e+07	5.74093e+07	4.07173e+07	7.80914e+07	48.2473	45.4424	1.918	0.94	0.0226508
FALSE	1-(5-Phosphoribosyl)imidazole-4-acetate	C10 H15 N2 O9 P	No match	No results	No results	No results	No results	Full match		338.051	2.202	0	0	0	0			No matches found	No matches found	Single match found		DDA for preferred ion	2.63188e+07	3.65205e+07	2.57878e+07	4.39505e+07	3.88713e+07	4.97733e+07	5.96677e+07	4.83493e+07	5.03345e+07	1.11393e+08	6.67811e+07	7.08053e+06	2.72853e+07	5.09522e+07	1.03548e+08	4.5629e+07	5.90716e+07	5.07318e+07	7.01505e+07	4.58629e+07	5.95456e+07	7.4682e+07	35.1481	47.8071	1.254	0.33	0.807474
TRUE			Unused	No results	No results	No results	No results	No results		635.585	12.823	0	0	0	0			No matches found	No matches found	No matches found		DDA for preferred ion	1.11209e+08	8.27386e+07	9.77077e+07	9.43874e+07	8.90231e+07	2.76357e+07	1.74183e+06	2.01761e+07	2.24197e+07	7.08944e+07	4.12331e+07	554059	1.01488e+07	9.53185e+06	1.04556e+06	575055	274593	410962	388800	838428	9.46629e+07	1.07536e+06	69.3473	187.083	0.011	-6.46	0.000150306
TRUE			No results	No results	No results	No results	No results	No results		131.039	1.268	0	0	0	0			No matches found	No matches found	No matches found		DDA for preferred ion	6.7954e+06	5.75043e+06	1.4874e+07	1.16376e+07	6.78884e+06	4.11008e+07	5.9633e+07	5.73061e+07	2.34767e+07	4.54892e+07	4.60449e+07	3.26114e+07	1.8904e+07	2.44984e+07	7.37257e+07	5.066e+07	1.1111e+08	9.30309e+07	7.18858e+07	1.10351e+08	2.70924e+07	9.5142e+07	78.9199	51.1344	3.512	1.81	0.00431549
TRUE			Unused	No results	No results	No results	No results	No results		609.569	12.719	0	0	0	0			No matches found	No matches found	No matches found		DDA for preferred ion	8.49082e+07	6.08547e+07	1.10885e+08	5.71403e+07	5.7247e+07	2.69098e+07	2.00832e+06	1.40355e+07	2.20393e+07	7.2607e+07	6.57755e+07	480021	1.09036e+07	9.93974e+06	1.13305e+06	495510	528663	433935	514084	581427	7.32682e+07	840079	67.5048	214.798	0.011	-6.45	0.00038639
FALSE	3'-UMP	C9 H13 N2 O9 P	Not the top hit	No results	No results	Partial match	No results	Full match		324.036	1.443	0	0	0	15	Superpathway of mycolyl-arabinogalactan-peptidoglycan complex biosynthesis;Superpathway of histidine, purine, and pyrimidine biosynthesis;Superpathway of lipopolysaccharide biosynthesis;Superpathway of (Kdo)2-lipid A biosynthesis;Other		No matches found	No matches found	Multiple matches found		DDA for preferred ion	3.95517e+07	3.70068e+07	3.13536e+07	3.15198e+07	3.25017e+07	2.0562e+07	2.52657e+07	1.09369e+08	8.43794e+07	5.64855e+07	6.43329e+07	1.01379e+08	2.79139e+07	3.98476e+07	5.36991e+07	7.42534e+07	7.06553e+07	1.18553e+07	9.32201e+07	1.07554e+08	5.15346e+07	9.0596e+07	59.4793	53.5328	1.758	0.81	0.203991
TRUE			No results	No results	No results	No results	No results	No results		269.808	1.31	0	0	0	0			No matches found	No matches found	No matches found		DDA for preferred ion	1.09199e+08	1.09129e+08	8.21609e+07	7.82549e+07	8.96535e+07	1.73571e+06	1.95688e+06	5.30455e+06	1.01434e+07	4.60026e+07	1.46376e+06	1.57555e+06	1.90096e+07	3.46359e+06	1.76168e+06	1.86805e+06	1.34816e+06	1.48053e+06	1.24926e+06	1.85795e+06	7.27948e+07	2.55464e+06	93.1738	155.3	0.035	-4.83	0.00189677
FALSE			No results	No results	No results	No results	No results	No results		103.062	1.295	0	0	0	0			No matches found	No matches found	No matches found		DDA for preferred ion	2.80465e+07	1.72748e+06	4.06588e+07	3.61707e+07	3.27906e+07	6.89141e+07	7.94607e+07	8.18268e+07	6.18562e+07	5.84451e+07	1.06601e+08	6.38711e+07	1.09051e+08	667204	7.34972e+07	6.25427e+07	7.44491e+07	7.1085e+07	7.34583e+07	6.99427e+07	5.38638e+07	1.05933e+08	53.2621	39.2178	1.967	0.98	0.557921
FALSE			Unused	No results	No results	No results	No results	No results		501.285	11.473	0	0	0	0			No matches found	No matches found	No matches found		DDA for preferred ion	7.07248e+07	5.68329e+07	1.03667e+08	1.08102e+08	6.96427e+07	3.66315e+07	3.25611e+07	3.43553e+07	2.91354e+07	5.28918e+07	6.16199e+07	3.4122e+07	3.4353e+07	4.81605e+07	4.97275e+07	3.4057e+07	3.96534e+07	3.57053e+07	2.9148e+07	4.09043e+07	7.27114e+07	5.62992e+07	46.3742	17.7181	0.774	-0.37	0.183938
FALSE			No results	No results	No results	No results	No results	No results		132.041	2.161	0	0	0	0			No matches found	No matches found	No matches found		DDA for preferred ion	1.99921e+07	1.64423e+07	1.07241e+08	7.82512e+07	4.78408e+07	6.24922e+07	5.03145e+07	4.78684e+07	2.8662e+07	7.17372e+07	6.08532e+07	2.1117e+07	5.74577e+07	5.34049e+07	4.51584e+07	3.86782e+07	1.74445e+07	4.58186e+07	3.89301e+07	6.49765e+07	7.01531e+07	6.60985e+07	45.1911	31.1996	0.942	-0.09	0.862433
FALSE			No results	No results	No results	No results	No results	No results		147.945	5.926	0	0	0	0			No matches found	No matches found	No matches found		DDA for preferred ion	6.77357e+06	5.78321e+06	4.69594e+06	1.30717e+07	1.44808e+07	1.27393e+07	2.19759e+06	1.06755e+08	1.71552e+07	1.66968e+06	2.93167e+07	1.18575e+07	2.98609e+06	1.53919e+07	8.67302e+06	1.76412e+07	432540	7.47571e+07	7.6329e+06	8.04795e+07	1.40209e+07	2.16289e+07	157.614	113.294	1.543	0.63	0.576058
FALSE	(9S_10S)-10-Hydroxy-9-(phosphonooxy)octadecanoate	C18 H37 O7 P	Not the top hit	No results	No results	No results	No results	Full match		396.227	12.141	0	0	0	0			No matches found	No matches found	Single match found		DDA for preferred ion	3.22764e+07	5.71318e+07	6.89572e+07	6.11743e+07	7.3755e+07	9.49831e+07	1.03945e+08	8.78794e+07	9.07572e+07	5.68817e+07	7.23266e+07	1.01745e+08	6.48141e+07	1.02588e+08	5.51019e+07	4.02943e+07	9.62059e+07	1.00235e+08	1.06047e+08	9.77267e+07	9.93643e+07	1.3554e+08	33.9038	30.853	1.364	0.45	0.180699
FALSE			Unused	No results	No results	No results	No results	No results		272.077	4.733	0	0	0	0			No matches found	No matches found	No matches found		DDA for preferred ion	5.794e+07	8.08217e+07	1.05888e+08	1.01748e+08	8.3068e+07	5.72765e+07	5.86022e+07	6.47552e+07	3.92829e+07	1.01791e+08	6.77399e+07	4.66317e+07	5.63565e+07	5.56464e+07	7.09513e+07	4.18905e+07	5.51931e+07	4.95248e+07	3.78366e+07	5.28729e+07	9.84949e+07	7.88189e+07	24.9982	15.4305	0.8	-0.32	0.0263608
FALSE			No results	No results	No results	No results	No results	No results		136.036	1.254	0	0	0	0			No matches found	No matches found	No matches found		DDA for preferred ion	3.30264e+07	8.03876e+07	2.18141e+07	1.57611e+07	1.03437e+07	4.43363e+07	5.12524e+07	5.17681e+07	2.47386e+07	4.64183e+07	7.70662e+07	2.71776e+07	1.54474e+07	3.79621e+07	4.2924e+07	4.87432e+07	1.05327e+08	7.1648e+07	8.72406e+07	6.80472e+07	5.03414e+07	8.71262e+07	63.5356	45.9277	1.731	0.79	0.0701828
FALSE			No results	No results	No results	No results	No results	No results		162.052	1.461	0	0	0	0			No matches found	No matches found	No matches found		DDA for preferred ion	3.87898e+07	3.12724e+07	5.18166e+07	4.00621e+07	3.7444e+07	3.63413e+07	7.18875e+07	6.73819e+07	5.9825e+07	6.71861e+07	7.22199e+07	6.86761e+07	8.46584e+07	1.0451e+08	4.70159e+07	6.06871e+07	4.68864e+07	5.85401e+07	4.13927e+07	5.65151e+07	6.32704e+07	8.81985e+07	28.9802	30.7331	1.394	0.48	0.0213096
FALSE			Unused	No results	No results	No results	No results	No results		569.369	12.709	0	0	0	0			No matches found	No matches found	No matches found		DDA for preferred ion	1.97881e+07	2.38208e+07	1.59404e+07	1.66244e+07	1.77749e+07	3.01148e+07	5.42301e+07	2.6507e+07	2.95301e+07	2.29898e+07	2.21588e+07	1.42983e+07	4.31232e+07	1.04454e+08	2.72365e+07	3.85469e+07	2.88876e+07	3.53448e+07	1.90593e+07	3.16842e+07	3.26026e+07	4.23108e+07	50.1546	67.978	1.298	0.38	0.13238
FALSE			Unused	No results	No results	No results	No results	No results		490.284	13.022	0	0	0	0			No matches found	No matches found	No matches found		DDA for preferred ion	7.7864e+06	1.77893e+07	6.69377e+07	1.01652e+08	2.85965e+07	4.81792e+07	6.06606e+07	3.56541e+07	3.92475e+06	5.78032e+07	1.04035e+08	2.15437e+07	6.62022e+07	1.016e+08	7.96627e+07	4.4971e+07	4.54049e+07	6.04214e+07	1.71156e+07	4.26372e+07	5.08885e+07	8.12095e+07	68.1841	46.5138	1.596	0.67	0.109727
FALSE			No results	No results	No results	No results	No results	No results		191.935	5.922	0	0	0	0			No matches found	No matches found	No matches found		DDA for preferred ion	9.04019e+06	8.49526e+06	5.98532e+06	1.61377e+07	1.7531e+07	2.47174e+07	6.5581e+06	7.09616e+07	2.20172e+07	982853	4.85927e+07	1.5369e+07	3.95638e+06	1.83001e+07	9.28244e+06	2.01575e+07	6.21538e+06	9.9165e+07	2.57532e+06	1.03149e+08	1.78665e+07	2.68571e+07	99.1165	115.005	1.503	0.59	0.40657
FALSE			No results	No results	No results	No results	No results	No results		147.945	5.448	0	0	0	0			No matches found	No matches found	No matches found		DDA for preferred ion	6.11083e+06	4.89681e+06	4.15384e+07	1.32668e+07	7.18575e+06	9.71148e+07	9.88311e+07	1.52338e+06	4.90118e+06	584344	4.89689e+07	1.93227e+07	6.83227e+07	1.59352e+07	1.03094e+08	3.98536e+07	4.66077e+06	2.69304e+06	4.2178e+06	1.97783e+06	1.01698e+07	2.87206e+07	143.513	108.058	2.824	1.5	0.475134
TRUE			Unused	No results	No results	No results	No results	No results		343.095	6.195	0	0	0	0			No matches found	No matches found	No matches found		DDA for preferred ion	1.71666e+07	1.81904e+07	1.61192e+07	1.78511e+07	1.5769e+07	3.62876e+07	4.86721e+07	4.12693e+07	2.46611e+07	3.98561e+07	3.5258e+07	5.56371e+07	3.15616e+07	3.10095e+07	7.75911e+07	7.25221e+07	9.45733e+07	7.95173e+07	7.33832e+07	1.02899e+08	3.37982e+07	1.10945e+08	44.3222	38.9515	3.283	1.71	0.000193326
FALSE	[FA(18:1)]9Z-Octadecen-12-ynoicacid	C18 H30 O2	Full match	No results	No results	Partial match	No results	Full match		278.224	11.969	0	0	0	1	Other		No matches found	No matches found	Multiple matches found		DDA for preferred ion	7.44492e+07	7.06484e+07	1.02435e+08	9.5503e+07	8.19798e+07	3.26325e+07	5.55478e+07	5.34935e+07	2.97199e+07	8.60982e+07	5.13843e+07	3.38296e+07	6.57423e+07	4.17825e+07	4.72616e+07	1.53147e+07	2.1122e+07	1.78274e+07	1.90598e+07	3.06803e+07	1.00561e+08	5.09494e+07	34.6756	46.9705	0.507	-0.98	0.0042933
FALSE			Unused	No results	No results	No results	No results	No results		352.14	3.852	0	0	0	0			No matches found	No matches found	No matches found		DDA for preferred ion	3.11327e+07	3.14326e+07	5.6858e+07	6.21842e+07	5.80323e+07	2.05544e+07	2.04477e+07	5.04109e+07	3.62425e+07	1.02331e+08	6.19696e+07	2.5115e+07	3.58363e+07	4.45457e+07	5.52994e+07	1.77724e+07	2.62278e+07	3.22537e+07	2.35863e+07	3.85164e+07	5.89953e+07	4.97161e+07	37.9299	33.1407	0.843	-0.25	0.416066
FALSE	2-Oxooctadecanoicacid	C18 H34 O3	Full match	No results	No results	No results	No results	Full match		298.251	11.168	0	0	0	0			No matches found	No matches found	Single match found		DDA for preferred ion	1.64637e+07	2.17822e+07	1.02315e+08	5.09305e+07	2.22528e+07	1.10958e+07	3.14825e+06	9.62124e+06	6.35315e+06	3.49815e+07	1.48914e+07	8.71506e+06	1.05731e+07	9.80364e+06	7.28287e+06	6.06584e+06	1.04133e+07	5.44363e+06	7.28635e+06	6.65449e+06	2.94725e+07	1.24371e+07	98.7578	27.3817	0.422	-1.24	0.0546396
FALSE			No results	No results	No results	No results	No results	No results		765.53	12.178	0	0	0	0			No matches found	No matches found	No matches found		DDA for preferred ion	2.75339e+06	2.75731e+07	2.55151e+07	3.1467e+06	6.00089e+06	1.01364e+08	3.39462e+07	5.87142e+07	4.95468e+07	7.58698e+07	3.16319e+07	9.7267e+06	1.83809e+07	9.09053e+06	6.35789e+07	1.1648e+06	4.56734e+07	1.14988e+07	2.97643e+07	7.01742e+06	4.78302e+07	2.21632e+07	82.9563	86.0701	0.463	-1.11	0.522649
TRUE			Unused	No results	No results	No results	No results	No results		197.029	1.295	0	0	0	0			No matches found	No matches found	No matches found		DDA for preferred ion	1.22934e+07	1.26929e+07	2.67169e+07	2.27363e+07	1.5872e+07	8.66812e+07	8.91215e+07	7.75385e+07	4.68256e+07	3.67171e+07	6.60977e+07	6.3254e+07	2.81896e+07	3.5706e+07	8.1474e+07	8.24267e+07	9.93503e+07	8.89128e+07	1.01116e+08	9.6356e+07	3.45503e+07	1.23813e+08	74.5044	34.9526	3.584	1.84	0.0101248
TRUE			Unused	No results	No results	No results	No results	No results		322.251	11.271	0	0	0	0			No matches found	No matches found	No matches found		DDA for preferred ion	8.47033e+07	8.41636e+07	7.02548e+07	6.4e+07	8.603e+07	7.24524e+06	575981	1.1399e+07	1.35937e+07	1.00589e+08	1.09388e+07	726796	1.38409e+06	2.16818e+06	411340	270431	262133	265418	656405	593370	8.39802e+07	899290	77.2505	172.133	0.011	-6.55	4.90169e-05
FALSE	L-Histidine	C6 H9 N3 O2	No results	No results	Invalid mass	No results	No results	No results		155.068	1.364	0	1	0	0		73.5	No matches found	Single match found	No matches found		DDA for preferred ion	1.83754e+07	8.36105e+07	2.02995e+07	9.64733e+07	8.67262e+07	8.13737e+07	4.59605e+07	6.40531e+07	1.37518e+07	3.859e+07	9.97797e+07	5.0315e+07	7.72609e+07	9.47182e+07	9.73534e+07	5.02687e+07	5.79158e+07	5.87309e+07	4.72456e+07	5.91451e+07	7.38678e+07	8.80426e+07	60.1848	25.2637	1.192	0.25	0.0804113
FALSE			Unused	No results	No results	No results	No results	No results		272.011	1.377	0	0	0	0			No matches found	No matches found	No matches found		DDA for preferred ion	4.10057e+07	3.49862e+07	3.5638e+07	3.40677e+07	2.38419e+07	9.82199e+07	8.0808e+07	7.82202e+07	6.61253e+07	3.54254e+07	8.78128e+07	7.45729e+07	9.02247e+07	8.9532e+07	7.6352e+07	8.01698e+07	7.52879e+07	7.46596e+07	8.57686e+07	7.47029e+07	6.21683e+07	1.19171e+08	50.3339	10.361	1.917	0.94	0.00498879
TRUE			Unused	No results	No results	No results	No results	No results		656.429	11.509	0	0	0	0			No matches found	No matches found	No matches found		DDA for preferred ion	2.97826e+07	2.96231e+07	2.33424e+07	3.95676e+07	2.17946e+07	7.5724e+07	7.27705e+07	5.89731e+07	2.68525e+07	3.11794e+07	9.77295e+07	8.56552e+07	6.21866e+07	5.77135e+07	6.22666e+07	6.42672e+07	7.47673e+07	8.13457e+07	6.94458e+07	6.18417e+07	4.85824e+07	1.04878e+08	51.5239	20.4321	2.159	1.11	0.000890928
TRUE	Lumichrome	C12 H10 N4 O2	Full match	No results	No results	No results	No results	Full match		242.08	7.903	0	0	0	0			No matches found	No matches found	Single match found		DDA for preferred ion	2.63236e+07	1.97939e+07	2.05021e+07	2.23804e+07	1.83657e+07	3.47348e+07	6.49658e+07	5.12344e+07	3.31129e+07	5.40855e+07	4.23554e+07	2.91006e+07	2.17842e+07	2.29421e+07	6.30946e+07	7.88494e+07	9.72666e+07	6.81802e+07	6.56896e+07	7.3287e+07	4.52637e+07	9.47122e+07	46.7826	46.069	2.092	1.07	0.0242265
FALSE	Xanthosine	C10 H12 N4 O6	Full match	No results	No results	Full match	No results	Full match		284.076	2.855	0	0	0	5	Purine nucleotides degradation II (aerobic);Other		No matches found	No matches found	Single match found		DDA for preferred ion	3.0808e+07	2.44086e+07	6.43505e+07	6.08579e+07	4.84339e+07	4.43886e+07	3.01827e+07	3.96457e+07	3.64733e+07	9.72368e+07	7.02748e+07	4.09652e+07	3.94285e+07	4.1012e+07	3.75077e+07	2.59833e+07	4.21446e+07	3.26248e+07	2.05417e+07	3.80858e+07	5.82937e+07	5.59344e+07	28.9884	28.1463	0.96	-0.06	0.452818
TRUE			Unused	No results	No results	No results	No results	No results		326.072	1.882	0	0	0	0			No matches found	No matches found	No matches found		DDA for preferred ion	2.50956e+07	2.67084e+07	3.42032e+07	3.2489e+07	3.13742e+07	5.9753e+07	8.5979e+07	7.0446e+07	2.81699e+07	4.10259e+07	4.63782e+07	9.7232e+07	4.04605e+07	4.18725e+07	8.04244e+07	6.45168e+07	7.36246e+07	8.29302e+07	5.9912e+07	8.13363e+07	4.34343e+07	1.05439e+08	50.26	35.8674	2.428	1.28	0.00557806
TRUE			No results	No results	No results	No results	No results	No results		89.0463	1.665	0	0	0	0			No matches found	No matches found	No matches found		DDA for preferred ion	1.04825e+07	8.62939e+06	1.8499e+07	1.46014e+07	1.01784e+07	8.05604e+07	8.68451e+07	6.87556e+07	3.00586e+07	2.07759e+07	4.0804e+07	6.84119e+07	2.19269e+07	2.76425e+07	7.15257e+07	7.61279e+07	7.67414e+07	8.00426e+07	9.68369e+07	7.71493e+07	2.15992e+07	1.07562e+08	91.667	41.4586	4.98	2.32	0.0111391
TRUE			Unused	No results	No results	No results	No results	No results		682.303	11.543	0	0	0	0			No matches found	No matches found	No matches found		DDA for preferred ion	7.32013e+07	8.13401e+07	2.47373e+07	1.79032e+07	7.83739e+07	1.81951e+07	1.93523e+07	8.1267e+07	9.65899e+07	9.14949e+07	2.54569e+07	1.8198e+07	1.901e+07	1.35228e+07	1.746e+07	1.91105e+07	2.95369e+07	2.39593e+07	2.75699e+07	2.52645e+07	9.58625e+07	3.23744e+07	60.943	21.3496	0.338	-1.57	0.0179457
FALSE			Unused	No results	No results	No results	No results	No results		241.94	14.274	0	0	0	0			No matches found	No matches found	No matches found		DDA for preferred ion	9.65702e+07	2.9893e+07	3.69951e+07	3.31495e+07	2.44372e+07	7.54831e+07	3.19265e+07	3.33732e+07	3.1198e+07	3.50813e+07	3.09574e+07	2.00538e+07	3.31286e+07	1.92722e+07	9.42229e+06	4.99495e+07	3.66301e+07	3.0939e+07	1.98506e+07	2.89088e+07	4.62946e+07	3.94176e+07	65.4454	44.1377	0.851	-0.23	0.129427
FALSE			Unused	No results	No results	No results	No results	No results		763.515	13.78	0	0	0	0			No matches found	No matches found	No matches found		DDA for preferred ion	4.24074e+07	1.26482e+07	536680	1.64337e+07	3.91523e+07	2.63858e+07	8.03854e+06	2.35279e+07	1.16273e+07	7.8337e+06	3.79062e+07	9.65499e+07	2.44821e+07	1.83359e+07	934020	3.62297e+07	3.95474e+07	2.82869e+07	2.85828e+07	5.60082e+07	2.09276e+07	4.52249e+07	79.6703	81.8233	2.161	1.11	0.195042
FALSE			Unused	No results	No results	No results	No results	No results		556.279	12.182	0	0	0	0			No matches found	No matches found	No matches found		DDA for preferred ion	9.53288e+06	1.22334e+07	3.98589e+07	4.01253e+07	3.99048e+07	3.39114e+07	9.44869e+07	6.65964e+07	1.48933e+07	5.72443e+07	1.59305e+07	8.44122e+06	8.93903e+06	4.37059e+07	2.43485e+07	1.75447e+07	9.11376e+07	7.72761e+07	4.78624e+07	9.59791e+07	5.0114e+07	4.87905e+07	67.6338	76.4901	0.974	-0.04	0.977296
TRUE	Adenosine5'-diphosphoglucose;ADP-glucose	C16 H25 N5 O15 P2	Not the top hit	No results	No results	Partial match	No results	Full match		589.082	1.88	0	0	0	2	Other		No matches found	No matches found	Multiple matches found		DDA for preferred ion	1.08142e+07	2.10821e+07	2.18033e+07	1.48e+07	2.32185e+07	4.8291e+07	7.52956e+07	8.73899e+07	2.87116e+07	3.49583e+07	2.94082e+07	4.8914e+07	2.9293e+07	4.43723e+07	6.83173e+07	7.26252e+07	9.46477e+07	9.56906e+07	7.51243e+07	7.22473e+07	3.46413e+07	9.92032e+07	69.9224	38.3808	2.864	1.52	0.00901724
FALSE			No results	No results	No results	No results	No results	No results		166.047	1.316	0	0	0	0			No matches found	No matches found	No matches found		DDA for preferred ion	5.9066e+07	7.16455e+07	6.47304e+07	5.9452e+07	9.5574e+07	1.62628e+07	1.7031e+07	3.33281e+07	4.47674e+07	9.42699e+07	1.50246e+07	9.92244e+06	5.77901e+07	1.17325e+07	2.51653e+07	3.90077e+07	3.33094e+07	4.00706e+07	4.80312e+07	3.24662e+07	7.769e+07	4.5984e+07	49.9022	51.7138	0.592	-0.76	0.0881612
FALSE			No results	No results	No results	No results	No results	No results		148.051	3.853	0	0	0	0			No matches found	No matches found	No matches found		DDA for preferred ion	4.24835e+07	5.21909e+07	5.82613e+07	6.0269e+07	5.74134e+07	4.95393e+07	2.87221e+07	4.31439e+07	5.11376e+07	9.54978e+07	5.87305e+07	4.16832e+07	5.37026e+07	5.11491e+07	4.76863e+07	3.61066e+07	4.15911e+07	5.10313e+07	4.13867e+07	6.39625e+07	7.4298e+07	7.34744e+07	21.2667	12.8341	0.989	-0.02	0.99821
TRUE			Unused	No results	No results	No results	No results	No results		230.076	2.034	0	0	0	0			No matches found	No matches found	No matches found		DDA for preferred ion	9.38312e+07	9.54654e+07	7.73448e+07	7.88913e+07	8.69791e+07	4.12929e+06	2.63976e+07	1.30819e+07	4.20966e+06	1.50029e+07	1.40883e+07	2.03715e+06	6.31815e+07	1.15832e+07	360427	1.05265e+06	350268	395657	344751	564440	6.66142e+07	1.25783e+06	86.2077	211.297	0.019	-5.73	0.00153569
FALSE			No results	No results	No results	No results	No results	No results		112.026	1.541	0	0	0	0			No matches found	No matches found	No matches found		DDA for preferred ion	4.62964e+07	5.39775e+07	3.38508e+07	6.90989e+07	7.26252e+07	4.07347e+07	2.47128e+07	3.29981e+07	4.09216e+07	9.51193e+07	5.43182e+07	1.96709e+07	4.98856e+07	6.40073e+07	3.66007e+07	2.43171e+07	2.97684e+07	2.09707e+07	3.95074e+07	3.80223e+07	6.95452e+07	5.26764e+07	36.0556	34.6382	0.757	-0.4	0.190353
FALSE			Unused	No results	No results	No results	No results	No results		663.164	3.032	0	0	0	0			No matches found	No matches found	No matches found		DDA for other ion	4.43203e+06	2.72046e+06	9.14553e+06	1.06759e+07	1.51575e+07	2.60147e+07	8.55174e+07	6.91703e+07	1.34393e+07	6.01344e+07	4.52738e+06	3.90516e+06	2.69136e+07	3.22881e+07	6.19815e+07	8.26876e+07	9.50177e+07	5.52265e+07	6.5734e+07	4.62453e+07	2.12112e+07	7.21689e+07	104.413	66.4503	3.402	1.77	0.173007
TRUE	(9Z_15Z)-(13S)-12_13-Epoxyoctadeca-9_11_15-trienoicacid	C18 H28 O3	Full match	No results	No results	Partial match	No results	Full match		292.204	11.002	0	0	0	1	Other		No matches found	No matches found	Multiple matches found		DDA for preferred ion	2.75445e+07	2.51737e+07	3.05638e+07	3.10084e+07	2.43823e+07	4.27883e+07	4.38795e+07	4.26973e+07	1.9644e+07	3.75722e+07	9.46561e+07	6.69045e+07	3.58387e+07	1.20916e+07	4.90757e+07	5.82231e+07	4.69222e+07	6.50578e+07	5.63916e+07	6.04272e+07	4.05526e+07	8.37708e+07	25.3208	38.4501	2.066	1.05	0.0203571
FALSE			Unused	No results	No results	No results	No results	No results		556.28	12.288	0	0	0	0			No matches found	No matches found	No matches found		DDA for preferred ion	1.81844e+07	2.43394e+07	4.69197e+07	3.06965e+07	6.12186e+06	3.39114e+07	9.44869e+07	6.65964e+07	4.69969e+07	2.35006e+07	3.38652e+07	1.80683e+07	3.3699e+07	4.1767e+07	2.43485e+07	3.94738e+07	9.11376e+07	7.72761e+07	4.78624e+07	9.18104e+06	4.29356e+07	5.44142e+07	69.7661	59.198	1.267	0.34	0.591886
FALSE			Unused	No results	No results	No results	No results	No results		590.524	13.568	0	0	0	0			No matches found	No matches found	No matches found		DDA for preferred ion	4.39841e+07	5.42739e+07	9.43114e+07	3.28749e+07	3.32127e+07	3.63237e+07	1.74852e+06	2.87284e+07	7.22624e+07	5.9471e+07	4.96451e+07	1.71741e+07	3.96993e+07	1.93963e+07	2.0759e+07	1.20879e+07	2.35414e+07	1.60568e+07	8.80858e+06	1.75812e+07	5.44548e+07	2.88522e+07	55.955	49.0967	0.53	-0.92	0.243799
FALSE	(2S_3R)-3-Hydroxybutane-1_2_3-tricarboxylate	C7 H10 O7	Full match	No results	No results	No results	No results	Full match		206.042	1.492	0	0	0	0			No matches found	No matches found	Multiple matches found		DDA for preferred ion	3.6547e+07	2.60086e+07	4.03495e+07	4.46708e+07	3.4928e+07	5.93765e+07	8.13005e+07	6.74288e+07	3.48936e+07	1.49588e+07	6.68078e+07	5.30638e+07	4.36637e+07	6.08647e+07	9.42871e+07	5.5249e+07	6.80352e+07	7.35855e+07	6.41071e+07	8.07266e+07	5.57676e+07	9.55466e+07	46.5906	19.6878	1.713	0.78	0.0119249
FALSE			Unused	No results	No results	No results	No results	No results		607.315	11.97	0	0	0	0			No matches found	No matches found	No matches found		DDA for preferred ion	7.59118e+07	6.1e+07	9.39989e+07	6.88529e+07	5.73275e+07	3.43585e+07	2.82422e+07	4.31763e+07	4.82746e+07	5.01526e+07	5.08637e+07	3.68956e+07	6.95113e+07	6.05149e+07	3.57897e+07	3.31042e+07	2.61955e+07	3.7191e+07	2.24469e+07	3.97074e+07	7.82564e+07	5.46878e+07	37.7522	34.246	0.699	-0.52	0.168563
FALSE			Unused	No results	No results	No results	No results	No results		278.188	10.509	0	0	0	0			No matches found	No matches found	No matches found		DDA for preferred ion	1.98425e+07	1.72117e+07	5.38909e+07	9.39218e+07	2.66267e+07	5.94786e+07	7.85835e+07	8.54265e+07	8.50866e+06	7.7305e+07	3.81286e+07	2.84384e+07	5.49753e+07	5.05543e+07	6.82145e+07	6.75603e+07	7.06357e+07	9.08281e+07	7.7838e+07	6.59928e+07	7.1313e+07	9.48187e+07	57.4476	30.5618	1.33	0.41	0.112448
FALSE	Deoxycytidine	C9 H13 N3 O4	Full match	No results	No results	Partial match	No results	Full match		227.09	2.086	0	0	0	2	Other		No matches found	No matches found	Single match found		DDA for preferred ion	1.18332e+07	4.18275e+06	1.01944e+07	2.72479e+07	1.1116e+07	4.73912e+07	3.55052e+07	4.10884e+07	4.43626e+07	7.53229e+07	4.55846e+07	8.6255e+06	1.54683e+07	1.78205e+07	4.88016e+07	4.58113e+07	8.69777e+07	7.8099e+07	9.37998e+07	6.7293e+07	4.2965e+07	7.31118e+07	63.3326	59.7523	1.702	0.77	0.0930189
FALSE			Unused	No results	No results	No results	No results	No results		211.014	1.468	0	0	0	0			No matches found	No matches found	No matches found		DDA for preferred ion	1.98531e+07	4.67399e+07	3.48764e+07	2.17572e+07	2.50317e+07	9.36416e+07	5.34319e+07	6.42365e+07	5.76492e+07	8.36953e+06	4.78186e+07	3.15855e+07	5.56381e+07	3.90329e+07	2.42813e+07	2.95952e+07	8.11067e+07	6.8767e+07	5.40115e+07	5.55605e+07	5.9186e+07	6.84026e+07	60.2922	34.3416	1.156	0.21	0.238828
TRUE			Unused	No results	No results	No results	No results	No results		354.012	1.248	0	0	0	0			No matches found	No matches found	No matches found		DDA for preferred ion	2.11733e+07	1.94235e+07	3.49607e+07	2.66902e+07	2.13877e+07	5.34096e+07	6.39578e+07	7.279e+07	3.67601e+07	5.3376e+07	4.50006e+07	6.3334e+07	4.27893e+07	4.78003e+07	6.90927e+07	5.1285e+07	9.09192e+07	9.33214e+07	7.06699e+07	6.99658e+07	4.78759e+07	9.81918e+07	44.7654	28.5999	2.051	1.04	0.00204859
FALSE			Unused	No results	No results	No results	No results	No results		272.235	10.957	0	0	0	0			No matches found	No matches found	No matches found		DDA for preferred ion	5.60741e+07	5.80789e+07	2.76349e+07	3.08434e+07	5.37936e+07	8.52415e+07	3.95932e+07	4.20299e+07	2.73695e+07	9.29414e+07	3.04478e+07	6.25772e+07	3.42735e+07	5.52315e+07	3.10212e+07	2.29e+07	3.03825e+07	2.84825e+07	5.01316e+07	5.94446e+07	6.81572e+07	4.74766e+07	40.5762	41.7373	0.697	-0.52	0.463586
TRUE	Guanosine5'-diphosphoglucose;5'-GDP	C10 H15 N5 O11 P2	Not the top hit	No results	No results	Partial match	No results	Full match		443.024	1.956	0	0	0	10	Superpathway of histidine, purine, and pyrimidine biosynthesis;Superpathway of purine nucleotide salvage;Other		No matches found	No matches found	Single match found		DDA for preferred ion	3.56899e+06	895671	1.72801e+06	1.40743e+07	2.5203e+07	2.37222e+07	5.25351e+07	4.79934e+07	1.77265e+07	5.18488e+07	1.34573e+07	1.76949e+07	2.37909e+07	4.37257e+07	5.09091e+07	3.16385e+07	4.16018e+07	7.8611e+07	9.27477e+07	8.93324e+07	2.97938e+07	6.06812e+07	82.7572	58.7718	2.037	1.03	0.0277246
TRUE			Unused	No results	No results	No results	No results	No results		334.101	1.679	0	0	0	0			No matches found	No matches found	No matches found		DDA for preferred ion	4.05546e+07	5.40955e+07	3.3241e+07	3.16189e+07	3.17004e+07	6.60305e+07	8.00721e+07	5.31104e+07	2.48039e+07	1.58758e+07	7.2057e+07	4.50922e+07	7.19057e+07	9.02775e+07	9.22449e+07	7.46027e+07	6.29186e+07	8.41855e+07	4.50299e+07	8.95419e+07	5.54693e+07	1.13962e+08	50.9268	21.6691	2.055	1.04	0.00558804
TRUE			No results	No results	No results	No results	No results	No results		157.036	1.648	0	0	0	0			No matches found	No matches found	No matches found		DDA for preferred ion	4.60392e+06	5.63467e+06	1.96746e+07	2.12762e+07	1.33052e+07	6.85872e+07	8.9266e+07	6.42704e+07	2.75256e+07	3.85598e+07	4.81321e+07	6.80373e+07	1.98003e+07	3.0795e+07	7.52514e+07	6.85975e+07	8.79941e+07	9.02084e+07	9.21029e+07	4.53485e+07	3.30437e+07	1.11051e+08	87.3468	42.9533	3.361	1.75	0.0168149
TRUE			No results	No results	No results	No results	No results	No results		302.538	1.798	0	0	0	0			No matches found	No matches found	No matches found		DDA for preferred ion	1.17985e+07	1.20872e+07	2.33037e+07	2.03556e+07	1.90232e+07	5.66635e+07	9.19969e+07	4.2706e+07	2.0459e+07	1.73784e+07	2.5704e+07	4.48734e+07	3.48566e+07	3.45519e+07	6.45062e+07	5.5544e+07	7.71217e+07	7.30015e+07	7.81719e+07	5.96999e+07	2.77559e+07	8.69872e+07	86.3709	34.9692	3.134	1.65	0.00651077
FALSE	Flavinadeninedinucleotide;FAD	C27 H33 N9 O15 P2	No match	No results	No results	Partial match	No results	Full match		785.157	4.437	0	0	0	4	Superpathway of mycolyl-arabinogalactan-peptidoglycan complex biosynthesis;Other		No matches found	No matches found	Single match found		DDA for other ion	2.23286e+07	1.98023e+07	3.53735e+07	4.20751e+07	3.50223e+07	3.67551e+07	3.48092e+07	4.03994e+07	3.294e+07	9.18766e+07	1.85679e+07	5.46765e+07	2.908e+07	3.60737e+07	3.88713e+07	1.7795e+07	4.74098e+07	3.79894e+07	5.47795e+07	4.25792e+07	5.01111e+07	5.58379e+07	31.3516	39.8696	1.114	0.16	0.730693
TRUE	(±)17-HDoHE	C22 H32 O3	Not the top hit	No results	Full match	No results	No results	Full match		344.235	11.365	0	1	0	0		57.4	Single match found	No matches found	Single match found		DDA for preferred ion	3.34546e+07	2.19036e+07	9.18092e+07	7.43442e+07	2.91177e+07	1.26948e+07	1.50078e+06	9.98166e+06	1.20403e+07	8.89941e+07	4.76861e+06	2.24049e+06	5.26695e+06	5.16221e+06	2.38568e+06	1.90668e+06	1.83377e+06	2.28857e+06	2.61006e+06	5.30896e+06	3.86978e+07	3.96198e+06	80.5993	40.7273	0.102	-3.29	0.000564678
TRUE	[FA(18:0)]12R_13S-epoxy-9Z-octadecenoicacid	C18 H32 O3	Full match	No results	No results	No results	No results	Full match		296.235	11.027	0	0	0	0			No matches found	No matches found	Multiple matches found		DDA for preferred ion	1.20905e+07	8.46421e+06	9.13227e+07	3.02794e+07	1.42451e+07	2.20724e+06	7.17723e+06	6.83748e+06	7.55602e+06	2.07752e+07	1.09876e+07	3.77687e+06	6.4994e+06	5.45519e+06	4.5423e+06	3.48558e+06	4.46543e+06	5.93973e+06	3.69317e+06	5.57285e+06	1.68231e+07	7.23227e+06	121.427	31.2895	0.43	-1.22	0.0301455
TRUE			No results	No results	No results	No results	No results	No results		119.948	1.241	0	0	0	0			No matches found	No matches found	No matches found		DDA for preferred ion	5.74038e+07	5.35989e+07	5.63287e+07	5.33648e+07	3.93032e+07	1.46452e+07	1.42421e+07	2.1368e+07	2.3003e+07	9.13079e+07	3.3399e+07	1.82569e+07	2.95744e+07	2.55786e+07	1.7443e+07	1.57063e+07	1.55373e+07	1.77594e+07	1.26441e+07	1.32713e+07	6.23041e+07	2.59233e+07	51.7255	31.2128	0.416	-1.27	0.0218941
FALSE			No results	No results	No results	No results	No results	No results		112.015	1.757	0	0	0	0			No matches found	No matches found	No matches found		DDA for preferred ion	2.4306e+07	1.62384e+07	6.68185e+07	2.72271e+07	6.23585e+07	2.84833e+07	1.78219e+07	4.66375e+07	4.89327e+07	9.10045e+07	4.50025e+07	1.42468e+07	9.12597e+07	2.89577e+07	1.35159e+07	1.75656e+07	2.63956e+07	2.5633e+07	3.37533e+07	2.35214e+07	4.87281e+07	3.74146e+07	46.2411	70.221	0.768	-0.38	0.313052
FALSE			Unused	No results	No results	No results	No results	No results		620.296	11.944	0	0	0	0			No matches found	No matches found	No matches found		DDA for preferred ion	9.70881e+06	1.08203e+07	2.40448e+07	1.92393e+07	2.19366e+07	1.20419e+07	2.42781e+07	3.42189e+07	5.20025e+06	5.5971e+06	9.09457e+07	4.10619e+07	1.07616e+07	2.01236e+06	1.66126e+07	5.66406e+06	1.68517e+07	3.36114e+07	9.70808e+06	1.4305e+07	2.12545e+07	2.18029e+07	52.9749	100.555	1.026	0.04	0.729935
TRUE			Unused	No results	No results	No results	No results	No results		242.126	6.719	0	0	0	0			No matches found	No matches found	No matches found		DDA for preferred ion	2.60847e+06	3.81615e+06	2.49725e+07	2.31347e+07	1.17801e+07	8.9278e+06	2.84466e+07	2.05046e+07	4.74982e+06	5.45428e+06	1.14358e+07	1.84903e+07	8.9995e+07	9.81282e+06	6.49506e+07	1.63236e+07	5.24685e+07	3.42882e+07	2.84191e+07	2.30192e+07	1.45177e+07	3.78362e+07	73.5282	73.9084	2.606	1.38	0.0063956
FALSE	Pseudouridine	C9 H12 N2 O6	Full match	No results	No results	Partial match	No results	Full match		244.069	1.474	0	0	0	2	Other		No matches found	No matches found	Multiple matches found		DDA for preferred ion	3.84673e+07	4.06635e+07	6.65838e+07	8.9839e+07	5.36916e+07	2.13054e+06	3.49555e+06	1.82529e+07	1.63646e+07	5.07012e+07	1.63694e+07	1.49295e+07	2.09726e+07	2.32344e+07	2.51227e+07	5.04316e+06	1.01261e+07	7.41498e+06	5.82408e+06	8.83625e+06	5.69526e+07	1.74864e+07	71.8507	53.2537	0.307	-1.7	0.176398
TRUE			No results	No results	No results	No results	No results	No results		100.015	1.345	0	0	0	0			No matches found	No matches found	No matches found		DDA for preferred ion	1.47008e+07	2.28488e+07	1.5016e+07	8.73509e+06	3.23581e+07	1.81634e+07	1.41233e+07	3.63559e+07	3.47583e+07	4.46775e+07	2.92063e+07	1.3088e+07	3.42091e+07	2.00345e+07	4.7283e+07	4.2407e+07	6.17852e+07	5.7842e+07	8.92005e+07	4.19229e+07	3.09611e+07	6.30911e+07	44.2092	51.2639	2.038	1.03	0.0116698
FALSE			Unused	No results	No results	No results	No results	No results		266.155	11.456	0	0	0	0			No matches found	No matches found	No matches found		DDA for preferred ion	4.43592e+07	5.38239e+07	6.18986e+07	7.48171e+07	4.61758e+07	4.26815e+07	3.38133e+07	4.5011e+07	4.69273e+07	8.90159e+07	2.88081e+07	1.4666e+07	5.1947e+07	4.84673e+07	4.09667e+07	3.36276e+07	4.07513e+07	4.42214e+07	4.56567e+07	4.47142e+07	7.25784e+07	6.04461e+07	21.1775	26.481	0.833	-0.26	0.0591347
TRUE	15(S)-HpETE	C20 H32 O4	Full match	No results	Full match	No results	No results	Full match		336.23	10.703	0	7	0	0		75.4	Multiple matches found	No matches found	Multiple matches found		DDA for preferred ion	1.47165e+07	7.57151e+06	8.89871e+07	4.79862e+07	2.09447e+07	6.37105e+06	5.41757e+06	1.10638e+07	7.8803e+06	3.37966e+07	1.06404e+07	6.44533e+06	6.78811e+06	6.12906e+06	4.7231e+06	7.53872e+06	6.24172e+06	4.32036e+06	6.1644e+06	5.70568e+06	1.89127e+07	9.0295e+06	100.846	24.6377	0.477	-1.07	0.0124259
TRUE			No results	No results	No results	No results	No results	No results		172.109	8.057	0	0	0	0			No matches found	No matches found	No matches found		DDA for preferred ion	5.24472e+07	5.93832e+07	8.82216e+07	6.23932e+07	5.11724e+07	3.69467e+07	2.97507e+07	2.73148e+07	2.53789e+07	3.40461e+07	1.36753e+07	1.35968e+07	1.84225e+07	1.83382e+07	1.38178e+07	1.60218e+07	1.73207e+07	1.08637e+07	1.98056e+07	9.48622e+06	6.18153e+07	2.4488e+07	42.4995	24.5977	0.396	-1.34	2.15788e-05
FALSE			No results	No results	No results	No results	No results	No results		191.935	14.099	0	0	0	0			No matches found	No matches found	No matches found		DDA for preferred ion	8.80487e+07	5.50087e+07	4.12567e+07	5.1748e+07	5.80761e+07	6.07007e+07	6.17022e+07	6.11497e+07	6.51333e+07	6.42392e+07	4.94855e+07	5.06365e+07	5.38415e+07	5.86223e+07	5.89071e+07	6.22787e+07	6.47811e+07	6.86042e+07	7.35444e+07	7.48125e+07	8.29281e+07	9.13926e+07	30.2756	15.5149	1.102	0.14	0.386939
FALSE			Unused	No results	No results	No results	No results	No results		188.046	8.833	0	0	0	0			No matches found	No matches found	No matches found		DDA for preferred ion	7.03236e+07	6.72369e+07	4.83115e+07	6.27728e+07	8.7556e+07	6.91955e+07	7.30637e+07	5.36646e+07	5.82783e+07	5.06683e+07	6.14618e+07	6.86997e+07	6.08397e+07	6.24284e+07	5.95536e+07	5.3125e+07	5.50303e+07	4.80284e+07	4.91063e+07	4.342e+07	9.19663e+07	8.2083e+07	28.3413	20.3227	0.893	-0.16	0.648699
FALSE			Unused	No results	No results	No results	No results	No results		202.045	1.674	0	0	0	0			No matches found	No matches found	No matches found		DDA for preferred ion	8.73095e+07	7.02041e+07	1.66363e+07	2.52686e+07	2.13148e+07	7.09562e+06	6.44129e+06	6.69857e+06	1.40119e+07	1.30838e+07	2.52393e+07	8.62143e+06	3.91015e+07	1.93421e+07	7.49672e+06	6.68269e+06	4.55086e+06	6.08214e+06	2.87088e+06	6.86557e+06	2.08722e+07	1.09384e+07	118.812	89.183	0.524	-0.93	0.167424
FALSE			Unused	No results	No results	No results	No results	No results		656.429	12.326	0	0	0	0			No matches found	No matches found	No matches found		DDA for preferred ion	2.9835e+07	2.44278e+07	2.50053e+07	4.40985e+07	1.91682e+07	5.07902e+07	5.78249e+07	4.01326e+07	1.69231e+07	2.59134e+07	8.62928e+07	8.72959e+07	3.98609e+07	5.90508e+07	6.14048e+07	5.59797e+07	5.7591e+07	5.85373e+07	5.15729e+07	5.67265e+07	4.43961e+07	8.4841e+07	44.2842	28.896	1.911	0.93	0.000336375
FALSE			Unused	No results	No results	No results	No results	No results		523.29	13.082	0	0	0	0			No matches found	No matches found	No matches found		DDA for preferred ion	4.7746e+07	5.3047e+07	1.97753e+07	8.70936e+07	2.16329e+07	4.3029e+06	1.75493e+07	3.98263e+07	3.70437e+07	5.5143e+07	7.56682e+06	5.73041e+06	2.83178e+07	1.91672e+07	2.11065e+07	2.02274e+07	1.03054e+07	2.70958e+07	2.10498e+07	1.5469e+07	5.21312e+07	2.89402e+07	62.1761	44.4434	0.555	-0.85	0.0931316
FALSE			Unused	No results	No results	No results	No results	No results		569.275	12.689	0	0	0	0			No matches found	No matches found	No matches found		DDA for preferred ion	2.68112e+07	8.70698e+07	4.28081e+07	6.09396e+07	3.55119e+07	1.1378e+07	1.32418e+07	7.24239e+06	2.40582e+07	3.56356e+07	2.26294e+07	9.42261e+06	1.12856e+07	1.76581e+07	2.27826e+07	1.51847e+07	1.55028e+07	1.61244e+07	4.13771e+06	5.35179e+06	4.0552e+07	2.2755e+07	79.7569	42.5527	0.561	-0.83	0.0359737
FALSE	GDP-3_6-dideoxy-D-galactose	C16 H25 N5 O14 P2	Not the top hit	No results	No results	Partial match	No results	Full match		573.087	1.491	0	0	0	1	Other		No matches found	No matches found	Single match found		DDA for preferred ion	1.47451e+07	1.18324e+07	2.23648e+07	1.59242e+07	1.82129e+07	5.38591e+07	7.491e+07	8.04126e+07	2.8841e+07	6.62824e+07	3.61667e+07	3.80982e+07	1.82812e+07	2.86813e+07	5.48609e+07	5.153e+07	8.66259e+07	6.32304e+07	4.59043e+07	7.45496e+07	3.57629e+07	7.39756e+07	67.144	40.4188	2.069	1.05	0.0867414
TRUE			Unused	No results	No results	No results	No results	No results		418.236	13.564	0	0	0	0			No matches found	No matches found	No matches found		DDA for preferred ion	2.70836e+07	8.64621e+07	6.06616e+07	4.50184e+07	4.84838e+07	2.12518e+07	1.20546e+07	5.50648e+07	7.60487e+07	6.51351e+07	2.2143e+07	2.14357e+07	2.88731e+07	3.50324e+07	1.74007e+07	1.19283e+07	2.68259e+07	2.06017e+07	1.69277e+07	1.90157e+07	6.65245e+07	2.89781e+07	54.3368	29.226	0.436	-1.2	0.0103117
FALSE	[FA(22:0)]13Z-docosenoicacid	C22 H42 O2	Full match	No results	No results	No results	No results	Full match		338.318	12.022	0	0	0	0			No matches found	No matches found	Single match found		DDA for preferred ion	1.78564e+07	7.92525e+07	5.07927e+07	7.23673e+07	3.78173e+07	8.57374e+07	3.7712e+07	2.268e+07	3.96956e+07	2.75935e+07	6.95832e+07	8.64608e+07	6.98442e+07	4.6586e+07	4.65386e+07	3.00003e+07	4.79355e+07	4.88673e+07	5.13083e+07	3.87217e+07	5.87673e+07	6.96371e+07	55.1723	38.363	1.185	0.24	0.197284
FALSE	1-palmitoylglycerol;MAG(16:0)	C19 H38 O4	Full match	No results	No results	No results	No results	Full match		330.277	13.547	0	0	0	0			No matches found	No matches found	Multiple matches found		DDA for preferred ion	1.94381e+07	8.6178e+07	4.23833e+07	1.82739e+07	2.40019e+07	1.85662e+07	1.15302e+07	5.50742e+07	5.64114e+07	2.82999e+07	1.0881e+07	9.71164e+06	3.80368e+07	2.29958e+07	1.36067e+07	1.1822e+07	2.73799e+07	6.88483e+06	7.14577e+06	1.32933e+07	3.31697e+07	1.89187e+07	75.6469	61.1699	0.57	-0.81	0.0198838
FALSE			Unused	No results	No results	No results	No results	No results		161.983	14.141	0	0	0	0			No matches found	No matches found	No matches found		DDA for preferred ion	4.90457e+07	4.95973e+07	6.63582e+07	5.0703e+07	4.35001e+07	4.71253e+07	7.4067e+07	7.48505e+07	5.27258e+07	5.08906e+07	4.03614e+07	4.97392e+07	6.96828e+07	7.93507e+07	8.2884e+07	5.14603e+07	8.10409e+07	8.5014e+07	8.60969e+07	8.51394e+07	8.05089e+07	1.1405e+08	22.199	22.6702	1.417	0.5	0.0167994
FALSE			Unused	No results	No results	No results	No results	No results		159.985	5.035	0	0	0	0			No matches found	No matches found	No matches found		DDA for preferred ion	1.30466e+06	1.51185e+06	6.09948e+07	7.89013e+07	8.60083e+07	1.08107e+06	3.14083e+06	123936	5.00904e+07	197809	2.95196e+06	2.8175e+07	7.99059e+07	4.26138e+07	2.08635e+06	2.26388e+07	128105	115621	116059	126780	3.57937e+06	3.36811e+06	127.715	143.751	0.941	-0.09	0.601807
FALSE			Unused	No results	No results	No results	No results	No results		231.11	3.296	0	0	0	0			No matches found	No matches found	No matches found		DDA for preferred ion	6.92246e+06	6.50818e+06	8.41903e+07	2.69234e+07	4.23543e+07	9.6377e+06	1.04052e+07	3.95485e+07	4.18485e+07	8.56836e+07	4.51638e+07	2.07271e+07	1.25655e+07	2.76614e+07	3.27121e+07	1.26053e+07	1.05963e+07	1.32998e+07	2.76156e+06	2.19417e+07	4.18055e+07	2.55252e+07	73.9809	56.2743	0.611	-0.71	0.387209
TRUE			Unused	No results	No results	No results	No results	No results		172.013	1.478	0	0	0	0			No matches found	No matches found	No matches found		DDA for preferred ion	1.28926e+07	1.20385e+07	1.51913e+07	8.85503e+06	1.37586e+07	4.17173e+07	2.14018e+07	3.69143e+07	1.22957e+07	1.8081e+07	5.0845e+07	6.26027e+07	1.7968e+07	1.92671e+07	8.55228e+07	7.74343e+07	7.97221e+07	8.31422e+07	2.48901e+07	3.61152e+07	1.966e+07	8.82406e+07	54.7806	53.6325	4.488	2.17	0.000667929
FALSE			Unused	No results	No results	No results	No results	No results		663.164	2.931	0	0	0	0			No matches found	No matches found	No matches found		DDA for other ion	1.18011e+06	1.50349e+06	5.75437e+06	2.72652e+06	1.04023e+07	2.60147e+07	8.55174e+07	6.91703e+07	1.24895e+07	1.33094e+07	9.44773e+06	6.8447e+06	6.45156e+06	1.34545e+07	6.19815e+07	1.9787e+07	4.50335e+06	2.89353e+07	6.5734e+07	2.84158e+07	1.41094e+07	2.59303e+07	135.846	91.4613	1.838	0.88	0.273839
FALSE	(2S_3R)-3-Hydroxybutane-1_2_3-tricarboxylate	C7 H10 O7	Full match	No results	No results	No results	No results	Full match		206.042	1.765	0	0	0	0			No matches found	No matches found	Multiple matches found		DDA for preferred ion	1.85315e+07	2.89373e+07	5.37301e+07	4.76888e+07	3.96888e+07	7.40868e+07	8.54434e+07	7.58917e+07	7.17942e+07	6.65951e+07	3.62607e+07	4.08772e+07	4.73525e+07	3.32413e+07	5.29748e+07	6.61008e+07	6.88875e+07	5.61186e+07	7.2896e+07	7.03296e+07	6.58606e+07	7.92684e+07	40.3758	28.2997	1.204	0.27	0.5702
TRUE	CoA(CoenzymeA)	C21 H36 N7 O16 P3 S	Full match	No results	No results	Partial match	No results	Full match		767.115	3.328	0	0	0	156	Superpathway of mycolyl-arabinogalactan-peptidoglycan complex biosynthesis;Superpathway of CMP-sialic acids biosynthesis;Superpathway of glycolysis, pyruvate dehydrogenase, TCA, and glyoxylate bypass;Superpathway of燦-acetylneuraminate degradation;Superpathway of rifamycin B biosynthesis;Superpathway of cytosolic glycolysis (plants), pyruvate dehydrogenase and TCA cycle;Methanobacterium thermoauto…		No matches found	No matches found	Single match found		DDA for other ion	5.13212e+06	4.69015e+06	1.584e+07	1.22697e+07	1.36968e+07	2.2275e+07	8.51086e+07	4.38975e+07	2.04133e+07	2.8546e+07	3.50927e+07	3.58076e+07	2.88301e+07	3.08528e+07	6.43827e+07	3.59222e+07	5.2706e+07	5.87686e+07	3.82112e+07	6.34915e+07	2.40886e+07	6.18074e+07	103.271	29.4289	2.566	1.36	0.00598539
TRUE			Unused	No results	No results	No results	No results	No results		245.053	1.856	0	0	0	0			No matches found	No matches found	No matches found		DDA for preferred ion	1.20847e+07	9.14328e+06	1.81563e+07	1.54547e+07	1.52499e+07	3.70346e+07	6.67075e+07	5.50977e+07	2.13961e+07	1.78363e+07	2.45439e+07	3.96976e+07	2.33202e+07	2.32403e+07	6.13722e+07	5.60993e+07	8.17932e+07	8.50072e+07	8.35624e+07	8.05318e+07	2.19323e+07	9.0696e+07	75.8107	46.2551	4.135	2.05	0.0044167
TRUE	N-Acetyl-L-methionine	C7 H13 N O3 S	Full match	No results	No results	No results	No results	Full match		191.061	3.249	0	0	0	0			No matches found	No matches found	Single match found		DDA for preferred ion	3.94875e+06	1.41916e+07	1.34109e+07	1.35696e+07	1.15937e+07	2.33701e+07	5.23282e+07	2.94236e+07	1.94582e+07	3.30734e+07	5.08649e+07	6.48743e+07	2.40887e+07	4.29982e+07	7.857e+07	6.13736e+07	4.05335e+07	4.66589e+07	3.05357e+07	8.46863e+07	2.65364e+07	6.60803e+07	68.0713	39.792	2.49	1.32	0.000439533
FALSE			Unused	No results	No results	No results	No results	No results		741.194	1.992	0	0	0	0			No matches found	No matches found	No matches found		DDA for other ion	178960	871830	4.39711e+06	3.54393e+06	2.05389e+06	7.30167e+07	3.35191e+07	4.34554e+07	2.39639e+07	1.411e+07	8.26156e+06	1.76439e+07	4.29937e+06	9.28921e+06	3.64472e+07	2.94702e+07	4.85838e+07	4.38637e+07	8.43651e+07	4.45273e+07	9.71987e+06	5.06876e+07	121.952	74.3186	5.215	2.38	0.0660968
TRUE	Glycerophosphoglycerol	C6 H15 O8 P	Not the top hit	No results	No results	No results	No results	Full match		246.05	1.366	0	0	0	0			No matches found	No matches found	Single match found		DDA for preferred ion	8.42543e+07	7.99631e+07	7.49979e+07	7.68257e+07	7.6834e+07	2.57823e+07	1.33125e+07	2.04503e+07	3.48003e+07	3.18707e+07	1.87061e+07	1.54995e+07	4.32662e+07	2.31583e+07	1.434e+07	1.87619e+07	1.35556e+07	1.54963e+07	1.12576e+07	1.73966e+07	7.22501e+07	2.37689e+07	61.7937	47.1872	0.329	-1.6	0.00731147
TRUE			No results	No results	No results	No results	No results	No results		144.005	1.352	0	0	0	0			No matches found	No matches found	No matches found		DDA for preferred ion	8.22462e+06	1.09903e+07	2.19253e+06	3.60334e+06	2.96089e+06	2.59935e+07	2.45342e+07	3.37678e+07	1.14548e+07	316308	7.92012e+07	8.41695e+07	2.72341e+07	3.40203e+07	3.82869e+07	2.91441e+07	2.59512e+07	4.59561e+06	1.5139e+07	2.25804e+07	1.55774e+07	4.39513e+07	88.36	77.7051	2.821	1.5	0.0161255
TRUE			No results	No results	No results	No results	No results	No results		122.047	3.43	0	0	0	0			No matches found	No matches found	No matches found		DDA for preferred ion	7.60404e+06	9.34448e+06	1.15749e+07	1.36655e+07	1.12853e+07	3.98725e+07	5.53286e+07	4.03091e+07	2.09762e+07	4.61116e+07	2.86797e+07	3.38698e+07	1.98977e+07	3.173e+07	6.95776e+07	5.12887e+07	8.4098e+07	7.64453e+07	4.82439e+07	5.74753e+07	2.4993e+07	7.56496e+07	69.0475	42.2409	3.027	1.6	0.00390692
FALSE			Unused	No results	No results	No results	No results	No results		316.182	8.445	0	0	0	0			No matches found	No matches found	No matches found		DDA for preferred ion	1.30159e+07	8.23686e+06	1.49104e+07	1.40946e+07	3.53703e+07	4.18931e+07	1.58807e+07	1.94216e+07	2.74359e+07	8.47348e+06	1.91549e+07	3.06865e+07	8.4022e+07	4.68177e+07	3.2059e+07	1.58308e+07	1.06108e+07	2.12778e+07	3.27855e+07	2.27291e+07	2.25681e+07	3.88523e+07	59.2151	66.4037	1.722	0.78	0.0703997
TRUE	2-Dehydro-D-gluconate	C6 H10 O7	No results	No results	No results	Partial match	No results	Full match		194.042	1.254	0	0	0	5	Other		No matches found	No matches found	Multiple matches found		DDA for preferred ion	1.60841e+07	1.65424e+07	1.83597e+07	1.59073e+07	2.11766e+07	6.80418e+07	6.24977e+07	5.43843e+07	3.61722e+07	2.77011e+07	8.09716e+07	7.22802e+07	3.25314e+07	5.35147e+07	6.59523e+07	6.49269e+07	7.16793e+07	7.03818e+07	8.38857e+07	6.98202e+07	2.90265e+07	1.018e+08	62.3319	23.755	3.507	1.81	0.000903192
FALSE			Unused	No results	No results	No results	No results	No results		188.008	1.558	0	0	0	0			No matches found	No matches found	No matches found		DDA for preferred ion	2.97643e+07	2.97212e+07	2.83448e+07	3.29647e+07	3.32656e+07	4.4569e+07	3.93202e+07	3.65392e+07	3.41909e+07	1.82057e+07	3.28981e+07	5.40337e+07	4.5448e+07	8.32683e+07	4.79039e+07	3.45667e+07	4.13298e+07	5.43597e+07	4.05964e+07	5.07624e+07	4.80343e+07	6.78517e+07	26.8736	30.6999	1.413	0.5	0.00528614
FALSE			Unused	No results	No results	No results	No results	No results		326.191	12.197	0	0	0	0			No matches found	No matches found	No matches found		DDA for preferred ion	1.86211e+07	2.24405e+07	8.30684e+07	3.19605e+07	5.43119e+07	3.29431e+07	4.05153e+07	4.36683e+07	4.68971e+06	5.27589e+07	1.97345e+07	6.54023e+06	2.08076e+07	4.25753e+07	2.03658e+07	3.07391e+07	4.55105e+07	2.3617e+07	2.29426e+07	3.55285e+07	4.87982e+07	3.43734e+07	50.8473	42.8149	0.704	-0.51	0.501455
FALSE			Unused	No results	No results	No results	No results	No results		614.548	12.722	0	0	0	0			No matches found	No matches found	No matches found		DDA for preferred ion	5.48231e+07	4.63336e+07	4.97958e+07	4.47174e+07	5.04116e+07	5.99084e+07	4.8328e+07	4.16375e+07	4.25567e+07	3.78643e+07	8.26074e+07	4.38456e+07	3.69036e+07	3.21724e+07	3.7693e+07	4.11366e+07	6.3972e+07	5.15307e+07	4.07249e+07	3.36487e+07	6.88972e+07	6.43785e+07	22.9374	28.5249	0.934	-0.1	0.923528
TRUE			Unused	No results	No results	No results	No results	No results		445.04	1.52	0	0	0	0			No matches found	No matches found	No matches found		DDA for preferred ion	1.00769e+07	1.13593e+07	1.51392e+07	1.51861e+07	1.43056e+07	5.77855e+07	8.25114e+07	6.64908e+07	3.61688e+07	3.53791e+07	3.90855e+07	6.23495e+07	1.7524e+07	3.49714e+07	5.07421e+07	6.78751e+07	5.33739e+07	5.73495e+07	6.2305e+07	4.1624e+07	2.79414e+07	7.45353e+07	78.8279	38.5307	2.668	1.42	0.0394643
TRUE			Unused	No results	No results	No results	No results	No results		916.606	11.64	0	0	0	0			No matches found	No matches found	No matches found		DDA for preferred ion	2.47681e+07	2.57443e+07	3.40477e+07	2.16284e+07	1.29381e+07	4.66374e+06	2.96571e+06	4.07571e+06	2.37917e+06	6.27618e+06	2.41533e+07	7.1081e+07	4.42688e+07	3.72875e+07	8.24299e+07	3.31058e+07	2.24262e+07	3.61999e+07	2.70838e+07	3.21013e+07	1.24457e+07	5.30157e+07	85.5312	55.1643	4.26	2.09	0.00133712
FALSE			Unused	No results	No results	No results	No results	No results		402.301	10.019	0	0	0	0			No matches found	No matches found	No matches found		DDA for preferred ion	4.46345e+07	3.85587e+07	3.65826e+07	5.15002e+07	3.58013e+07	3.81022e+07	4.03484e+07	5.49787e+07	3.60303e+07	8.19063e+07	5.57465e+07	4.48993e+07	3.57482e+07	4.28762e+07	4.6729e+07	4.49521e+07	3.96429e+07	5.11659e+07	4.50065e+07	3.94832e+07	6.15607e+07	6.74229e+07	18.3786	14.5084	1.095	0.13	0.344017
TRUE			No results	No results	No results	No results	No results	No results		100.015	1.805	0	0	0	0			No matches found	No matches found	No matches found		DDA for preferred ion	1.00093e+07	9.21066e+06	1.29118e+07	8.55684e+06	9.74419e+06	2.40715e+07	3.68932e+07	2.95142e+07	2.06566e+07	2.24747e+07	4.35306e+07	5.07089e+07	1.34882e+07	2.8799e+07	8.16761e+07	3.1968e+07	5.15053e+07	4.65587e+07	2.41921e+07	4.87263e+07	1.94603e+07	6.09925e+07	55.2899	45.5213	3.134	1.65	0.000753541
FALSE	[FA(18:0)]12R_13S-epoxy-9Z-octadecenoicacid	C18 H32 O3	Full match	No results	No results	No results	No results	Full match		296.235	11.16	0	0	0	0			No matches found	No matches found	Multiple matches found		DDA for preferred ion	4.3667e+07	1.2896e+07	8.1578e+07	2.95796e+07	2.20711e+07	4.75792e+07	1.45239e+07	1.41224e+07	8.41613e+06	4.825e+07	1.10383e+07	1.31038e+07	1.32407e+07	1.34853e+07	6.22287e+06	9.49431e+06	1.09204e+07	1.13363e+07	1.66703e+07	1.84906e+07	3.49523e+07	1.78924e+07	65.8068	28.6887	0.512	-0.97	0.0116653
FALSE			Unused	No results	No results	No results	No results	No results		827.567	12.047	0	0	0	0			No matches found	No matches found	No matches found		DDA for preferred ion	4.13453e+06	3.25554e+07	2.94502e+07	4.53882e+06	7.88518e+06	7.10262e+07	4.935e+07	5.45436e+07	7.08373e+07	7.04423e+07	2.69148e+07	9.4229e+06	1.76771e+07	9.68292e+06	8.14118e+07	948215	6.45624e+07	4.02829e+07	3.45744e+07	1.96471e+07	6.01376e+07	3.04892e+07	70.0094	83.6948	0.507	-0.98	0.651271
TRUE	O-Phosphoethanolamine	C2 H8 N O4 P	No match	No results	Invalid mass	No results	No results	No results		141.018	1.386	0	2	0	0		53.9	No matches found	Multiple matches found	No matches found		DDA for preferred ion	1.57308e+07	1.67301e+07	1.55668e+07	1.21436e+07	1.43601e+07	8.10793e+07	4.78329e+07	4.63892e+07	3.65528e+07	8.33484e+06	6.70843e+07	5.6511e+07	5.45856e+06	4.55022e+07	7.23922e+07	7.17161e+07	7.58881e+07	7.74749e+07	7.42011e+07	7.80308e+07	2.65426e+07	1.06136e+08	77.9052	36.339	3.999	2	0.021642
TRUE			Unused	No results	No results	No results	No results	No results		343.272	11.586	0	0	0	0			No matches found	No matches found	No matches found		DDA for preferred ion	6.00452e+07	5.5724e+07	8.10483e+07	7.02515e+07	6.14231e+07	1.33698e+07	5.48718e+06	2.42405e+07	2.96286e+07	5.73403e+07	2.43877e+07	3.74507e+06	1.30098e+07	9.15808e+06	4.44059e+06	2.49147e+06	1.99613e+06	2.55967e+06	1.45388e+06	4.13332e+06	7.26882e+07	6.06037e+06	56.1775	96.3078	0.083	-3.58	5.41255e-05
FALSE			No results	No results	No results	No results	No results	No results		106.025	1.246	0	0	0	0			No matches found	No matches found	No matches found		DDA for preferred ion	5.16859e+06	8.6936e+06	8.41802e+06	6.63669e+06	8.93369e+06	4.63116e+06	3.51875e+06	7.40617e+06	6.7196e+06	8.09798e+07	4.44965e+06	3.31061e+06	9.54104e+06	2.2944e+07	8.5251e+06	7.33045e+06	1.74699e+07	1.61743e+07	1.92537e+07	1.12196e+07	9.6689e+06	1.4702e+07	136.933	53.6864	1.521	0.6	0.366846
FALSE			No results	No results	No results	No results	No results	No results		160.534	2.141	0	0	0	0			No matches found	No matches found	No matches found		DDA for preferred ion	1.48991e+07	1.33223e+07	1.89801e+07	1.29373e+07	2.06733e+07	1.4316e+07	5.63147e+07	4.33182e+07	4.6714e+07	4.61699e+07	4.11271e+07	2.48346e+07	1.08564e+07	4.1566e+06	6.07512e+07	5.46055e+07	8.07885e+07	7.82941e+07	5.94223e+07	6.4899e+07	2.70553e+07	8.83351e+07	61.0346	54.8881	3.265	1.71	0.216699
FALSE			No results	No results	No results	No results	No results	No results		147.945	14.112	0	0	0	0			No matches found	No matches found	No matches found		DDA for preferred ion	6.19842e+07	5.79608e+07	5.5362e+07	5.62509e+07	6.15571e+07	6.63587e+07	6.7669e+07	6.24019e+07	6.86779e+07	5.83414e+07	4.57569e+07	5.34519e+07	5.38984e+07	5.77111e+07	6.08669e+07	7.86696e+07	7.99517e+07	7.16877e+07	7.94583e+07	7.10446e+07	8.92731e+07	9.69619e+07	18.8336	21.9485	1.086	0.12	0.255996
FALSE			Unused	No results	No results	No results	No results	No results		159.985	5.267	0	0	0	0			No matches found	No matches found	No matches found		DDA for preferred ion	1.86503e+06	673714	6.09948e+07	1.46121e+06	2.14203e+06	3.69591e+07	4.43718e+07	977774	5.89013e+07	194932	2.14472e+06	2.8175e+07	7.99059e+07	4.26138e+07	5.43292e+07	3.70496e+07	1.30969e+06	1.84707e+06	1.89183e+06	1.68196e+06	3.06724e+06	2.6716e+07	125.837	108.675	8.71	3.12	0.425439
FALSE			Unused	No results	No results	No results	No results	No results		166.985	8.252	0	0	0	0			No matches found	No matches found	No matches found		DDA for preferred ion	4.76886e+07	4.11048e+07	2.01042e+07	2.13534e+07	2.70661e+07	5.38968e+07	5.94081e+07	5.72669e+07	3.73815e+07	5.40646e+07	7.95745e+07	7.95548e+07	3.20377e+07	5.03788e+07	5.68378e+07	6.08744e+07	5.12458e+07	7.10152e+07	5.20208e+07	5.96339e+07	6.22472e+07	8.22076e+07	37.5596	29.1397	1.321	0.4	0.0158012
FALSE			Unused	No results	No results	No results	No results	No results		747.52	12.175	0	0	0	0			No matches found	No matches found	No matches found		DDA for preferred ion	6.16335e+06	2.03757e+07	2.23873e+07	1.51443e+07	1.0781e+07	7.92478e+07	3.20541e+07	5.67665e+07	4.86587e+07	7.44331e+07	1.55818e+07	6.11221e+06	1.60777e+07	1.99707e+07	6.23038e+07	3.71835e+06	4.4456e+07	1.49497e+07	2.82874e+07	6.91557e+06	4.05563e+07	2.26545e+07	67.407	84.5369	0.559	-0.84	0.201022
FALSE			No results	No results	No results	No results	No results	No results		132.041	2.122	0	0	0	0			No matches found	No matches found	No matches found		DDA for preferred ion	1.92699e+07	1.6755e+07	1.01343e+07	7.89625e+07	4.7984e+07	6.2898e+07	5.06108e+07	5.15048e+07	3.09828e+07	1.11044e+07	6.12463e+07	2.26705e+07	5.73988e+07	5.34049e+07	4.65236e+07	3.86782e+07	2.3784e+07	4.69109e+07	3.89301e+07	6.52644e+07	5.56197e+07	6.78831e+07	59.8431	27.1105	1.22	0.29	0.148277
FALSE			Unused	No results	No results	No results	No results	No results		244.975	1.638	0	0	0	0			No matches found	No matches found	No matches found		DDA for preferred ion	4.04103e+07	3.16526e+07	5.29895e+07	4.72112e+07	3.91113e+07	3.0019e+07	2.46375e+07	3.44807e+07	1.92649e+07	5.88703e+07	5.77561e+07	2.49026e+07	7.89533e+07	3.66738e+07	1.99878e+07	3.53581e+07	2.05539e+07	3.2817e+07	1.62468e+07	2.84663e+07	5.37958e+07	4.63111e+07	24.8195	52.5384	0.861	-0.22	0.711231
TRUE			Unused	No results	No results	No results	No results	No results		703.554	12.171	0	0	0	0			No matches found	No matches found	No matches found		DDA for preferred ion	7.89243e+07	6.92423e+07	6.06517e+07	6.61345e+07	7.25822e+07	2.1686e+07	965175	2.23449e+07	3.11815e+07	5.28261e+07	2.89808e+07	1.31238e+06	8.87147e+06	7.31109e+06	1.08514e+06	323836	398794	1.10047e+06	426813	392012	6.31709e+07	1.58793e+06	62.6073	167.874	0.025	-5.31	0.000196121
FALSE			No results	No results	No results	No results	No results	No results		160.535	2.207	0	0	0	0			No matches found	No matches found	No matches found		DDA for other ion	1.34241e+07	1.82427e+07	9.22646e+06	9.69712e+06	8.73749e+06	1.40923e+07	2.28776e+07	3.50662e+07	2.54266e+07	5.01185e+07	3.39496e+07	1.00602e+07	8.3567e+06	7.6273e+06	6.20068e+07	1.01612e+07	7.88677e+07	6.36658e+07	5.18466e+07	5.19536e+07	2.5879e+07	5.71828e+07	51.0258	70.9006	2.21	1.14	0.168977
TRUE			Unused	No results	No results	No results	No results	No results		172.013	1.275	0	0	0	0			No matches found	No matches found	No matches found		DDA for preferred ion	5.66959e+06	5.6682e+06	5.99857e+06	4.94158e+06	6.69567e+06	3.24208e+07	4.6632e+07	3.44566e+07	6.16423e+06	9.97674e+06	6.24348e+07	7.06593e+07	9.04353e+06	3.95372e+07	7.34548e+07	6.29212e+07	7.869e+07	6.92028e+07	4.28543e+07	6.81251e+07	9.54507e+06	9.74457e+07	101.912	39.0529	10.209	3.35	0.000217257
FALSE			Unused	No results	No results	No results	No results	No results		321.067	2.068	0	0	0	0			No matches found	No matches found	No matches found		DDA for other ion	2.36303e+06	2.20772e+07	3.01801e+07	3.09141e+07	3.04462e+07	2.58019e+07	3.39091e+07	3.31532e+07	4.98152e+07	4.23407e+07	5.39008e+07	1.63823e+07	2.49168e+07	1.55328e+07	5.12706e+07	4.66659e+07	7.21032e+07	5.13672e+07	5.43218e+07	7.86307e+07	4.04433e+07	7.45686e+07	43.7388	43.4831	1.844	0.88	0.0806797
TRUE			Invalid mass	No results	No results	No results	No results	No results		286.08	1.266	0	0	0	0			No matches found	No matches found	No matches found		DDA for preferred ion	5.69344e+06	5.47629e+06	1.32899e+07	9.07426e+06	5.28871e+06	2.90217e+07	4.48566e+07	4.2374e+07	1.32606e+07	2.97239e+07	4.86857e+07	3.35152e+07	1.56222e+07	1.83452e+07	5.67008e+07	4.07237e+07	7.85644e+07	6.33657e+07	4.57642e+07	6.68647e+07	1.82656e+07	6.78023e+07	78.3601	41.2141	3.712	1.89	0.00168268
TRUE			Unused	No results	No results	No results	No results	No results		590.525	13.523	0	0	0	0			No matches found	No matches found	No matches found		DDA for preferred ion	4.39841e+07	2.26709e+07	6.23405e+07	7.84491e+07	3.46597e+07	1.06583e+07	2.58866e+06	2.87284e+07	7.48556e+06	2.05764e+07	2.12623e+07	3.29236e+06	1.99215e+07	5.14469e+06	2.0759e+07	2.82791e+06	3.51899e+06	3.5924e+06	3.63783e+06	3.67318e+06	3.61715e+07	5.67443e+06	76.2354	90.0576	0.157	-2.67	0.0100245
TRUE			No results	No results	No results	No results	No results	No results		148.072	2.048	0	0	0	0			No matches found	No matches found	No matches found		DDA for preferred ion	3.3106e+07	2.1028e+07	3.13272e+07	2.11611e+07	2.56999e+07	3.81234e+07	1.05851e+07	2.97643e+07	3.49282e+07	7.82134e+07	5.62642e+07	2.88382e+06	1.73939e+07	3.17034e+07	6.05066e+06	2.0439e+06	2.84269e+06	2.6586e+06	6.88977e+06	3.87679e+06	3.74033e+07	7.04818e+06	40.7373	124.891	0.188	-2.41	0.0032973
TRUE			Unused	No results	No results	No results	No results	No results		369.288	11.753	0	0	0	0			No matches found	No matches found	No matches found		DDA for preferred ion	6.91523e+07	6.6214e+07	7.80608e+07	6.46633e+07	6.77347e+07	2.02447e+07	1.13676e+07	3.67025e+07	4.34453e+07	6.7475e+07	3.75022e+07	6.90358e+06	2.12975e+07	1.53784e+07	7.51458e+06	4.477e+06	4.36922e+06	4.94849e+06	3.56493e+06	7.37896e+06	7.55689e+07	1.05205e+07	46.3531	85.3081	0.139	-2.84	4.81104e-05
TRUE	Uridine5'-diphosphate(UDP)	C9 H14 N2 O12 P2	Full match	No results	No results	Partial match	No results	Full match		404.002	2.127	0	0	0	41	Superpathway of mycolyl-arabinogalactan-peptidoglycan complex biosynthesis;Superpathway of CMP-sialic acids biosynthesis;Superpathway of histidine, purine, and pyrimidine biosynthesis;Superpathway of rifamycin B biosynthesis;Superpathway of lipopolysaccharide biosynthesis;Superpathway of anaerobic sucrose degradation;Chitin biosynthesis;Superpathway of (Kdo)2-lipid A biosynthesis;Other		No matches found	No matches found	Single match found		DDA for preferred ion	2.87676e+06	3.34288e+06	1.57418e+07	1.47336e+07	1.89151e+07	3.4716e+07	7.03163e+06	4.66262e+07	3.3497e+07	3.35512e+07	2.94561e+07	1.99407e+07	4.63452e+06	4.6536e+07	4.55956e+07	4.84908e+07	7.8016e+07	6.24624e+07	5.26615e+07	5.0564e+07	2.30955e+07	6.8043e+07	69.8718	47.0482	2.946	1.56	0.0226429
TRUE			Unused	No results	No results	No results	No results	No results		378.093	1.383	0	0	0	0			No matches found	No matches found	No matches found		DDA for preferred ion	7.77397e+07	7.53071e+07	5.18859e+07	4.99469e+07	5.43332e+07	1.13146e+07	1.51386e+07	1.16216e+07	1.31894e+07	1.54157e+07	1.3309e+07	7.58997e+06	3.32026e+07	5.57218e+07	6.87625e+06	1.06311e+07	3.98016e+06	1.02875e+07	4.64072e+06	1.23416e+07	4.27656e+07	1.58884e+07	81.2559	100.491	0.372	-1.43	0.0376521
FALSE			Unused	No results	No results	No results	No results	No results		593.273	11.524	0	0	0	0			No matches found	No matches found	No matches found		DDA for preferred ion	7.00423e+07	7.28944e+07	6.45631e+07	6.97775e+07	6.1838e+07	5.00354e+07	4.11498e+07	5.0544e+07	5.56936e+07	7.77008e+07	5.36849e+07	3.9047e+07	4.74071e+07	3.65124e+07	4.4395e+07	4.7259e+07	4.36943e+07	3.76626e+07	3.90858e+07	4.35372e+07	8.20148e+07	6.30833e+07	23.3923	12.2641	0.769	-0.38	0.00556413
FALSE			No results	No results	No results	No results	No results	No results		144.005	1.565	0	0	0	0			No matches found	No matches found	No matches found		DDA for preferred ion	2.43995e+07	2.90906e+07	3.02985e+06	1.61967e+07	3.2898e+07	6.72915e+06	3.031e+07	2.45635e+07	1.77998e+07	1.37333e+07	2.12536e+07	2.10112e+07	3.94288e+07	2.10379e+07	7.72564e+07	1.5311e+07	1.90869e+07	1.15846e+07	1.47434e+07	2.15535e+07	2.88542e+07	2.83824e+07	57.1594	72.7897	0.984	-0.02	0.24618
TRUE			Unused	No results	No results	No results	No results	No results		234.085	1.414	0	0	0	0			No matches found	No matches found	No matches found		DDA for preferred ion	6.02482e+07	5.07053e+07	4.93001e+07	4.78539e+07	4.56905e+07	1.791e+07	7.06035e+06	1.89042e+07	2.59978e+07	6.033e+07	1.49704e+07	4.44897e+06	7.72421e+07	3.77595e+07	5.10538e+06	4.77675e+06	4.2996e+06	4.77888e+06	5.71969e+06	4.41845e+06	6.00433e+07	7.93815e+06	52.8586	146.274	0.132	-2.92	0.00583954
FALSE			No results	No results	No results	No results	No results	No results		88.0147	1.38	0	0	0	0			No matches found	No matches found	No matches found		DDA for preferred ion	4.88581e+07	1.66114e+07	2.3621e+07	2.66314e+07	7.69407e+07	3.48549e+06	1.5352e+07	3.99506e+07	5.51487e+07	1.19751e+07	1.12205e+07	1.95225e+07	2.77579e+07	4.49709e+07	5.90062e+06	1.86536e+07	1.37105e+07	1.71495e+07	2.61933e+07	4.28916e+07	3.15437e+07	3.2929e+07	76.9601	53.9385	1.044	0.06	0.741695
TRUE			Unused	No results	No results	No results	No results	No results		273.007	1.73	0	0	0	0			No matches found	No matches found	No matches found		DDA for preferred ion	1.59102e+07	1.88966e+07	2.08337e+07	2.31856e+07	1.9655e+07	3.26549e+07	7.69039e+07	6.38802e+07	2.83269e+07	2.71893e+07	6.77354e+07	5.80076e+07	5.71124e+07	5.99519e+07	3.35018e+07	4.02372e+07	4.61813e+07	5.15581e+07	2.55979e+07	5.50048e+07	3.0382e+07	7.55284e+07	65.5902	26.3492	2.486	1.31	0.00735926
FALSE			Unused	No results	No results	No results	No results	No results		284.143	13.565	0	0	0	0			No matches found	No matches found	No matches found		DDA for preferred ion	7.17457e+07	5.89058e+07	7.68805e+07	7.07485e+07	5.39616e+06	3.37036e+06	6.49151e+06	3.97673e+06	4.67736e+06	7.85975e+06	2.69171e+07	5.31384e+06	1.64079e+07	1.49345e+07	1.0894e+07	8.64084e+06	5.76713e+06	3.40806e+06	1.22121e+07	5.53047e+06	8.78405e+06	1.5012e+07	109.826	56.4755	1.709	0.77	0.448353
FALSE	[FA(24:0)]15Z-tetracosenoicacid	C24 H46 O2	Full match	No results	No results	No results	No results	Full match		366.349	13.998	0	0	0	0			No matches found	No matches found	Single match found		DDA for preferred ion	9.38811e+06	4.72785e+07	2.59661e+07	4.56753e+07	1.68129e+07	4.63751e+07	589373	1.73622e+07	1.84899e+07	1.8686e+07	2.3517e+07	7.68526e+07	3.98532e+07	1.84715e+07	2.25993e+07	9.70012e+06	1.50695e+07	1.79621e+07	3.5426e+07	1.61876e+07	2.62868e+07	2.79871e+07	71.4105	85.5444	1.065	0.09	0.367356
FALSE			Unused	No results	No results	No results	No results	No results		166.047	1.434	0	0	0	0			No matches found	No matches found	No matches found		DDA for preferred ion	3.81516e+07	5.06342e+07	3.08776e+07	3.26995e+07	5.53093e+07	3.95325e+07	4.63403e+07	4.36213e+07	5.25457e+07	6.56978e+07	4.61309e+07	4.45033e+07	7.62298e+07	2.28517e+07	4.78323e+07	4.4155e+07	6.32908e+07	5.78885e+07	4.57562e+07	4.58152e+07	6.41916e+07	7.10435e+07	25.2574	28.5938	1.107	0.15	0.314717
FALSE			Unused	No results	No results	No results	No results	No results		352.259	13.621	0	0	0	0			No matches found	No matches found	No matches found		DDA for preferred ion	6.74725e+07	6.67801e+07	2.89264e+07	1.52628e+07	5.09229e+07	2.4561e+07	4.085e+07	4.97372e+07	4.60657e+07	2.0362e+07	7.58073e+07	7.0758e+07	3.50682e+07	4.04247e+07	5.59685e+07	3.67376e+07	5.90279e+07	2.32228e+07	6.97877e+07	3.9992e+07	6.12181e+07	7.08062e+07	55.413	37.8568	1.157	0.21	0.184393
TRUE			Unused	No results	No results	No results	No results	No results		358.287	13.157	0	0	0	0			No matches found	No matches found	No matches found		DDA for preferred ion	7.06179e+07	7.09901e+07	7.40682e+07	7.57765e+07	7.07542e+07	1.81748e+07	6.6389e+06	2.76869e+07	3.19383e+07	5.54027e+07	3.28592e+07	6.53174e+06	2.9194e+07	1.80238e+07	7.05606e+06	4.80298e+06	7.10516e+06	6.15124e+06	7.59724e+06	6.87086e+06	7.25903e+07	1.07794e+07	56.7012	76.0478	0.148	-2.75	0.000733435
FALSE	Orthophosphate	H3 O4 P	No results	No results	No results	Partial match	No results	Full match		97.9764	1.561	0	0	0	156	Superpathway of mycolyl-arabinogalactan-peptidoglycan complex biosynthesis;Superpathway of CMP-sialic acids biosynthesis;Superpathway of glycolysis, pyruvate dehydrogenase, TCA, and glyoxylate bypass;Superpathway of histidine, purine, and pyrimidine biosynthesis;Superpathway of燦-acetylneuraminate degradation;Superpathway of rifamycin B biosynthesis;Superpathway of purine nucleotide salvage;Superp…		No matches found	No matches found	Single match found		DDA for other ion	2.71932e+07	3.37551e+07	3.89321e+07	3.07951e+07	4.46649e+07	3.55049e+07	4.95565e+07	4.63911e+07	4.94932e+07	3.08665e+07	3.22778e+07	6.37216e+07	5.15887e+07	6.84685e+07	5.70659e+07	5.02976e+07	4.58874e+07	6.00543e+07	7.56062e+07	4.9833e+07	5.16409e+07	8.27925e+07	27.1095	27.0104	1.603	0.68	0.00413337
FALSE			No results	No results	No results	No results	No results	No results		109.026	1.975	0	0	0	0			No matches found	No matches found	No matches found		DDA for preferred ion	3.53669e+07	3.88949e+07	6.12481e+07	5.7369e+07	4.96255e+07	4.27937e+07	4.90696e+07	5.17758e+07	3.83761e+07	7.5165e+07	6.94356e+07	5.06212e+07	5.13587e+07	4.88012e+07	6.10583e+07	5.05274e+07	6.025e+07	6.36755e+07	6.64222e+07	5.84125e+07	6.74921e+07	8.6434e+07	10.7785	10.1581	1.281	0.36	8.38502e-05
TRUE			Unused	No results	No results	No results	No results	No results		245.051	1.861	0	0	0	0			No matches found	No matches found	No matches found		DDA for other ion	6.22038e+06	7.07482e+06	8.64223e+06	1.31489e+07	1.06819e+07	3.71248e+07	4.77927e+07	3.8858e+07	2.4021e+07	1.91666e+07	2.04397e+07	4.59937e+07	1.25593e+07	1.70314e+07	4.58609e+07	4.89975e+07	4.98841e+07	5.80093e+07	7.51099e+07	6.61967e+07	1.80895e+07	7.58014e+07	73.6101	48.8453	4.19	2.07	0.00927658
FALSE			No results	No results	No results	No results	No results	No results		118.935	1.794	0	0	0	0			No matches found	No matches found	No matches found		DDA for preferred ion	7.34466e+07	6.66622e+07	6.48914e+07	1.57142e+07	4.66908e+07	4.98196e+07	5.3735e+07	6.10427e+07	2.80977e+07	7.50802e+07	1.17562e+07	5.48713e+07	7.00217e+07	1.80254e+07	3.63093e+07	5.1951e+07	3.50312e+07	3.94859e+07	2.76744e+07	3.22687e+07	7.51834e+07	5.10941e+07	38.7747	51.531	0.68	-0.56	0.239351
FALSE	1-Deoxy-D-altro-heptulose7-phosphate	C7 H15 O9 P	Full match	No results	No results	No results	No results	Full match		274.045	1.744	0	0	0	0			No matches found	No matches found	Single match found		DDA for preferred ion	1.7286e+07	1.9447e+07	1.70683e+07	1.8594e+07	3.12916e+07	4.84821e+07	7.50774e+07	4.98768e+07	5.26742e+07	2.80201e+07	2.09477e+07	1.95944e+07	4.05622e+07	4.68607e+07	5.92906e+07	6.15007e+07	6.07854e+07	6.32636e+07	7.48372e+07	4.8562e+07	3.82558e+07	7.63517e+07	60.0966	37.8017	1.996	1	0.0698006
FALSE			Unused	No results	No results	No results	No results	No results		249.967	13.796	0	0	0	0			No matches found	No matches found	No matches found		DDA for preferred ion	3.2755e+07	3.4909e+07	3.81714e+07	7.50666e+07	4.31612e+07	3.85839e+07	2.69619e+07	3.16343e+07	4.09661e+07	2.78133e+07	3.38606e+07	1.97594e+07	2.75256e+07	2.57291e+07	2.24891e+07	1.90601e+07	2.11723e+07	1.78406e+07	2.63505e+07	2.07631e+07	5.31666e+07	3.40119e+07	34.8479	15.8966	0.64	-0.64	0.00401559
TRUE	10(S),17(S)-DiHDoHE	C22 H32 O4	Not the top hit	No results	Full match	No results	No results	No results		360.23	10.699	0	3	0	0		69.8	Multiple matches found	No matches found	No matches found		DDA for preferred ion	1.5842e+07	2.79483e+07	7.47593e+07	6.55001e+07	1.48087e+07	2.38755e+06	984366	5.17671e+06	4.15379e+06	4.94168e+07	2.92479e+06	651761	3.72839e+06	2.12318e+06	977638	675541	905127	678809	1.35958e+06	821176	2.36272e+07	1.34872e+06	99.0066	69.4896	0.057	-4.13	0.000616348
FALSE			Unused	No results	No results	No results	No results	No results		228.003	1.346	0	0	0	0			No matches found	No matches found	No matches found		DDA for preferred ion	1.04299e+07	5.3677e+06	7.86302e+06	3.94667e+06	7.56779e+06	2.10473e+07	2.19559e+07	1.95375e+07	8.5174e+06	792629	5.18892e+07	7.47037e+07	1.39195e+07	1.96005e+07	1.77654e+07	1.48067e+07	1.1467e+07	9.86477e+06	1.13293e+07	6.51438e+06	1.19821e+07	2.23903e+07	69.2185	107.187	1.869	0.9	0.0554927
FALSE			No results	No results	No results	No results	No results	No results		139.062	3.651	0	0	0	0			No matches found	No matches found	No matches found		DDA for preferred ion	1.82629e+07	1.86245e+07	3.36251e+07	3.05006e+07	1.33564e+07	1.81755e+07	1.73394e+07	1.65399e+07	2.56444e+07	7.44421e+07	2.46003e+07	1.08456e+07	1.86301e+07	1.80956e+07	1.25853e+07	1.62674e+07	2.45361e+07	2.05581e+07	8.94946e+06	2.26653e+07	3.0165e+07	2.70373e+07	46.6293	26.1656	0.896	-0.16	0.135717
TRUE			Unused	No results	No results	No results	No results	No results		282.058	1.437	0	0	0	0			No matches found	No matches found	No matches found		DDA for preferred ion	4.55762e+06	1.11902e+06	7.5851e+06	4.60654e+06	6.05405e+06	3.74031e+07	3.66393e+07	2.70263e+07	1.47844e+07	1.64932e+06	6.27363e+07	7.42952e+07	1.6924e+07	3.41446e+07	2.2605e+07	3.44659e+07	1.28439e+07	2.91025e+07	9.52574e+06	2.25071e+07	8.9355e+06	3.75872e+07	101.959	74.1332	4.207	2.07	0.0132281
FALSE			Unused	No results	No results	No results	No results	No results		316.144	10.543	0	0	0	0			No matches found	No matches found	No matches found		DDA for preferred ion	6.94027e+06	1.16046e+07	3.69146e+07	7.18092e+07	1.29514e+07	4.67817e+07	6.49793e+07	7.17156e+07	1.38142e+06	5.28912e+07	3.94868e+07	1.4161e+07	4.29888e+07	3.9747e+07	5.27551e+07	5.16877e+07	5.41291e+07	7.4011e+07	5.96954e+07	4.96214e+07	4.88177e+07	7.23545e+07	72.8188	32.9203	1.482	0.57	0.0991223
TRUE			No results	No results	No results	No results	No results	No results		109.044	1.918	0	0	0	0			No matches found	No matches found	No matches found		DDA for preferred ion	8.14017e+06	9.02303e+06	1.11e+07	1.18714e+07	1.21157e+07	3.51877e+07	5.20187e+07	4.59398e+07	2.77256e+07	2.16947e+07	3.53569e+07	5.22031e+07	2.08883e+07	1.63402e+07	5.42964e+07	5.51184e+07	7.39686e+07	6.41112e+07	5.40345e+07	6.87502e+07	1.95299e+07	8.58622e+07	70.8907	40.1173	4.396	2.14	0.00316965
FALSE			No results	No results	No results	No results	No results	No results		147.945	4.94	0	0	0	0			No matches found	No matches found	No matches found		DDA for preferred ion	1.61553e+06	3.53962e+06	1.26125e+07	6.27716e+07	7.36799e+07	156323	261182	300887	4.64516e+06	421392	95763.3	6.02861e+07	137948	6.81439e+07	237238	395907	371013	51681.7	344450	349722	4.20868e+06	498332	175.305	207.509	0.118	-3.08	0.257017
TRUE			Unused	No results	No results	No results	No results	No results		326.224	11.851	0	0	0	0			No matches found	No matches found	No matches found		DDA for preferred ion	4.21059e+07	4.37731e+07	6.72337e+07	7.34579e+07	6.4277e+07	1.80881e+07	6.67371e+06	2.15738e+07	2.45415e+07	5.32239e+07	2.23394e+07	5.79136e+06	8.94227e+06	1.05739e+07	5.81061e+06	4.40917e+06	4.99191e+06	4.98361e+06	5.82492e+06	6.10303e+06	6.12032e+07	8.55742e+06	53.7446	56.7285	0.14	-2.84	5.34682e-05
TRUE	Glutathione	C10 H17 N3 O6 S	Full match	No results	No results	Full match	No results	Full match		307.083	2.06	0	0	0	8	Other		No matches found	No matches found	Single match found		DDA for preferred ion	1.24699e+06	1.73659e+06	8.0006e+06	1.16488e+07	5.15909e+06	3.08274e+07	1.98879e+07	2.77022e+07	2.84906e+07	3.1069e+07	1.96268e+07	1.02635e+07	5.61854e+06	1.80746e+07	5.47039e+07	5.20606e+07	3.76037e+07	6.39913e+07	7.30579e+07	2.93633e+07	2.24074e+07	4.68896e+07	74.0949	66.2131	2.093	1.07	0.0290134
TRUE			No results	No results	No results	No results	No results	No results		153.542	2.029	0	0	0	0			No matches found	No matches found	No matches found		DDA for other ion	1.85045e+06	370833	6.16987e+06	5.73152e+06	4.4112e+06	2.55935e+07	1.12099e+07	2.09458e+07	2.84906e+07	3.1069e+07	1.96268e+07	2.63716e+06	5.04216e+06	1.27116e+07	4.25025e+07	3.96352e+07	3.76037e+07	6.39913e+07	7.30579e+07	2.93633e+07	1.21217e+07	4.68896e+07	85.5971	74.1876	3.868	1.95	0.0459618
FALSE	(R)-10-Hydroxystearate	C18 H36 O3	Full match	No results	No results	No results	No results	Full match		300.266	11.377	0	0	0	0			No matches found	No matches found	Multiple matches found		DDA for preferred ion	5.14981e+07	4.43284e+07	2.64323e+07	3.05222e+07	3.4739e+07	5.05647e+07	2.29784e+07	3.03409e+07	2.12902e+07	7.28355e+07	3.07513e+07	3.98495e+07	2.65236e+07	3.84482e+07	2.06505e+07	1.65976e+07	2.13191e+07	1.96514e+07	3.48594e+07	2.97742e+07	4.46404e+07	3.87425e+07	38.3455	34.5607	0.868	-0.2	0.178544
FALSE			Unused	No results	No results	No results	No results	No results		321.893	14.389	0	0	0	0			No matches found	No matches found	No matches found		DDA for preferred ion	2.31549e+07	1.77781e+07	2.55176e+07	2.29783e+07	2.83458e+07	7.27409e+07	2.34714e+07	2.38122e+07	2.44775e+07	3.11536e+07	3.15398e+07	3.31475e+07	2.44108e+07	2.18208e+07	2.36766e+07	2.18841e+07	2.79976e+07	3.35936e+07	3.11618e+07	3.26102e+07	3.31281e+07	3.97077e+07	52.7321	20.3732	1.199	0.26	0.464061
FALSE			No results	No results	No results	No results	No results	No results		173.032	1.42	0	0	0	0			No matches found	No matches found	No matches found		DDA for preferred ion	3.62235e+07	7.26136e+07	2.7315e+07	3.61026e+07	3.6412e+07	1.38927e+07	1.19577e+07	2.34313e+07	2.54072e+07	3.95734e+07	2.31185e+07	9.66961e+06	2.10297e+07	1.985e+07	1.26638e+07	1.32954e+07	1.63833e+07	1.81298e+07	2.12857e+07	1.69405e+07	3.93513e+07	2.49039e+07	63.5905	20.0474	0.633	-0.66	0.0293417
FALSE			Unused	No results	No results	No results	No results	No results		226.131	8.751	0	0	0	0			No matches found	No matches found	No matches found		DDA for preferred ion	2.57219e+06	1.27711e+07	4.9212e+06	4.48475e+06	2.87605e+06	7.3877e+06	6.39186e+06	2.89373e+06	3.06157e+06	4.00859e+07	7.25121e+07	7.48451e+06	8.0875e+06	6.03426e+07	1.03553e+07	2.74877e+06	5.7546e+06	7.72933e+06	1.99039e+06	6.43081e+06	5.88373e+06	1.15485e+07	105.375	132.649	1.963	0.97	0.215693
FALSE			Unused	No results	No results	No results	No results	No results		569.275	14.266	0	0	0	0			No matches found	No matches found	No matches found		DDA for preferred ion	7.23613e+07	5.37852e+07	4.82325e+07	4.56023e+07	3.49036e+07	1.91952e+06	2.29663e+07	1.3535e+07	2.09236e+07	3.45884e+07	5.61867e+07	1.87686e+07	1.98043e+07	4.34518e+07	2.70167e+07	2.73876e+07	2.58234e+07	1.32286e+07	1.41758e+07	2.10958e+07	4.23073e+07	3.51594e+07	68.9549	43.3101	0.831	-0.27	0.980034
TRUE			Unused	No results	No results	No results	No results	No results		360.096	8.851	0	0	0	0			No matches found	No matches found	No matches found		DDA for preferred ion	1.90392e+07	1.83047e+07	1.75902e+07	2.29014e+07	2.13806e+07	3.98626e+07	6.26708e+07	3.09068e+07	2.70243e+07	3.64521e+07	5.45556e+07	5.07243e+07	7.23451e+07	4.5973e+07	6.20369e+07	5.23698e+07	7.15468e+07	6.07222e+07	5.45275e+07	6.3879e+07	3.38674e+07	8.83312e+07	50.6894	14.432	2.608	1.38	6.94691e-05
TRUE			Unused	No results	No results	No results	No results	No results		590.524	13.543	0	0	0	0			No matches found	No matches found	No matches found		DDA for preferred ion	4.39841e+07	2.30625e+07	1.68964e+07	4.24508e+07	6.78724e+07	3.63237e+07	1.04768e+07	2.87284e+07	7.22624e+07	4.01806e+07	4.20794e+07	1.71741e+07	3.96993e+07	5.18647e+06	2.0759e+07	1.20879e+07	9.83137e+06	1.33382e+06	8.80858e+06	1.75812e+07	4.48096e+07	2.20931e+07	58.8555	73.0455	0.493	-1.02	0.0264007
FALSE			Unused	No results	No results	No results	No results	No results		438.205	12.24	0	0	0	0			No matches found	No matches found	No matches found		DDA for preferred ion	6.49158e+07	4.85556e+07	4.38739e+07	6.29749e+07	5.22408e+07	3.11949e+07	3.51263e+07	4.04773e+07	7.20508e+07	4.68544e+07	3.34376e+07	1.86461e+07	3.07292e+07	3.26457e+07	1.74877e+07	3.93622e+07	3.92552e+07	3.24874e+07	4.02182e+07	3.03697e+07	6.40274e+07	4.57378e+07	35.5606	25.7135	0.714	-0.49	0.0129495
TRUE			Unused	No results	No results	No results	No results	No results		416.22	12.848	0	0	0	0			No matches found	No matches found	No matches found		DDA for preferred ion	5.64423e+07	7.08124e+07	6.03883e+07	4.0597e+07	3.95415e+07	3.49337e+07	1.38823e+07	3.07547e+07	6.74047e+07	7.18307e+07	4.84029e+07	1.10619e+07	3.42552e+07	2.35626e+07	1.74838e+07	1.16241e+07	1.47313e+07	1.42849e+07	1.67252e+07	1.67987e+07	6.42522e+07	2.40714e+07	44.59	48.0289	0.375	-1.42	0.00144218
FALSE			No results	No results	No results	No results	No results	No results		614.167	2.076	0	0	0	0			No matches found	No matches found	No matches found		DDA for other ion	1.79976e+06	2.42052e+06	4.24739e+06	5.54635e+06	5.61743e+06	2.30577e+07	1.43966e+07	2.18778e+07	2.06173e+07	2.20764e+07	2.96179e+06	3.83671e+06	3.52207e+06	1.28156e+07	4.21168e+07	3.77944e+07	5.7956e+07	5.50997e+07	7.15764e+07	3.72405e+07	1.4791e+07	5.61276e+07	73.1165	77.763	3.795	1.92	0.0917021
TRUE			Unused	No results	No results	No results	No results	No results		763.515	13.634	0	0	0	0			No matches found	No matches found	No matches found		DDA for preferred ion	2.44229e+07	1.26482e+07	487712	1.64337e+07	7.13015e+07	2.63858e+07	1.07298e+07	3.95199e+06	9.68904e+06	1.39224e+07	5.16475e+06	9.92758e+06	657119	8.46378e+06	137981	511510	5.40493e+06	519160	2.85828e+07	3.52274e+06	1.83199e+07	5.68017e+06	107.476	137.823	0.31	-1.69	0.0493313
FALSE			Unused	No results	No results	No results	No results	No results		208.021	1.71	0	0	0	0			No matches found	No matches found	No matches found		DDA for preferred ion	5.62806e+06	1.48851e+07	1.86271e+07	1.58549e+07	1.01552e+07	3.03908e+07	3.407e+07	3.71628e+07	1.89576e+07	2.63189e+07	2.33092e+07	2.72496e+07	9.92589e+06	1.61375e+07	3.30637e+07	2.78018e+07	7.10828e+07	3.78753e+07	6.58798e+07	4.79512e+07	2.52768e+07	4.83873e+07	47.6515	54.6567	1.914	0.94	0.0349885
FALSE			Unused	No results	No results	No results	No results	No results		172.013	1.242	0	0	0	0			No matches found	No matches found	No matches found		DDA for preferred ion	4.84851e+06	5.6682e+06	5.55845e+06	4.25996e+06	6.29734e+06	647984	4.6632e+07	3.44566e+07	5.81789e+06	7.65702e+06	141368	7.06593e+07	1.00188e+07	3.95372e+07	452988	6.29212e+07	176449	379137	4.28543e+07	6.81251e+07	8.46321e+06	3.55241e+07	129.736	106.963	4.197	2.07	0.882636
FALSE	sn-glycero-3-Phosphoethanolamine	C5 H14 N O6 P	Not the top hit	No results	No results	No results	No results	Full match		215.055	1.396	0	0	0	0			No matches found	No matches found	Single match found		DDA for preferred ion	6.00179e+07	5.33348e+07	5.85511e+07	5.59737e+07	5.29816e+07	4.69446e+07	6.43847e+07	5.38619e+07	4.54777e+07	4.10511e+07	4.94438e+07	6.75137e+07	6.32776e+07	5.49925e+07	6.7016e+07	5.12387e+07	7.0273e+07	6.8459e+07	5.22826e+07	6.29951e+07	7.16948e+07	8.96393e+07	22.6394	17.772	1.25	0.32	0.0515094
FALSE	Xanthoxin;Methoxsalen	C15 H22 O3	Full match	No results	No results	Partial match	No results	Full match		250.156	11.362	0	0	0	1	Other		No matches found	No matches found	Single match found		DDA for preferred ion	1.9452e+06	1.918e+06	3.01594e+06	4.06329e+06	3.98865e+06	1.3326e+06	1.38211e+06	1.61903e+06	1.28685e+06	3.47675e+06	7.01511e+07	5.18554e+06	1.61714e+06	2.00408e+06	1.0859e+06	1.17344e+06	1.03872e+06	1.31871e+06	1.70697e+06	2.6235e+06	3.15941e+06	2.45663e+06	42.552	233.421	0.778	-0.36	0.627601
FALSE			Unused	No results	No results	No results	No results	No results		438.032	2.126	0	0	0	0			No matches found	No matches found	No matches found		DDA for preferred ion	1.32727e+06	2.44869e+06	1.04177e+07	9.02081e+06	8.9669e+06	6.28808e+07	5.9535e+07	5.94775e+07	2.50582e+07	2.21329e+07	9.48267e+06	2.36889e+07	1.33869e+07	2.56775e+07	5.38892e+07	5.95048e+07	6.99464e+07	6.21538e+07	4.85635e+07	5.58718e+07	1.74924e+07	7.47833e+07	97.96	51.6927	4.275	2.1	0.0536753
FALSE			Unused	No results	No results	No results	No results	No results		827.567	12.393	0	0	0	0			No matches found	No matches found	No matches found		DDA for preferred ion	3.26198e+06	3.65167e+07	4.31987e+06	3.64043e+06	2.87643e+07	2.78614e+07	2.10595e+07	1.73958e+07	2.79368e+07	1.24238e+07	3.02394e+07	5.1479e+07	6.9512e+07	3.82491e+07	1.40681e+07	1.2778e+06	2.10234e+07	4.40751e+07	2.38643e+07	3.46609e+07	2.64752e+07	4.29294e+07	73.31	63.5254	1.621	0.7	0.186332
FALSE			No results	No results	No results	No results	No results	No results		152.534	2.064	0	0	0	0			No matches found	No matches found	No matches found		DDA for other ion	2.41157e+06	2.55531e+06	9.86729e+06	1.67214e+07	1.15091e+07	2.8474e+07	2.72052e+07	3.57755e+07	2.70396e+07	4.67171e+07	2.68125e+07	8.4169e+06	1.37209e+07	1.61229e+07	3.28345e+07	2.9914e+07	6.92894e+07	5.6615e+07	5.68853e+07	4.37917e+07	3.01947e+07	4.84408e+07	63.396	57.2061	1.604	0.68	0.0493477
FALSE			Unused	No results	No results	No results	No results	No results		305.068	2.089	0	0	0	0			No matches found	No matches found	No matches found		DDA for preferred ion	9.4168e+06	1.22348e+06	9.86729e+06	1.41046e+07	1.15091e+07	2.8474e+07	2.72052e+07	2.71754e+07	2.36942e+07	4.19187e+07	6.71802e+06	9.74974e+06	1.37209e+07	9.43031e+06	2.3625e+07	2.50261e+07	6.92894e+07	4.39166e+07	5.0334e+07	2.83725e+07	2.58827e+07	3.66408e+07	55.8189	71.6918	1.416	0.5	0.235396
FALSE			Unused	No results	No results	No results	No results	No results		280.046	1.548	0	0	0	0			No matches found	No matches found	No matches found		DDA for preferred ion	5.56278e+07	6.91258e+07	2.59324e+07	2.87579e+07	1.91811e+07	1.66501e+07	2.38229e+07	1.42193e+06	1.02692e+07	563389	9.00692e+06	2.12326e+07	2.42174e+07	2.40441e+07	2.74351e+07	2.485e+07	1.86878e+07	2.11756e+07	1.3725e+07	2.98127e+07	2.94621e+07	3.48444e+07	97.0248	30.7926	1.183	0.24	0.3825
FALSE			Unused	No results	No results	No results	No results	No results		312.176	11.85	0	0	0	0			No matches found	No matches found	No matches found		DDA for preferred ion	2.47097e+07	3.03213e+07	6.88567e+07	2.83203e+07	3.84838e+07	3.83936e+07	3.11703e+07	1.56556e+07	3.13433e+07	3.35932e+07	2.62194e+07	1.28198e+07	2.53484e+07	1.95824e+07	2.74825e+07	3.50648e+07	3.01983e+07	3.02172e+07	3.74066e+07	2.07015e+07	4.7444e+07	3.83968e+07	35.9894	29.7271	0.809	-0.31	0.325117
TRUE			No results	No results	No results	No results	No results	No results		122.527	1.853	0	0	0	0			No matches found	No matches found	No matches found		DDA for other ion	5.70746e+06	7.25108e+06	1.11536e+07	1.36914e+07	1.17738e+07	3.06189e+07	6.00268e+07	4.73023e+07	1.77492e+07	1.2628e+07	1.72901e+07	3.13523e+07	2.12483e+07	2.28841e+07	5.03575e+07	4.7988e+07	6.88316e+07	6.84746e+07	6.36197e+07	6.70352e+07	1.72947e+07	7.60338e+07	87.5718	44.6274	4.396	2.14	0.0044257
TRUE			No results	No results	No results	No results	No results	No results		138.047	1.26	0	0	0	0			No matches found	No matches found	No matches found		DDA for preferred ion	3.94263e+06	4.40238e+06	8.58534e+06	7.7949e+06	6.00042e+06	3.6724e+07	4.12356e+07	3.98072e+07	2.80951e+07	2.22732e+07	3.21941e+07	2.63156e+07	1.94205e+07	2.93503e+07	3.68474e+07	3.81654e+07	4.3733e+07	4.49281e+07	6.87037e+07	5.48517e+07	1.63397e+07	5.76513e+07	80.4878	36.2513	3.528	1.82	0.00517902
TRUE			Unused	No results	No results	No results	No results	No results		276.093	1.259	0	0	0	0			No matches found	No matches found	No matches found		DDA for other ion	4.04849e+06	4.40406e+06	8.39568e+06	7.77008e+06	6.09962e+06	3.68304e+07	3.81118e+07	3.89408e+07	2.79501e+07	2.29267e+07	3.26028e+07	2.62517e+07	1.9646e+07	2.9042e+07	3.68987e+07	3.72107e+07	4.98392e+07	4.45368e+07	6.86705e+07	5.12923e+07	1.65516e+07	5.74032e+07	78.4503	35.8955	3.468	1.79	0.00436484
FALSE			Unused	No results	No results	No results	No results	No results		166.047	1.768	0	0	0	0			No matches found	No matches found	No matches found		DDA for preferred ion	1.91254e+07	2.04428e+07	2.96729e+07	2.01234e+07	3.3175e+07	2.26153e+07	2.82435e+07	3.84155e+07	2.54146e+07	6.84756e+07	3.69507e+07	4.65158e+07	3.08145e+07	3.02741e+07	3.23796e+07	3.52063e+07	3.19999e+07	3.3689e+07	5.84829e+07	4.39038e+07	3.75535e+07	4.80042e+07	30.3602	28.7647	1.278	0.35	0.0101814
TRUE			Unused	No results	No results	No results	No results	No results		393.288	11.731	0	0	0	0			No matches found	No matches found	No matches found		DDA for preferred ion	4.54586e+07	4.32542e+07	6.84473e+07	5.58576e+07	5.49523e+07	1.50282e+07	7.71425e+06	2.40532e+07	2.62779e+07	4.68847e+07	2.26943e+07	5.79485e+06	9.29755e+06	7.53999e+06	8.41093e+06	5.5112e+06	7.79599e+06	7.51609e+06	9.04763e+06	8.10222e+06	5.86539e+07	1.11095e+07	49.7937	42.6482	0.189	-2.4	0.0001102
FALSE			Unused	No results	No results	No results	No results	No results		323.121	1.429	0	0	0	0			No matches found	No matches found	No matches found		DDA for preferred ion	2.97117e+07	2.45868e+07	2.31221e+07	2.3655e+07	2.47658e+07	4.08042e+07	6.3371e+07	5.74998e+07	3.4085e+07	3.81004e+07	5.39212e+07	6.83741e+07	4.68212e+07	5.68185e+07	5.09815e+07	5.65749e+07	3.72425e+07	5.86601e+07	4.88108e+07	5.53051e+07	4.44242e+07	7.49885e+07	41.4634	23.5933	1.688	0.76	0.00211491
TRUE			Unused	No results	No results	No results	No results	No results		211.051	1.494	0	0	0	0			No matches found	No matches found	No matches found		DDA for preferred ion	3.77141e+06	377078	1.06303e+07	6.61096e+06	1.15182e+06	5.03286e+06	4.24369e+06	5.8999e+06	5.23901e+06	1.55177e+07	1.14981e+07	1.36706e+06	1.21776e+06	9.77162e+06	5.1911e+07	5.43989e+07	3.83329e+07	6.63789e+07	6.83634e+07	6.03107e+07	7.06331e+06	6.47194e+07	60.4235	77.1499	9.163	3.2	0.0139435
FALSE	N-Acetylneuraminic acid	C11 H19 N O9	Not the top hit	No results	Full match	Partial match	No results	Full match		309.106	1.393	0	2	0	3	Superpathway of CMP-sialic acids biosynthesis;Superpathway of燦-acetylneuraminate degradation;Other	71.2	No matches found	Multiple matches found	Single match found		DDA for preferred ion	5.82201e+07	5.89578e+07	5.63999e+07	3.05435e+07	3.71042e+07	5.46675e+07	3.71649e+07	5.10984e+07	5.21629e+07	6.80442e+07	5.08422e+07	6.07357e+07	6.05583e+07	6.19879e+07	5.27939e+07	5.02214e+07	5.5282e+07	5.27627e+07	5.63439e+07	4.00673e+07	6.82032e+07	8.06378e+07	26.003	18.1029	1.182	0.24	0.135561
FALSE			No results	No results	No results	No results	No results	No results		144.005	1.758	0	0	0	0			No matches found	No matches found	No matches found		DDA for preferred ion	8.82583e+06	5.13989e+07	2.16896e+07	1.57305e+07	4.94225e+06	3.40617e+07	3.93007e+07	4.33939e+07	4.43172e+07	4.86837e+06	3.94849e+07	3.91355e+07	2.29315e+07	2.14886e+07	6.79646e+07	2.58787e+07	2.55089e+07	2.86363e+07	2.62012e+07	3.07568e+07	3.6325e+07	4.20919e+07	71.6269	42.708	1.159	0.21	0.147803
FALSE			Unused	No results	No results	No results	No results	No results		362.106	8.846	0	0	0	0			No matches found	No matches found	No matches found		DDA for preferred ion	6.12193e+07	6.77396e+07	5.3901e+07	5.04891e+07	1.84046e+07	2.85765e+07	2.87759e+07	5.12095e+07	4.58485e+07	6.73975e+07	5.27598e+07	6.10843e+07	2.55043e+07	2.96799e+07	1.93286e+07	5.32912e+07	2.56672e+07	2.3151e+07	2.54976e+07	2.14806e+07	6.53286e+07	3.76806e+07	39.7068	54.6553	0.577	-0.79	0.185931
TRUE			No results	No results	No results	No results	No results	No results		263.865	5.759	0	0	0	0			No matches found	No matches found	No matches found		DDA for preferred ion	363737	302575	1.3488e+06	199842	1.39268e+06	1.52614e+07	2.31915e+06	5.87125e+07	1.77936e+06	266870	1.55387e+07	879269	1.53318e+06	1.55914e+06	3.2463e+06	1.51399e+06	6.45075e+07	6.42843e+07	6.40207e+07	6.71398e+07	1.81548e+06	1.21337e+07	216.219	112.486	6.683	2.74	0.0343003
FALSE			Unused	No results	No results	No results	No results	No results		600.327	9.953	0	0	0	0			No matches found	No matches found	No matches found		DDA for preferred ion	3.01641e+07	7.43538e+06	9.23232e+06	3.595e+06	1.6588e+07	1.34453e+06	9.07984e+06	3.39131e+06	6.68438e+07	3.77464e+06	1.22957e+07	5.78289e+07	9.86968e+06	9.02336e+06	6.81174e+06	8.90524e+06	1.06148e+07	8.44205e+06	3.25082e+06	9.88474e+06	1.16481e+07	1.40222e+07	138.573	133.805	1.204	0.27	0.543394
FALSE			Unused	No results	No results	No results	No results	No results		245.051	1.287	0	0	0	0			No matches found	No matches found	No matches found		DDA for preferred ion	2.41003e+06	6.64852e+07	6.20791e+06	8.65843e+06	6.06096e+07	1.03944e+07	1.24426e+07	1.18339e+07	3.78337e+07	3.41973e+07	9.6466e+06	3.13551e+07	4.16094e+07	2.2358e+07	1.27294e+07	1.042e+07	1.70214e+07	1.44739e+07	1.34812e+07	1.50238e+07	1.66019e+07	2.09152e+07	102.09	59.2543	1.26	0.33	0.734067
TRUE			No results	No results	No results	No results	No results	No results		134.057	1.893	0	0	0	0			No matches found	No matches found	No matches found		DDA for preferred ion	1.53991e+07	1.37321e+07	1.60581e+07	1.13327e+07	1.49032e+07	2.58253e+07	6.13129e+06	2.89236e+07	2.36516e+07	6.63503e+07	2.53276e+07	4.08324e+06	2.56282e+07	2.68407e+07	5.35172e+06	2.11028e+06	3.39607e+06	2.87799e+06	4.68407e+06	4.34603e+06	2.38296e+07	7.16629e+06	56.3574	99.101	0.301	-1.73	0.0150795
TRUE			Unused	No results	No results	No results	No results	No results		224.115	8.494	0	0	0	0			No matches found	No matches found	No matches found		DDA for preferred ion	1.37547e+06	2.22434e+06	1.14159e+07	1.08869e+07	5.76481e+06	7.35949e+06	2.22613e+07	1.37803e+07	1.90115e+06	3.24178e+06	7.04019e+06	1.63132e+07	6.62497e+07	6.24391e+06	5.78058e+07	1.71372e+07	4.84502e+07	3.30931e+07	2.57924e+07	2.131e+07	9.13962e+06	3.39542e+07	87.6674	68.3196	3.715	1.89	0.00123814
FALSE	D-myo-Inositol1_2-cyclicphosphate	C6 H11 O8 P	Not the top hit	No results	No results	Partial match	No results	Full match		242.019	1.482	0	0	0	1	Other		No matches found	No matches found	Single match found		DDA for preferred ion	3.29983e+07	2.38227e+07	3.37567e+07	3.72529e+07	3.08034e+07	5.07022e+07	6.5851e+07	5.64455e+07	2.64027e+07	5.96797e+06	5.80336e+07	2.7098e+07	3.73694e+07	1.78399e+07	6.04223e+07	4.27142e+07	3.77478e+07	4.1189e+07	2.26891e+07	4.87833e+07	4.61741e+07	5.73564e+07	47.9229	32.278	1.242	0.31	0.39043
FALSE			Unused	No results	No results	No results	No results	No results		166.047	1.547	0	0	0	0			No matches found	No matches found	No matches found		DDA for preferred ion	3.81516e+07	5.06342e+07	3.08776e+07	3.26995e+07	4.00265e+07	1.87766e+06	1.12695e+06	4.36213e+07	5.25457e+07	6.56978e+07	5.17045e+07	1.07038e+07	3.71606e+07	2.28517e+07	4.78323e+07	4.4155e+07	6.32908e+07	5.78885e+07	8.50612e+06	4.58152e+07	5.55845e+07	6.41339e+07	58.3735	47.0277	1.154	0.21	0.357182
FALSE	Abscisicacidglucoseester	C22 H32 O8	Not the top hit	No results	No results	No results	No results	Full match		424.209	8.877	0	0	0	0			No matches found	No matches found	Single match found		DDA for preferred ion	5.21747e+06	4.97765e+06	6.56767e+07	1.97458e+07	5.80812e+06	3.1041e+06	3.50836e+06	3.22452e+06	2.92682e+06	7.87741e+06	3.91609e+06	2.9197e+06	3.51509e+06	3.26128e+06	3.54976e+06	3.21401e+06	4.11466e+06	3.62843e+06	3.22546e+06	3.43415e+06	7.99083e+06	5.13555e+06	149.715	6.78624	0.643	-0.64	0.0848773
TRUE			Unused	No results	No results	No results	No results	No results		173.998	3.92	0	0	0	0			No matches found	No matches found	No matches found		DDA for preferred ion	1.74339e+07	2.61295e+07	1.79937e+07	1.78178e+07	2.02311e+07	8.72951e+06	2.98796e+06	2.14908e+07	2.84211e+07	4.73494e+07	5.47863e+06	4.03727e+06	6.87048e+06	4.25082e+06	6.55419e+07	6.35277e+06	1.18866e+07	9.32566e+06	979524	6.36145e+06	2.75752e+07	9.40309e+06	49.4656	155.721	0.341	-1.55	0.0442858
FALSE			No results	No results	No results	No results	No results	No results		113.943	1.868	0	0	0	0			No matches found	No matches found	No matches found		DDA for preferred ion	5.00661e+07	4.45002e+07	3.21777e+07	2.37049e+07	2.74198e+07	6.19424e+07	4.57961e+07	6.54385e+07	3.56927e+07	5.49536e+07	6.37856e+07	4.94811e+07	5.15658e+07	2.09233e+07	5.65574e+07	5.65127e+07	4.80505e+07	5.44377e+07	5.46669e+07	4.60976e+07	6.173e+07	7.98934e+07	32.5641	24.0894	1.294	0.37	0.17613
FALSE			Unused	No results	No results	No results	No results	No results		359.249	12.248	0	0	0	0			No matches found	No matches found	No matches found		DDA for preferred ion	4.82203e+06	2.46555e+06	2.55652e+06	2.48057e+06	7.86649e+06	3.42192e+07	2.88662e+07	2.23049e+07	1.21527e+07	2.22249e+06	6.52236e+07	5.29331e+07	9.8344e+06	1.08708e+07	1.48357e+07	1.18844e+07	1.49324e+07	1.05195e+07	9.87095e+06	1.40963e+07	9.59885e+06	1.95236e+07	100.523	94.6025	2.034	1.02	0.0502098
TRUE			No results	No results	No results	No results	No results	No results		122.525	1.868	0	0	0	0			No matches found	No matches found	No matches found		DDA for preferred ion	6.88669e+06	7.13585e+06	9.70628e+06	1.31489e+07	1.06396e+07	2.73547e+07	5.2841e+07	3.87681e+07	2.22098e+07	2.04688e+07	2.31374e+07	4.72427e+07	1.43948e+07	1.66161e+07	4.57761e+07	4.0503e+07	6.51834e+07	5.94351e+07	4.88219e+07	5.62971e+07	1.87406e+07	6.99045e+07	76.2124	43.8598	3.73	1.9	0.00618936
TRUE	2-Hydroxymethylserine	C4 H9 N O4	Full match	No results	No results	No results	No results	Full match		135.053	6.202	0	0	0	0			No matches found	No matches found	Multiple matches found		DDA for preferred ion	1.13873e+07	1.11758e+07	1.07652e+07	1.1277e+07	1.08111e+07	2.31722e+07	3.12134e+07	2.60714e+07	1.60406e+07	2.89174e+07	2.1578e+07	3.49689e+07	2.02858e+07	2.05846e+07	5.20488e+07	4.80219e+07	6.11648e+07	4.82173e+07	4.69927e+07	6.5127e+07	2.17069e+07	7.02917e+07	43.2653	39.1721	3.238	1.7	0.000239945
TRUE			Unused	No results	No results	No results	No results	No results		226.993	1.294	0	0	0	0			No matches found	No matches found	No matches found		DDA for preferred ion	5.65034e+07	5.88126e+07	6.26561e+07	6.06768e+07	5.43877e+07	2.09455e+07	1.7227e+07	2.55929e+07	3.93884e+07	5.2504e+07	2.02042e+07	1.60625e+07	6.51001e+07	3.20633e+07	1.26182e+07	1.80708e+07	1.47881e+07	1.48345e+07	1.63283e+07	1.75036e+07	6.83034e+07	2.49221e+07	42.5541	68.6849	0.365	-1.45	0.00863758
FALSE			Unused	No results	No results	No results	No results	No results		273.096	2.099	0	0	0	0			No matches found	No matches found	No matches found		DDA for preferred ion	1.11538e+07	5.67186e+06	1.11387e+07	1.70026e+07	6.59532e+06	3.54453e+07	2.28563e+07	9.89173e+06	2.74307e+07	4.73958e+07	3.11949e+07	5.93205e+06	9.68373e+06	1.19129e+07	3.40015e+07	3.12382e+07	5.73649e+07	5.15421e+07	6.45629e+07	3.89281e+07	2.01623e+07	5.03779e+07	61.6962	60.3284	2.499	1.32	0.0771231
FALSE			Unused	No results	No results	No results	No results	No results		510.295	12.888	0	0	0	0			No matches found	No matches found	No matches found		DDA for preferred ion	7.63054e+06	8.85859e+06	4.909e+07	2.43455e+07	2.976e+07	2.77945e+07	4.67716e+07	3.6573e+07	1.58954e+07	4.49268e+07	1.72176e+07	1.14937e+06	1.39254e+07	1.35577e+07	1.96796e+07	2.14058e+07	4.86008e+07	6.44306e+07	3.60148e+07	4.57868e+07	4.02421e+07	3.19029e+07	47.9321	69.5576	0.793	-0.34	0.688263
FALSE			Unused	No results	No results	No results	No results	No results		357.27	12.888	0	0	0	0			No matches found	No matches found	No matches found		DDA for preferred ion	8.92271e+06	1.22291e+07	8.61195e+06	9.83872e+06	1.3079e+07	4.92065e+07	1.65448e+07	3.68119e+07	1.80986e+07	2.9307e+06	6.44218e+07	2.53607e+07	1.14434e+07	1.7871e+07	9.62998e+06	1.087e+07	1.54831e+07	9.38544e+06	1.43043e+07	2.34006e+07	1.93281e+07	2.16611e+07	77.2077	71.3758	1.121	0.16	0.383971
FALSE			No results	No results	No results	No results	No results	No results		155.934	1.296	0	0	0	0			No matches found	No matches found	No matches found		DDA for preferred ion	5.41099e+07	5.40164e+07	6.4354e+07	5.90661e+07	6.01261e+07	3.36291e+07	3.58635e+07	4.35755e+07	4.60239e+07	5.46686e+07	3.57124e+07	4.07488e+07	5.43397e+07	4.68473e+07	3.18133e+07	4.2978e+07	3.41743e+07	4.4731e+07	4.63257e+07	4.18379e+07	7.36508e+07	6.60607e+07	23.4569	19.6266	0.897	-0.16	0.315906
FALSE			Unused	No results	No results	No results	No results	No results		227.972	6.704	0	0	0	0			No matches found	No matches found	No matches found		No MS2	185224	4.25641e+06	3.1865e+06	197760	177385	4.01286e+06	3.91767e+06	3.83032e+06	211981	6.43042e+07	4.24177e+06	3.7088e+06	3.99746e+06	203322	3.70056e+06	3.84449e+06	3.72916e+06	3.93787e+06	4.11665e+06	3.60775e+06	4.29322e+06	5.55021e+06	211.645	34.6888	1.293	0.37	0.312069
FALSE			Unused	No results	No results	No results	No results	No results		601.331	13.82	0	0	0	0			No matches found	No matches found	No matches found		No MS2	6.27222e+06	1.88638e+07	2.952e+07	2.72876e+07	2.39679e+07	4.07983e+07	4.80269e+07	4.24812e+07	3.09246e+07	3.77073e+07	5.79029e+07	7.62151e+06	4.05633e+07	4.02557e+07	6.42041e+07	5.75646e+07	6.25662e+07	5.13811e+07	4.73488e+07	3.21218e+07	3.67442e+07	7.18374e+07	40.4782	37.0642	1.955	0.97	0.0663078
TRUE	Ggamma-L-Glutamyl-L-glutamicacid	C10 H16 N2 O7	Not the top hit	No results	No results	No results	No results	Full match		276.096	1.533	0	0	0	0			No matches found	No matches found	Single match found		DDA for preferred ion	1.25557e+06	379576	2.90629e+06	1.26289e+07	1.09238e+07	3.58429e+07	4.6721e+07	4.98098e+07	2.98859e+07	7.3458e+06	1.33026e+07	5.19046e+07	2.31244e+07	2.80281e+07	4.74921e+07	4.93796e+07	4.8595e+07	5.94126e+07	6.41301e+07	4.24758e+07	1.59981e+07	6.87971e+07	97.8358	41.6855	4.3	2.1	0.0154297
TRUE	Abieticacid	C20 H30 O2	Full match	No results	No results	Partial match	No results	Full match		302.224	12.183	0	0	0	5	Other		No matches found	No matches found	Multiple matches found		DDA for preferred ion	9.5029e+06	1.05744e+07	5.22352e+06	4.91467e+06	3.77508e+06	2.50498e+07	4.14466e+07	2.42274e+07	1.79417e+07	6.01162e+06	2.95127e+07	6.40067e+07	4.58472e+07	3.95993e+07	3.75273e+07	5.23184e+07	4.53873e+07	4.17121e+07	4.12885e+07	4.69243e+07	1.64152e+07	6.30168e+07	85.4762	31.2285	3.839	1.94	0.000434821
TRUE			No results	No results	No results	No results	No results	No results		88.0511	2.16	0	0	0	0			No matches found	No matches found	No matches found		DDA for preferred ion	3.61707e+07	2.35771e+07	2.4718e+07	2.23475e+07	2.06248e+07	1.64046e+07	1.21987e+07	2.06826e+07	3.84204e+07	5.6298e+07	6.38283e+07	5.42096e+06	1.94133e+07	2.34666e+07	1.93649e+07	6.05098e+06	7.16124e+06	6.42619e+06	9.65456e+06	8.63091e+06	2.97608e+07	1.31605e+07	42.8735	93.1905	0.442	-1.18	0.0297596
FALSE			Unused	No results	No results	No results	No results	No results		302.245	12.661	0	0	0	0			No matches found	No matches found	No matches found		DDA for preferred ion	6.38117e+07	4.39457e+07	4.34821e+07	3.38326e+07	4.78611e+07	2.87145e+07	1.93944e+07	3.51399e+07	3.37299e+07	3.8189e+07	3.01959e+07	2.19995e+07	2.47506e+07	2.65364e+07	1.66501e+07	1.64269e+07	1.26635e+07	1.36017e+07	1.60793e+07	2.01442e+07	4.78601e+07	2.74408e+07	40.8415	27.4839	0.573	-0.8	0.00099292
TRUE			No results	No results	No results	No results	No results	No results		152.534	1.222	0	0	0	0			No matches found	No matches found	No matches found		DDA for other ion	4.78513e+06	5.24671e+06	1.05948e+07	1.03423e+07	6.82687e+06	5.95436e+07	5.07284e+07	4.45556e+07	2.55946e+07	3.09384e+07	4.01984e+07	3.25154e+07	1.38903e+07	3.17594e+07	5.49361e+07	5.30381e+07	6.3729e+07	6.35199e+07	5.84707e+07	5.30551e+07	2.21598e+07	7.62984e+07	84.7064	35.1016	3.443	1.78	0.00902116
TRUE			Unused	No results	No results	No results	No results	No results		267.012	1.278	0	0	0	0			No matches found	No matches found	No matches found		DDA for preferred ion	1.39761e+07	1.51476e+07	2.94593e+07	2.30958e+07	1.98266e+07	4.98062e+07	5.23893e+07	5.39986e+07	5.22168e+07	3.76461e+07	5.10201e+07	4.91072e+07	6.01418e+07	6.36939e+07	4.8939e+07	4.94375e+07	4.14604e+07	4.42624e+07	5.95868e+07	4.70748e+07	3.66769e+07	7.62042e+07	49.1138	16.5515	2.078	1.05	0.0051828
FALSE			Unused	No results	No results	No results	No results	No results		251.063	2.757	0	0	0	0			No matches found	No matches found	No matches found		DDA for other ion	2.24383e+07	2.27795e+07	2.2044e+07	2.89776e+07	2.7259e+07	3.61265e+07	2.24149e+07	3.31753e+07	3.14e+07	6.36531e+07	1.04664e+07	2.0255e+07	3.51607e+07	2.90677e+07	2.81381e+07	2.50302e+07	3.16265e+07	2.6584e+07	1.74402e+07	2.81474e+07	3.82807e+07	3.97516e+07	24.7738	28.4541	1.038	0.05	0.379028
FALSE			Unused	No results	No results	No results	No results	No results		298.077	1.276	0	0	0	0			No matches found	No matches found	No matches found		DDA for preferred ion	1.62714e+07	1.881e+07	2.87698e+07	2.71662e+07	2.11002e+07	7.42256e+06	7.50083e+06	6.30993e+07	5.77836e+06	3.66031e+07	6.07509e+07	4.98393e+07	5.98213e+06	7.0208e+06	5.02177e+07	5.42873e+07	7.82099e+06	7.76847e+06	1.17876e+07	5.7888e+07	3.04337e+07	4.51296e+07	66.0322	79.7708	1.483	0.57	0.610259
FALSE			No results	No results	No results	No results	No results	No results		125.013	1.235	0	0	0	0			No matches found	No matches found	No matches found		DDA for preferred ion	8.59967e+06	1.8152e+07	9.62107e+06	9.12064e+06	3.16233e+06	71329.5	6.3378e+06	940988	9.36975e+06	6.27464e+07	5.35691e+06	462876	708306	538455	1.17994e+07	1.05443e+06	1.1346e+06	737072	2.02904e+06	972461	1.17311e+07	1.47438e+06	115.511	144.279	0.126	-2.99	0.079128
TRUE	2-Oxooctadecanoicacid	C18 H34 O3	Full match	No results	No results	No results	No results	Full match		298.251	11.548	0	0	0	0			No matches found	No matches found	Single match found		DDA for preferred ion	2.30335e+07	1.87539e+07	6.25998e+07	3.55027e+07	1.2138e+07	3.03207e+07	8.21404e+06	1.61067e+07	6.32642e+06	3.10566e+07	4.74843e+06	6.37832e+06	5.10148e+06	6.04296e+06	4.09917e+06	3.27233e+06	4.23329e+06	4.06958e+06	6.44637e+06	5.60246e+06	3.07951e+07	6.72753e+06	61.1638	26.7085	0.218	-2.19	5.50104e-05
TRUE			Unused	No results	No results	No results	No results	No results		654.462	12.2	0	0	0	0			No matches found	No matches found	No matches found		DDA for preferred ion	5.83435e+07	6.25545e+07	4.87275e+07	5.22231e+07	6.08066e+07	1.7437e+07	2.30873e+07	4.10388e+07	4.57047e+07	4.93488e+07	5.32234e+07	1.85165e+07	2.3225e+07	2.68238e+07	2.08521e+07	1.3425e+07	1.68465e+07	1.84141e+07	2.05359e+07	2.12706e+07	6.3315e+07	3.04245e+07	40.1529	37.812	0.481	-1.06	0.00319654
FALSE			No results	No results	No results	No results	No results	No results		610.136	2.087	0	0	0	0			No matches found	No matches found	No matches found		DDA for other ion	2.15359e+06	6.55924e+06	6.94399e+06	1.54172e+07	9.42942e+06	2.6212e+07	2.08855e+07	2.98249e+07	2.60318e+07	3.93778e+07	2.26889e+07	6.62616e+06	1.15975e+07	1.25641e+07	2.74478e+07	2.73982e+07	6.24852e+07	4.8808e+07	4.56323e+07	3.90215e+07	2.55911e+07	4.2468e+07	59.317	58.9363	1.659	0.73	0.0659396
FALSE			Unused	No results	No results	No results	No results	No results		216.06	2.056	0	0	0	0			No matches found	No matches found	No matches found		DDA for preferred ion	2.01812e+07	2.32642e+07	2.46076e+07	1.60478e+07	2.97012e+07	2.91474e+07	3.35147e+07	2.88772e+07	2.23515e+07	3.64309e+07	2.74451e+07	1.54346e+07	2.83201e+07	3.92443e+07	4.79151e+07	3.07696e+07	6.24818e+07	5.87138e+07	4.41844e+07	5.41664e+07	3.60232e+07	6.10047e+07	21.5044	35.2169	1.693	0.76	0.00616495
TRUE			Unused	No results	No results	No results	No results	No results		257.124	2.08	0	0	0	0			No matches found	No matches found	No matches found		DDA for preferred ion	5.15153e+07	3.9842e+07	4.76072e+07	6.21375e+07	4.06746e+07	7.6972e+06	1.40446e+07	1.80347e+07	1.45956e+07	2.43064e+07	4.91254e+07	1.20489e+07	2.54637e+07	2.07042e+07	6.31694e+06	5.69152e+06	2.07891e+06	2.43966e+06	2.11438e+06	2.62946e+06	4.10055e+07	9.26694e+06	61.4693	107.594	0.226	-2.15	0.0103043
FALSE			Unused	No results	No results	No results	No results	No results		209.992	1.448	0	0	0	0			No matches found	No matches found	No matches found		DDA for preferred ion	3.55942e+07	2.48054e+07	4.73062e+07	2.69228e+07	3.36768e+07	4.32329e+07	5.35248e+07	4.46248e+07	2.53216e+07	3.91945e+06	4.83205e+07	5.46776e+07	3.73886e+07	4.41808e+07	6.19441e+07	3.63754e+07	3.32365e+07	3.17529e+07	2.20539e+07	3.07109e+07	5.16529e+07	5.73383e+07	42.2671	34.3881	1.11	0.15	0.232497
TRUE			Unused	No results	No results	No results	No results	No results		527.301	11.803	0	0	0	0			No matches found	No matches found	No matches found		DDA for preferred ion	4.67328e+07	4.04526e+07	6.17847e+07	5.68061e+07	4.56582e+07	1.83735e+07	8.97259e+06	1.75918e+07	1.63432e+07	3.49633e+07	2.70199e+07	6.76088e+06	1.4013e+07	1.77417e+07	1.38116e+07	1.4781e+07	1.33505e+07	1.43704e+07	9.22803e+06	1.2327e+07	5.0202e+07	2.02273e+07	53.8498	30.1773	0.403	-1.31	0.00752715
TRUE			Unused	No results	No results	No results	No results	No results		392.22	9.233	0	0	0	0			No matches found	No matches found	No matches found		DDA for preferred ion	1.30441e+07	1.29702e+07	5.67858e+07	3.50795e+07	2.36814e+07	1.34892e+07	5.77415e+07	6.16425e+07	3.73347e+07	5.29194e+07	3.06797e+07	7.84335e+06	7.74209e+06	7.26273e+06	2.03542e+07	7.76861e+06	1.05467e+07	9.48623e+06	1.96216e+07	1.06189e+07	4.91531e+07	1.43616e+07	50.4369	51.585	0.292	-1.78	0.00113177
FALSE	D-Fructose 1,6-bisphosphate	C6 H14 O12 P2	No match	No results	Invalid mass	No match	No results	No match		139.987	1.243	0	2	0	17	Superpathway of燦-acetylneuraminate degradation;Hexitol fermentation to lactate, formate, ethanol and acetate;Other	74	No matches found	Multiple matches found	Multiple matches found		DDA for other ion	1.45076e+07	1.08421e+07	1.17318e+07	6.86403e+06	1.7663e+07	8.93025e+06	1.68378e+07	2.03614e+07	8.11912e+06	3.8395e+07	6.15191e+07	1.60201e+07	3.88305e+07	4.36173e+07	9.36124e+06	1.18385e+07	1.21873e+07	1.92727e+07	7.39803e+06	2.02162e+07	2.07446e+07	2.79953e+07	43.8087	66.9597	1.35	0.43	0.121118
TRUE			Unused	No results	No results	No results	No results	No results		218.088	1.844	0	0	0	0			No matches found	No matches found	No matches found		DDA for other ion	6.15396e+06	7.13346e+06	1.14772e+07	1.40097e+07	1.24728e+07	1.95457e+07	5.34957e+07	4.53391e+07	2.66062e+07	1.44331e+07	3.20074e+07	3.3258e+07	1.57699e+07	2.03112e+07	3.32757e+07	5.49215e+07	6.1444e+07	5.00585e+07	4.30947e+07	5.41656e+07	1.80015e+07	6.20621e+07	79.8855	39.6486	3.448	1.79	0.00511214
FALSE			Unused	No results	No results	No results	No results	No results		747.52	12.03	0	0	0	0			No matches found	No matches found	No matches found		DDA for preferred ion	5.07795e+06	1.63284e+07	2.42253e+07	8.20006e+06	1.18612e+07	6.13132e+07	8.8751e+06	2.87789e+07	1.86392e+07	2.30096e+07	1.686e+07	9.12465e+06	4.19792e+06	6.72439e+06	3.64668e+07	5.46845e+06	1.73148e+07	1.60298e+07	8.40869e+06	8.89686e+06	2.47971e+07	1.44763e+07	78.1784	71.8652	0.584	-0.78	0.231357
FALSE			No results	No results	No results	No results	No results	No results		177.942	1.557	0	0	0	0			No matches found	No matches found	No matches found		DDA for preferred ion	2.74081e+07	2.83004e+07	4.17687e+07	3.02809e+07	3.69231e+07	3.18717e+07	4.71503e+07	4.27162e+07	4.26959e+07	3.27212e+07	3.02979e+07	6.12156e+07	5.11361e+07	4.23115e+07	5.16984e+07	5.55899e+07	4.12655e+07	5.4341e+07	3.83402e+07	4.89461e+07	4.83522e+07	7.10877e+07	22.9972	28.0521	1.47	0.56	0.00930205
FALSE			No results	No results	No results	No results	No results	No results		115.062	1.439	0	0	0	0			No matches found	No matches found	No matches found		DDA for preferred ion	2.21333e+07	1.82689e+07	3.26318e+07	4.0759e+07	2.72589e+07	3.58984e+07	2.29584e+07	2.57069e+07	3.95536e+07	6.09725e+07	4.61073e+07	1.99877e+07	3.28749e+07	4.01035e+07	2.31543e+07	2.33886e+07	2.63558e+07	2.59306e+07	1.87638e+07	2.90862e+07	3.93112e+07	3.82269e+07	26.8217	23.8725	0.972	-0.04	0.727367
FALSE			Unused	No results	No results	No results	No results	No results		450.274	13.511	0	0	0	0			No matches found	No matches found	No matches found		DDA for preferred ion	3.45717e+07	4.0862e+07	6.06319e+07	6.09139e+07	1.49073e+07	5.41491e+06	2.91726e+07	2.36476e+07	2.52281e+07	2.91119e+07	3.25061e+06	3.9552e+06	2.20256e+07	1.4468e+07	1.45722e+07	1.50234e+07	1.40003e+07	2.19024e+07	1.46921e+07	1.43702e+06	4.12412e+07	2.08614e+07	53.3355	57.9985	0.506	-0.98	0.018877
TRUE			No results	No results	No results	No results	No results	No results		132.089	1.377	0	0	0	0			No matches found	No matches found	No matches found		DDA for preferred ion	4.98561e+07	5.02319e+07	6.07836e+07	5.78221e+07	5.65338e+07	2.55769e+07	8.21112e+06	2.55939e+07	3.50252e+07	4.92548e+07	2.93596e+07	7.34125e+06	2.4507e+07	2.12489e+07	1.04549e+07	8.9379e+06	8.33661e+06	8.74081e+06	6.70474e+06	9.22672e+06	6.38087e+07	1.39702e+07	43.4289	54.7569	0.219	-2.19	0.000427454
TRUE			Unused	No results	No results	No results	No results	No results		271.993	1.54	0	0	0	0			No matches found	No matches found	No matches found		DDA for preferred ion	6.7691e+06	4.17845e+06	1.01263e+07	8.82033e+06	7.484e+06	4.407e+07	4.85166e+07	1.49128e+07	2.4043e+07	1.35066e+06	4.67826e+07	6.06243e+07	1.74982e+07	5.81154e+07	3.57448e+07	3.08349e+07	2.76286e+07	2.85014e+07	2.66724e+07	3.09134e+07	1.1843e+07	4.67546e+07	100.425	45.1818	3.948	1.98	0.00866505
FALSE			Unused	No results	No results	No results	No results	No results		425.143	1.884	0	0	0	0			No matches found	No matches found	No matches found		DDA for preferred ion	9.87951e+06	9.75067e+06	1.58084e+07	1.46893e+07	1.05782e+07	2.29521e+07	3.01649e+07	3.10613e+07	1.71332e+07	6.0288e+07	2.93317e+07	2.34995e+07	1.45341e+07	1.11862e+07	2.93257e+07	2.0253e+07	3.0243e+07	2.56846e+07	1.89917e+07	3.8855e+07	2.27739e+07	3.72143e+07	52.75	31.4618	1.634	0.71	0.178239
FALSE			No results	No results	No results	No results	No results	No results		434.116	2.065	0	0	0	0			No matches found	No matches found	No matches found		DDA for other ion	1.22659e+07	1.18759e+07	1.67568e+07	1.81745e+07	1.91226e+07	2.11043e+07	2.92879e+07	3.82545e+07	1.90778e+07	3.80969e+07	1.19838e+07	1.05664e+07	1.36553e+07	2.18757e+07	4.91148e+07	2.69135e+07	4.64033e+07	6.02525e+07	3.53442e+07	3.84654e+07	2.8066e+07	4.86189e+07	33.6818	53.5055	1.732	0.79	0.157584
TRUE			No results	No results	No results	No results	No results	No results		137.916	5.763	0	0	0	0			No matches found	No matches found	No matches found		DDA for preferred ion	1.62661e+06	66480.6	5.50831e+06	3.82198e+06	1.06241e+06	1.46272e+07	2.39702e+06	2.79732e+07	3.98749e+06	150530	1.5823e+07	3.05712e+06	3.56949e+06	1.19918e+06	9.05534e+06	1.6946e+06	2.6023e+07	2.91773e+07	6.02501e+07	3.17184e+07	4.26491e+06	1.65145e+07	136.086	106.593	3.872	1.95	0.0454137
TRUE			Unused	No results	No results	No results	No results	No results		472.077	1.467	0	0	0	0			No matches found	No matches found	No matches found		DDA for preferred ion	4.93182e+06	5.8545e+06	9.7626e+06	8.9993e+06	7.78491e+06	4.57939e+07	6.0179e+07	3.61725e+07	1.88162e+07	306311	1.88088e+07	3.8478e+07	1.3192e+07	2.05816e+07	4.01938e+07	4.21297e+07	4.50796e+07	4.59123e+07	4.21157e+07	5.00867e+07	1.17384e+07	6.34167e+07	104.451	38.5488	5.403	2.43	0.0376879
FALSE			Unused	No results	No results	No results	No results	No results		663.165	3.18	0	0	0	0			No matches found	No matches found	No matches found		DDA for other ion	7.63173e+06	1.10036e+07	2.56294e+06	160211	3.99559e+06	991737	1.69012e+07	2.48097e+06	663393	6.01344e+07	5.31152e+07	5.02204e+07	1.1141e+07	3.22881e+07	1.64246e+06	1.42811e+07	1.76724e+06	2.94377e+07	2.69936e+06	1.00037e+07	4.41666e+06	1.99266e+07	142.145	97.1269	4.512	2.17	0.084631
FALSE			No results	No results	No results	No results	No results	No results		153.008	1.738	0	0	0	0			No matches found	No matches found	No matches found		DDA for preferred ion	9.34531e+06	2.34715e+07	9.91588e+06	1.39143e+07	5.59065e+06	1.70506e+07	1.28139e+07	1.68576e+07	1.45806e+07	5.98315e+07	6.38865e+06	3.02517e+06	9.65372e+06	9.75724e+06	1.4957e+07	1.95174e+07	4.21745e+07	3.34106e+07	3.67711e+07	1.9503e+07	1.99775e+07	2.42589e+07	63.3804	69.2353	1.214	0.28	0.823297
FALSE			Unused	No results	No results	No results	No results	No results		453.285	12.565	0	0	0	0			No matches found	No matches found	No matches found		DDA for preferred ion	8.83594e+06	3.06056e+07	5.73588e+07	5.25731e+07	3.43434e+07	1.43112e+07	2.62664e+07	2.61467e+07	1.96754e+07	5.98265e+07	8.91723e+06	3.9836e+06	1.98753e+07	2.60631e+07	3.3872e+07	1.4776e+07	1.26549e+07	1.58177e+07	1.14617e+07	2.00478e+07	4.42531e+07	2.37385e+07	44.6519	50.5687	0.536	-0.9	0.0262724
FALSE			No results	No results	No results	No results	No results	No results		185.079	1.465	0	0	0	0			No matches found	No matches found	No matches found		DDA for preferred ion	3.44588e+06	1.38932e+06	2.18107e+06	2.24725e+06	424344	654000	424757	396600	1.87034e+06	5.95685e+07	1.07764e+06	573907	1.02554e+06	632387	7.24711e+06	8.45749e+06	1.06443e+07	1.26402e+07	1.85571e+07	1.10513e+07	2.45283e+06	1.22228e+07	232.214	87.0112	4.983	2.32	0.153329
FALSE			No results	No results	No results	No results	No results	No results		263.865	5.47	0	0	0	0			No matches found	No matches found	No matches found		DDA for preferred ion	282238	237889	1.82457e+06	1.03854e+06	1.62547e+06	5.1446e+07	5.95497e+07	87437.8	1.9334e+06	154207	1.90299e+07	1.68486e+06	1.16268e+07	2.3086e+06	4.31149e+07	3.30831e+06	104926	353873	81559.3	84740.1	1.77762e+06	3.16e+06	197.153	168.949	1.778	0.83	0.89576
TRUE			No results	No results	No results	No results	No results	No results		113.046	1.816	0	0	0	0			No matches found	No matches found	No matches found		DDA for preferred ion	1.07626e+07	8.82366e+06	1.95688e+07	1.38008e+07	9.63478e+06	4.85193e+07	1.42921e+07	4.82793e+07	3.0524e+07	2.59986e+07	5.92297e+07	5.09727e+07	2.36811e+07	2.05813e+07	5.88136e+07	5.0693e+07	1.31512e+07	5.78105e+07	5.17977e+07	2.98923e+07	2.25469e+07	7.59967e+07	63.1457	44.6263	3.371	1.75	0.00968968
FALSE			Unused	No results	No results	No results	No results	No results		805.583	12.673	0	0	0	0			No matches found	No matches found	No matches found		DDA for preferred ion	5.92099e+07	1.81533e+06	4.41808e+07	2.02907e+07	1.10295e+07	4.14351e+06	2.87965e+07	6.54906e+06	1.18502e+06	4.0231e+06	1.43184e+07	1.11474e+07	818907	1.67644e+07	8.65798e+06	1.59047e+07	3.97252e+07	1.98176e+07	5.10058e+07	1.11018e+07	1.19428e+07	2.19703e+07	119.38	79.5917	1.84	0.88	0.453619
TRUE			Unused	No results	No results	No results	No results	No results		361.274	12.14	0	0	0	0			No matches found	No matches found	No matches found		DDA for preferred ion	5.17946e+07	4.18066e+07	4.71359e+07	5.89807e+07	4.59091e+07	1.24218e+07	2.29098e+06	1.57886e+07	1.92007e+07	3.60369e+07	2.08817e+07	2.30705e+06	7.25664e+06	8.1713e+06	2.74292e+06	2.0606e+06	692985	882695	401976	2.39113e+06	4.65852e+07	3.68482e+06	61.702	119.037	0.079	-3.66	0.000255931
FALSE	[FAmethyl(14:0)]12-methyl-tetradecanoicacid	C15 H30 O2	Full match	No results	No results	No results	No results	Full match		242.224	12.301	0	0	0	0			No matches found	No matches found	Single match found		DDA for preferred ion	3.91625e+07	3.9184e+07	5.84944e+07	5.50909e+07	3.81324e+07	3.23165e+07	2.47803e+07	3.25988e+07	3.52636e+07	5.53034e+07	3.42778e+07	2.75696e+07	3.99152e+07	4.40538e+07	2.92212e+07	2.58368e+07	2.88269e+07	2.97243e+07	3.58941e+07	2.89117e+07	5.49788e+07	4.3277e+07	21.9678	16.8949	0.787	-0.35	0.128246
FALSE	Oxaloglutarate	C7 H8 O7	Not the top hit	No results	No results	No results	No results	Full match		204.027	1.351	0	0	0	0			No matches found	No matches found	Single match found		DDA for preferred ion	4.87406e+07	5.27283e+07	5.7732e+07	5.84722e+07	5.16924e+07	3.28221e+07	3.48091e+07	4.30345e+07	3.92332e+07	4.81074e+07	3.60641e+07	2.40698e+07	1.65117e+07	2.67883e+07	3.09659e+07	2.47781e+07	2.02347e+07	2.13943e+07	2.31046e+07	2.85013e+07	6.51997e+07	3.87513e+07	22.6128	19.4447	0.594	-0.75	2.98126e-05
TRUE			Unused	No results	No results	No results	No results	No results		245.144	10.091	0	0	0	0			No matches found	No matches found	No matches found		DDA for preferred ion	9.29499e+06	6.18114e+06	4.45388e+06	6.11191e+06	9.31749e+06	3.59756e+07	3.76044e+07	2.9823e+07	1.74413e+07	6.80915e+06	1.53098e+07	4.09226e+07	1.8836e+07	2.35826e+07	5.84544e+07	3.41271e+07	4.70244e+07	4.68138e+07	3.09302e+07	5.12232e+07	1.43134e+07	6.15005e+07	81.5656	40.1606	4.297	2.1	0.00310229
FALSE			No results	No results	No results	No results	No results	No results		141.089	1.466	0	0	0	0			No matches found	No matches found	No matches found		DDA for preferred ion	2.72557e+06	1.01962e+06	1.26736e+06	1.4255e+06	258728	455809	447823	749368	1.33513e+06	5.83065e+07	1.1726e+06	451097	583600	359420	5.80609e+06	7.25333e+06	1.07161e+07	1.28492e+07	1.82151e+07	1.06919e+07	1.59812e+06	1.01866e+07	248.097	91.9418	6.374	2.67	0.157869
TRUE			Unused	No results	No results	No results	No results	No results		636.509	12.835	0	0	0	0			No matches found	No matches found	No matches found		DDA for preferred ion	5.16216e+07	3.90803e+07	4.86608e+07	4.45549e+07	4.47687e+07	1.77339e+07	4.682e+06	2.42232e+07	2.14436e+07	5.81829e+07	1.96316e+07	2.05875e+06	8.12149e+06	9.85163e+06	3.59091e+06	2.67647e+06	4.22016e+06	3.73695e+06	4.63277e+06	3.93344e+06	5.79145e+07	5.71826e+06	48.8636	74.3477	0.099	-3.34	2.34994e-05
TRUE			Unused	No results	No results	No results	No results	No results		388.222	11.158	0	0	0	0			No matches found	No matches found	No matches found		DDA for preferred ion	4.25239e+07	3.98145e+07	4.15332e+07	2.91715e+07	3.9806e+07	5.40592e+06	855639	1.07589e+07	1.36891e+07	5.80667e+07	9.46707e+06	1.3367e+06	1.40227e+06	1.96335e+06	619049	433736	1.27253e+06	582625	1.78856e+06	1.02387e+06	4.40426e+07	1.92643e+06	66.8691	120.288	0.044	-4.51	8.09782e-05
FALSE			No results	No results	No results	No results	No results	No results		125.531	2.802	0	0	0	0			No matches found	No matches found	No matches found		DDA for preferred ion	1.90209e+07	1.99332e+07	2.81028e+07	2.58538e+07	2.76793e+07	3.61265e+07	2.37985e+07	3.31753e+07	2.92164e+07	5.79566e+07	2.98774e+07	1.94498e+07	3.60948e+07	2.04843e+07	1.79747e+07	2.39199e+07	3.16265e+07	2.59318e+07	1.74402e+07	2.81474e+07	3.76319e+07	3.77383e+07	21.4904	22.6609	1.003	0	0.375405
FALSE			No results	No results	No results	No results	No results	No results		147.945	14.401	0	0	0	0			No matches found	No matches found	No matches found		DDA for preferred ion	4.40135e+06	1.07889e+07	1.21869e+07	1.18921e+07	1.19647e+07	1.53648e+07	1.40351e+07	1.47463e+07	1.29824e+07	2.02235e+07	2.0445e+07	1.51645e+07	1.22586e+07	1.09658e+07	1.45773e+07	1.03221e+07	1.90846e+07	1.21024e+07	5.16196e+07	5.79385e+07	1.78765e+07	2.34194e+07	24.0502	75.2121	1.31	0.39	0.0391701
FALSE			No results	No results	No results	No results	No results	No results		263.865	5.156	0	0	0	0			No matches found	No matches found	No matches found		DDA for preferred ion	549138	192990	3.11638e+07	2.21878e+07	4.60133e+06	71542.4	814793	87347.2	5.77353e+07	134110	106412	3.486e+07	3.62135e+07	3.32734e+07	68721.7	4.80177e+07	84678.2	77585.5	78748.7	83267.4	1.06041e+06	127036	175.066	132.689	0.12	-3.06	0.861651
FALSE	Acetyl-L-carnitine	C9 H17 N O4	Full match	No results	No results	No results	No results	Full match		203.115	4.814	0	0	0	0			No matches found	No matches found	Single match found		DDA for preferred ion	1.33143e+07	5.35973e+06	2.21649e+07	3.06365e+07	1.95325e+07	1.44275e+07	3.28923e+07	3.76943e+07	2.71886e+07	5.77331e+07	4.86973e+07	3.19293e+07	2.04356e+07	4.49158e+07	4.97348e+07	3.18593e+07	3.58198e+07	2.26048e+07	2.11184e+07	3.9008e+07	3.38168e+07	5.31783e+07	45.1671	28.8166	1.573	0.65	0.0354665
TRUE			Unused	No results	No results	No results	No results	No results		190.04	1.884	0	0	0	0			No matches found	No matches found	No matches found		DDA for preferred ion	4.12529e+06	3.33469e+06	1.10407e+07	8.6422e+06	1.04365e+07	1.09267e+07	2.42742e+07	1.83014e+07	1.11838e+07	3.20981e+07	1.55057e+07	1.04081e+07	5.94971e+06	9.69467e+06	3.57563e+07	2.65021e+07	4.08577e+07	3.85755e+07	5.77117e+07	3.61116e+07	1.49151e+07	4.67605e+07	57.9466	60.8477	3.135	1.65	0.0201863
FALSE			Invalid mass	No results	No results	No results	No results	No results		196.998	1.74	0	0	0	0			No matches found	No matches found	No matches found		DDA for preferred ion	6.29329e+06	3.66949e+07	1.039e+07	1.08548e+07	5.48494e+06	1.54491e+07	1.80504e+07	1.56099e+07	1.31885e+07	5.75307e+07	5.86881e+06	5.5072e+06	6.90667e+06	9.0843e+06	1.62779e+07	2.11414e+07	4.10163e+07	3.19094e+07	3.72438e+07	2.35834e+07	1.97819e+07	2.80262e+07	74.598	66.5611	1.417	0.5	0.703722
TRUE			Unused	No results	No results	No results	No results	No results		992.217	3.748	0	0	0	0			No matches found	No matches found	No matches found		DDA for other ion	9.12472e+06	8.74152e+06	9.67458e+06	5.76493e+06	7.46597e+06	1.9623e+07	2.1374e+07	4.26097e+07	1.23875e+07	1.09361e+07	1.2706e+07	5.75141e+07	9.0077e+06	2.18827e+07	2.70346e+07	2.67116e+07	4.24937e+07	4.21953e+07	2.45332e+07	5.40758e+07	1.46124e+07	4.16025e+07	68.6257	57.4391	2.847	1.51	0.00558401
FALSE			Unused	No results	No results	No results	No results	No results		303.059	2.044	0	0	0	0			No matches found	No matches found	No matches found		DDA for preferred ion	1.31513e+07	1.16235e+07	1.07823e+07	1.77791e+07	1.48104e+07	2.63919e+07	2.09001e+07	3.19082e+07	1.55442e+07	3.56553e+07	2.23576e+07	1.75753e+07	1.30704e+07	2.23799e+07	5.09013e+07	1.16484e+07	5.71119e+07	5.00196e+07	2.99558e+07	5.32004e+07	2.34712e+07	3.83443e+07	32.6532	52.4589	1.634	0.71	0.0307957
FALSE			No results	No results	No results	No results	No results	No results		127.887	14.271	0	0	0	0			No matches found	No matches found	No matches found		DDA for preferred ion	4.62944e+07	3.98889e+07	5.70485e+07	4.70311e+07	3.51881e+07	4.34474e+07	4.04185e+07	3.63911e+07	4.67156e+07	4.1357e+07	4.21819e+07	3.70524e+07	4.09977e+07	3.80292e+07	4.12281e+07	4.04673e+07	4.43866e+07	4.6295e+07	4.06635e+07	4.42991e+07	6.06488e+07	6.09064e+07	19.0939	8.09174	1.004	0.01	0.603983
TRUE			Unused	No results	No results	No results	No results	No results		574.125	1.263	0	0	0	0			No matches found	No matches found	No matches found		DDA for other ion	5.46543e+06	5.37798e+06	7.64675e+06	8.6151e+06	7.61615e+06	2.2136e+07	2.46089e+07	2.75299e+07	6.21805e+06	2.36771e+07	2.71091e+07	2.57199e+07	2.16848e+07	1.8236e+07	4.15465e+07	1.69468e+07	5.69685e+07	5.19496e+07	4.61068e+07	4.26238e+07	1.10312e+07	5.24713e+07	62.9633	40.2587	4.757	2.25	0.000212843
TRUE			Unused	No results	No results	No results	No results	No results		270.062	1.429	0	0	0	0			No matches found	No matches found	No matches found		DDA for preferred ion	4.75571e+07	4.07236e+07	4.18243e+07	3.7626e+07	3.61806e+07	1.10719e+07	3.88091e+06	1.22262e+07	1.82556e+07	3.64791e+07	8.28159e+06	2.29609e+06	5.68206e+07	2.55408e+07	3.05966e+06	2.40855e+06	2.10849e+06	2.21923e+06	3.18529e+06	2.12619e+06	4.25802e+07	4.27512e+06	59.7304	164.993	0.1	-3.32	0.00425184
FALSE			Unused	No results	No results	No results	No results	No results		373.908	14.145	0	0	0	0			No matches found	No matches found	No matches found		DDA for preferred ion	5.57653e+07	4.71136e+07	3.92928e+07	4.17778e+07	4.06264e+07	4.34567e+07	4.23336e+07	4.68895e+07	4.96671e+07	4.66788e+07	1.56375e+07	2.70259e+07	4.73741e+07	4.38748e+07	4.65087e+07	5.67163e+07	4.65647e+07	4.87524e+07	4.87679e+07	5.09141e+07	5.86879e+07	6.82496e+07	22.6116	29.8261	1.163	0.22	0.864358
TRUE			Unused	No results	No results	No results	No results	No results		343.272	11.875	0	0	0	0			No matches found	No matches found	No matches found		DDA for preferred ion	2.98986e+07	2.70717e+07	5.65347e+07	4.04102e+07	2.84882e+07	1.67817e+07	1.07422e+07	1.85308e+07	1.47794e+07	2.88948e+07	1.94464e+07	7.73842e+06	1.24944e+07	1.00753e+07	8.44408e+06	6.80902e+06	1.10129e+07	9.34278e+06	7.35517e+06	9.98467e+06	3.4863e+07	1.38303e+07	45.674	26.9241	0.397	-1.33	0.000204205
TRUE			Unused	No results	No results	No results	No results	No results		666.075	1.795	0	0	0	0			No matches found	No matches found	No matches found		DDA for other ion	5.75597e+06	3.4074e+06	9.55682e+06	1.20324e+07	1.93954e+06	3.37078e+07	5.63917e+07	3.03136e+07	8.40495e+06	8.88715e+06	1.05482e+07	3.91907e+07	7.34596e+06	1.40079e+07	4.82927e+07	3.42357e+07	3.67268e+07	4.34274e+07	3.7532e+07	4.02676e+07	1.22641e+07	5.57887e+07	108.998	49.3172	4.549	2.19	0.0245241
FALSE	Leucinic acid	C6 H12 O3	No results	No results	Invalid mass	No results	No results	No results		132.077	3.597	0	1	0	0		51.8	No matches found	Single match found	No matches found		DDA for preferred ion	2.94817e+07	2.88493e+07	2.31489e+07	2.09077e+07	2.44849e+07	1.49892e+07	2.23023e+07	2.21555e+07	2.08373e+07	5.62685e+07	4.10184e+07	2.00707e+07	1.89287e+07	2.25599e+07	3.11169e+07	1.27586e+07	1.16715e+07	1.53723e+07	1.20415e+07	1.87112e+07	3.27227e+07	2.67228e+07	32.0894	39.2875	0.817	-0.29	0.211763
TRUE			No results	No results	No results	No results	No results	No results		148.072	1.988	0	0	0	0			No matches found	No matches found	No matches found		DDA for preferred ion	3.3106e+07	2.1028e+07	2.65934e+07	2.30099e+07	3.30782e+07	2.37687e+07	4.9566e+06	3.84076e+07	3.49282e+07	2.80749e+07	5.62642e+07	2.235e+06	2.09279e+07	4.06074e+07	5.28283e+06	1.86074e+06	3.24433e+06	2.68626e+06	5.17376e+06	3.93088e+06	3.32935e+07	6.53008e+06	39.1548	128.436	0.196	-2.35	0.0122901
FALSE			Unused	No results	No results	No results	No results	No results		222.089	8.807	0	0	0	0			No matches found	No matches found	No matches found		DDA for preferred ion	5.48773e+07	5.6149e+07	3.77391e+07	4.939e+07	5.1162e+07	4.76464e+07	3.23571e+07	3.0305e+07	4.53507e+07	2.59404e+07	2.93123e+07	4.69565e+07	4.03436e+07	5.09051e+07	3.42688e+07	3.91888e+07	3.15604e+07	2.69806e+07	3.42642e+07	2.83948e+07	6.43757e+07	5.03849e+07	35.393	29.1692	0.783	-0.35	0.563538
TRUE			Unused	No results	No results	No results	No results	No results		302.072	1.274	0	0	0	0			No matches found	No matches found	No matches found		DDA for preferred ion	1.44075e+07	1.68841e+07	2.6698e+07	2.63306e+07	2.08333e+07	5.18413e+07	5.26106e+07	5.56604e+07	4.43013e+07	3.16415e+07	5.00462e+07	4.4483e+07	5.56696e+07	4.93562e+07	4.31007e+07	4.67885e+07	5.6101e+07	4.36885e+07	5.10235e+07	5.04543e+07	3.32138e+07	7.33276e+07	47.0502	10.3093	2.208	1.14	0.00539769
FALSE			Unused	No results	No results	No results	No results	No results		287.062	1.276	0	0	0	0			No matches found	No matches found	No matches found		DDA for preferred ion	9.46704e+06	195802	2.04594e+07	1.50535e+07	1.65453e+07	4.86199e+06	2.45358e+07	4.96093e+06	2.10007e+07	1.12559e+07	3.50362e+06	2.57199e+07	3.44017e+06	2.74819e+06	1.82715e+07	4.26425e+07	5.60742e+07	4.51646e+06	3.6034e+07	4.47634e+07	1.75157e+07	3.6314e+07	67.1568	83.7946	2.073	1.05	0.324234
TRUE	Prostaglandin H2	C20 H32 O5	Not the top hit	No results	Full match	No results	No results	Full match		352.225	9.909	0	6	0	0		65.5	Multiple matches found	No matches found	Multiple matches found		DDA for preferred ion	2.96826e+06	2.4416e+06	5.60587e+07	4.87114e+07	3.36649e+06	343456	1.00436e+06	787960	1.02904e+06	1.70244e+07	700976	288955	927134	514677	640943	350894	851631	695064	692341	603092	4.40016e+06	905050	157.736	28.7237	0.206	-2.28	0.0108125
FALSE			Unused	No results	No results	No results	No results	No results		348.227	12.334	0	0	0	0			No matches found	No matches found	No matches found		DDA for preferred ion	5.60499e+07	5.05512e+07	4.69541e+07	4.55368e+07	4.69394e+07	3.16709e+07	3.16587e+07	3.417e+07	3.27995e+07	5.43563e+07	4.52898e+07	2.19119e+07	3.62867e+07	3.1512e+07	2.26108e+07	1.30032e+07	1.68487e+07	1.67294e+07	2.18472e+07	2.00829e+07	5.56346e+07	3.26761e+07	27.8709	35.0026	0.587	-0.77	0.0011588
TRUE			No results	No results	No results	No results	No results	No results		309.871	5.771	0	0	0	0			No matches found	No matches found	No matches found		DDA for preferred ion	353094	283259	2.34565e+06	1.24022e+06	1.33859e+06	1.1125e+07	1.14189e+06	4.53523e+07	1.73473e+06	155388	1.54635e+07	934214	2.09265e+06	635717	5.18017e+06	1.47269e+06	5.26622e+07	5.17778e+07	5.17932e+07	5.58371e+07	1.81316e+06	1.34851e+07	208.391	108.037	7.437	2.89	0.0378058
FALSE			Unused	No results	No results	No results	No results	No results		418.236	13.499	0	0	0	0			No matches found	No matches found	No matches found		DDA for preferred ion	2.19292e+07	2.25475e+07	3.37643e+07	5.56559e+07	2.11691e+07	2.12518e+07	9.93662e+06	1.25164e+07	2.15212e+07	1.16209e+07	6.82793e+06	1.03461e+07	2.88731e+07	2.20599e+07	1.45678e+07	4.62493e+06	5.5225e+06	2.21882e+07	6.92379e+06	1.90157e+07	3.17428e+07	1.98285e+07	54.2832	59.123	0.625	-0.68	0.088982
TRUE			Unused	No results	No results	No results	No results	No results		435.244	12.157	0	0	0	0			No matches found	No matches found	No matches found		DDA for preferred ion	3.77434e+06	5.0419e+06	4.72039e+07	5.56201e+07	2.90183e+07	1.00354e+07	4.69931e+06	1.11972e+07	3.81044e+06	1.90226e+07	1.53161e+06	679780	2.61999e+06	2.54769e+06	8.558e+06	4.44088e+06	4.86016e+06	5.01858e+06	4.86994e+06	3.60065e+06	1.37344e+07	5.92632e+06	97.6157	57.6467	0.431	-1.21	0.00388493
FALSE			Unused	No results	No results	No results	No results	No results		473.061	1.459	0	0	0	0			No matches found	No matches found	No matches found		DDA for preferred ion	2.01429e+06	2.89387e+06	1.01928e+07	9.27071e+06	6.65065e+06	5.10942e+07	4.54329e+07	4.59495e+07	5.52425e+07	1.41685e+07	2.62498e+07	2.53095e+07	1.20442e+07	2.83276e+07	3.16252e+07	3.25835e+07	3.71734e+07	4.1624e+07	3.73328e+07	3.21275e+07	1.32616e+07	4.56044e+07	95.7693	27.9039	3.439	1.78	0.0677214
FALSE	Eicosanoicacid	C20 H40 O2	Full match	No results	No results	No results	No results	Full match		312.303	11.661	0	0	0	0			No matches found	No matches found	Multiple matches found		DDA for preferred ion	1.44362e+07	5.48028e+07	3.03305e+07	4.80341e+07	2.17624e+07	5.16566e+07	2.42657e+07	2.03455e+07	2.40954e+07	2.96855e+07	4.55358e+07	5.18253e+07	5.24165e+07	3.53106e+07	3.44032e+07	1.68211e+07	2.31017e+07	2.15589e+07	2.36053e+07	1.78737e+07	3.65271e+07	4.25192e+07	49.8698	47.034	1.164	0.22	0.666893
TRUE	15(S)-HpETE	C20 H32 O4	Full match	No results	Full match	No results	No results	Full match		336.23	10.523	0	3	0	0		75	Multiple matches found	No matches found	Multiple matches found		DDA for preferred ion	9.9087e+06	3.48473e+06	5.47307e+07	3.27883e+07	6.94184e+06	605155	473351	255383	1.03871e+06	2.02414e+07	293517	867399	673726	1.34926e+06	221122	120349	887879	1.15882e+06	820388	1.09293e+06	7.81156e+06	1.24223e+06	133.136	55.7971	0.159	-2.65	0.0161978
FALSE			Unused	No results	No results	No results	No results	No results		316.088	1.276	0	0	0	0			No matches found	No matches found	No matches found		DDA for preferred ion	1.00069e+07	1.03254e+07	1.81895e+07	1.68013e+07	1.20671e+07	3.74453e+07	3.71727e+07	4.09408e+07	3.84468e+07	2.29251e+07	3.33477e+07	2.37023e+07	5.47011e+07	4.61365e+07	2.47829e+07	2.68055e+07	2.66406e+07	2.23977e+07	3.28131e+07	2.74724e+07	2.24863e+07	4.22868e+07	54.3403	31.8041	1.881	0.91	0.0420437
FALSE			Unused	No results	No results	No results	No results	No results		140.991	1.397	0	0	0	0			No matches found	No matches found	No matches found		DDA for preferred ion	3.34079e+07	3.14953e+07	2.39298e+07	2.4904e+07	2.37731e+07	4.03357e+07	3.47057e+07	5.35935e+07	5.04382e+07	5.46934e+07	4.61152e+07	3.33257e+07	3.31374e+07	4.30791e+07	2.91366e+07	2.63674e+07	2.88062e+07	2.9572e+07	4.21292e+07	3.44115e+07	5.32987e+07	4.79225e+07	30.1905	17.3493	0.899	-0.15	0.777871
FALSE	D-Ribulose 5-phosphate	C5 H11 O8 P	Full match	No results	Full match	Not the top hit	No results	Full match		230.018	1.366	0	8	0	16	Superpathway of mycolyl-arabinogalactan-peptidoglycan complex biosynthesis;Superpathway of histidine, purine, and pyrimidine biosynthesis;Superpathway of rifamycin B biosynthesis;Superpathway of purine nucleotide salvage;Superpathway of lipopolysaccharide biosynthesis;Superpathway of (Kdo)2-lipid A biosynthesis;Oxygenic photosynthesis;Purine nucleotides degradation II (aerobic);Other	62.5	No matches found	Multiple matches found	Multiple matches found		DDA for preferred ion	7.01175e+06	1.15622e+07	8.45364e+06	8.741e+06	1.43562e+07	3.38546e+07	3.19356e+07	3.16782e+07	1.92489e+07	7.11372e+06	5.39994e+06	3.59947e+07	7.28022e+06	2.15852e+07	3.49661e+07	5.13755e+07	4.36225e+07	4.38354e+07	5.45039e+07	3.43224e+07	1.97005e+07	5.62122e+07	63.6829	53.6146	2.853	1.51	0.0639778
FALSE	Tauropine	C5 H11 N O5 S	No match	No results	No results	No results	No results	Full match		197.035	1.453	0	0	0	0			No matches found	No matches found	Single match found		DDA for preferred ion	2.05636e+07	1.74653e+07	1.71431e+07	1.37416e+07	6.3962e+06	1.06775e+07	1.16998e+07	1.86379e+07	1.34344e+07	4.69869e+07	1.51068e+07	6.20405e+06	1.09526e+07	1.49339e+07	3.8151e+07	3.14138e+07	3.41307e+07	4.34465e+07	5.43933e+07	3.60217e+07	2.07346e+07	4.90163e+07	46.4598	56.231	2.364	1.24	0.0757188
FALSE			No results	No results	No results	No results	No results	No results		159.985	5.464	0	0	0	0			No matches found	No matches found	No matches found		DDA for preferred ion	3.42629e+06	2.2698e+06	2.50928e+06	2.79265e+06	1.11071e+06	3.69591e+07	4.19135e+07	7.79733e+06	1.5347e+07	149384	5.03298e+07	2.6351e+06	1.82808e+06	983399	5.43292e+07	307943	1.33612e+07	2.0565e+06	1.86996e+06	4.99826e+06	4.66255e+06	3.86713e+06	136.268	155.735	0.829	-0.27	0.975956
FALSE			Unused	No results	No results	No results	No results	No results		362.106	8.912	0	0	0	0			No matches found	No matches found	No matches found		DDA for preferred ion	2.20549e+07	103241	5.3901e+07	4.03771e+07	4.37143e+07	2.61085e+07	3.01469e+07	2.96759e+07	4.58485e+07	5.00367e+07	3.10025e+07	3.28111e+07	2.98355e+07	3.22927e+07	3.10619e+07	3.21875e+07	2.99094e+07	3.27093e+07	2.87371e+07	2.99864e+07	4.75614e+07	4.42639e+07	44.6329	12.9712	0.931	-0.1	0.407238
TRUE	3_4-Dihydroxy-2-butanone4-phosphate	C4 H9 O6 P	Not the top hit	No results	No results	No results	No results	Full match		184.013	1.453	0	0	0	0			No matches found	No matches found	Single match found		DDA for preferred ion	2.44463e+07	1.65922e+07	2.10286e+07	1.88302e+07	1.64047e+07	4.04067e+07	3.89422e+07	3.81549e+07	2.00809e+07	2.22615e+07	3.95442e+07	4.71495e+07	2.16113e+07	2.71109e+07	4.79744e+07	3.92045e+07	5.08146e+07	5.35294e+07	4.04269e+07	4.54121e+07	2.89702e+07	6.36543e+07	38.6907	27.5146	2.197	1.14	0.00159898
FALSE	Citric acid	C6 H8 O7	Full match	No results	Full match	Partial match	No results	Full match		192.026	1.375	0	2	0	9	Superpathway of glycolysis, pyruvate dehydrogenase, TCA, and glyoxylate bypass;Superpathway of cytosolic glycolysis (plants), pyruvate dehydrogenase and TCA cycle;Other	61.8	No matches found	Multiple matches found	Multiple matches found		DDA for preferred ion	3.01372e+06	9.10071e+06	2.16354e+07	3.23638e+07	4.89637e+07	6.28368e+06	3.46698e+06	1.39392e+07	2.57087e+07	1.95961e+07	1.73749e+07	5.80773e+06	1.81357e+06	2.93063e+06	3.68122e+07	3.55586e+07	4.74766e+07	3.74356e+07	5.34511e+07	3.93166e+07	1.83939e+07	5.37213e+07	82.7881	69.2419	2.921	1.55	0.463261
TRUE			No results	No results	No results	No results	No results	No results		183.125	8.851	0	0	0	0			No matches found	No matches found	No matches found		DDA for preferred ion	1.10127e+07	1.12998e+07	1.96649e+07	1.7573e+07	1.42371e+07	3.34617e+07	4.42651e+07	3.82555e+07	1.60371e+07	2.97319e+07	4.42979e+07	3.18061e+07	4.31673e+07	4.35237e+07	4.37789e+07	3.79136e+07	5.34484e+07	4.40884e+07	3.75281e+07	4.06741e+07	2.42672e+07	6.23426e+07	50.5265	9.82142	2.569	1.36	0.000398522
FALSE			Unused	No results	No results	No results	No results	No results		390.205	12.664	0	0	0	0			No matches found	No matches found	No matches found		DDA for preferred ion	3.00284e+07	5.14318e+07	2.73198e+07	4.52322e+07	4.3846e+07	3.47849e+07	2.82177e+07	3.12921e+07	5.34358e+07	1.99187e+07	2.96393e+07	1.51263e+07	4.34636e+07	2.98562e+07	2.91317e+07	2.44854e+07	1.68904e+07	2.95762e+07	1.83237e+07	2.15179e+07	4.83414e+07	3.88757e+07	39.5451	30.8364	0.804	-0.31	0.112159
TRUE			Unused	No results	No results	No results	No results	No results		130.049	1.861	0	0	0	0			No matches found	No matches found	No matches found		DDA for preferred ion	5.62275e+06	4.83463e+06	8.51605e+06	9.36311e+06	9.99701e+06	2.99127e+07	4.60009e+07	4.16795e+07	2.17738e+07	1.68081e+07	1.6459e+07	3.85809e+07	1.6884e+07	1.67342e+07	2.74837e+07	5.342e+07	5.12782e+07	4.49226e+07	5.0893e+07	3.8703e+07	1.55683e+07	5.94523e+07	79.6784	46.0524	3.819	1.93	0.0113754
TRUE			Unused	No results	No results	No results	No results	No results		375.164	2.062	0	0	0	0			No matches found	No matches found	No matches found		DDA for preferred ion	8.73739e+06	1.25874e+07	1.79032e+07	8.06706e+06	1.3955e+07	3.15054e+07	2.77776e+07	4.51345e+07	3.41764e+07	3.38852e+07	4.32519e+07	3.09678e+07	1.1108e+07	2.72873e+07	4.98861e+07	2.82126e+07	5.3344e+07	4.40612e+07	3.95253e+07	5.07634e+07	2.77928e+07	5.7339e+07	51.5656	32.3461	2.063	1.04	0.0140575
FALSE	D-4'-Phosphopantothenate	C9 H18 N O8 P	Full match	No results	No results	Partial match	No results	Full match		299.077	2.135	0	0	0	5	Other		No matches found	No matches found	Single match found		DDA for preferred ion	1.40161e+07	1.43014e+07	1.26465e+07	1.53698e+07	1.32033e+07	1.49313e+07	2.37245e+07	2.8051e+07	1.26103e+07	5.30438e+07	3.41249e+07	2.03207e+07	1.09815e+07	1.7488e+07	3.03116e+07	2.09045e+07	3.73794e+07	3.31282e+07	2.204e+07	2.7095e+07	2.16758e+07	3.69212e+07	43.6159	29.4966	1.703	0.77	0.0386706
FALSE			Unused	No results	No results	No results	No results	No results		361.079	3.316	0	0	0	0			No matches found	No matches found	No matches found		DDA for preferred ion	1.24807e+07	1.33658e+06	1.94155e+07	2.61089e+07	2.53141e+07	2.16509e+07	4.51067e+07	5.07535e+07	1.85839e+07	5.30391e+07	9.25741e+06	2.85268e+07	3.3242e+07	2.85496e+07	3.99035e+07	2.43931e+07	5.0536e+07	3.49354e+07	2.09411e+07	3.70367e+07	3.16242e+07	4.97778e+07	56.1701	35.3754	1.574	0.65	0.248262
FALSE	6-Hydroxypseudooxynicotine	C10 H14 N2 O2	Not the top hit	No results	No results	No results	No results	Full match		194.106	9.367	0	0	0	0			No matches found	No matches found	Single match found		DDA for preferred ion	4.39849e+07	5.30233e+07	2.74947e+07	3.79494e+07	3.43803e+07	3.6973e+07	3.39713e+07	3.36037e+07	3.42159e+07	3.06925e+07	3.48681e+07	3.40443e+07	3.87657e+07	4.33257e+07	2.494e+07	3.57032e+07	3.32301e+07	3.00696e+07	3.20351e+07	2.6154e+07	4.97994e+07	4.74867e+07	32.4289	19.8028	0.954	-0.07	0.873961
FALSE			Unused	No results	No results	No results	No results	No results		287.098	2.938	0	0	0	0			No matches found	No matches found	No matches found		DDA for preferred ion	2.60313e+07	2.656e+07	3.62606e+07	3.96103e+07	3.36555e+07	2.69949e+07	1.97994e+07	3.33766e+07	3.61754e+07	5.16874e+07	5.29989e+07	2.63874e+07	3.21279e+07	3.27349e+07	3.19161e+07	1.89727e+07	3.10451e+07	2.20503e+07	2.75455e+07	2.30737e+07	4.35972e+07	4.5091e+07	17.3463	24.3138	1.034	0.05	0.729975
TRUE	N2-Acetyl-L-aminoadipate	C8 H13 N O5	Full match	No results	No results	No results	No results	Full match		203.079	2.018	0	0	0	0			No matches found	No matches found	Single match found		DDA for preferred ion	4.77949e+06	4.9773e+06	1.68873e+07	1.44286e+07	9.54028e+06	3.44207e+07	3.08834e+07	3.46875e+07	1.84406e+07	3.74036e+07	1.96419e+07	2.81098e+07	1.2127e+07	1.39931e+07	3.62823e+07	3.07364e+07	4.20499e+07	4.05705e+07	4.0947e+07	5.28179e+07	2.44346e+07	5.16134e+07	56.9586	40.9248	2.112	1.08	0.0319985
TRUE			No results	No results	No results	No results	No results	No results		175.095	1.381	0	0	0	0			No matches found	No matches found	No matches found		DDA for preferred ion	4.3568e+07	4.38542e+07	5.27111e+07	3.2755e+07	4.46834e+07	1.94425e+07	6.05915e+06	2.17851e+07	2.94219e+07	4.03705e+07	2.28272e+07	5.86975e+06	1.82274e+07	1.59653e+07	6.60484e+06	6.22896e+06	4.9738e+06	5.4305e+06	4.33697e+06	5.95689e+06	4.38457e+07	9.91879e+06	46.2763	62.6465	0.226	-2.14	0.000276842
FALSE	[FA(20:4)]17R_18S-epoxy-5Z_8Z_11Z_14Z-eicosatetraenoicacid	C20 H30 O3	Full match	No results	No results	Partial match	No results	Full match		318.219	11.325	0	0	0	3	Other		No matches found	No matches found	Multiple matches found		DDA for preferred ion	1.14681e+07	8.49758e+06	5.24867e+07	3.62132e+07	1.50713e+07	2.33275e+06	1.7139e+06	3.03009e+06	3.87858e+06	2.42723e+07	9.1285e+06	9.05693e+06	5.20595e+06	7.51577e+06	2.5506e+06	4.72419e+06	2.42458e+06	3.43306e+06	4.59705e+06	3.10187e+06	1.63389e+07	7.2375e+06	99.5662	53.0549	0.443	-1.17	0.16704
TRUE			Unused	No results	No results	No results	No results	No results		217.935	1.278	0	0	0	0			No matches found	No matches found	No matches found		DDA for preferred ion	1.12154e+07	1.04024e+07	2.26982e+07	1.56983e+07	1.90611e+07	3.13633e+07	3.28981e+07	3.39382e+07	3.35878e+07	3.15461e+07	3.66462e+07	4.72785e+07	2.83356e+07	4.48955e+07	4.65821e+07	4.23299e+07	3.40958e+07	4.40389e+07	5.23551e+07	3.86798e+07	2.95293e+07	6.41633e+07	39.1633	23.0512	2.173	1.12	0.000408706
FALSE			No results	No results	No results	No results	No results	No results		1838.98	14.162	0	0	0	0			No matches found	No matches found	No matches found		DDA for other ion	1.5752e+06	3.3951e+06	1.40314e+07	2.72064e+07	1.46045e+07	7.83185e+06	1.12686e+07	2.12045e+07	1.67201e+07	2.45881e+07	6.98487e+06	2.14184e+06	2.68638e+07	2.38886e+07	4.86618e+07	3.03208e+07	5.21868e+07	5.13491e+07	2.95183e+07	4.02858e+07	1.89698e+07	4.7079e+07	54.6011	55.1787	2.482	1.31	0.055361
TRUE	(5Z_13E)-6_9alpha-Epoxy-11alpha-hydroxy-15-oxoprosta-5_13-dienoate	C20 H30 O5	Not the top hit	No results	No results	No results	No results	Full match		350.209	10.421	0	0	0	0			No matches found	No matches found	Multiple matches found		DDA for preferred ion	2.31335e+06	1.90285e+06	5.20789e+07	2.06024e+07	2.93695e+06	547627	422775	869923	1.15066e+06	7.22398e+06	478010	224492	474215	313120	418171	671347	495085	394182	775376	795087	3.44952e+06	648908	176.362	37.872	0.188	-2.41	0.00610539
FALSE	(5Z_13E)-6_9alpha-Epoxy-11alpha-hydroxy-15-oxoprosta-5_13-dienoate	C20 H30 O5	Not the top hit	No results	No results	No results	No results	Full match		350.209	9.647	0	0	0	0			No matches found	No matches found	Multiple matches found		DDA for preferred ion	598434	433735	5.19046e+07	1.37795e+07	1.88434e+06	86319.1	213041	910201	1.14377e+06	3.02538e+06	573577	204011	461391	754625	383879	184584	279682	209494	905407	277292	1.44205e+06	475911	214.387	57.7829	0.33	-1.6	0.0663794
FALSE			Unused	No results	No results	No results	No results	No results		298.141	7.829	0	0	0	0			No matches found	No matches found	No matches found		DDA for preferred ion	1.90204e+07	2.92219e+07	2.43012e+07	2.90722e+07	2.09499e+07	3.46875e+07	2.92897e+07	3.18324e+07	2.29589e+07	3.68114e+07	5.17647e+07	4.8062e+07	2.2571e+07	3.33494e+07	4.02106e+07	3.50076e+07	3.8028e+07	4.15606e+07	3.71176e+07	2.97111e+07	3.72128e+07	5.66246e+07	17.6687	25.7558	1.522	0.61	0.00178167
FALSE			Unused	No results	No results	No results	No results	No results		418.236	13.63	0	0	0	0			No matches found	No matches found	No matches found		DDA for preferred ion	5.15025e+07	3.27596e+07	2.22545e+07	1.17647e+07	2.90386e+07	1.48925e+07	1.20546e+07	2.56011e+07	1.98405e+07	1.78336e+07	3.73007e+07	1.12227e+07	1.48134e+07	1.62886e+07	1.02939e+07	1.55264e+07	1.61747e+07	2.06017e+07	1.12235e+07	7.6135e+06	2.87654e+07	2.22869e+07	62.9159	43.0051	0.775	-0.37	0.16854
TRUE			Unused	No results	No results	No results	No results	No results		264.048	1.51	0	0	0	0			No matches found	No matches found	No matches found		No MS2	6.87686e+06	4.46764e+06	8.59591e+06	8.64666e+06	9.58546e+06	1.30326e+07	3.33018e+07	3.49547e+07	6.60622e+06	3.73384e+06	3.94383e+07	5.13431e+07	1.38538e+07	1.47752e+07	3.13187e+07	2.12155e+07	2.26392e+07	1.66638e+07	1.74625e+07	2.19429e+07	1.12432e+07	3.11688e+07	87.374	57.151	2.772	1.47	0.00565886
FALSE			Unused	No results	No results	No results	No results	No results		424.259	13.237	0	0	0	0			No matches found	No matches found	No matches found		DDA for preferred ion	2.53411e+07	2.68585e+07	3.54832e+07	5.1075e+07	537685	2.15978e+07	3.31595e+07	4.79281e+07	3.83605e+07	4.89133e+07	1.75268e+07	1.75337e+06	5.13277e+07	3.17925e+07	3.49978e+07	2.50995e+07	4.08636e+07	3.55129e+07	3.38849e+07	1.37435e+07	4.63211e+07	4.79944e+07	41.9675	50.7905	1.036	0.05	0.944149
FALSE			Unused	No results	No results	No results	No results	No results		474.289	13.303	0	0	0	0			No matches found	No matches found	No matches found		DDA for preferred ion	1.72985e+07	9.24081e+06	5.12862e+07	4.70526e+07	1.99809e+07	4.51168e+07	4.90247e+07	3.11825e+07	1.90774e+07	2.87124e+07	3.37072e+07	1.06269e+07	3.9911e+07	4.43741e+07	2.99249e+07	3.72388e+07	3.68576e+07	3.16761e+07	3.2113e+07	4.88804e+07	3.39197e+07	5.01161e+07	46.6017	27.8722	1.477	0.56	0.275063
FALSE			No results	No results	No results	No results	No results	No results		100.015	2.737	0	0	0	0			No matches found	No matches found	No matches found		DDA for preferred ion	1.97084e+07	2.31878e+07	3.65975e+07	2.82692e+07	2.3596e+07	2.26285e+07	3.37886e+07	4.66341e+07	2.11583e+07	5.12711e+07	2.77849e+07	2.44986e+07	2.22791e+07	2.67404e+07	3.8064e+07	2.20303e+07	3.63155e+07	3.3952e+07	2.44509e+07	1.18856e+07	3.7164e+07	3.73424e+07	23.2848	28.3691	1.005	0.01	0.68319
FALSE			No results	No results	No results	No results	No results	No results		159.985	5.703	0	0	0	0			No matches found	No matches found	No matches found		DDA for preferred ion	2.0553e+06	2.19668e+06	2.22087e+06	1.70471e+06	2.93957e+06	1.11191e+07	1.13542e+07	5.12537e+07	3.04982e+06	173763	5.03298e+07	2.50598e+06	2.52605e+06	2.60318e+06	632320	2.45418e+06	4.64586e+07	3.96587e+07	3.32503e+07	3.23736e+07	3.89483e+06	2.45603e+07	163.14	95.6798	6.306	2.66	0.161785
FALSE			Unused	No results	No results	No results	No results	No results		779.567	12.016	0	0	0	0			No matches found	No matches found	No matches found		DDA for preferred ion	3.7113e+07	2.22199e+06	1.59194e+07	2.39585e+07	1.52981e+07	1.40854e+07	1.1837e+07	1.23658e+07	1.48929e+06	2.52076e+07	2.3541e+07	2.2038e+07	699285	1.7778e+07	2.0502e+07	5.11802e+07	2.94721e+07	2.51792e+07	3.9676e+07	1.79742e+07	1.92335e+07	3.32031e+07	75.6809	59.8381	1.726	0.79	0.295999
FALSE			Unused	No results	No results	No results	No results	No results		222.088	8.713	0	0	0	0			No matches found	No matches found	No matches found		DDA for preferred ion	339445	714064	8.23854e+06	1.26292e+06	5.1162e+07	4.76464e+07	1.21495e+07	1.231e+07	1.20258e+06	2.59404e+07	9.74443e+06	4.69565e+07	7.57755e+06	421748	1.23891e+07	3.91888e+07	1.19223e+07	2.69806e+07	3.42642e+07	2.83948e+07	1.25842e+07	2.85291e+07	125.404	79.5665	2.267	1.18	0.190424
FALSE			Unused	No results	No results	No results	No results	No results		255.988	1.862	0	0	0	0			No matches found	No matches found	No matches found		DDA for preferred ion	3.58304e+07	2.72681e+07	4.23758e+07	3.37751e+07	3.72002e+07	2.47355e+07	1.71329e+07	2.67344e+07	3.71295e+07	2.11804e+07	5.11521e+07	2.26543e+07	4.27479e+07	3.29394e+07	1.99793e+07	1.91538e+07	1.82351e+07	1.61058e+07	1.83746e+07	1.6095e+07	4.40474e+07	3.02609e+07	31.4927	42.0201	0.687	-0.54	0.404497
FALSE			Unused	No results	No results	No results	No results	No results		329.132	1.397	0	0	0	0			No matches found	No matches found	No matches found		DDA for preferred ion	1.81225e+07	1.7743e+07	2.90163e+07	2.63462e+07	2.33079e+07	1.59178e+07	9.76703e+06	1.6257e+07	1.79945e+07	5.10129e+07	2.22104e+07	8.67347e+06	1.44443e+07	2.03715e+07	1.25689e+07	1.04295e+07	9.33658e+06	9.92405e+06	6.61739e+06	1.285e+07	2.93321e+07	1.74639e+07	33.8754	33.1802	0.595	-0.75	0.00605043
TRUE	[FAmethyl(18:0)]11R_12S-methylene-octadecanoicacid	C19 H36 O2	Full match	No results	No results	No results	No results	Full match		296.271	13.29	0	0	0	0			No matches found	No matches found	Single match found		DDA for preferred ion	4.43221e+07	5.0469e+07	4.92941e+07	5.08868e+07	4.25881e+07	1.63451e+07	9.90651e+06	2.04756e+07	2.64289e+07	4.04713e+07	3.21767e+07	8.87623e+06	1.96746e+07	1.32865e+07	8.98416e+06	7.88275e+06	9.8771e+06	8.61226e+06	8.12321e+06	9.38487e+06	5.0226e+07	1.35075e+07	47.602	51.3041	0.269	-1.89	0.000639532
TRUE			Unused	No results	No results	No results	No results	No results		200.14	9.247	0	0	0	0			No matches found	No matches found	No matches found		DDA for preferred ion	1.70313e+07	1.55727e+07	2.39602e+07	1.92585e+07	1.61585e+07	6.89954e+06	3.91064e+06	6.41622e+06	1.04737e+07	5.08525e+07	7.29509e+06	3.88757e+06	6.23163e+06	6.88001e+06	6.75104e+06	4.97065e+06	6.89054e+06	6.19627e+06	9.86573e+06	6.3329e+06	2.40384e+07	9.14662e+06	60.286	21.1989	0.381	-1.39	0.0127827
TRUE			Unused	No results	No results	No results	No results	No results		328.261	12.845	0	0	0	0			No matches found	No matches found	No matches found		DDA for preferred ion	4.33999e+07	4.57562e+07	5.08434e+07	4.11185e+07	4.0883e+07	2.49647e+07	1.47131e+07	2.97045e+07	3.00242e+07	4.13425e+07	3.19614e+07	9.68477e+06	1.92185e+07	1.71558e+07	1.44638e+07	9.45398e+06	1.40916e+07	1.26481e+07	1.43257e+07	1.37597e+07	4.97199e+07	2.04504e+07	33.9116	31.792	0.411	-1.28	7.43745e-05
FALSE			Unused	No results	No results	No results	No results	No results		237.03	1.464	0	0	0	0			No matches found	No matches found	No matches found		DDA for preferred ion	8.36812e+06	1.41907e+07	5.46421e+06	4.41953e+06	6.20457e+06	8.98659e+06	5.5273e+06	8.94187e+06	1.77777e+07	5.06361e+07	6.02416e+06	4.16407e+06	1.55613e+07	6.79564e+06	2.10351e+07	1.87176e+07	5.12626e+06	1.71282e+07	1.66951e+07	1.16485e+07	1.16298e+07	1.93956e+07	82.5115	53.2798	1.668	0.74	0.579017
TRUE			Unused	No results	No results	No results	No results	No results		321.069	1.44	0	0	0	0			No matches found	No matches found	No matches found		DDA for preferred ion	4.26614e+06	2.74306e+06	2.24366e+06	2.96208e+06	4.56399e+06	2.45538e+07	3.23265e+07	2.23418e+07	1.32265e+07	602086	5.05794e+07	4.78632e+07	6.879e+06	1.87573e+07	1.81114e+07	1.94094e+07	1.1625e+07	1.23834e+07	1.91824e+07	1.45741e+07	6.77548e+06	2.64814e+07	104.666	72.1554	3.908	1.97	0.0238046
FALSE			Unused	No results	No results	No results	No results	No results		462.205	12.16	0	0	0	0			No matches found	No matches found	No matches found		DDA for preferred ion	4.48005e+07	2.90126e+07	3.19908e+07	3.19696e+07	4.47583e+07	2.43111e+07	1.21174e+07	2.87061e+07	5.04199e+07	4.36294e+07	2.70827e+07	1.41379e+07	2.1244e+07	2.29824e+07	1.49945e+07	1.03304e+07	1.24157e+07	1.12188e+07	1.71392e+07	1.51499e+07	4.24962e+07	2.35424e+07	39.9466	27.327	0.554	-0.85	0.00148777
FALSE	Laurate	C12 H24 O2	Full match	No results	No results	Full match	No results	No results		200.177	11.418	0	0	0	2	Superpathway of fatty acid biosynthesis II (plant);Superpathway of fatty acids biosynthesis (E. coli)		No matches found	No matches found	No matches found		DDA for preferred ion	4.42841e+07	3.37194e+07	3.67091e+07	4.52664e+07	3.43959e+07	3.24617e+07	3.07506e+07	3.41885e+07	3.24769e+07	5.01265e+07	3.88026e+07	4.01663e+07	3.33118e+07	4.58145e+07	3.27689e+07	3.92537e+07	3.11826e+07	3.00694e+07	3.23596e+07	3.22711e+07	4.96579e+07	4.85107e+07	17.7163	19.7571	0.977	-0.03	0.737648
FALSE	2_6-Diaminoheptanedioicacid	C7 H14 N2 O4	No match	No results	No results	Partial match	No results	Full match		190.094	1.413	0	0	0	4	Other		No matches found	No matches found	Multiple matches found		DDA for preferred ion	2.62419e+07	2.23503e+07	3.2738e+07	2.84423e+07	2.52833e+07	1.85234e+07	1.41196e+07	2.59101e+07	2.97427e+07	5.00986e+07	3.3668e+07	1.31809e+07	3.99703e+07	4.57708e+07	1.78933e+07	1.29791e+07	1.00539e+07	1.25182e+07	1.00052e+07	1.52262e+07	3.65941e+07	2.25501e+07	24.2426	60.0261	0.616	-0.7	0.14754
TRUE			Unused	No results	No results	No results	No results	No results		916.606	11.467	0	0	0	0			No matches found	No matches found	No matches found		DDA for preferred ion	6.50414e+06	4.24283e+06	5.00451e+07	5.76931e+06	9.69813e+06	1.68322e+07	2.64331e+07	1.91338e+07	2.1835e+07	4.0342e+06	3.63123e+06	2.82653e+06	3.72592e+06	1.20755e+06	6.76919e+06	3.41002e+06	3.66257e+06	4.34565e+06	2.07784e+06	3.12844e+06	1.84048e+07	5.13449e+06	80.3087	41.3133	0.279	-1.84	0.00135688
FALSE			Unused	No results	No results	No results	No results	No results		610.536	14.056	0	0	0	0			No matches found	No matches found	No matches found		No MS2	1.335e+07	6.70691e+06	264192	1.33855e+07	4.52691e+07	4.93487e+07	3.65671e+07	3.31101e+07	2.39018e+07	1.12488e+07	5.30762e+06	2.23682e+07	4.68986e+06	4.9547e+06	294890	8.53145e+06	1.23458e+07	2.62798e+06	6.54478e+06	9.83017e+06	2.93728e+07	8.42397e+06	73.1757	92.8075	0.287	-1.8	0.172867
TRUE			Unused	No results	No results	No results	No results	No results		200.948	1.825	0	0	0	0			No matches found	No matches found	No matches found		DDA for preferred ion	2.2293e+07	2.15515e+07	3.74451e+07	1.60255e+07	2.3723e+07	1.25826e+07	3.5189e+06	1.70911e+07	1.89871e+07	3.08503e+07	1.28307e+07	3.14077e+06	4.92802e+07	1.28706e+07	2.8787e+06	2.93704e+06	3.43706e+06	4.04905e+06	6.04295e+06	4.16036e+06	3.0046e+07	5.8217e+06	42.0418	141.432	0.194	-2.37	0.0107372
FALSE			Unused	No results	No results	No results	No results	No results		572.295	12.704	0	0	0	0			No matches found	No matches found	No matches found		DDA for preferred ion	925311	8.73314e+06	9.62163e+06	3.68035e+06	1.15482e+07	3.12214e+07	2.48292e+06	2.3533e+07	6.6577e+06	1.75005e+07	2.40749e+07	7.14881e+06	2.83822e+06	9.5721e+06	9.14285e+06	6.53431e+06	3.29204e+07	4.39291e+07	2.53531e+07	4.89733e+07	1.29405e+07	2.19898e+07	82.4848	76.6096	1.699	0.76	0.105091
TRUE			Unused	No results	No results	No results	No results	No results		249.967	12.487	0	0	0	0			No matches found	No matches found	No matches found		DDA for preferred ion	1.58619e+07	1.55372e+07	1.33271e+07	3.39935e+07	3.95158e+07	6.48327e+06	4.14215e+06	8.41862e+06	8.89623e+06	7.53943e+06	6.64507e+06	459753	4.57144e+06	7.43403e+06	2.59598e+06	1.70693e+06	3.4056e+06	1.97193e+06	4.89064e+07	4.76957e+06	1.49274e+07	5.70083e+06	78.8036	179.723	0.382	-1.39	0.0260911
FALSE			No results	No results	No results	No results	No results	No results		146.104	1.235	0	0	0	0			No matches found	No matches found	No matches found		DDA for preferred ion	1.60769e+07	2.99162e+07	2.2934e+07	2.52816e+07	1.84416e+07	1.77157e+07	1.27662e+07	1.70345e+07	1.92797e+07	2.69001e+07	3.45935e+07	1.34727e+07	4.88945e+07	3.2757e+07	1.31858e+07	1.18732e+07	8.93451e+06	9.89713e+06	7.18138e+06	1.29301e+07	2.6666e+07	1.93377e+07	28.9264	70.0152	0.725	-0.46	0.453591
FALSE			Unused	No results	No results	No results	No results	No results		241.025	1.462	0	0	0	0			No matches found	No matches found	No matches found		DDA for preferred ion	1.04032e+07	1.62712e+07	4.78844e+06	5.98404e+06	8.21767e+06	9.93538e+06	6.61068e+06	1.11211e+07	1.83016e+07	4.88753e+07	1.08778e+07	6.82683e+06	1.65087e+07	8.08686e+06	6.33154e+06	7.33681e+06	8.96916e+06	1.22937e+07	1.1025e+07	7.38343e+06	1.36194e+07	1.24884e+07	71.1155	31.5889	0.917	-0.13	0.624953
FALSE			No results	No results	No results	No results	No results	No results		147.945	4.647	0	0	0	0			No matches found	No matches found	No matches found		DDA for preferred ion	4.87919e+07	3.65338e+07	293380	187535	1.65303e+07	328070	531894	549644	353606	196553	222418	178784	172607	157326	264729	273481	651104	157961	744446	712194	611241	352041	176.166	67.4334	0.576	-0.8	0.0978486
FALSE			Unused	No results	No results	No results	No results	No results		667.067	12.021	0	0	0	0			No matches found	No matches found	No matches found		DDA for preferred ion	3.18195e+06	2.18085e+06	9.9032e+06	4.60284e+06	5.53123e+06	1.04525e+07	2.59237e+07	4.73816e+07	1.62339e+07	2.84348e+07	4.86449e+07	4.80369e+06	7.12012e+06	1.20488e+07	6.34131e+06	4.40746e+07	1.07143e+07	5.75147e+06	5.66102e+06	1.12935e+07	1.3115e+07	1.27961e+07	89.2604	104.552	0.976	-0.04	0.708418
FALSE			Unused	No results	No results	No results	No results	No results		418.23	12.839	0	0	0	0			No matches found	No matches found	No matches found		DDA for preferred ion	2.94785e+07	4.857e+07	2.11129e+07	2.64075e+07	2.67493e+07	2.06261e+07	1.33299e+07	2.79079e+07	3.34696e+07	3.11646e+07	2.17201e+07	1.31025e+07	2.70934e+07	1.85998e+07	1.56098e+07	1.26151e+07	1.24408e+07	1.26333e+07	1.61901e+07	1.60843e+07	3.42933e+07	2.30576e+07	43.6767	25.5664	0.672	-0.57	0.00987469
FALSE			Unused	No results	No results	No results	No results	No results		251.044	2.205	0	0	0	0			No matches found	No matches found	No matches found		DDA for preferred ion	3.6698e+07	4.85235e+07	2.72914e+07	3.59687e+07	4.52632e+07	1.96167e+07	1.7327e+07	1.90893e+07	2.84927e+07	3.15859e+07	3.00683e+07	2.05746e+07	2.82533e+07	3.05619e+07	1.78838e+07	1.43389e+07	1.30598e+07	1.35887e+07	1.18703e+07	1.48792e+07	3.84805e+07	2.47711e+07	43.6373	35.6685	0.644	-0.64	0.036841
FALSE			Unused	No results	No results	No results	No results	No results		271.983	1.965	0	0	0	0			No matches found	No matches found	No matches found		DDA for preferred ion	2.6184e+07	1.98413e+07	4.85203e+07	3.93189e+07	3.88985e+07	1.16901e+07	1.12902e+07	1.36969e+07	1.49186e+07	8.83926e+06	2.10469e+07	1.1259e+07	2.52871e+07	2.5922e+07	1.28113e+07	6.55667e+06	1.06181e+07	8.8361e+06	1.25076e+07	1.05091e+07	2.764e+07	1.86107e+07	57.5306	44.6284	0.673	-0.57	0.193396
FALSE			Unused	No results	No results	No results	No results	No results		309.871	5.349	0	0	0	0			No matches found	No matches found	No matches found		DDA for preferred ion	369236	266491	2.49779e+07	1.51958e+06	4.36892e+06	4.44084e+07	4.82788e+07	47965.7	4.71769e+07	118242	56357.3	1.59239e+06	2.86851e+07	2.1783e+06	3.37259e+07	1.97244e+06	46460.8	49492.9	59260.4	50066.8	4.11396e+06	1.47432e+06	129.79	186.823	0.358	-1.48	0.253676
FALSE			Unused	No results	No results	No results	No results	No results		311.121	1.402	0	0	0	0			No matches found	No matches found	No matches found		DDA for preferred ion	1.688e+07	1.68082e+07	2.75443e+07	2.48045e+07	2.21821e+07	1.56543e+07	9.5286e+06	1.55873e+07	1.71405e+07	4.82503e+07	2.04654e+07	8.44325e+06	1.34663e+07	1.85597e+07	1.23278e+07	1.02042e+07	9.09493e+06	9.61364e+06	6.3172e+06	1.26095e+07	2.75503e+07	1.71121e+07	33.116	30.5104	0.621	-0.69	0.00476249
FALSE			Unused	No results	No results	No results	No results	No results		190.995	1.294	0	0	0	0			No matches found	No matches found	No matches found		DDA for preferred ion	3.36147e+07	4.14638e+07	4.82341e+07	4.195e+07	3.66311e+07	2.22893e+07	2.82046e+07	2.89748e+07	3.11039e+07	3.57828e+07	2.62583e+07	2.75904e+07	3.55383e+07	2.69819e+07	2.5721e+07	2.84639e+07	3.47527e+07	3.18113e+07	2.30927e+07	3.21969e+07	5.02024e+07	4.54012e+07	24.5321	15.738	0.904	-0.15	0.369951
FALSE			No results	No results	No results	No results	No results	No results		112.015	1.447	0	0	0	0			No matches found	No matches found	No matches found		DDA for preferred ion	1.23992e+07	1.15754e+07	2.19437e+07	1.48004e+07	2.01516e+07	4.45551e+07	4.81528e+07	4.09179e+07	2.09523e+07	1.19816e+07	3.66323e+07	4.79745e+07	2.54121e+07	2.97087e+07	2.88624e+07	2.45388e+07	2.54325e+07	2.48311e+07	1.9138e+07	2.29866e+07	2.77403e+07	3.88191e+07	58.8614	37.8278	1.399	0.48	0.134052
FALSE			Unused	No results	No results	No results	No results	No results		435.879	14.138	0	0	0	0			No matches found	No matches found	No matches found		DDA for preferred ion	3.53977e+07	3.33382e+07	3.16408e+07	3.42136e+07	3.56466e+07	3.11863e+07	3.91539e+07	3.78011e+07	4.56269e+07	3.64388e+07	9.49694e+06	2.17443e+07	3.61993e+07	3.69661e+07	4.03871e+07	4.61942e+07	4.14449e+07	4.10512e+07	4.24104e+07	4.80308e+07	4.88565e+07	5.85899e+07	20.9672	32.7044	1.199	0.26	0.97658
FALSE	S-glutathionyl-L-cysteine	C13 H22 N4 O8 S2	Not the top hit	No results	No results	No results	No results	Full match		426.088	1.264	0	0	0	0			No matches found	No matches found	Single match found		DDA for preferred ion	8.60475e+06	9.44964e+06	1.55215e+07	1.03866e+07	7.95304e+06	3.12195e+07	4.35071e+07	3.42335e+07	1.44759e+07	1.41215e+07	2.6348e+07	4.7922e+07	1.43045e+07	2.30063e+07	8.54887e+06	1.03107e+07	1.35877e+07	1.15367e+07	1.30765e+07	1.34061e+07	1.70994e+07	1.94003e+07	69.1144	78.1322	1.135	0.18	0.77658
TRUE			Unused	No results	No results	No results	No results	No results		633.569	12.593	0	0	0	0			No matches found	No matches found	No matches found		DDA for preferred ion	3.78242e+07	4.32687e+07	4.77279e+07	4.47591e+07	4.79185e+07	1.17383e+07	1.19611e+06	9.49802e+06	1.44577e+07	3.48028e+07	2.1812e+07	341176	7.04751e+06	5.17427e+06	786558	249691	333189	325862	351053	437853	4.63269e+07	608134	64.2798	175.244	0.013	-6.25	0.000178423
TRUE			Unused	No results	No results	No results	No results	No results		272.235	12.038	0	0	0	0			No matches found	No matches found	No matches found		DDA for preferred ion	3.49611e+07	2.8421e+07	1.77145e+07	1.7758e+07	3.06641e+07	2.11016e+07	6.5417e+06	4.30228e+07	4.03488e+07	4.74514e+07	2.35387e+07	8.12432e+06	3.92657e+07	3.01849e+07	8.03803e+06	4.92066e+06	6.27078e+06	6.45279e+06	6.45351e+06	6.96521e+06	4.51115e+07	1.06353e+07	44.403	85.9543	0.236	-2.08	0.0133907
FALSE			Unused	No results	No results	No results	No results	No results		173.998	4.094	0	0	0	0			No matches found	No matches found	No matches found		DDA for preferred ion	1.74339e+07	1.58893e+07	1.03796e+07	1.05433e+07	1.24004e+07	4.78903e+06	248047	7.77685e+06	7.7451e+06	4.73494e+07	8.34219e+06	3.56596e+06	2.24563e+06	2.25068e+06	2.59012e+07	1.76471e+06	5.12871e+06	2.4855e+06	396561	2.02604e+06	1.31112e+07	3.45425e+06	77.2705	138.329	0.263	-1.92	0.110541
FALSE			Unused	No results	No results	No results	No results	No results		598.311	13.009	0	0	0	0			No matches found	No matches found	No matches found		DDA for preferred ion	8.49127e+06	9.49912e+06	2.45826e+07	2.3299e+07	1.11028e+07	2.84352e+07	3.45986e+07	3.16722e+07	3.83378e+07	2.89762e+07	1.69623e+07	5.34993e+06	3.00537e+07	1.96153e+07	4.15929e+07	3.24053e+07	1.82469e+07	4.73292e+07	4.19829e+07	2.36975e+07	2.99706e+07	3.82864e+07	47.2142	49.3618	1.277	0.35	0.44305
FALSE			Unused	No results	No results	No results	No results	No results		314.126	9.202	0	0	0	0			No matches found	No matches found	No matches found		DDA for preferred ion	2.31363e+07	1.96726e+07	7.66626e+06	9.72892e+06	1.89127e+07	2.30267e+07	1.41974e+07	9.63607e+06	4.73035e+07	3.22521e+07	1.7388e+07	1.77105e+07	3.95366e+07	1.72257e+07	2.18519e+07	1.13441e+07	2.93954e+07	1.20005e+07	3.03964e+07	3.36216e+07	2.92239e+07	3.17109e+07	63.7244	40.2158	1.085	0.12	0.302578
TRUE	2-Deoxy-D-glucose6-phosphate	C6 H13 O8 P	Not the top hit	No results	No results	Partial match	No results	Full match		244.034	1.451	0	0	0	1	Other		No matches found	No matches found	Multiple matches found		DDA for preferred ion	1.82782e+07	1.20554e+07	8.85159e+06	8.59092e+06	9.65722e+06	3.94633e+07	3.78364e+07	3.50472e+07	1.68338e+07	1.57317e+07	3.75895e+07	4.59916e+07	1.75331e+07	2.4939e+07	3.91665e+07	3.16742e+07	4.4031e+07	4.72173e+07	3.0608e+07	3.96009e+07	2.27766e+07	5.34341e+07	62.0048	30.5338	2.346	1.23	0.00426732
TRUE			Unused	No results	No results	No results	No results	No results		324.096	4.775	0	0	0	0			No matches found	No matches found	No matches found		DDA for preferred ion	6.68791e+06	6.26528e+06	1.15031e+07	1.32871e+07	7.31038e+06	2.67104e+07	3.33991e+07	3.21673e+07	2.72917e+07	1.34647e+07	3.46341e+07	1.98381e+07	1.5872e+07	1.71614e+07	4.71903e+07	2.9301e+07	3.78135e+07	3.53091e+07	2.60942e+07	4.11741e+07	1.5567e+07	4.5996e+07	63.9473	32.0553	2.955	1.56	0.00704044
FALSE			Unused	No results	No results	No results	No results	No results		309.871	5.072	0	0	0	0			No matches found	No matches found	No matches found		DDA for preferred ion	289669	257188	2.49779e+07	2.156e+07	2.77738e+07	46647	41241.2	48490.2	4.71769e+07	75698.3	62335	2.96176e+07	2.86851e+07	2.8148e+07	43439.5	4.05135e+07	46553.1	46853.4	47031	49769.7	447339	74391.2	145.301	133.374	0.166	-2.59	0.859932
FALSE			No results	No results	No results	No results	No results	No results		181.906	5.071	0	0	0	0			No matches found	No matches found	No matches found		DDA for preferred ion	434430	6.52305e+06	2.68838e+07	4.68801e+07	4.52888e+07	76233	88573	82076.6	2.44881e+07	128703	104669	3.83802e+07	3.35883e+07	2.71446e+07	147043	1.55856e+07	79372	76570.3	103172	96470.7	5.66707e+06	183435	126.159	140.393	0.032	-4.95	0.675638
FALSE			Unused	No results	No results	No results	No results	No results		215.09	1.457	0	0	0	0			No matches found	No matches found	No matches found		DDA for preferred ion	3.30686e+06	1.25754e+06	694457	1.03961e+06	263309	438227	413641	386220	1.53794e+06	4.68209e+07	412756	416664	416420	327162	2.18425e+06	2.72901e+06	5.97199e+06	4.59012e+06	7.46526e+06	4.02747e+06	1.09341e+06	3.83244e+06	236.208	90.0859	3.505	1.81	0.510987
TRUE			No results	No results	No results	No results	No results	No results		148.072	2.169	0	0	0	0			No matches found	No matches found	No matches found		DDA for preferred ion	1.36318e+07	1.18179e+07	1.6543e+07	1.41848e+07	1.4526e+07	1.04249e+07	5.62848e+06	1.53368e+07	1.51753e+07	4.67266e+07	2.24561e+07	2.76049e+06	1.23486e+07	1.86977e+07	1.44515e+07	2.00361e+06	2.88971e+06	2.79657e+06	6.88977e+06	4.0082e+06	1.96464e+07	7.90931e+06	46.7715	78.716	0.403	-1.31	0.026608
FALSE			No results	No results	No results	No results	No results	No results		139.026	7.505	0	0	0	0			No matches found	No matches found	No matches found		DDA for preferred ion	3.45152e+07	2.56525e+07	3.22635e+07	3.06688e+07	2.52018e+07	2.83129e+07	2.20719e+07	2.77825e+07	2.7567e+07	4.6679e+07	2.82267e+07	2.58728e+07	2.64547e+07	3.21436e+07	2.55294e+07	2.60126e+07	2.20095e+07	2.86228e+07	3.35891e+07	2.37727e+07	3.93932e+07	4.0213e+07	16.8472	15.5441	1.021	0.03	0.842893
FALSE	1-(5-Phosphoribosyl)imidazole-4-acetate	C10 H15 N2 O9 P	Not the top hit	No results	No results	No results	No results	Full match		338.051	1.484	0	0	0	0			No matches found	No matches found	Single match found		DDA for preferred ion	1.86879e+07	1.96714e+07	1.8289e+07	1.78249e+07	1.66759e+07	2.99183e+07	2.93196e+07	2.883e+07	1.88647e+07	1.31021e+06	3.88948e+07	3.13566e+07	2.63981e+07	3.33668e+07	3.78395e+07	2.98194e+07	4.66577e+07	3.85795e+07	3.06782e+07	3.21064e+07	2.98793e+07	4.91071e+07	42.2653	15.3156	1.644	0.72	0.0325803
FALSE			No results	No results	No results	No results	No results	No results		113.986	14.272	0	0	0	0			No matches found	No matches found	No matches found		DDA for preferred ion	4.51675e+07	4.25241e+07	4.66537e+07	1.52393e+07	2.93244e+07	1.0609e+07	3.33205e+07	2.68411e+07	3.15171e+07	2.69755e+07	2.08772e+07	4.19351e+07	4.14491e+07	2.82055e+07	2.65265e+07	3.34242e+07	2.85312e+07	4.36519e+07	3.05095e+07	3.30095e+07	4.52844e+07	4.55406e+07	46.2372	29.4463	1.006	0.01	0.327225
TRUE			Unused	No results	No results	No results	No results	No results		335.259	11.996	0	0	0	0			No matches found	No matches found	No matches found		DDA for preferred ion	3.94722e+07	3.9679e+07	4.65648e+07	4.46115e+07	3.74914e+07	1.52042e+07	2.25077e+06	1.63115e+07	2.15531e+07	2.90429e+07	2.12378e+07	1.67353e+06	1.07902e+07	9.8564e+06	2.3181e+06	1.39735e+06	601818	900595	400621	1.72373e+06	4.34644e+07	2.6908e+06	53.9529	125.342	0.062	-4.01	0.000367608
FALSE			Unused	No results	No results	No results	No results	No results		266.155	11.217	0	0	0	0			No matches found	No matches found	No matches found		DDA for preferred ion	496357	3.89244e+06	8.2072e+06	1.152e+07	4.61758e+07	4.26815e+07	5.09874e+06	7.25425e+06	660096	888556	2.88081e+07	4.5892e+07	843842	1.01615e+06	591606	5.36511e+06	572046	1.32664e+06	634766	1.20311e+06	8.28619e+06	1.554e+06	137.581	194.491	0.188	-2.41	0.316313
FALSE	S-glutathionyl-L-cysteine	C13 H22 N4 O8 S2	Not the top hit	No results	No results	No results	No results	Full match		426.086	2.088	0	0	0	0			No matches found	No matches found	Single match found		DDA for other ion	1.744e+06	1.41831e+07	8.03668e+06	6.51829e+06	9.03703e+06	1.78841e+07	1.55613e+07	1.89018e+07	1.72998e+07	3.39526e+07	5.63186e+06	5.3346e+06	7.12172e+06	9.39586e+06	2.10482e+07	2.3043e+07	4.59745e+07	3.15864e+07	3.98618e+07	9.77247e+06	2.31823e+07	2.19591e+07	51.7745	74.5718	0.947	-0.08	0.341593
FALSE	Thymidine	C10 H14 N2 O5	Full match	No results	No results	Full match	No results	Full match		242.09	4.105	0	0	0	2	Other		No matches found	No matches found	Single match found		DDA for preferred ion	1.67846e+07	1.16677e+07	1.51318e+07	2.47037e+07	2.31777e+07	2.05102e+07	2.0232e+07	2.45821e+07	2.06296e+07	4.59478e+07	3.09921e+07	1.33179e+07	1.96621e+07	2.417e+07	2.05858e+07	1.77885e+07	1.18578e+07	1.81068e+07	2.56139e+07	2.39542e+07	3.02881e+07	2.95727e+07	26.086	22.3733	0.976	-0.03	0.881656
FALSE			Unused	No results	No results	No results	No results	No results		276.061	1.417	0	0	0	0			No matches found	No matches found	No matches found		DDA for preferred ion	2.79934e+07	2.94124e+07	2.21841e+07	2.67869e+07	2.55011e+07	1.88393e+07	1.49006e+07	2.89328e+07	2.49162e+07	3.146e+07	1.97454e+07	2.14685e+07	4.59148e+07	4.08041e+07	8.65892e+06	1.80963e+07	2.29006e+07	2.32867e+07	2.49968e+07	2.48013e+07	3.51708e+07	3.40841e+07	24.16	42.2832	0.969	-0.05	0.968236
FALSE			Unused	No results	No results	No results	No results	No results		590.532	13.599	0	0	0	0			No matches found	No matches found	No matches found		DDA for preferred ion	4.58941e+07	3.69139e+07	584797	2.89378e+07	3.72164e+07	1.84369e+07	5.51883e+06	2.56569e+07	2.14004e+07	1.86308e+07	2.68313e+07	147242	1.12535e+07	8.48066e+06	7.037e+06	6.66392e+06	5.89623e+06	9.11044e+06	1.45811e+07	8.68184e+06	3.23011e+07	1.20328e+07	67.7305	63.8418	0.373	-1.42	0.178156
FALSE			No results	No results	No results	No results	No results	No results		130.025	2.024	0	0	0	0			No matches found	No matches found	No matches found		DDA for preferred ion	8.48005e+06	9.0905e+06	2.08484e+07	2.15553e+07	1.78947e+07	3.33757e+07	2.12296e+07	4.5447e+07	2.3988e+07	1.07694e+07	3.89805e+07	1.29903e+07	2.2438e+07	2.7746e+07	4.26459e+07	6.48805e+06	2.63892e+07	2.43466e+07	2.25516e+07	3.12404e+07	2.67684e+07	3.64714e+07	49.8252	37.5413	1.362	0.45	0.238472
FALSE			Unused	No results	No results	No results	No results	No results		532.279	12.274	0	0	0	0			No matches found	No matches found	No matches found		DDA for preferred ion	1.21523e+07	9.01211e+06	3.60083e+07	2.94554e+07	1.55061e+07	2.08275e+07	1.17561e+07	2.72792e+07	2.51662e+07	3.22904e+07	1.47872e+07	4.44269e+06	2.16976e+07	2.00153e+07	4.53912e+07	1.55727e+07	4.2906e+07	3.49924e+07	2.53688e+07	2.72784e+07	3.03189e+07	3.46496e+07	34.3539	49.8776	1.143	0.19	0.526615
FALSE	Anserine	C10 H16 N4 O3	Full match	No results	No results	No results	No results	Full match		240.122	1.367	0	0	0	0			No matches found	No matches found	Multiple matches found		DDA for preferred ion	1.82962e+07	1.99094e+07	2.3486e+07	2.52901e+07	2.05097e+07	2.50539e+07	3.94256e+07	3.2637e+07	1.63056e+07	2.02687e+07	2.9525e+07	1.86339e+07	2.39544e+07	2.75639e+07	2.07814e+07	3.01273e+07	4.52536e+07	4.32011e+07	2.71843e+07	4.03159e+07	3.12384e+07	3.9972e+07	31.685	27.7785	1.28	0.36	0.0238656
FALSE			Unused	No results	No results	No results	No results	No results		420.246	13.509	0	0	0	0			No matches found	No matches found	No matches found		DDA for preferred ion	2.55832e+07	4.51798e+07	1.70279e+07	2.12746e+07	1.91387e+07	2.50971e+07	9.15489e+06	2.11406e+07	1.53628e+07	2.15885e+07	9.37537e+06	1.01438e+07	2.87699e+07	2.21526e+07	7.66977e+06	1.14531e+07	1.48732e+07	1.05094e+07	1.73809e+07	1.43158e+07	2.67523e+07	1.93188e+07	54.1437	43.8183	0.722	-0.47	0.0959315
FALSE			No results	No results	No results	No results	No results	No results		151.008	8.067	0	0	0	0			No matches found	No matches found	No matches found		DDA for preferred ion	3.47268e+07	3.38344e+07	2.53588e+07	2.58615e+07	3.29991e+07	3.85955e+07	2.92668e+07	3.09865e+07	2.51599e+07	4.51343e+07	2.45234e+07	1.84281e+07	2.38852e+07	2.28264e+07	2.32663e+07	2.15528e+07	1.88679e+07	2.32042e+07	2.25875e+07	2.14597e+07	4.44521e+07	3.33784e+07	20.3183	8.25145	0.751	-0.41	0.00148996
TRUE			No results	No results	No results	No results	No results	No results		157.036	1.303	0	0	0	0			No matches found	No matches found	No matches found		DDA for preferred ion	1.81619e+06	2.28613e+06	6.47602e+06	5.63068e+06	4.16528e+06	1.40506e+07	3.21059e+07	2.33012e+07	1.26748e+07	7.21842e+06	2.06226e+07	2.44428e+07	7.11004e+06	1.21757e+07	2.87979e+07	3.3248e+07	1.88675e+07	4.02865e+07	4.51205e+07	3.58437e+07	7.56734e+06	4.27811e+07	95.0655	47.4987	5.653	2.5	0.00298481
TRUE			Unused	No results	No results	No results	No results	No results		688.114	2.072	0	0	0	0			No matches found	No matches found	No matches found		DDA for other ion	1.30104e+06	992977	9.08971e+06	1.18935e+07	2.3683e+06	2.27084e+07	2.98901e+07	2.71936e+07	9.20682e+06	7.55218e+06	6.87124e+06	1.80469e+07	5.58236e+06	1.2308e+07	3.17056e+07	2.33122e+07	3.09634e+07	3.25333e+07	3.16949e+07	4.50679e+07	1.25985e+07	4.11894e+07	90.8722	51.6808	3.269	1.71	0.0267331
FALSE			Unused	No results	No results	No results	No results	No results		453.285	11.692	0	0	0	0			No matches found	No matches found	No matches found		DDA for preferred ion	2.68361e+07	2.78964e+07	4.50622e+07	3.61291e+07	2.72798e+07	2.33388e+07	1.09628e+07	2.07886e+07	2.35848e+07	2.08121e+07	2.79402e+07	8.32915e+06	2.12866e+07	1.70082e+07	1.23331e+07	1.0674e+07	1.51782e+07	1.17658e+07	1.39108e+07	1.34904e+07	3.7711e+07	1.9689e+07	34.1387	29.8412	0.522	-0.94	0.00614264
TRUE			Unused	No results	No results	No results	No results	No results		608.21	8.852	0	0	0	0			No matches found	No matches found	No matches found		DDA for preferred ion	6.88896e+06	7.36916e+06	8.81123e+06	7.36344e+06	6.96524e+06	2.86766e+07	2.70214e+07	1.93177e+07	7.48989e+06	9.3551e+06	2.94938e+07	2.11641e+07	2.08242e+07	2.80202e+07	4.50412e+07	2.38698e+07	4.21186e+07	2.30739e+07	2.98957e+07	2.51199e+07	1.1427e+07	3.87086e+07	69.3124	26.9005	3.387	1.76	0.000261436
TRUE	Taurine	C2 H7 N O3 S	No results	No results	No results	Full match	No results	Full match		125.014	1.392	0	0	0	1	Other		No matches found	No matches found	Single match found		DDA for other ion	966460	1.9307e+06	3.69982e+06	3.02741e+06	2.39857e+06	3.86003e+07	3.24461e+07	3.02545e+07	1.77457e+07	6.73348e+06	3.66446e+07	4.40238e+07	1.11453e+07	3.19202e+07	3.46251e+07	2.6454e+07	2.87326e+07	2.79184e+07	4.49791e+07	3.48469e+07	5.60902e+06	4.58482e+07	108.522	34.7453	8.174	3.03	0.00440158
TRUE			Unused	No results	No results	No results	No results	No results		250.029	1.401	0	0	0	0			No matches found	No matches found	No matches found		DDA for preferred ion	9.25989e+06	9.13098e+06	1.29703e+07	1.30985e+07	1.22238e+07	3.86003e+07	3.24461e+07	3.02545e+07	1.77457e+07	6.73348e+06	3.66446e+07	4.40238e+07	3.14396e+07	3.19202e+07	3.46251e+07	2.6454e+07	2.87326e+07	2.79184e+07	4.49791e+07	3.48469e+07	1.72336e+07	4.60452e+07	61.9676	24.6151	2.672	1.42	0.00204868
TRUE			Unused	No results	No results	No results	No results	No results		198.047	1.236	0	0	0	0			No matches found	No matches found	No matches found		DDA for preferred ion	844422	799417	3.0013e+06	2.71857e+06	1.87475e+06	1.22739e+07	1.50543e+07	8.93747e+06	5.32389e+06	9.68422e+06	6.06526e+06	7.02802e+06	3.95809e+06	3.27145e+06	3.35137e+07	2.83539e+07	4.4756e+07	4.20364e+07	4.09353e+07	3.56552e+07	5.91856e+06	4.76444e+07	88.0925	69.8138	8.05	3.01	0.00478013
FALSE	gamma-Glutamyl-gamma-aminobutyraye	C9 H16 N2 O5	Full match	No results	No results	Partial match	No results	Full match		232.105	1.825	0	0	0	3	Other		No matches found	No matches found	Multiple matches found		DDA for preferred ion	7.7824e+06	6.63766e+06	2.12531e+07	1.49174e+07	1.11692e+07	2.7845e+07	2.64253e+07	3.70332e+07	2.08667e+07	2.88679e+07	2.88951e+07	2.09825e+07	1.70407e+07	2.9425e+07	4.47198e+07	2.11912e+07	3.44427e+07	2.49284e+07	3.77616e+07	3.53536e+07	2.73144e+07	3.98345e+07	44.7156	27.0809	1.458	0.54	0.00930956
FALSE			No results	No results	No results	No results	No results	No results		175.962	1.191	0	0	0	0			No matches found	No matches found	No matches found		DDA for preferred ion	2.86468e+07	3.30521e+07	2.79281e+07	4.46877e+07	4.02924e+07	2.54555e+07	2.88661e+07	2.26003e+07	2.61739e+07	1.14432e+07	3.65166e+07	3.34965e+07	1.88574e+07	3.99757e+07	1.66152e+07	1.52247e+07	2.05024e+07	1.85819e+07	2.10294e+07	1.96232e+07	4.17403e+07	2.83088e+07	35.6945	38.5789	0.678	-0.56	0.551483
TRUE			Unused	No results	No results	No results	No results	No results		849.588	12.124	0	0	0	0			No matches found	No matches found	No matches found		DDA for preferred ion	4.46765e+07	2.93261e+07	2.65045e+07	3.08558e+07	2.37875e+07	1.0391e+07	3.11561e+06	1.24663e+07	2.34824e+07	2.80641e+07	1.38613e+07	2.98191e+06	1.17714e+07	1.08533e+07	4.48193e+06	4.35632e+06	2.56766e+06	2.39658e+06	3.11267e+06	4.72036e+06	3.311e+07	6.49483e+06	59.6928	64.5845	0.196	-2.35	0.000794842
TRUE			Unused	No results	No results	No results	No results	No results		308.199	10.296	0	0	0	0			No matches found	No matches found	No matches found		DDA for preferred ion	8.90573e+06	1.10155e+07	1.83636e+07	1.00333e+07	1.24629e+07	2.95588e+07	3.33184e+07	2.71931e+07	9.93582e+06	2.31703e+07	4.05876e+07	2.19563e+07	1.93012e+07	2.75588e+07	1.73655e+07	2.60942e+07	2.71064e+07	4.46335e+07	4.44092e+07	3.7255e+07	2.00966e+07	4.12561e+07	49.9571	30.945	2.053	1.04	0.00204719
TRUE			Unused	No results	No results	No results	No results	No results		396.094	1.246	0	0	0	0			No matches found	No matches found	No matches found		DDA for preferred ion	844422	841449	3.00895e+06	2.73145e+06	1.87475e+06	1.23043e+07	1.47732e+07	8.92236e+06	5.5908e+06	1.03474e+07	6.13254e+06	7.08016e+06	3.7104e+06	3.27145e+06	3.23738e+07	2.77808e+07	4.45015e+07	4.11751e+07	3.9066e+07	3.3447e+07	6.12872e+06	4.59797e+07	86.3208	69.6902	7.502	2.91	0.00552915
FALSE			Unused	No results	No results	No results	No results	No results		565.338	11.73	0	0	0	0			No matches found	No matches found	No matches found		DDA for preferred ion	4.41171e+07	4.12211e+07	4.09645e+07	3.91986e+07	3.38584e+07	2.26828e+07	1.78088e+07	2.0801e+07	2.00566e+07	3.71626e+07	2.82852e+07	1.16582e+07	2.22899e+07	2.12081e+07	1.74588e+07	1.36288e+07	1.73839e+07	1.42012e+07	1.36309e+07	1.65554e+07	4.28454e+07	2.3731e+07	37.6939	21.1014	0.554	-0.85	0.00235452
TRUE	Actinorhodine	C32 H26 O14	No match	No results	No results	No results	No results	Full match		634.133	1.26	0	0	0	0			No matches found	No matches found	Single match found		DDA for preferred ion	4.7376e+06	5.24058e+06	1.00575e+07	9.99645e+06	5.84137e+06	4.25767e+07	4.12046e+07	3.4634e+07	1.98834e+07	1.43109e+07	3.31384e+07	2.48521e+07	1.16825e+07	2.39535e+07	3.90184e+07	3.65702e+07	4.39868e+07	4.12475e+07	4.0676e+07	3.62433e+07	1.36223e+07	5.31993e+07	82.3818	30.0927	3.905	1.97	0.00875498
FALSE			Unused	No results	No results	No results	No results	No results		200.044	1.443	0	0	0	0			No matches found	No matches found	No matches found		DDA for preferred ion	1.6621e+07	1.65781e+07	4.39485e+07	3.9171e+07	2.50643e+07	1.45397e+07	1.05194e+07	1.52711e+07	9.78325e+06	3.07315e+07	1.65382e+07	9.16216e+06	2.73764e+07	1.32433e+07	1.0202e+07	1.39747e+07	1.3225e+07	1.41897e+07	1.54583e+07	1.48584e+07	2.71503e+07	2.05938e+07	46.3276	32.0019	0.759	-0.4	0.154012
FALSE			No results	No results	No results	No results	No results	No results		171.877	14.262	0	0	0	0			No matches found	No matches found	No matches found		DDA for preferred ion	3.20463e+07	2.14082e+07	3.48927e+07	3.13426e+07	2.78314e+07	1.68238e+07	3.50048e+07	3.19524e+07	2.51315e+07	4.39469e+07	3.41501e+07	2.83477e+07	2.38743e+07	2.80998e+07	1.87711e+07	2.94074e+07	3.02491e+07	3.09723e+07	3.31083e+07	3.44632e+07	4.02209e+07	4.41072e+07	20.8376	17.099	1.097	0.13	0.538593
FALSE	2-(Hydroxymethyl)-3-(acetamidomethylene)succinate	C8 H11 N O6	Not the top hit	No results	No results	No results	No results	Full match		217.058	1.974	0	0	0	0			No matches found	No matches found	Single match found		DDA for preferred ion	2.47194e+06	1.91871e+06	1.16927e+06	1.52175e+06	1.98212e+06	1.88086e+07	4.17387e+07	1.207e+07	3.51723e+06	7.10266e+06	8.88352e+06	2.68715e+06	7.96979e+06	2.23217e+06	6.48465e+06	1.12091e+07	6.61391e+06	1.93576e+06	2.93008e+07	4.38126e+07	4.73919e+06	1.02849e+07	147.117	109.653	2.17	1.12	0.275472
TRUE	2-Oxooctadecanoicacid	C18 H34 O3	Full match	No results	No results	No results	No results	Full match		298.25	12.182	0	0	0	0			No matches found	No matches found	Single match found		DDA for preferred ion	1.63447e+07	1.46132e+07	1.71347e+07	1.28521e+07	1.31509e+07	6.38007e+06	1.89176e+06	2.1921e+07	2.23886e+07	4.37641e+07	9.39407e+06	1.6643e+06	2.13815e+07	1.66248e+07	2.58843e+06	1.56752e+06	2.71036e+06	3.15699e+06	3.87879e+06	2.17879e+06	2.22805e+07	4.22487e+06	53.0086	108.011	0.19	-2.4	0.0100215
TRUE	Methyl(2E_6E)-(10R_11S)-10_11-epoxy-3_7_11-trimethyltrideca-2_6-dienoate	C17 H28 O3	Full match	No results	No results	No results	No results	Full match		280.204	10.652	0	0	0	0			No matches found	No matches found	Single match found		DDA for preferred ion	2.04363e+07	1.92396e+07	2.6504e+07	2.40512e+07	1.9778e+07	8.97334e+06	3.90492e+06	1.70554e+07	1.80119e+07	4.37545e+07	1.15634e+07	6.52959e+06	5.88111e+06	7.89767e+06	3.92223e+06	2.18582e+06	3.32786e+06	2.73383e+06	4.45421e+06	5.61553e+06	2.97327e+07	7.19744e+06	41.1942	46.7313	0.242	-2.05	0.000112959
FALSE	[FAdioxo_hydrox]6_9-dioxo-11R_15S-dihydroxy-13E-prostenoicacid	C20 H32 O6	Not the top hit	No results	No results	No results	No results	Full match		368.22	9.974	0	0	0	0			No matches found	No matches found	Multiple matches found		DDA for preferred ion	2.06382e+06	1.89947e+06	4.2267e+07	4.36488e+07	2.34347e+06	1.14466e+06	1.02304e+06	1.68153e+06	1.38167e+06	4.46521e+06	1.01314e+06	1.12146e+06	1.39807e+06	1.12237e+06	1.17036e+06	1.0923e+06	1.30406e+06	1.15925e+06	1.38649e+06	1.17766e+06	3.2257e+06	1.74813e+06	167.227	13.8424	0.542	-0.88	0.0461858
FALSE			No results	No results	No results	No results	No results	No results		129.024	2.76	0	0	0	0			No matches found	No matches found	No matches found		DDA for preferred ion	3.74129e+06	2.10402e+07	2.13065e+07	1.92232e+07	1.19157e+07	1.55079e+07	1.17593e+07	1.65296e+07	1.50163e+07	1.10666e+07	4.35402e+07	8.89295e+06	1.95751e+07	2.39765e+07	1.03534e+07	7.13603e+06	8.24349e+06	1.22955e+07	8.5043e+06	1.24236e+07	2.07469e+07	1.65479e+07	39.0832	62.4082	0.798	-0.33	0.848651
FALSE			Unused	No results	No results	No results	No results	No results		375.252	9.458	0	0	0	0			No matches found	No matches found	No matches found		DDA for preferred ion	2.40193e+07	2.13319e+07	1.68282e+07	2.17708e+07	1.92627e+07	1.91712e+07	2.02947e+07	2.72877e+07	2.07579e+07	4.34751e+07	2.52564e+07	2.10443e+07	2.19489e+07	2.00896e+07	2.02512e+07	2.24673e+07	1.96222e+07	2.33809e+07	1.93342e+07	2.59432e+07	3.11602e+07	3.19401e+07	21.159	11.4205	1.025	0.04	0.630848
FALSE	Amino adipic acid	C6 H11 N O4	No results	No results	Invalid mass	No results	No results	No results		161.068	1.469	0	1	0	0		52.6	No matches found	Single match found	No matches found		DDA for preferred ion	1.86785e+07	1.5401e+07	2.86057e+07	3.53358e+07	2.49207e+07	2.91559e+07	1.59614e+07	2.1871e+07	2.61343e+07	4.34322e+07	2.7561e+07	1.46412e+07	3.11138e+07	3.35199e+07	1.69857e+07	2.17242e+07	1.60464e+07	1.61335e+07	1.39544e+07	2.19288e+07	3.51956e+07	2.82604e+07	22.3798	30.5818	0.803	-0.32	0.325977
TRUE			Unused	No results	No results	No results	No results	No results		196.057	1.304	0	0	0	0			No matches found	No matches found	No matches found		DDA for preferred ion	2.93612e+07	1.37373e+07	3.01912e+07	1.07057e+07	2.84373e+07	1.7468e+07	1.01231e+07	1.75705e+07	3.05935e+07	3.55566e+07	1.43563e+07	6.58178e+06	4.33484e+07	3.37317e+07	1.19284e+07	3.38783e+06	6.11468e+06	7.26592e+06	5.38047e+06	8.59059e+06	2.96657e+07	1.18309e+07	41.7687	95.292	0.399	-1.33	0.0434521
FALSE			No results	No results	No results	No results	No results	No results		90.0081	1.706	0	0	0	0			No matches found	No matches found	No matches found		DDA for preferred ion	3.42059e+07	1.33286e+07	2.68486e+07	1.08958e+07	2.16784e+07	3.62306e+07	3.34129e+07	2.22906e+07	1.90779e+07	2.0763e+07	4.33136e+07	1.35552e+07	3.25154e+07	4.09155e+07	3.85792e+07	2.34384e+06	2.46329e+06	3.40862e+07	7.52757e+06	3.84624e+07	3.02263e+07	4.86273e+07	42.2188	63.0365	1.609	0.69	0.581608
TRUE			Unused	No results	No results	No results	No results	No results		163.036	1.265	0	0	0	0			No matches found	No matches found	No matches found		DDA for preferred ion	4.09787e+06	4.26439e+06	7.51804e+06	6.27552e+06	3.5617e+06	2.0815e+07	3.04544e+07	2.89686e+07	9.04948e+06	2.16562e+07	2.5296e+07	2.01679e+07	1.15975e+07	1.31022e+07	2.85502e+07	2.56358e+07	4.33005e+07	3.51865e+07	2.87937e+07	4.01486e+07	1.15248e+07	4.18107e+07	78.0775	36.4983	3.628	1.86	0.00350143
TRUE			No results	No results	No results	No results	No results	No results		293.533	1.871	0	0	0	0			No matches found	No matches found	No matches found		DDA for preferred ion	3.32863e+06	2.79804e+06	7.50951e+06	5.12081e+06	8.64715e+06	1.40371e+07	3.03477e+07	2.02253e+07	7.09943e+06	988227	6.06682e+06	4.32983e+07	1.29691e+07	1.68253e+07	2.39405e+07	2.14611e+07	2.48348e+07	2.52435e+07	2.08694e+07	3.06901e+07	1.0018e+07	3.49201e+07	94.1489	53.2938	3.486	1.8	0.00827745
FALSE	4-(L-Alanin-3-yl)-2-hydroxy-cis_cis-muconate6-semialdehyde	C9 H11 N O6	Full match	No results	No results	Partial match	No results	Full match		229.058	2.492	0	0	0	1	Other		No matches found	No matches found	Multiple matches found		DDA for preferred ion	3.73939e+07	8.78958e+06	4.28762e+07	3.05831e+07	9.67441e+06	5.99359e+06	7.95339e+06	1.43047e+07	2.00041e+07	2.65773e+07	2.39247e+07	6.22639e+06	1.60526e+07	1.84358e+07	2.96433e+07	3.6698e+07	3.03164e+07	4.32142e+07	3.49298e+07	3.825e+07	2.21099e+07	4.29305e+07	65.9028	42.4715	1.942	0.96	0.100122
FALSE			No results	No results	No results	No results	No results	No results		148.036	1.713	0	0	0	0			No matches found	No matches found	No matches found		DDA for preferred ion	8.50332e+06	7.44197e+06	1.8317e+07	1.43062e+07	1.53588e+07	2.1073e+07	4.29106e+07	3.55697e+07	1.62711e+07	4.07829e+07	2.81607e+07	2.08542e+07	2.14579e+07	2.7957e+07	2.65751e+07	4.17026e+07	2.7469e+07	2.64499e+07	3.48035e+07	3.74178e+07	2.36305e+07	3.87715e+07	55.2039	25.6858	1.641	0.71	0.0173266
FALSE			Unused	No results	No results	No results	No results	No results		636.486	11.326	0	0	0	0			No matches found	No matches found	No matches found		DDA for preferred ion	2.59615e+07	3.06535e+07	1.6364e+07	2.13309e+07	2.62314e+07	2.84617e+07	3.30834e+07	4.13903e+07	3.04996e+07	4.28918e+07	3.33514e+07	2.50582e+07	2.32977e+07	2.37667e+07	2.89072e+07	2.18088e+07	2.32741e+07	3.19153e+07	2.969e+07	2.43712e+07	4.2774e+07	3.89101e+07	25.0921	13.8781	0.91	-0.14	0.897537
TRUE			Unused	No results	No results	No results	No results	No results		992.217	3.64	0	0	0	0			No matches found	No matches found	No matches found		DDA for other ion	1.70598e+06	2.57522e+06	1.05091e+07	5.76493e+06	4.81229e+06	2.35264e+07	2.1374e+07	4.28401e+07	8.14727e+06	1.09361e+07	1.89144e+07	1.34229e+07	9.0077e+06	2.96905e+07	2.70346e+07	2.67116e+07	4.13185e+07	2.97958e+07	2.72869e+07	3.55711e+07	1.17418e+07	4.15657e+07	92.9585	35.7799	3.54	1.82	0.00587383
TRUE			No results	No results	No results	No results	No results	No results		153.89	1.31	0	0	0	0			No matches found	No matches found	No matches found		DDA for preferred ion	4.27612e+07	4.22002e+07	3.53631e+07	2.55656e+07	3.64765e+07	2.75775e+06	4.05821e+06	6.88867e+06	8.60679e+06	2.48191e+07	2.81383e+06	3.34064e+06	1.28489e+07	4.96799e+06	3.76426e+06	3.62832e+06	3.03745e+06	3.1434e+06	2.97975e+06	4.15488e+06	2.89482e+07	5.58603e+06	78.2229	66.8085	0.193	-2.37	0.00344611
FALSE			Unused	No results	No results	No results	No results	No results		432.121	2.064	0	0	0	0			No matches found	No matches found	No matches found		DDA for other ion	2.28103e+07	2.22574e+07	2.12305e+07	2.74282e+07	1.80302e+07	1.3027e+07	2.29469e+07	3.0143e+07	2.09331e+07	3.51779e+07	1.62535e+07	1.702e+07	3.2054e+07	3.52032e+07	4.27004e+07	2.58717e+07	4.12365e+07	3.82326e+07	3.28032e+07	3.45482e+07	3.4748e+07	4.83145e+07	20.5409	27.194	1.39	0.48	0.014098
TRUE			Unused	No results	No results	No results	No results	No results		340.207	12.657	0	0	0	0			No matches found	No matches found	No matches found		DDA for preferred ion	5.58387e+06	5.24429e+06	3.81833e+07	4.261e+07	2.29084e+07	1.45634e+07	1.0954e+07	1.83729e+07	7.64787e+06	2.75954e+07	4.8863e+06	420553	1.01917e+07	4.31424e+06	6.18616e+06	4.16778e+06	7.48045e+06	1.01234e+07	1.09419e+07	6.624e+06	2.12409e+07	9.03939e+06	62.9373	51.1781	0.426	-1.23	0.00964038
FALSE			Unused	No results	No results	No results	No results	No results		450.274	13.338	0	0	0	0			No matches found	No matches found	No matches found		DDA for preferred ion	1.03521e+06	4.45176e+06	1.78017e+07	3.06127e+07	1.80957e+07	1.92103e+07	1.3556e+07	1.33334e+07	1.25747e+07	4.26034e+07	308629	2.06858e+06	8.03465e+06	1.79151e+06	1.53685e+07	1.50234e+07	1.40003e+07	1.29868e+07	7.65953e+06	7.5668e+06	2.09255e+07	1.15919e+07	57.216	68.432	0.554	-0.85	0.158966
FALSE	12,13-Epoxytrichothec-9-ene	C15 H22 O2	Full match	No results	No results	Full match	No results	No results		234.161	11.082	0	0	0	1	Other		No matches found	No matches found	No matches found		DDA for preferred ion	1.42104e+07	9.16926e+06	1.41588e+07	1.93199e+07	1.2772e+07	1.49977e+07	1.34715e+07	1.12337e+07	1.13747e+07	4.25945e+07	1.7036e+07	1.20055e+07	1.04847e+07	1.4865e+07	1.46342e+07	2.53565e+07	1.90444e+07	2.28576e+07	2.48963e+07	2.35841e+07	1.92265e+07	2.42807e+07	38.5974	31.3879	1.263	0.34	0.0927051
FALSE			No results	No results	No results	No results	No results	No results		102.03	1.703	0	0	0	0			No matches found	No matches found	No matches found		DDA for preferred ion	1.22523e+07	1.41061e+07	2.15318e+07	2.06491e+07	2.03583e+07	2.10237e+07	3.00887e+07	4.25676e+07	1.82232e+07	4.23236e+07	3.05578e+07	2.31294e+07	1.75573e+07	3.29082e+07	2.94943e+07	2.21256e+07	1.97488e+07	3.31364e+07	2.49242e+07	3.88332e+07	2.83399e+07	4.00153e+07	33.0331	21.8258	1.412	0.5	0.0694436
TRUE			No results	No results	No results	No results	No results	No results		130.062	3.896	0	0	0	0			No matches found	No matches found	No matches found		DDA for preferred ion	3.61722e+07	2.81996e+07	2.68125e+07	2.20828e+07	2.36361e+07	7.52408e+06	8.99439e+06	2.39278e+07	3.11967e+07	4.25226e+07	1.0911e+07	5.76631e+06	2.43177e+07	2.06057e+07	5.24675e+06	4.65269e+06	5.22446e+06	4.1576e+06	7.18823e+06	6.17742e+06	3.31882e+07	9.43553e+06	44.3503	74.6327	0.284	-1.81	0.00125307
TRUE			Unused	No results	No results	No results	No results	No results		763.515	13.578	0	0	0	0			No matches found	No matches found	No matches found		DDA for preferred ion	4.24074e+07	4.95431e+06	996718	9.87557e+06	3.21491e+07	4.01081e+07	1.31416e+07	2.65724e+07	1.29741e+07	2.23755e+07	1.34622e+06	1.21325e+07	1.28783e+06	1.50972e+06	237775	443477	6.93349e+06	559340	1.74232e+06	329905	2.11783e+07	1.78861e+06	76.1215	159.921	0.084	-3.57	0.000493819
FALSE	Betaxanthin	C18 H20 N2 O6	Full match	No results	No results	Full match	No results	No results		360.132	7.687	0	0	0	1	Other		No matches found	No matches found	No matches found		DDA for preferred ion	1.9789e+07	1.67936e+07	1.43194e+07	2.02097e+07	2.33949e+07	1.67404e+07	1.86027e+07	3.07438e+07	4.20804e+07	2.16615e+07	2.18647e+07	1.48333e+07	2.33497e+07	2.07936e+07	2.62624e+07	1.52864e+07	2.6226e+07	2.26073e+07	3.16939e+07	2.57829e+07	2.75816e+07	3.3555e+07	42.577	19.8441	1.217	0.28	0.381892
FALSE	Carnosine	C9 H14 N4 O3	Not the top hit	No results	Full match	No results	No results	Full match		226.106	1.343	0	1	0	0		70.3	No matches found	Single match found	Single match found		DDA for preferred ion	1.88884e+07	2.24254e+07	4.10661e+07	3.92184e+07	3.10832e+07	2.57052e+07	2.23127e+07	2.83867e+07	2.51573e+07	3.25449e+07	4.20291e+07	3.2015e+07	3.33085e+07	3.39265e+07	3.81858e+07	3.09671e+07	3.17278e+07	3.185e+07	1.99674e+07	2.4422e+07	3.5761e+07	4.85357e+07	18.4436	18.972	1.357	0.44	0.0467207
FALSE			Unused	No results	No results	No results	No results	No results		248.177	10.585	0	0	0	0			No matches found	No matches found	No matches found		DDA for preferred ion	1.36585e+07	1.89924e+07	2.28113e+07	1.30161e+07	2.06943e+07	2.32508e+07	1.75652e+07	1.71686e+07	1.79768e+07	3.45203e+07	4.19984e+07	2.26083e+07	1.19047e+07	2.35679e+07	2.52535e+07	2.09898e+07	2.20516e+07	1.92292e+07	2.85179e+07	2.81699e+07	2.76676e+07	3.55912e+07	19.9876	26.3915	1.286	0.36	0.0356557
FALSE			Unused	No results	No results	No results	No results	No results		298.141	7.924	0	0	0	0			No matches found	No matches found	No matches found		DDA for preferred ion	6.56533e+06	8.74236e+06	3.78907e+06	5.64187e+06	7.84486e+06	8.71981e+06	796754	6.0791e+06	8.23053e+06	4.18162e+07	7.43195e+06	7.54389e+06	2.84342e+06	4.9018e+06	1.08182e+07	5.55993e+06	8.11804e+06	6.07853e+06	4.93784e+06	5.62517e+06	1.10155e+07	9.02477e+06	90.1192	35.5143	0.819	-0.29	0.987212
FALSE			Unused	No results	No results	No results	No results	No results		305.921	13.965	0	0	0	0			No matches found	No matches found	No matches found		DDA for preferred ion	4.15212e+07	3.83624e+06	2.64668e+07	36093.3	226801	30154.3	191834	75635.3	1.61218e+06	151058	32007	1.71485e+06	41688.3	2.89151e+06	5.21855e+06	702645	127245	221178	224245	7.36908e+06	305982	747489	203.761	132.51	2.443	1.29	0.966036
TRUE			No results	No results	No results	No results	No results	No results		151.893	1.317	0	0	0	0			No matches found	No matches found	No matches found		DDA for preferred ion	4.08549e+07	4.15108e+07	3.52289e+07	3.25858e+07	3.59513e+07	2.94512e+06	3.6644e+06	6.27641e+06	8.9718e+06	2.41781e+07	2.8159e+06	3.07744e+06	1.2352e+07	4.98611e+06	3.44527e+06	2.97444e+06	3.10887e+06	5.34767e+06	3.28412e+06	3.90233e+06	3.31692e+07	5.18126e+06	76.1828	62.8518	0.156	-2.68	0.00400126
FALSE			Unused	No results	No results	No results	No results	No results		243.108	2.226	0	0	0	0			No matches found	No matches found	No matches found		DDA for preferred ion	1.91405e+07	2.63948e+07	2.75557e+07	1.46382e+07	2.76727e+07	3.15676e+07	2.9746e+07	3.36222e+07	3.16837e+07	1.55507e+07	4.13582e+07	2.97207e+07	3.60203e+07	3.32875e+07	3.31572e+07	2.71518e+07	1.34343e+07	2.08322e+07	1.32133e+07	1.36934e+07	4.05651e+07	4.61575e+07	30.9157	38.5474	1.138	0.19	0.810615
FALSE			No results	No results	No results	No results	No results	No results		137.916	5.149	0	0	0	0			No matches found	No matches found	No matches found		DDA for preferred ion	2.1164e+06	1.22171e+06	4.1044e+07	2.75417e+07	2.29979e+07	62761.1	110734	70243.4	2.17202e+07	113704	89831.7	2.88072e+07	3.28142e+07	2.55481e+07	75196.4	3.3801e+07	68097	70841.8	63328.6	66962.5	2.73323e+06	110963	124.662	130.826	0.041	-4.62	0.665835
FALSE			Unused	No results	No results	No results	No results	No results		773.535	12.895	0	0	0	0			No matches found	No matches found	No matches found		DDA for preferred ion	1.09631e+06	1.22771e+07	2.56877e+07	1.35507e+06	4.24322e+06	4.09911e+07	2.59114e+07	3.35031e+07	1.6096e+07	3.33483e+07	1.87564e+07	341578	5.5145e+06	4.56879e+06	3.10306e+07	246510	3.46028e+07	8.28877e+06	1.6113e+07	3.14178e+06	2.79626e+07	1.00771e+07	71.3091	101.857	0.36	-1.47	0.311462
TRUE			Unused	No results	No results	No results	No results	No results		233.006	1.313	0	0	0	0			No matches found	No matches found	No matches found		DDA for preferred ion	5.48832e+06	6.45662e+06	1.11179e+07	1.08495e+07	7.78751e+06	3.4711e+07	3.75569e+07	3.44014e+07	1.91579e+07	1.54601e+07	2.7426e+07	3.28267e+07	1.21177e+07	1.72253e+07	3.2497e+07	3.49872e+07	4.09869e+07	3.72523e+07	3.93086e+07	3.89458e+07	1.47487e+07	5.40225e+07	70.7201	33.0738	3.663	1.87	0.00841911
FALSE			Unused	No results	No results	No results	No results	No results		441.896	14.151	0	0	0	0			No matches found	No matches found	No matches found		DDA for preferred ion	3.25729e+07	2.7653e+07	2.10957e+07	2.86426e+07	2.08914e+07	1.3413e+06	2.94121e+07	3.53305e+07	2.32182e+07	1.73192e+07	1.41596e+07	1.90613e+07	2.36715e+07	2.05004e+07	3.56089e+07	3.79179e+07	2.31503e+07	1.98557e+07	4.06049e+07	2.11328e+07	3.64082e+07	3.35276e+07	45.827	39.0366	0.921	-0.12	0.372711
TRUE			Unused	No results	No results	No results	No results	No results		392.22	10.007	0	0	0	0			No matches found	No matches found	No matches found		DDA for preferred ion	3.25448e+06	3.5076e+06	4.05767e+07	1.7818e+07	3.25917e+06	1.13722e+06	307647	1.65319e+06	1.51148e+06	5.74746e+06	685174	226179	597507	584906	510167	228709	323117	327393	632355	395627	5.00929e+06	641653	151.777	33.7232	0.128	-2.96	0.000998985
TRUE	5-Methoxyindoleacetate	C11 H11 N O3	Full match	No results	No results	Partial match	No results	Full match		205.073	4.448	0	0	0	1	Other		No matches found	No matches found	Multiple matches found		DDA for preferred ion	1.9347e+07	2.21409e+07	2.99378e+07	2.34841e+07	1.93998e+07	1.25595e+07	8.65195e+06	1.74902e+07	1.24942e+07	4.03916e+07	1.54731e+07	3.32342e+06	4.00051e+07	1.467e+07	6.12213e+06	3.17719e+06	2.138e+06	2.49221e+06	2.042e+06	2.99039e+06	2.90947e+07	5.60706e+06	33.7407	129.513	0.193	-2.38	0.00437222
FALSE			Unused	No results	No results	No results	No results	No results		446.023	1.485	0	0	0	0			No matches found	No matches found	No matches found		DDA for preferred ion	1.52764e+06	2.74507e+06	8.22798e+06	6.56208e+06	4.96463e+06	2.5184e+07	2.73383e+07	4.03305e+07	3.51966e+07	3.91135e+07	2.7498e+07	2.98282e+07	9.13676e+06	2.44957e+07	2.32409e+07	2.92316e+07	3.05022e+07	2.81099e+07	3.31796e+07	2.6796e+07	2.2125e+07	3.89783e+07	81.3757	29.1548	1.762	0.82	0.0465257
TRUE			Unused	No results	No results	No results	No results	No results		374.209	9.915	0	0	0	0			No matches found	No matches found	No matches found		DDA for preferred ion	1.27453e+06	1.52455e+06	4.03193e+07	2.49951e+07	1.55906e+06	82763	184857	1.30581e+06	1.02526e+06	9.80164e+06	213529	84883.9	596244	566631	90205.7	85453.5	442323	92022.4	157340	87069.3	2.16434e+06	193774	165.11	85.9091	0.09	-3.48	0.00381271
FALSE			Unused	No results	No results	No results	No results	No results		227.973	5.579	0	0	0	0			No matches found	No matches found	No matches found		DDA for preferred ion	1.98361e+06	1.97298e+06	372308	1.16539e+06	1.89597e+06	1.76816e+07	2.18841e+07	4.01412e+07	1.10937e+06	167971	2.6529e+07	481988	752525	2.47109e+06	2.18481e+07	1.70577e+06	2.44103e+07	2.18482e+07	2.06677e+07	1.87019e+07	2.96485e+06	2.83283e+07	145.453	77.9274	9.555	3.26	0.179657
TRUE			No results	No results	No results	No results	No results	No results		283.785	1.314	0	0	0	0			No matches found	No matches found	No matches found		DDA for preferred ion	3.82058e+07	3.98627e+07	3.90819e+07	3.80736e+07	3.7286e+07	5.39874e+06	6.55628e+06	1.25266e+07	1.47728e+07	3.58692e+07	4.47923e+06	6.2348e+06	1.94039e+07	8.52488e+06	6.35596e+06	6.83694e+06	5.97915e+06	5.77019e+06	5.25961e+06	7.56498e+06	4.16202e+07	9.81067e+06	58.9535	55.7118	0.236	-2.08	0.00259643
[truncated: 1,287 more rows]
[truncated: 1 more columns]
