# Supplementary material for: UHPLC-ESI-QE-Orbitrap-MS based metabolomics reveals the antioxidant mechanism of icaritin on mice with cerebral ischemic reperfusion
Source: PeerJ. 2023 Jan 10;11:e14483. doi: 10.7717/peerj.14483 (PMC9838208; doi:10.7717/peerj.14483)
Supplement: Supplemental Information 3 [file peerj-11-14483-s003.zip › Original data for metabolomics/POSVC.xlsx]

## Sheet: Compounds
Checked	Name	Formula	Annotation Source: Predicted Compositions	Annotation Source: mzCloud Search	Annotation Source: mzVault Search	Annotation Source: Metabolika Search	Annotation Source: ChemSpider Search	Annotation Source: MassList Search	FISh Coverage	Molecular Weight	RT [min]	# ChemSpider Results	# mzVault Results	# mzCloud Results	# Metabolika Pathways	Metabolika Pathways	# Usable QC	RSD QC Areas [%]	RSD Corr. QC Areas [%]	mzVault Best Match	mzVault Library Match: Bamba lab 34 lipid mediators library stepped NCE 10 30 45	mzVault Library Match: Bamba lab 598 polar metabolites stepped NCE 10 30 45	mzCloud Best Match	Mass List Match: Endogenous Metabolites database 4400 compounds	MS2	Area: POS_BLANK25.raw (F1)	Area: POS_BLANK26.raw (F2)	Area: POS_C-1.raw (F3)	Area: POS_C-2.raw (F4)	Area: POS_C-3.raw (F5)	Area: POS_C-4.raw (F6)	Area: POS_C-5.raw (F7)	Area: POS_C-6.raw (F8)	Area: POS_C-7.raw (F9)	Area: POS_C-8.raw (F10)	Area: POS_C-9.raw (F11)	Area: POS_C-10.raw (F12)	Area: POS_QC-1.raw (F19)	Area: POS_QC-2.raw (F20)	Area: POS_QC-3.raw (F21)	Area: POS_QC-4.raw (F22)	Area: POS_QC-5.raw (F23)	Area: POS_QC-6.raw (F24)	Area: POS_QC-7.raw (F25)	Area: POS_QC-10.raw (F26)	Area: POS_QC-11.raw (F27)	Area: POS_QC-13.raw (F29)	Area: POS_V-1.raw (F30)	Area: POS_V-2.raw (F31)
TRUE	Creatine	C4 H9 N3 O2	Full match	Full match	No results	No results	Full match	Full match		131.069	1.415	2	0	3	0		10	19	4		No matches found	No matches found	91.1	Multiple matches found	DDA for preferred ion	5.75073e+07	6.81808e+07	1.50332e+10	1.64681e+10	2.11407e+10	1.61412e+10	1.414e+10	1.82709e+10	1.34229e+10	1.12604e+10	9.76371e+09	1.06288e+10	1.22151e+10	1.25005e+10	1.16927e+10	1.18795e+10	1.19108e+10	1.24269e+10	1.08381e+10	9.42009e+09	7.27454e+09	7.27673e+09	4.26911e+09	4.18244e+09
TRUE	Adenosine	C10 H13 N5 O4	Full match	Full match	No results	Full match	Full match	Not the top hit		267.096	2.297	7	0	1	5	Superpathway of purine nucleotide salvage;Superpathway of L-methionine salvage and degradation;Purine nucleotides degradation II (aerobic);Other	10	22	14		No matches found	No matches found	93.6	Multiple matches found	DDA for preferred ion	1.76456e+06	2.6621e+06	1.17497e+10	1.41728e+10	8.9653e+09	1.74762e+10	9.09524e+09	1.0934e+10	7.7089e+09	7.23601e+09	6.94208e+09	6.01698e+09	8.33551e+09	9.89034e+09	6.65019e+09	7.18358e+09	6.88018e+09	7.29701e+09	6.5393e+09	7.3458e+09	4.72973e+09	4.59489e+09	1.65238e+09	1.37206e+09
TRUE	Hypoxanthine	C5 H4 N4 O	Full match	Full match	No results	Partial match	Partial match	Full match		136.038	1.83	5	0	1	5	Superpathway of purine nucleotide salvage;Purine nucleotides degradation II (aerobic);Superpathway of purines degradation in plants;Purine nucleotides degradation I (plants);Other	10	12	7		No matches found	No matches found	94.9	Multiple matches found	DDA for preferred ion	1.47818e+06	1.25556e+06	1.22186e+10	1.24774e+10	1.11811e+10	8.60263e+09	1.25969e+10	1.56091e+10	8.07601e+09	1.32357e+10	6.85551e+09	9.51125e+09	1.00415e+10	9.83883e+09	1.01833e+10	9.03434e+09	9.2857e+09	1.00906e+10	1.01829e+10	9.07482e+09	6.87295e+09	7.62768e+09	3.12249e+09	2.97953e+09
TRUE	Nicotinamide	C6 H6 N2 O	Full match	Full match	No results	Full match	Partial match	Full match		122.048	1.82	6	0	1	2	Other	10	13	5		No matches found	No matches found	91.8	Single match found	DDA for preferred ion	59868.1	1.43051e+07	1.05653e+10	1.08423e+10	1.34999e+10	1.49595e+10	1.16444e+10	9.58103e+09	8.36397e+09	8.50114e+09	8.24021e+09	9.72136e+09	8.0138e+09	8.38429e+09	7.44361e+09	7.41238e+09	7.52377e+09	7.64163e+09	6.60708e+09	6.23739e+09	5.78124e+09	5.87216e+09	1.60968e+09	1.62064e+09
TRUE	Hypoxanthine	C5 H4 N4 O	Full match	Full match	No results	Partial match	Partial match	Full match		136.038	2.58	5	0	2	5	Superpathway of purine nucleotide salvage;Purine nucleotides degradation II (aerobic);Superpathway of purines degradation in plants;Purine nucleotides degradation I (plants);Other	10	17	11		No matches found	No matches found	87.6	Multiple matches found	DDA for preferred ion	2.40587e+06	4.43863e+06	7.04322e+09	1.02176e+10	7.09228e+09	9.00702e+09	8.53798e+09	8.75694e+09	7.17996e+09	7.53676e+09	6.52677e+09	7.83186e+09	7.36176e+09	7.71164e+09	8.69399e+09	7.02743e+09	6.95507e+09	7.24983e+09	8.6968e+09	6.20045e+09	5.6278e+09	5.01254e+09	2.25527e+09	2.31843e+09
FALSE	Palmitic Acid	C16 H32 O2	No match	Invalid mass	No results	No results	No match	No results		273.266	10.074	1	0	1	0		10	16	4		No matches found	No matches found	71	No matches found	DDA for preferred ion	2.21719e+06	1.92215e+06	4.68375e+09	5.47161e+09	4.5732e+09	4.87222e+09	2.65853e+09	2.71716e+09	3.05292e+09	3.71713e+09	3.38496e+09	2.95714e+09	3.85701e+09	4.01547e+09	3.96149e+09	3.81971e+09	4.04397e+09	3.59594e+09	3.2265e+09	3.00575e+09	2.94817e+09	2.3641e+09	1.13864e+09	1.09885e+09
FALSE	N-Butylbenzenesulfonamide	C10 H15 N O2 S	Full match	Full match	No results	No results	Partial match	No results		213.082	8.85	2	0	2	0		10	26	7		No matches found	No matches found	90.7	No matches found	DDA for preferred ion	1.88603e+06	1.56346e+06	6.5679e+09	7.73028e+09	6.58712e+09	7.38765e+09	5.15025e+09	5.43487e+09	4.50605e+09	4.73081e+09	4.85369e+09	3.89556e+09	8.03254e+09	8.01113e+09	7.71587e+09	7.62381e+09	7.71304e+09	7.59492e+09	5.84983e+09	4.83361e+09	4.08324e+09	3.83643e+09	7.48434e+09	7.59049e+09
FALSE	Methyl (4aS,4bR,5aS,6aS,7R,9aS,9bR,10R)-4a,6a-dimethyl-2,5'-dioxo-2,4,4',4a,5',5a,6,6a,8,9,9a,9b,10,11-tetradecahydro-3H,3'H-spiro[cyclopenta[7,8]phenanthro[4b,5-b]oxirene-7,2'-furan]-10-carboxylate	C24 H30 O6	Full match	No results	No results	No results	Full match	No results		414.203	10.038	7	0	0	0		10	21	7		No matches found	No matches found		No matches found	DDA for preferred ion	4.05176e+08	3.98433e+08	7.20202e+09	2.96028e+09	3.63431e+09	2.44378e+09	1.66587e+09	1.8926e+09	1.56089e+09	1.89608e+09	2.20032e+09	1.76829e+09	4.32119e+09	4.12141e+09	4.93404e+09	3.98748e+09	4.14092e+09	4.17758e+09	3.31718e+09	3.00446e+09	2.82032e+09	2.5314e+09	2.30833e+09	1.87492e+09
FALSE			Unused	No results	No results	No results	No results	No results		290.245	11.185	0	0	0	0		10	27	7		No matches found	No matches found		No matches found	DDA for preferred ion	1.37445e+06	1.23059e+06	5.54722e+09	6.16163e+09	3.72389e+07	2.53522e+09	2.24499e+09	2.33517e+07	1.68983e+09	2.26435e+07	1.25755e+09	3.82359e+07	2.43903e+09	2.19777e+09	2.15022e+09	2.19013e+09	1.7183e+09	2.08698e+09	1.78957e+09	1.49516e+09	1.13057e+09	9.45446e+08	4.41559e+09	4.41777e+09
TRUE	[FAamino_oxo(6:0/2:0)]2-amino-3-oxo-hexanedioicacid	C6 H9 N O5	Full match	No results	No results	No results	Partial match	Full match		175.048	1.8	5	0	0	0		10	30	13		No matches found	No matches found		Multiple matches found	DDA for preferred ion	1.42012e+06	1.62869e+06	5.46729e+09	5.96455e+09	5.17131e+09	4.50237e+09	2.94176e+09	3.22238e+09	2.85884e+09	2.36824e+09	2.52658e+09	2.44668e+09	4.12311e+09	4.30956e+09	3.35279e+09	4.32941e+09	3.65502e+09	4.054e+09	3.91045e+09	2.0776e+09	2.05607e+09	1.77325e+09	6.81734e+08	7.61094e+08
FALSE	Leucine	C6 H13 N O2	Full match	Full match	No results	Full match	Full match	Full match		131.094	3.027	18	0	8	6	Superpathway of indole-3-acetate conjugate biosynthesis;Superpathway of branched chain amino acid biosynthesis;Other	10	22	18		No matches found	No matches found	85	Multiple matches found	DDA for preferred ion	868869	1.07182e+06	2.48606e+09	2.9537e+09	2.12959e+09	2.72903e+09	2.17997e+09	2.8327e+09	2.91754e+09	2.82603e+09	1.06825e+09	2.27754e+09	3.51044e+09	3.66037e+09	4.54448e+09	3.42065e+09	3.33003e+09	3.29922e+09	2.92982e+09	4.04619e+09	3.04234e+09	1.77245e+09	3.29011e+09	3.09102e+09
FALSE			Unused	No results	No results	No results	No results	No results		334.271	11.183	0	0	0	0		10	27	9		No matches found	No matches found		No matches found	DDA for preferred ion	1.16413e+06	832723	4.19108e+09	4.5894e+09	1.00015e+07	1.96176e+09	1.70257e+09	9.11392e+06	1.27153e+09	7.31506e+06	1.01821e+09	1.43006e+07	1.73101e+09	1.60602e+09	1.55043e+09	1.50614e+09	1.16636e+09	1.48922e+09	1.26714e+09	1.06375e+09	8.0136e+08	6.99122e+08	3.2112e+09	3.18834e+09
FALSE			Unused	No results	No results	No results	No results	No results		102.047	4.355	0	0	0	0		10	8	5		No matches found	No matches found		No matches found	DDA for preferred ion	1.35973e+06	1.55755e+06	2.23759e+09	2.94603e+09	2.1069e+09	3.02287e+09	2.62726e+09	3.40641e+09	2.59842e+09	3.65948e+09	2.08278e+09	2.71803e+09	3.37538e+09	3.30043e+09	3.33265e+09	3.38102e+09	3.35727e+09	3.33623e+09	3.69603e+09	2.96752e+09	2.87065e+09	2.83751e+09	3.29988e+09	3.35207e+09
FALSE			Unused	No results	No results	No results	No results	No results		119.073	4.35	0	0	0	0		10	8	5		No matches found	No matches found		No matches found	DDA for preferred ion	1.30544e+06	1.57808e+06	2.19968e+09	2.89803e+09	2.07252e+09	2.97329e+09	2.57524e+09	3.35083e+09	2.55979e+09	3.60272e+09	2.05387e+09	2.67932e+09	3.31282e+09	3.2446e+09	3.2737e+09	3.32235e+09	3.29936e+09	3.27695e+09	3.64433e+09	2.92206e+09	2.82969e+09	2.79707e+09	3.24171e+09	3.2969e+09
FALSE			Unused	No results	No results	No results	No results	No results		309.227	11.184	0	0	0	0		10	26	4		No matches found	No matches found		No matches found	DDA for preferred ion	803289	705434	3.67834e+09	4.16089e+09	1.19378e+07	1.74668e+09	1.65107e+09	1.21492e+07	1.17678e+09	1.04741e+07	8.7989e+08	1.91743e+07	1.70345e+09	1.51757e+09	1.46535e+09	1.49898e+09	1.41845e+09	1.42532e+09	1.25033e+09	1.03248e+09	8.11557e+08	6.67132e+08	3.02094e+09	3.01733e+09
FALSE	Tributyl citrate acetate	C20 H34 O8	Full match	No results	No results	No results	Full match	No results		402.224	11.096	1	0	0	0		10	28	13		No matches found	No matches found		No matches found	DDA for preferred ion	7.58724e+07	6.88245e+07	2.26776e+09	1.36207e+09	1.62269e+09	3.70245e+09	1.5857e+09	1.57126e+09	1.4072e+09	2.44859e+09	1.0731e+09	1.72501e+09	3.19523e+09	2.08244e+09	2.2651e+09	2.89386e+09	2.91228e+09	2.81634e+09	2.37207e+09	2.05839e+09	1.45501e+09	1.22053e+09	3.90483e+09	2.39011e+09
TRUE	Gamma-Aminobutyric acid	C4 H9 N O2	Full match	No results	Full match	Partial match	Partial match	Full match		103.064	1.375	19	1	0	7	Superpathway of L-methionine salvage and degradation;Other	10	23	4	56.6	No matches found	Single match found		Multiple matches found	DDA for preferred ion	5.66178e+06	8.43804e+06	3.02292e+09	3.60429e+09	3.42021e+09	3.03191e+09	2.89752e+09	3.90133e+09	2.69185e+09	2.50029e+09	1.62784e+09	2.47863e+09	2.62473e+09	2.73642e+09	2.74662e+09	2.59127e+09	2.56092e+09	2.64351e+09	2.19857e+09	1.83021e+09	1.51531e+09	1.39826e+09	8.44512e+08	8.30665e+08
FALSE	2-Amino-1,3,4-octadecanetriol	C18 H39 N O3	Full match	Full match	No results	No results	Full match	Full match		317.292	10.077	1	0	1	0		10	18	4		No matches found	No matches found	62.3	Single match found	DDA for preferred ion	1.02277e+06	942160	2.80058e+09	2.96428e+09	2.92853e+09	2.49578e+09	1.40974e+09	1.71303e+09	1.71801e+09	2.01776e+09	1.95094e+09	1.69511e+09	2.1513e+09	2.15746e+09	2.17318e+09	2.11063e+09	2.02939e+09	2.01633e+09	1.73406e+09	1.52194e+09	1.45655e+09	1.326e+09	2.56599e+09	2.58992e+09
FALSE	1-phenylpropane-1_2-dione	C9 H8 O2	Full match	No results	No results	Partial match	Partial match	Full match		148.052	4.356	15	0	0	5	Other	10	30	10		No matches found	No matches found		Multiple matches found	DDA for preferred ion	472395	1.30469e+06	1.76869e+09	2.33003e+09	1.52783e+09	2.10299e+09	1.55696e+09	2.07732e+09	1.28855e+09	1.76151e+09	9.99747e+08	1.19242e+09	2.75212e+09	2.73258e+09	3.03117e+09	2.76044e+09	2.68377e+09	2.62218e+09	2.16253e+09	1.57783e+09	1.23689e+09	1.27912e+09	2.71683e+09	2.51932e+09
FALSE	L-Phenylalanine	C9 H11 N O2	Full match	Full match	No results	Full match	Not the top hit	Full match		165.079	4.344	17	0	1	13	Superpathway of chorismate metabolism;Superpathway of aromatic amino acid biosynthesis;Anaerobic aromatic compound degradation (Thauera aromatica);Superpathway of indole-3-acetate conjugate biosynthesis;Other	10	30	10		No matches found	No matches found	83.7	Multiple matches found	DDA for preferred ion	1.13754e+06	1.13042e+06	1.7647e+09	2.32308e+09	1.51834e+09	2.09277e+09	1.54636e+09	2.06669e+09	1.28478e+09	1.74999e+09	9.93722e+08	1.18964e+09	2.73322e+09	2.72525e+09	3.0242e+09	2.75377e+09	2.66996e+09	2.61277e+09	2.15432e+09	1.56932e+09	1.22749e+09	1.27113e+09	2.71613e+09	2.50827e+09
FALSE			Unused	No results	No results	No results	No results	No results		436.185	10.057	0	0	0	0		10	22	9		No matches found	No matches found		No matches found	DDA for preferred ion	2.46929e+08	2.5139e+08	3.56986e+09	1.59191e+09	1.92369e+09	1.38146e+09	9.60615e+08	1.13711e+09	8.93444e+08	1.04847e+09	1.20382e+09	1.03707e+09	2.47532e+09	2.14045e+09	2.69983e+09	2.15408e+09	2.39498e+09	2.38552e+09	1.76396e+09	1.66228e+09	1.50909e+09	1.38026e+09	1.28676e+09	8.96842e+08
FALSE	Hydroxycitronellal diethyl acetal	C14 H30 O3	Full match	No results	No results	No results	Full match	No results		246.219	11.176	1	0	0	0		10	28	8		No matches found	No matches found		No matches found	DDA for preferred ion	808045	601139	2.74786e+09	3.22973e+09	9.26992e+06	1.21858e+09	1.1602e+09	1.00347e+07	9.0834e+08	8.85026e+06	5.76552e+08	1.70747e+07	1.21512e+09	1.11775e+09	1.08954e+09	1.12485e+09	8.52225e+08	1.06527e+09	8.90129e+08	7.584e+08	5.54246e+08	4.70648e+08	2.08697e+09	2.36293e+09
FALSE	DL-Tryptophan	C11 H12 N2 O2	Full match	Full match	No results	Full match	Full match	Full match		204.089	5.33	12	0	3	14	Superpathway of chorismate metabolism;Superpathway of aromatic amino acid biosynthesis;Other	10	18	4		No matches found	No matches found	81.7	Multiple matches found	DDA for preferred ion	303583	522271	1.0625e+09	1.23379e+09	7.895e+08	1.03912e+09	9.03757e+08	1.23483e+09	8.64113e+08	1.1292e+09	6.72455e+08	9.40568e+08	1.50953e+09	1.49514e+09	1.48407e+09	1.48014e+09	1.53144e+09	1.42364e+09	1.24083e+09	1.09961e+09	9.75792e+08	9.37031e+08	1.74977e+09	1.69051e+09
FALSE	trans-3-Indoleacrylic acid	C11 H9 N O2	Full match	Full match	No results	No results	Full match	Full match		187.063	5.353	1	0	2	0		10	18	3		No matches found	No matches found	95.8	Multiple matches found	DDA for preferred ion	275529	452911	1.05535e+09	1.22639e+09	7.86771e+08	1.03467e+09	9.03432e+08	1.23312e+09	8.6202e+08	1.12833e+09	6.71619e+08	9.41264e+08	1.51086e+09	1.49053e+09	1.47808e+09	1.47357e+09	1.52029e+09	1.41518e+09	1.23593e+09	1.09885e+09	9.75937e+08	9.36308e+08	1.73656e+09	1.68081e+09
TRUE	Oxidized glutathione	C20 H32 N6 O12 S2	No match	Partial match	Full match	Partial match	Partial match	Full match		612.151	2.009	2	1	1	4	Superpathway of seleno-compound metabolism;Other	10	19	6	90.7	No matches found	Single match found	92.2	Single match found	DDA for preferred ion	443153	777316	1.73983e+09	2.19905e+09	2.36978e+09	1.8052e+09	1.67879e+09	1.45092e+09	1.57785e+09	1.2564e+09	1.5242e+09	1.37108e+09	1.59237e+09	1.65355e+09	1.71152e+09	1.79428e+09	1.64921e+09	1.70608e+09	1.51009e+09	1.16622e+09	1.10145e+09	1.04729e+09	3.11195e+08	3.44647e+08
TRUE	L-Aspartic acid	C4 H7 N O4	Full match	Full match	No results	Full match	Full match	Full match		133.037	1.801	4	0	4	30	Superpathway of purine nucleotide salvage;Aspartate superpathway;Superpathway of histidine, purine, and pyrimidine biosynthesis;Superpathway of L-lysine, L-threonine and L-methionine biosynthesis II;Superpathway of arginine and polyamine biosynthesis;Superpathway of indole-3-acetate conjugate biosynthesis;Methanobacterium thermoautotrophicum燽iosynthetic metabolism;Other	10	28	10		No matches found	No matches found	77.7	Multiple matches found	DDA for preferred ion	348658	673660	2.25927e+09	1.9941e+09	2.02401e+09	1.77123e+09	1.81312e+09	1.41815e+09	1.25508e+08	1.2277e+09	1.34043e+09	1.11299e+09	1.71169e+09	1.6611e+09	1.71962e+09	1.62603e+09	1.81401e+09	1.61852e+09	1.24338e+09	1.02081e+09	7.96806e+08	8.42987e+08	2.40523e+08	2.32819e+08
TRUE	Adenine	C5 H5 N5	Full match	Full match	No results	Full match	Partial match	Full match		135.054	2.31	2	0	2	8	Superpathway of purine nucleotide salvage;Other	10	10	6		No matches found	No matches found	83	Single match found	DDA for preferred ion	1.72831e+07	1.70543e+07	2.15141e+09	1.97421e+09	1.86322e+09	2.17204e+09	1.62844e+09	1.76106e+09	1.65687e+09	1.62162e+09	2.14397e+09	1.18487e+09	1.35311e+09	1.281e+09	1.21369e+09	1.186e+09	1.07901e+09	1.25812e+09	1.21037e+09	1.08093e+09	1.0009e+09	1.00621e+09	2.46837e+08	2.6463e+08
TRUE	L-Pyroglutamic acid	C5 H7 N O3	Full match	Full match	Full match	Full match	Full match	Full match		129.042	1.68	11	1	2	2	Other	10	29	18	63	No matches found	Single match found	73.4	Multiple matches found	DDA for preferred ion	357016	2.73176e+06	1.57266e+09	1.73299e+09	1.36724e+09	2.1058e+09	1.81916e+09	1.00322e+09	9.91922e+08	7.05729e+08	5.67684e+08	1.08209e+09	1.32117e+09	9.52906e+08	1.04838e+09	1.3062e+09	1.25858e+09	1.5273e+09	1.23509e+09	6.47603e+08	7.76495e+08	6.16026e+08	2.91729e+08	4.08607e+08
TRUE	1-arachidonoyl-sn-glycero-3-phosphocholine	C28 H50 N O7 P	Full match	No results	No results	No results	Full match	No results		543.331	11.643	2	0	0	0		10	28	12		No matches found	No matches found		No matches found	DDA for preferred ion	683047	674744	2.40072e+08	2.79166e+08	1.35607e+08	3.15754e+08	1.91502e+08	1.68757e+08	1.61278e+08	2.32243e+08	1.15013e+08	3.93289e+08	9.7419e+08	8.34642e+08	9.95379e+08	8.56031e+08	6.28654e+08	7.23315e+08	6.30221e+08	6.36325e+08	4.57387e+08	4.13328e+08	2.06458e+09	1.77202e+09
FALSE	Piperidine	C5 H11 N	Full match	No results	No results	No results	Partial match	Full match		85.0896	3.026	1	0	0	0		10	20	13		No matches found	No matches found		Single match found	DDA for preferred ion	3.97501e+06	3.72591e+06	1.10972e+09	1.35227e+09	9.29943e+08	1.22747e+09	1.06946e+09	1.40008e+09	9.3493e+08	1.52365e+09	7.21543e+08	1.24234e+09	1.58713e+09	1.84006e+09	2.06149e+09	1.55719e+09	1.69055e+09	1.52442e+09	1.36763e+09	1.74534e+09	1.19275e+09	9.82566e+08	1.56264e+09	1.52294e+09
FALSE	1-Pyrroline-4-hydroxy-2-carboxylate	C5 H7 N O3	Full match	No results	No results	Partial match	Partial match	Full match		129.042	1.374	11	0	0	2	Other	10	27	8		No matches found	No matches found		Multiple matches found	DDA for preferred ion	4.97423e+06	5.97057e+06	1.27724e+09	1.03106e+09	1.98285e+09	1.11459e+09	8.92237e+08	1.07783e+09	8.67496e+08	6.99214e+08	8.00587e+08	6.82037e+08	1.13889e+09	1.08361e+09	1.05104e+09	1.14483e+09	1.09041e+09	9.95953e+08	9.23343e+08	7.38204e+08	4.90224e+08	5.17015e+08	5.57193e+08	4.44634e+08
TRUE			Unused	No results	No results	No results	No results	No results		268.099	2.281	0	0	0	0		10	28	17		No matches found	No matches found		No matches found	DDA for preferred ion	119275	263536	1.79204e+09	1.53079e+09	1.19422e+09	1.87215e+09	1.25708e+09	1.17978e+09	8.83131e+08	8.75831e+08	1.05591e+09	8.16831e+08	1.28263e+09	1.07941e+09	8.19502e+08	8.35041e+08	7.52566e+08	8.2354e+08	1.02586e+09	7.26088e+08	5.579e+08	5.07691e+08	1.70442e+08	1.55372e+08
FALSE	Sphinganine;2-Amion-1_3-octadecanediol	C18 H39 N O2	Full match	No results	No results	Partial match	Partial match	Full match		301.297	10.656	2	0	0	1	Other	10	20	13		No matches found	No matches found		Single match found	DDA for preferred ion	1.0801e+06	870154	7.86174e+08	1.0036e+09	5.49563e+08	7.41249e+08	4.18905e+08	4.11691e+08	4.25265e+08	4.60923e+08	4.07282e+08	5.2975e+08	7.44592e+08	7.38101e+08	7.60035e+08	6.60988e+08	7.04662e+08	6.9464e+08	6.17112e+08	6.75989e+08	3.56724e+08	4.83611e+08	8.13522e+08	8.20801e+08
FALSE	3-Methylsulfolene	C5 H8 O2 S	Full match	No results	No results	No results	Full match	No results		132.024	1.898	2	0	0	0		10	29	13		No matches found	No matches found		No matches found	DDA for preferred ion	5.3204e+06	5.09371e+06	1.05418e+09	1.35918e+09	1.06426e+09	1.31923e+09	9.04458e+08	1.25923e+09	7.83746e+08	1.05054e+09	7.56412e+08	7.53607e+08	1.30498e+09	1.67479e+09	1.13059e+09	1.48221e+09	1.2199e+09	1.19181e+09	1.20595e+09	9.27009e+08	6.23482e+08	6.58031e+08	9.77204e+08	1.06422e+09
FALSE	L-Norleucine	C6 H13 N O2	Full match	Full match	No results	Partial match	Not the top hit	Full match		131.094	2.741	18	0	8	6	Superpathway of indole-3-acetate conjugate biosynthesis;Superpathway of branched chain amino acid biosynthesis;Other	10	25	13		No matches found	No matches found	79.1	Multiple matches found	DDA for preferred ion	2.9128e+06	2.50027e+06	3.3428e+07	8.89514e+08	5.90191e+08	8.16615e+08	6.36238e+08	1.12934e+09	3.36376e+07	9.65678e+08	2.85131e+07	5.19952e+08	1.11833e+09	1.43644e+09	9.83158e+08	1.35284e+09	1.4912e+09	1.33409e+09	1.08732e+09	8.10337e+08	7.99947e+08	7.37179e+08	1.55837e+09	1.67772e+09
FALSE	Acetyl-L-carnitine	C9 H17 N O4	Full match	Full match	No results	No results	Full match	Full match		203.115	1.479	3	0	1	0		10	20	7		No matches found	No matches found	86.2	Single match found	DDA for preferred ion	501750	687918	1.43097e+09	1.34481e+09	1.25469e+09	1.42417e+09	1.07684e+09	1.00328e+09	8.98276e+08	7.96608e+07	1.23433e+09	9.11166e+08	1.627e+09	1.45026e+09	1.58241e+09	1.37164e+09	1.48684e+09	1.57374e+09	1.36391e+09	1.02838e+09	9.61811e+08	9.26978e+08	1.24388e+09	1.24369e+09
FALSE			Unused	No results	No results	No results	No results	No results		378.297	11.183	0	0	0	0		10	28	7		No matches found	No matches found		No matches found	DDA for preferred ion	504743	606790	1.5847e+09	1.66496e+09	3.50239e+06	7.83547e+08	6.83084e+08	2.90154e+06	5.2331e+08	2.73923e+06	4.11166e+08	5.2424e+06	6.50482e+08	5.75104e+08	5.62611e+08	5.21157e+08	5.31271e+08	5.46862e+08	4.59237e+08	3.9122e+08	2.70716e+08	2.54881e+08	1.14444e+09	1.08709e+09
FALSE	Valine	C5 H11 N O2	Full match	Full match	No results	Not the top hit	Full match	Full match		117.079	1.698	14	0	2	8	Superpathway of L-lysine degradation;Superpathway of indole-3-acetate conjugate biosynthesis;Superpathway of branched chain amino acid biosynthesis;Other	10	20	6		No matches found	No matches found	77.8	Multiple matches found	DDA for preferred ion	8.37354e+06	7.95829e+06	7.93709e+08	6.05674e+08	5.0851e+08	8.53762e+08	4.56048e+08	6.61623e+08	6.91104e+08	8.31015e+08	4.41234e+08	6.77363e+08	1.14945e+09	1.18582e+09	1.19579e+09	1.25791e+09	1.2664e+09	1.24577e+09	1.07538e+09	8.38618e+08	7.67844e+08	7.33532e+08	7.22877e+08	1.02345e+09
FALSE			Unused	No results	No results	No results	No results	No results		229.24	10.18	0	0	0	0		10	15	6		No matches found	No matches found		No matches found	DDA for preferred ion	1.48907e+06	2.35122e+06	6.90908e+08	8.44869e+08	4.83532e+08	7.48828e+08	4.26508e+08	4.28763e+08	5.03706e+08	6.11538e+08	5.6857e+08	5.08467e+08	4.76211e+08	5.18609e+08	5.5503e+08	5.35511e+08	5.48172e+08	5.11786e+08	4.58126e+08	4.03768e+08	3.67081e+08	3.66202e+08	8.54979e+08	8.87962e+08
TRUE	Inosine	C10 H12 N4 O5	Full match	Full match	Full match	Full match	Partial match	Full match		268.08	2.587	11	1	1	5	Superpathway of purine nucleotide salvage;Purine nucleotides degradation II (aerobic);Superpathway of purines degradation in plants;Purine nucleotides degradation I (plants);Other	10	29	11	63.4	No matches found	Single match found	85.9	Multiple matches found	DDA for preferred ion	292185	247272	1.15335e+09	1.41297e+09	8.50964e+08	1.19917e+09	9.35815e+08	1.09665e+09	7.04698e+08	8.63444e+08	5.0648e+08	8.12324e+08	1.10401e+09	9.22363e+08	9.42831e+08	9.67455e+08	8.82463e+08	1.01904e+09	7.76641e+08	6.79885e+08	3.97213e+08	4.58386e+08	2.19428e+08	2.18122e+08
FALSE			Unused	No results	No results	No results	No results	No results		436.185	10.487	0	0	0	0		10	29	16		No matches found	No matches found		No matches found	DDA for preferred ion	1.19632e+07	1.2583e+07	1.39168e+09	1.37656e+09	7.05282e+08	8.71353e+08	5.12942e+08	4.70509e+08	5.02139e+08	6.53782e+08	5.59284e+08	9.38842e+08	1.14108e+09	1.06033e+09	9.83344e+08	1.34217e+09	1.20778e+09	9.40312e+08	7.7995e+08	7.55466e+08	4.89379e+08	6.11322e+08	1.15736e+09	1.04156e+09
FALSE	Orthophosphate	H3 O4 P	No results	No results	No results	Partial match	Partial match	Full match		97.9771	1.52	1	0	0	156	Superpathway of chorismate metabolism;Superpathway of purine nucleotide salvage;Superpathway of L-methionine salvage and degradation;Superpathway of aromatic amino acid biosynthesis;Aspartate superpathway;Superpathway of histidine, purine, and pyrimidine biosynthesis;Superpathway of L-lysine, L-threonine and L-methionine biosynthesis II;Superpathway of L-lysine degradation;Purine nucleotides degr…	10	10	3		No matches found	No matches found		Single match found	DDA for preferred ion	791293	550465	1.05897e+09	8.36242e+08	9.20927e+08	7.47339e+08	8.29245e+08	8.95656e+08	1.16092e+09	8.24198e+08	7.42433e+08	8.26575e+08	1.18555e+09	1.19521e+09	1.15309e+09	1.13316e+09	1.18535e+09	1.12429e+09	1.05052e+09	1.01036e+09	9.06144e+08	9.49972e+08	1.11595e+09	9.97093e+08
FALSE	DibenzylSuccinate	C18 H18 O4	Not the top hit	No results	No results	No results	Partial match	Full match		298.121	7.29	11	0	0	0		10	22	8		No matches found	No matches found		Single match found	DDA for preferred ion	123419	188541	1.31924e+09	7.80039e+08	2.9242e+08	1.99112e+08	3.81676e+08	4.61121e+08	6.69752e+08	1.39911e+08	3.19668e+08	1.68541e+08	6.15604e+08	5.83431e+08	6.64014e+08	6.0487e+08	6.37489e+08	5.68774e+08	4.68421e+08	3.92924e+08	3.83378e+08	3.53059e+08	6.02488e+08	4.91834e+08
FALSE			Unused	No results	No results	No results	No results	No results		318.276	11.71	0	0	0	0		10	29	11		No matches found	No matches found		No matches found	DDA for preferred ion	1.2419e+06	1.87264e+06	1.14685e+09	1.31414e+09	3.79038e+07	4.50732e+08	5.9018e+08	4.80093e+07	3.65108e+08	2.9708e+07	2.9338e+08	6.68836e+07	5.16575e+08	5.22673e+08	5.12103e+08	4.13347e+08	3.90279e+08	3.83225e+08	3.13731e+08	3.05187e+08	2.50621e+08	2.11179e+08	1.06491e+09	8.6519e+08
FALSE	Piperidine	C5 H11 N	Full match	No results	No results	No results	Partial match	Full match		85.0896	2.736	1	0	0	0		10	23	12		No matches found	No matches found		Single match found	DDA for preferred ion	2.41313e+06	2.05192e+06	4.70997e+08	5.11252e+08	4.31582e+08	5.1871e+08	4.54117e+08	7.48814e+08	4.08998e+08	6.5981e+08	1.97502e+08	4.11259e+08	8.86052e+08	6.98216e+08	8.52937e+08	9.3796e+08	7.87216e+08	8.09654e+08	7.12687e+08	4.69426e+08	5.36046e+08	5.19854e+08	9.22352e+08	8.38755e+08
FALSE			Unused	No results	No results	No results	No results	No results		400.279	11.186	0	0	0	0		10	29	8		No matches found	No matches found		No matches found	DDA for preferred ion	135774	249332	1.19964e+09	1.28637e+09	2.64338e+06	6.14668e+08	5.35342e+08	2.34063e+06	4.21391e+08	2.10449e+06	3.25631e+08	4.47309e+06	5.27464e+08	4.5773e+08	4.41642e+08	4.02983e+08	4.17874e+08	4.28851e+08	3.60908e+08	3.09451e+08	2.08307e+08	1.98788e+08	8.86981e+08	8.39956e+08
FALSE	L-Pyroglutamic acid	C5 H7 N O3	Full match	Full match	Full match	Full match	Full match	Full match		129.042	2.014	11	1	2	2	Other	10	27	11	73.7	No matches found	Single match found	83.3	Multiple matches found	DDA for preferred ion	831228	1.16579e+06	9.33918e+08	1.28558e+09	1.12708e+09	1.19803e+09	9.62678e+08	9.23608e+08	7.89164e+08	1.00218e+09	4.9215e+08	6.40109e+08	1.08943e+09	8.58843e+08	1.0283e+09	1.02427e+09	1.20465e+09	1.04567e+09	9.70685e+08	6.84929e+08	5.17183e+08	5.12037e+08	6.14307e+08	6.30869e+08
FALSE	Cuminaldehyde	C10 H12 O	Full match	No results	No results	Full match	Not the top hit	Full match		148.088	10.04	16	0	0	1	Other	10	15	3		No matches found	No matches found		Multiple matches found	DDA for preferred ion	3.16925e+07	2.90753e+07	1.26891e+09	3.97198e+08	5.38704e+08	3.52908e+08	8.10325e+07	2.83695e+08	2.36888e+08	2.80429e+08	3.33141e+08	2.54921e+08	5.97684e+08	6.10126e+08	5.97809e+08	5.74543e+08	5.89714e+08	5.49048e+08	4.9401e+08	4.70135e+08	4.20389e+08	3.91214e+08	3.39766e+08	3.09124e+08
FALSE	2-Hydroxycinnamic acid	C9 H8 O3	Full match	Full match	No results	Partial match	Not the top hit	Full match		164.047	2.219	20	0	4	6	Superpathway of chorismate metabolism;Superpathway of aromatic amino acid biosynthesis;Anaerobic aromatic compound degradation (Thauera aromatica);Other	10	24	6		No matches found	No matches found	89.2	Multiple matches found	DDA for preferred ion	1.25526e+06	911820	5.87038e+08	8.93157e+08	2.075e+08	7.63078e+08	6.79619e+08	1.0762e+09	5.7719e+08	6.69924e+08	3.31503e+08	3.73457e+08	8.93541e+08	8.84857e+08	9.25727e+08	8.73871e+08	8.26064e+08	8.88963e+08	7.64823e+08	5.40543e+08	5.25296e+08	4.34012e+08	1.09929e+09	9.76376e+08
TRUE	Kanosamine	C6 H13 N O5	No match	Invalid mass	No results	No match	No match	No match		161.068	1.679	16	0	2	10	Superpathway of L-lysine degradation;Other	10	29	9		No matches found	No matches found	63.4	Multiple matches found	DDA for preferred ion	275061	312279	1.09782e+09	1.25186e+09	9.60677e+08	1.17658e+09	9.01458e+08	7.47954e+08	6.07989e+08	4.80132e+08	5.51198e+08	4.59912e+08	7.07521e+08	8.06526e+08	7.76028e+08	7.51306e+08	8.15435e+08	7.74585e+08	6.79971e+08	4.5749e+08	3.63937e+08	3.43755e+08	1.86797e+08	2.02641e+08
FALSE	Xanthine	C5 H4 N4 O2	Full match	No results	Full match	Partial match	Full match	Full match		152.033	1.98	3	1	0	6	Purine nucleotides degradation II (aerobic);Superpathway of purines degradation in plants;Purine nucleotides degradation I (plants);Other	10	22	12	65	No matches found	Single match found		Single match found	DDA for preferred ion	746781	758449	1.00172e+09	1.18683e+09	6.55912e+08	9.16066e+08	7.48048e+08	9.16047e+08	7.034e+08	8.49661e+08	5.28621e+08	8.32902e+08	1.1274e+09	8.5266e+08	8.47119e+08	8.2369e+08	8.82674e+08	1.12561e+09	7.86428e+08	6.59309e+08	6.78318e+08	5.77972e+08	8.4338e+08	7.38712e+08
FALSE			No results	No results	No results	No results	No results	No results		130.003	1.526	0	0	0	0		10	12	4		No matches found	No matches found		No matches found	DDA for preferred ion	868564	1.00841e+06	1.17085e+09	1.12095e+09	1.12459e+09	1.18262e+09	1.17642e+09	8.97635e+08	9.19942e+08	9.66411e+08	1.00822e+09	1.003e+09	1.06851e+09	1.16523e+09	1.15238e+09	1.11651e+09	1.14837e+09	1.08477e+09	1.10244e+09	9.6224e+08	8.52281e+08	8.37863e+08	7.65975e+08	8.4962e+08
FALSE	Hydroxymethylphosphonate	C H5 O4 P	No results	No results	No results	No results	Partial match	Full match		111.993	1.522	2	0	0	0		10	12	4		No matches found	No matches found		Single match found	DDA for preferred ion	1.02596e+06	1.15521e+06	1.14396e+09	1.0985e+09	1.09967e+09	1.16287e+09	1.15018e+09	8.72557e+08	8.77155e+08	9.35962e+08	9.7633e+08	9.7011e+08	1.0382e+09	1.1379e+09	1.12549e+09	1.08735e+09	1.11991e+09	1.05748e+09	1.07846e+09	9.30327e+08	8.1766e+08	7.99482e+08	7.46405e+08	8.26412e+08
FALSE			Unused	No results	No results	No results	No results	No results		362.302	11.698	0	0	0	0		10	27	6		No matches found	No matches found		No matches found	DDA for preferred ion	755381	1.61423e+06	1.0702e+09	1.06961e+09	3.02311e+07	4.25583e+08	4.78606e+08	3.34981e+07	3.17969e+08	2.16171e+07	2.49694e+08	5.28735e+07	4.08718e+08	4.0487e+08	3.84916e+08	3.71817e+08	3.38335e+08	3.21459e+08	2.81813e+08	2.63609e+08	2.02114e+08	1.67355e+08	8.47378e+08	7.61353e+08
FALSE	2,3-Octadiene-5,7-diyn-1-ol	C8 H6 O	Full match	No results	No results	No results	Full match	No results		118.042	2.185	4	0	0	0		10	20	12		No matches found	No matches found		No matches found	DDA for preferred ion	1.79412e+06	1.40801e+06	2.78971e+08	4.0367e+08	9.88974e+06	2.92266e+08	3.47324e+08	4.33927e+08	3.12597e+08	2.35845e+08	3.44421e+08	2.6662e+08	3.73231e+08	3.60003e+08	3.88122e+08	3.92902e+08	3.01573e+08	3.71746e+08	5.35893e+08	5.40075e+08	5.04992e+08	4.92196e+08	5.0303e+08	4.97893e+08
FALSE			Unused	No results	No results	No results	No results	No results		361.318	10.08	0	0	0	0		10	18	4		No matches found	No matches found		No matches found	DDA for preferred ion	330288	260812	9.559e+08	9.38569e+08	9.36914e+08	7.42683e+08	3.87796e+08	4.49767e+08	5.42087e+08	6.38379e+08	6.30133e+08	5.32671e+08	6.78465e+08	6.83017e+08	6.91901e+08	6.56311e+08	6.36505e+08	6.29973e+08	5.35187e+08	4.795e+08	4.69749e+08	4.04513e+08	8.01063e+08	7.85694e+08
FALSE			Unused	No results	No results	No results	No results	No results		366.324	10.017	0	0	0	0		10	19	5		No matches found	No matches found		No matches found	DDA for preferred ion	468687	532568	1.01645e+09	8.9584e+08	6.90183e+08	8.47992e+08	6.4811e+08	5.61583e+08	5.74027e+08	5.14763e+08	6.36765e+08	5.97369e+08	9.65609e+08	9.18035e+08	9.15643e+08	9.42724e+08	8.67153e+08	8.52379e+08	7.35881e+08	6.45816e+08	5.90689e+08	5.7188e+08	8.80772e+08	8.44614e+08
TRUE	Adenine	C5 H5 N5	Full match	Full match	No results	Full match	Partial match	Full match		135.054	2.046	2	0	2	8	Superpathway of purine nucleotide salvage;Other	10	20	12		No matches found	No matches found	80.5	Single match found	DDA for preferred ion	142943	768142	9.78647e+08	7.29745e+08	6.74187e+08	7.64884e+08	8.02404e+08	5.90277e+08	5.11542e+08	4.66609e+08	6.80486e+08	4.33765e+08	6.56812e+08	5.12177e+08	5.99319e+08	6.07561e+08	6.72373e+08	4.73352e+08	5.93204e+08	4.58516e+08	4.50917e+08	3.26113e+08	1.18793e+08	1.26917e+08
FALSE	D-Pipecolicacid	C6 H11 N O2	Full match	No results	No results	Partial match	Partial match	Full match		129.079	1.366	19	0	0	1	Superpathway of L-lysine degradation	10	17	5		No matches found	No matches found		Multiple matches found	DDA for preferred ion	1.83604e+06	2.30745e+06	6.93966e+08	8.23449e+08	8.79162e+08	7.46271e+08	6.908e+08	7.60747e+08	5.80398e+08	4.82997e+08	6.13488e+08	5.62098e+08	7.06554e+08	7.48491e+08	6.97641e+08	6.93967e+08	7.02977e+08	5.9305e+08	6.05683e+08	5.31209e+08	4.84845e+08	4.58219e+08	3.14047e+08	2.17964e+08
FALSE	DL-Carnitine	C7 H15 N O3	Full match	Full match	No results	No results	Full match	Full match		161.105	1.376	3	0	2	0		10	16	5		No matches found	No matches found	97.9	Multiple matches found	DDA for preferred ion	1.21311e+06	1.69249e+06	6.83719e+08	8.08546e+08	8.6829e+08	7.36734e+08	6.81603e+08	7.49275e+08	5.72481e+08	4.73859e+08	6.08378e+08	5.55117e+08	6.88475e+08	7.28243e+08	6.80181e+08	6.74177e+08	6.85494e+08	5.77036e+08	5.91662e+08	5.18231e+08	4.75312e+08	4.49019e+08	2.95841e+08	2.01196e+08
FALSE			Unused	No results	No results	No results	No results	No results		384.284	11.698	0	0	0	0		10	28	8		No matches found	No matches found		No matches found	DDA for preferred ion	437302	1.13255e+06	8.29545e+08	8.12569e+08	2.5195e+07	3.3513e+08	3.76112e+08	2.81334e+07	2.52168e+08	1.79171e+07	2.00546e+08	4.40437e+07	3.36575e+08	3.32506e+08	3.11919e+08	2.92305e+08	2.62676e+08	2.516e+08	2.20163e+08	2.09283e+08	1.5855e+08	1.3027e+08	6.55129e+08	5.77383e+08
FALSE	N-Phenyl-1-naphthalenamine	C16 H13 N	Full match	No results	No results	No results	Full match	No results		219.104	10.687	2	0	0	0		10	28	14		No matches found	No matches found		No matches found	DDA for preferred ion	205840	106200	6.46481e+08	8.01339e+08	2.6161e+08	6.23492e+08	3.06452e+08	3.08526e+08	2.75069e+08	3.12259e+08	3.4319e+08	5.13046e+08	8.26232e+08	8.25072e+08	7.84698e+08	7.73153e+08	7.06872e+08	7.50469e+08	5.98092e+08	5.57686e+08	2.98743e+08	4.22448e+08	7.36054e+08	6.78434e+08
FALSE			Unused	No results	No results	No results	No results	No results		139.993	8.85	0	0	0	0		10	17	8		No matches found	No matches found		No matches found	DDA for preferred ion	816884	563435	7.04817e+08	7.91163e+08	6.70427e+08	7.63891e+08	5.61996e+08	5.27246e+08	4.14811e+08	5.49568e+08	5.9335e+08	4.1888e+08	7.38654e+08	7.44719e+08	8.03664e+08	6.25579e+08	6.15154e+08	7.5151e+08	6.38256e+08	5.79349e+08	5.02758e+08	4.92651e+08	8.03692e+08	8.00164e+08
FALSE			No results	No results	No results	No results	No results	No results		313.23	11.184	0	0	0	0		10	27	6		No matches found	No matches found		No matches found	DDA for preferred ion	183963	134272	7.4304e+08	7.99789e+08	1.44946e+06	3.32754e+08	3.17301e+08	1.47825e+06	2.25653e+08	1.30039e+06	1.66455e+08	2.37257e+06	3.33542e+08	2.92944e+08	2.83243e+08	3.10474e+08	2.7054e+08	2.70911e+08	2.37974e+08	1.9795e+08	1.52513e+08	1.32183e+08	5.74073e+08	5.64498e+08
TRUE	Aminoimidazoleribotide	C8 H14 N3 O7 P	Not the top hit	No results	No results	Partial match	Partial match	Full match		295.058	1.346	1	0	0	7	Superpathway of histidine, purine, and pyrimidine biosynthesis;Other	10	23	6		No matches found	No matches found		Single match found	DDA for preferred ion	13396	12764.2	7.92177e+08	6.22595e+08	6.46348e+08	7.53949e+08	4.01855e+08	3.69828e+08	4.26354e+08	2.80682e+08	3.35027e+08	3.23476e+08	4.63206e+08	4.56213e+08	4.9025e+08	4.25345e+08	4.55143e+08	4.28056e+08	3.51397e+08	3.0732e+08	2.59406e+08	2.5428e+08	8.29499e+07	6.1036e+07
FALSE			Unused	No results	No results	No results	No results	No results		850.388	10.044	0	0	0	0		10	22	6		No matches found	No matches found		No matches found	DDA for preferred ion	1.98989e+07	1.92231e+07	7.66636e+08	2.27363e+08	3.36046e+08	1.73415e+08	1.04203e+08	1.10285e+08	1.05222e+08	1.36586e+08	1.62325e+08	1.19094e+08	3.76521e+08	3.66145e+08	3.82863e+08	3.42084e+08	3.64538e+08	3.02695e+08	2.8523e+08	2.66538e+08	2.20315e+08	1.97415e+08	1.71951e+08	1.54633e+08
FALSE	Acetyl-L-carnitine	C9 H17 N O4	Full match	Full match	No results	No results	Full match	Full match		203.115	1.707	3	0	1	0		10	17	10		No matches found	No matches found	91.1	Single match found	DDA for preferred ion	91340.5	40323.9	6.1578e+08	6.26703e+08	7.02111e+08	7.12969e+08	6.03863e+08	3.85621e+08	3.95718e+08	4.18755e+08	7.58231e+08	4.1602e+08	5.49432e+08	5.84427e+08	6.45892e+08	6.82424e+08	5.7751e+08	6.90193e+08	4.89565e+08	4.79461e+08	5.02053e+08	4.07641e+08	3.47258e+08	4.18676e+08
FALSE			Unused	No results	No results	No results	No results	No results		345.323	10.653	0	0	0	0		10	21	14		No matches found	No matches found		No matches found	DDA for preferred ion	226282	253591	3.46996e+08	3.96053e+08	2.84302e+08	3.29172e+08	1.91397e+08	2.05826e+08	2.03372e+08	2.08919e+08	1.71226e+08	2.43599e+08	3.0818e+08	3.18639e+08	3.31826e+08	2.85169e+08	3.00526e+08	2.88957e+08	2.7076e+08	2.69873e+08	1.40132e+08	2.14222e+08	3.64119e+08	3.7617e+08
FALSE	Pregabalin	C8 H17 N O2	Full match	No results	No results	No results	Full match	No results		159.126	1.458	2	0	0	0		10	14	4		No matches found	No matches found		No matches found	DDA for preferred ion	269998	426741	4.42886e+08	4.11883e+08	5.06269e+08	7.37464e+08	5.02681e+08	4.7124e+08	3.79339e+08	4.88921e+08	1.92556e+08	3.38008e+08	5.50449e+08	5.05862e+08	5.1304e+08	5.0543e+08	5.19813e+08	5.06591e+08	4.73899e+08	3.98517e+08	3.59206e+08	3.73174e+08	4.1281e+08	4.28161e+08
FALSE	2-Hydroxycinnamic acid	C9 H8 O3	Full match	Full match	No results	Partial match	Not the top hit	Full match		164.047	2.045	20	0	3	6	Superpathway of chorismate metabolism;Superpathway of aromatic amino acid biosynthesis;Anaerobic aromatic compound degradation (Thauera aromatica);Other	10	30	14		No matches found	No matches found	63.2	Multiple matches found	DDA for preferred ion	901053	803862	3.443e+08	5.10431e+08	3.04619e+08	3.76033e+08	2.81583e+08	2.58623e+08	2.99376e+08	3.81621e+08	1.37719e+08	2.41523e+08	5.07308e+08	5.11988e+08	4.89233e+08	5.21113e+08	4.81949e+08	5.13402e+08	4.01431e+08	3.1805e+08	1.82585e+08	2.48599e+08	4.18128e+08	4.85741e+08
FALSE			Unused	No results	No results	No results	No results	No results		216.099	6.88	0	0	0	0		10	24	7		No matches found	No matches found		No matches found	DDA for preferred ion	1.53661e+06	1.67601e+06	6.70577e+08	6.96501e+08	4.48921e+07	3.42143e+08	2.9617e+08	7.00336e+07	3.97819e+08	7.57456e+07	6.3256e+07	1.33351e+08	2.15626e+08	2.15085e+08	2.10546e+08	2.04027e+08	2.09298e+08	2.13969e+08	1.68674e+08	1.30884e+08	1.19875e+08	1.15693e+08	1.84403e+08	4.43225e+08
FALSE			Unused	No results	No results	No results	No results	No results		245.235	9.284	0	0	0	0		10	17	4		No matches found	No matches found		No matches found	DDA for preferred ion	458646	526865	5.20741e+08	5.50986e+08	4.73943e+08	4.46221e+08	3.5496e+08	3.56339e+08	3.1867e+08	3.6847e+08	3.78337e+08	3.00505e+08	3.78912e+08	3.84154e+08	3.84167e+08	3.94649e+08	3.60491e+08	3.72648e+08	3.1946e+08	2.82462e+08	2.51744e+08	2.48479e+08	5.02254e+08	4.64335e+08
TRUE	(1S,4S)-menthone-8-thioacetate	C12 H20 O2 S	Full match	No results	No results	No results	Full match	No results		228.118	10.004	1	0	0	0		10	20	6		No matches found	No matches found		No matches found	DDA for preferred ion	710036	531173	5.4255e+08	6.47583e+08	6.46379e+07	5.49599e+08	4.14762e+08	4.54169e+08	3.2753e+08	3.97215e+08	4.13195e+08	3.14298e+08	3.51498e+08	3.30906e+08	3.51136e+08	3.35443e+08	3.14895e+08	3.0123e+08	2.65357e+08	2.34627e+08	2.07491e+08	2.08916e+08	7.20045e+07	5.76332e+07
TRUE	S-3-oxodecanoyl cysteamine	C12 H23 N O2 S	Full match	No results	No results	No results	Full match	No results		245.144	10.007	1	0	0	0		10	20	6		No matches found	No matches found		No matches found	DDA for preferred ion	585939	408566	5.36486e+08	6.38264e+08	6.41834e+07	5.41319e+08	4.08822e+08	4.46342e+08	3.2175e+08	3.88677e+08	4.05668e+08	3.08806e+08	3.47385e+08	3.26498e+08	3.47251e+08	3.30569e+08	3.10722e+08	2.97412e+08	2.61572e+08	2.30832e+08	2.04111e+08	2.05626e+08	7.14307e+07	5.71145e+07
FALSE			Unused	No results	No results	No results	No results	No results		362.302	11.439	0	0	0	0		10	25	8		No matches found	No matches found		No matches found	DDA for preferred ion	452343	455781	5.21086e+08	6.33624e+08	679359	1.83324e+08	2.14394e+08	708007	1.21093e+08	520251	1.10605e+08	1.0526e+06	1.68345e+08	1.56939e+08	1.48462e+08	1.57696e+08	1.42555e+08	1.74614e+08	1.16572e+08	1.0401e+08	9.53269e+07	7.65318e+07	3.59474e+08	3.54861e+08
TRUE	2-Aminoacrylate	C3 H5 N O2	Full match	No results	No results	Partial match	Partial match	Full match		87.0324	1.814	4	0	0	9	Aspartate superpathway;Superpathway of L-lysine, L-threonine and L-methionine biosynthesis II;Other	10	21	15		No matches found	No matches found		Single match found	DDA for preferred ion	2.54069e+06	177712	6.27133e+08	5.03126e+08	5.36804e+08	5.65777e+08	5.12318e+08	4.66591e+08	4.0242e+08	3.90198e+08	3.9251e+08	3.74053e+08	3.37661e+08	3.43736e+08	4.82765e+08	3.48405e+08	4.94807e+08	4.1841e+08	3.79809e+08	3.77778e+08	2.57875e+08	2.81774e+08	8.76074e+07	9.95846e+07
TRUE	Guanine	C5 H5 N5 O	Full match	Full match	No results	Full match	Full match	Full match		151.049	2.583	4	0	1	7	Superpathway of purine nucleotide salvage;Purine nucleotides degradation II (aerobic);Superpathway of purines degradation in plants;Purine nucleotides degradation I (plants);Other	10	10	4		No matches found	No matches found	94.7	Single match found	DDA for preferred ion	1.01468e+06	74844.4	5.5761e+08	5.62118e+08	4.95205e+08	6.09448e+08	5.36364e+08	4.90982e+08	4.11908e+08	3.56402e+08	4.75984e+08	4.07057e+08	3.75941e+08	4.08811e+08	3.77039e+08	3.46934e+08	3.54815e+08	3.65281e+08	3.45026e+08	3.30092e+08	3.00799e+08	2.93474e+08	8.14272e+07	7.68845e+07
FALSE	Pantothenicacid(VitaminB5)	C9 H17 N O5	Full match	No results	No results	Partial match	Partial match	Full match		219.11	4.691	2	0	0	5	Other	10	16	5		No matches found	No matches found		Single match found	DDA for preferred ion	186431	202263	3.36136e+08	4.13314e+08	3.15753e+08	3.844e+08	3.04185e+08	2.99096e+08	2.38938e+08	3.34852e+08	2.44459e+08	2.34051e+08	3.6204e+08	3.66893e+08	3.88136e+08	3.97529e+08	4.06383e+08	3.82332e+08	3.48566e+08	2.86464e+08	2.65565e+08	2.5443e+08	2.21681e+08	2.39007e+08
TRUE	Methionine sulfoxide	C5 H11 N O3 S	Full match	Full match	No results	Partial match	Full match	Full match		165.046	1.762	6	0	1	1	Other	10	27	18		No matches found	No matches found	66.1	Multiple matches found	DDA for preferred ion	109594	173959	5.35381e+08	5.43989e+08	8.39396e+07	4.89005e+08	3.86008e+08	3.24884e+08	1.98982e+08	4.69816e+08	1.81985e+08	2.96645e+08	2.08286e+08	2.38428e+08	2.7671e+08	2.75449e+08	3.51082e+08	3.60796e+08	2.42455e+08	1.96107e+08	1.94753e+08	1.53594e+08	1.99886e+08	9.79778e+07
FALSE			Unused	No results	No results	No results	No results	No results		249.17	9.44	0	0	0	0		10	15	4		No matches found	No matches found		No matches found	DDA for preferred ion	5.6924e+07	5.74058e+07	1.52775e+08	9.3991e+07	5.88007e+07	1.15556e+08	9.7905e+07	7.13516e+07	7.45436e+07	7.16644e+07	1.52099e+08	7.01221e+07	2.87495e+08	2.80813e+08	2.90241e+08	2.65166e+08	2.7858e+08	2.83099e+08	2.4343e+08	2.13578e+08	1.9709e+08	1.93241e+08	2.95939e+08	1.96167e+08
TRUE	1-4-beta-D-Glucan	C18 H32 O18	No match	No results	No results	No results	Partial match	Full match		536.161	2.588	1	0	0	0		10	24	18		No matches found	No matches found		Single match found	DDA for preferred ion	124208	124336	3.9861e+08	5.41873e+08	2.86304e+08	3.96221e+08	4.05797e+08	5.36236e+08	3.21592e+08	3.82377e+08	2.12897e+08	3.97927e+08	4.41913e+08	2.77053e+08	2.82661e+08	3.06769e+08	2.88372e+08	3.45335e+08	2.75672e+08	3.43453e+08	2.01034e+08	2.0463e+08	3.38074e+07	3.85954e+07
FALSE			Unused	No results	No results	No results	No results	No results		314.185	11.006	0	0	0	0		10	28	4		No matches found	No matches found		No matches found	DDA for preferred ion	3.17375e+06	2.77084e+06	5.40877e+08	1.81297e+08	1.93966e+08	1.73868e+08	7.98573e+07	1.04065e+08	7.11753e+07	9.4445e+07	1.20421e+08	1.17003e+08	3.12104e+08	2.99687e+08	2.98112e+08	2.99873e+08	2.93004e+08	2.73303e+08	2.33777e+08	2.08416e+08	1.4386e+08	1.17623e+08	1.63451e+08	1.66291e+08
TRUE	Adenosine 5'-monophosphate	C10 H14 N5 O7 P	Full match	Full match	No results	Full match	Full match	Full match		347.062	1.623	9	0	2	93	Superpathway of chorismate metabolism;Superpathway of purine nucleotide salvage;Aspartate superpathway;Superpathway of histidine, purine, and pyrimidine biosynthesis;Purine nucleotides degradation II (aerobic);Anaerobic aromatic compound degradation (Thauera aromatica);Superpathway of arginine and polyamine biosynthesis;Superpathway of purines degradation in plants;Superpathway of indole-3-acetat…	10	15	7		No matches found	No matches found	92.7	Multiple matches found	DDA for preferred ion	597106	84188.3	4.00291e+08	2.8116e+08	5.39814e+08	3.7283e+08	2.90589e+08	2.45313e+08	2.36858e+08	2.06195e+08	2.77505e+08	1.72126e+08	2.48052e+08	2.08295e+08	2.43583e+08	2.52399e+08	2.34236e+08	2.45542e+08	2.32397e+08	1.92915e+08	1.62433e+08	1.72464e+08	5.1719e+07	6.68125e+07
FALSE	1-Aminocyclopropane-1-carboxylate	C4 H7 N O2	Full match	No results	No results	Partial match	Partial match	Full match		101.048	1.379	10	0	0	7	Superpathway of L-methionine salvage and degradation;Superpathway of branched chain amino acid biosynthesis;Other	10	26	13		No matches found	No matches found		Multiple matches found	DDA for preferred ion	1.11551e+07	1.1405e+07	2.45757e+08	2.20377e+08	5.32742e+08	2.40044e+08	2.03828e+08	2.01565e+08	1.95372e+08	1.21943e+08	1.63901e+08	1.30984e+08	2.1487e+08	2.75733e+08	2.23214e+08	2.30328e+08	1.84395e+08	1.91135e+08	2.30092e+08	1.45785e+08	1.26545e+08	1.20949e+08	9.34522e+07	1.19847e+08
TRUE	Glycerophosphocholine	C8 H20 N O6 P	Full match	No results	Full match	No results	Not the top hit	Full match		257.102	1.373	7	1	0	0		10	26	17	84.1	No matches found	Single match found		Single match found	DDA for preferred ion	11027.5	11129.2	5.30056e+08	2.45178e+08	4.47945e+08	4.08917e+08	2.59035e+08	2.85159e+08	3.12745e+08	1.37264e+08	2.76231e+08	2.03831e+08	2.1842e+08	2.6148e+08	2.50869e+08	1.7252e+08	2.45323e+08	2.646e+08	1.31133e+08	1.73132e+08	1.62595e+08	1.38294e+08	4.12982e+07	4.53927e+07
FALSE			Unused	No results	No results	No results	No results	No results		217.204	8.079	0	0	0	0		10	16	3		No matches found	No matches found		No matches found	DDA for preferred ion	157209	149095	4.78927e+08	4.86106e+08	4.13693e+08	3.74847e+08	2.9068e+08	3.28159e+08	2.91695e+08	2.85595e+08	3.249e+08	2.64378e+08	3.16342e+08	3.14944e+08	3.3144e+08	3.11076e+08	3.19903e+08	2.95737e+08	2.75536e+08	2.33409e+08	2.26659e+08	2.03555e+08	4.55346e+08	3.40082e+08
FALSE	2-Aminoacetophenone;O-Acetylaniline	C8 H9 N O	Full match	No results	No results	No results	Partial match	Full match		135.068	2.051	16	0	0	0		10	14	10		No matches found	No matches found		Multiple matches found	DDA for preferred ion	1.26822e+06	1.15812e+06	1.34041e+08	1.86871e+08	1.35501e+08	1.66662e+08	1.09213e+08	5.22183e+08	1.09092e+08	1.68458e+08	9.21155e+07	1.18806e+08	1.6715e+08	1.91806e+08	1.94054e+08	1.74676e+08	1.85646e+08	1.53311e+08	1.38805e+08	1.30859e+08	1.49496e+08	1.50158e+08	1.3823e+08	1.33766e+08
FALSE	Betaine	C5 H11 N O2	Full match	Full match	No results	Partial match	Not the top hit	Full match		117.079	1.396	14	0	5	8	Superpathway of L-lysine degradation;Superpathway of indole-3-acetate conjugate biosynthesis;Superpathway of branched chain amino acid biosynthesis;Other	10	15	6		No matches found	No matches found	91.4	Multiple matches found	DDA for preferred ion	1.53061e+06	1.99188e+06	2.5116e+08	2.29377e+08	3.31376e+08	2.29109e+08	2.27985e+08	1.81219e+08	1.92515e+08	1.23421e+08	1.98556e+08	1.75162e+08	2.68601e+08	2.6626e+08	2.38547e+08	2.40394e+08	2.42933e+08	2.7706e+08	2.14227e+08	1.93553e+08	1.92904e+08	1.75398e+08	2.15718e+08	2.05602e+08
FALSE			Unused	No results	No results	No results	No results	No results		420.344	11.604	0	0	0	0		10	27	5		No matches found	No matches found		No matches found	DDA for preferred ion	777427	536387	4.58656e+08	5.14597e+08	1.44455e+06	1.92846e+08	2.19422e+08	1.0247e+06	1.21539e+08	924845	1.21689e+08	1.52098e+06	1.71918e+08	1.68405e+08	1.59976e+08	1.64993e+08	1.44852e+08	1.52989e+08	1.20001e+08	1.10314e+08	8.78609e+07	7.09943e+07	3.85608e+08	2.5257e+08
TRUE	Guanine	C5 H5 N5 O	Full match	Full match	No results	Full match	Full match	Full match		151.049	2.22	4	0	1	7	Superpathway of purine nucleotide salvage;Purine nucleotides degradation II (aerobic);Superpathway of purines degradation in plants;Purine nucleotides degradation I (plants);Other	10	21	13		No matches found	No matches found	70	Single match found	DDA for preferred ion	1.43415e+06	103211	4.21922e+08	5.13628e+08	4.18175e+08	4.26008e+08	3.87754e+08	3.4062e+08	3.95018e+08	3.04767e+08	3.7881e+08	2.96153e+08	4.02133e+08	2.83427e+08	3.00448e+08	2.90289e+08	3.03607e+08	2.82539e+08	2.33153e+08	2.20953e+08	2.07117e+08	2.20433e+08	6.50783e+07	1.07098e+08
FALSE	KKK	C18 H38 N6 O4	No match	Invalid mass	No results	No results	No results	No results		384.284	11.438	0	0	1	0		10	27	9		No matches found	No matches found	60.9	No matches found	DDA for preferred ion	148434	149562	4.23957e+08	5.09573e+08	222928	1.45383e+08	1.73621e+08	303654	9.85056e+07	348558	8.97892e+07	462879	1.35837e+08	1.26093e+08	1.18776e+08	1.25309e+08	1.13379e+08	1.44013e+08	9.36961e+07	8.22677e+07	7.87125e+07	5.32581e+07	2.83563e+08	2.76675e+08
FALSE	Valine	C5 H11 N O2	Full match	Full match	No results	Not the top hit	Not the top hit	Full match		117.079	1.583	14	0	2	8	Superpathway of L-lysine degradation;Superpathway of indole-3-acetate conjugate biosynthesis;Superpathway of branched chain amino acid biosynthesis;Other	10	22	8		No matches found	No matches found	71	Multiple matches found	DDA for preferred ion	5.87832e+06	5.56063e+06	2.62758e+08	3.68494e+08	2.29005e+08	2.72656e+08	2.65953e+08	4.42551e+08	2.38223e+08	2.64766e+08	1.47693e+08	2.23646e+08	4.27196e+08	4.51524e+08	4.3154e+08	5.04279e+08	4.93871e+08	4.66456e+08	4.11029e+08	3.01555e+08	2.79397e+08	2.70894e+08	3.89789e+08	3.25184e+08
TRUE			No results	No results	No results	No results	No results	No results		121.917	1.31	0	0	0	0		10	25	13		No matches found	No matches found		No matches found	DDA for preferred ion	86649	68476.6	3.35628e+08	5.04106e+08	4.76429e+08	3.34151e+08	3.93728e+08	4.02535e+08	3.09004e+08	2.94921e+08	2.70885e+08	2.85991e+08	3.34076e+08	3.74654e+08	3.46801e+08	3.58609e+08	3.35313e+08	2.06152e+08	2.90398e+08	2.45886e+08	2.15907e+08	1.78184e+08	4.88802e+07	5.4219e+07
FALSE			Unused	No results	No results	No results	No results	No results		330.197	8.881	0	0	0	0		10	20	5		No matches found	No matches found		No matches found	DDA for preferred ion	314989	182044	3.34428e+08	2.11245e+08	2.4604e+07	3.14772e+08	3.70986e+08	1.09771e+08	1.07538e+08	3.19914e+08	4.90738e+08	1.36164e+08	2.65249e+08	2.47189e+08	2.44838e+08	2.4318e+08	2.28477e+08	2.44461e+08	1.95071e+08	1.74517e+08	1.52697e+08	1.47156e+08	9.07076e+07	5.50704e+07
TRUE	Thiomorpholine3-carboxylate	C5 H9 N O2 S	Full match	No results	No results	No results	Partial match	Full match		147.035	1.793	1	0	0	0		10	25	16		No matches found	No matches found		Single match found	DDA for preferred ion	114839	151232	4.75056e+08	4.85829e+08	5.61011e+07	4.48099e+08	3.5177e+08	2.98948e+08	1.72393e+08	4.3506e+08	1.55182e+08	2.73481e+08	1.91085e+08	2.03578e+08	1.99517e+08	2.2126e+08	2.86043e+08	2.88232e+08	1.97837e+08	1.59813e+08	1.65397e+08	1.26294e+08	1.43459e+08	5.84192e+07
FALSE			Unused	No results	No results	No results	No results	No results		422.323	11.181	0	0	0	0		10	28	8		No matches found	No matches found		No matches found	DDA for preferred ion	528241	617148	4.62751e+08	4.81176e+08	1.2308e+06	2.40825e+08	2.0207e+08	1.15267e+06	1.51255e+08	1.09783e+06	1.30604e+08	1.60169e+06	1.87875e+08	1.65005e+08	1.72727e+08	1.68305e+08	1.36781e+08	1.47185e+08	1.31882e+08	1.17341e+08	8.14741e+07	7.1776e+07	3.08426e+08	3.02139e+08
FALSE	DL-Lysine	C6 H14 N2 O2	Full match	Full match	No results	Partial match	Partial match	Full match		146.105	1.232	10	0	2	9	Aspartate superpathway;Superpathway of L-lysine, L-threonine and L-methionine biosynthesis II;Superpathway of L-lysine degradation;Superpathway of arginine and polyamine biosynthesis;Other	10	22	9		No matches found	No matches found	83.7	Multiple matches found	DDA for preferred ion	772614	838828	1.7075e+08	1.86492e+08	1.77003e+08	1.82151e+08	1.54456e+08	1.75969e+08	1.39429e+08	1.36719e+08	8.663e+07	1.27621e+08	2.77782e+08	2.07441e+08	2.35342e+08	2.70536e+08	2.1672e+08	2.61807e+08	2.2654e+08	1.84756e+08	1.53585e+08	1.40121e+08	3.2819e+08	3.21081e+08
FALSE			Unused	No results	No results	No results	No results	No results		238.081	6.882	0	0	0	0		10	21	6		No matches found	No matches found		No matches found	DDA for preferred ion	1.02139e+06	1.23857e+06	4.32898e+08	4.35226e+08	3.11585e+07	2.24227e+08	2.03361e+08	4.89025e+07	2.74937e+08	5.40111e+07	4.73794e+07	9.61516e+07	1.47425e+08	1.46235e+08	1.43024e+08	1.36542e+08	1.4017e+08	1.4597e+08	1.17219e+08	9.4523e+07	8.7381e+07	8.51323e+07	1.26805e+08	3.00893e+08
FALSE	L-Proline	C5 H9 N O2	Full match	Full match	Full match	Full match	Full match	Full match		115.063	1.437	8	1	2	4	Other	10	22	4	50.2	No matches found	Single match found	66.4	Multiple matches found	DDA for preferred ion	1.07894e+06	1.28614e+06	2.53125e+08	3.26706e+08	2.87533e+08	2.96925e+08	2.58511e+08	3.82363e+08	2.38442e+08	2.82609e+08	1.31373e+08	2.301e+08	3.16194e+08	3.27836e+08	3.18984e+08	3.12247e+08	3.23431e+08	3.25044e+08	2.74338e+08	2.25277e+08	1.8482e+08	1.76037e+08	2.75548e+08	2.69344e+08
FALSE	Pipecolic acid	C6 H11 N O2	Full match	Full match	No results	Full match	Partial match	Full match		129.079	1.232	19	0	3	1	Superpathway of L-lysine degradation	10	22	10		No matches found	No matches found	82.8	Multiple matches found	DDA for preferred ion	753504	910419	1.68013e+08	1.83239e+08	1.7435e+08	1.79296e+08	1.51765e+08	1.73023e+08	1.37153e+08	1.34485e+08	8.51029e+07	1.25361e+08	2.73195e+08	2.03366e+08	2.31116e+08	2.66612e+08	2.12799e+08	2.57932e+08	2.2301e+08	1.81742e+08	1.51036e+08	1.37768e+08	3.23316e+08	3.163e+08
FALSE			Unused	No results	No results	No results	No results	No results		406.328	11.689	0	0	0	0		10	28	6		No matches found	No matches found		No matches found	DDA for preferred ion	621697	1.24467e+06	4.10464e+08	4.30661e+08	1.47007e+07	1.87819e+08	2.16495e+08	1.51952e+07	1.3263e+08	1.24549e+07	1.03255e+08	2.43528e+07	1.72098e+08	1.76479e+08	1.6024e+08	1.6659e+08	1.47434e+08	1.36975e+08	1.21874e+08	1.10605e+08	8.27104e+07	7.00785e+07	3.45408e+08	3.17399e+08
FALSE			Unused	No results	No results	No results	No results	No results		442.326	11.592	0	0	0	0		10	27	5		No matches found	No matches found		No matches found	DDA for preferred ion	371600	134225	3.70854e+08	4.191e+08	867316	1.59881e+08	1.83629e+08	504766	1.0044e+08	600376	1.02149e+08	824155	1.44056e+08	1.37337e+08	1.33763e+08	1.3487e+08	1.20531e+08	1.25586e+08	9.78714e+07	9.21465e+07	7.21892e+07	5.74876e+07	3.13913e+08	1.00905e+08
FALSE			Unused	No results	No results	No results	No results	No results		146.996	1.36	0	0	0	0		10	23	3		No matches found	No matches found		No matches found	DDA for preferred ion	328337	489644	2.4496e+08	2.19819e+08	1.45503e+08	1.79454e+08	1.82718e+08	1.2256e+08	1.29646e+08	1.59315e+08	1.50065e+08	1.36797e+08	3.26977e+08	3.38057e+08	3.29915e+08	3.2442e+08	3.2127e+08	3.25638e+08	2.61182e+08	2.24905e+08	1.98558e+08	1.67914e+08	2.75648e+08	2.87318e+08
FALSE	2,3-Octadiene-5,7-diyn-1-ol	C8 H6 O	Full match	No results	No results	No results	Full match	No results		118.042	2.036	4	0	0	0		10	12	7		No matches found	No matches found		No matches found	DDA for preferred ion	89897.7	1.04463e+06	1.71259e+08	2.42849e+08	1.7271e+08	2.36631e+08	1.62706e+08	2.7536e+08	1.81992e+08	2.35845e+08	1.31742e+08	1.65491e+08	2.207e+08	2.47229e+08	2.47759e+08	2.23656e+08	2.31332e+08	2.02879e+08	1.85376e+08	1.8517e+08	1.94267e+08	1.86786e+08	1.84531e+08	1.7925e+08
TRUE			No results	No results	No results	No results	No results	No results		89.9697	1.286	0	0	0	0		10	23	6		No matches found	No matches found		No matches found	DDA for preferred ion	129275	177758	5.35104e+07	4.13293e+07	1.46087e+07	2.94694e+07	2.94294e+07	1.14184e+07	2.15966e+07	3.63583e+07	3.05065e+07	2.4027e+07	1.18117e+08	1.23652e+08	1.09243e+08	1.0441e+08	1.09286e+08	9.87526e+07	8.95157e+07	7.25482e+07	6.81283e+07	5.87399e+07	3.5052e+08	3.86504e+08
FALSE			Unused	No results	No results	No results	No results	No results		383.3	10.072	0	0	0	0		10	19	5		No matches found	No matches found		No matches found	DDA for preferred ion	227984	140378	3.63262e+08	3.48997e+08	3.82458e+08	2.786e+08	9.77664e+07	1.44355e+08	2.15545e+08	2.38134e+08	2.34679e+08	2.06926e+08	2.89086e+08	2.77938e+08	2.74456e+08	2.6841e+08	2.58021e+08	2.5381e+08	2.07868e+08	1.93129e+08	1.90355e+08	1.59773e+08	2.78782e+08	3.04839e+08
FALSE			Unused	No results	No results	No results	No results	No results		281.196	9.44	0	0	0	0		10	15	4		No matches found	No matches found		No matches found	DDA for preferred ion	3.63271e+07	3.60115e+07	1.02463e+08	6.25685e+07	1.95471e+07	7.96031e+07	6.54264e+07	4.90522e+07	5.06792e+07	5.01066e+07	1.00955e+08	4.80859e+07	1.85418e+08	1.86143e+08	1.95628e+08	1.82268e+08	1.89897e+08	1.92415e+08	1.63461e+08	1.46442e+08	1.31795e+08	1.32231e+08	1.97147e+08	1.36213e+08
FALSE	alpha-methylstyrene	C9 H10	Full match	No results	No results	No results	Full match	No results		118.078	10.038	2	0	0	0		10	11	2		No matches found	No matches found		No matches found	DDA for preferred ion	1.34313e+07	1.34171e+07	3.71306e+08	1.28259e+08	1.72218e+08	1.14511e+08	2.06394e+07	9.5144e+07	8.67784e+07	1.01678e+08	1.14537e+08	9.29113e+07	1.93875e+08	1.88252e+08	1.9023e+08	1.82362e+08	1.86955e+08	1.83583e+08	1.64728e+08	1.53551e+08	1.5064e+08	1.39104e+08	1.06232e+08	1.0131e+08
FALSE			Unused	No results	No results	No results	No results	No results		478.386	11.755	0	0	0	0		10	24	9		No matches found	No matches found		No matches found	DDA for preferred ion	537249	506625	3.13392e+08	3.68043e+08	700072	1.36809e+08	1.58129e+08	632226	7.88104e+07	499202	9.1232e+07	668993	9.789e+07	1.13242e+08	8.13388e+07	1.15589e+08	1.05667e+08	1.04411e+08	8.39711e+07	7.51589e+07	6.42553e+07	5.34201e+07	2.69574e+08	2.43513e+08
FALSE	1-Pyrroline-4-hydroxy-2-carboxylate	C5 H7 N O3	Full match	No results	No results	Partial match	Partial match	Full match		129.042	1.467	11	0	0	2	Other	10	23	10		No matches found	No matches found		Multiple matches found	DDA for preferred ion	1.44127e+06	1.72906e+06	3.36865e+08	3.19222e+08	3.19598e+07	3.66907e+08	2.95174e+08	3.35193e+08	2.45796e+08	2.30278e+08	3.31324e+08	1.92497e+08	2.55319e+08	3.07645e+08	3.04714e+08	3.43056e+08	3.02091e+08	3.10922e+08	2.81315e+08	2.18008e+08	1.68211e+08	1.76097e+08	2.12616e+08	1.46068e+08
FALSE	NPYR	C4 H8 N2 O	Full match	No results	No results	No results	Full match	No results		100.064	1.371	3	0	0	0		10	20	6		No matches found	No matches found		No matches found	DDA for preferred ion	1.08829e+07	1.07067e+07	1.59955e+08	1.40302e+08	3.6583e+08	1.5862e+08	1.29051e+08	1.39447e+08	1.28001e+08	8.61034e+07	1.10838e+08	9.64612e+07	1.32953e+08	1.39103e+08	1.44078e+08	1.40613e+08	1.2953e+08	1.353e+08	1.13897e+08	9.35521e+07	8.38481e+07	8.23684e+07	5.44768e+07	5.79444e+07
FALSE	Menatetrenone	C31 H40 O2	No match	No results	No results	No results	Full match	No results		444.305	11.182	1	0	0	0		10	27	8		No matches found	No matches found		No matches found	DDA for preferred ion	167814	170211	3.43326e+08	3.64811e+08	687736	1.84693e+08	1.54128e+08	686755	1.16812e+08	623090	1.01234e+08	1.10775e+06	1.44461e+08	1.27022e+08	1.24736e+08	1.24457e+08	1.03627e+08	1.17495e+08	1.03054e+08	9.08721e+07	6.26713e+07	5.46906e+07	2.35206e+08	2.31498e+08
FALSE			Unused	No results	No results	No results	No results	No results		83.0375	1.377	0	0	0	0		10	20	6		No matches found	No matches found		No matches found	DDA for preferred ion	9.77558e+06	9.80266e+06	1.5928e+08	1.3726e+08	3.63575e+08	1.56073e+08	1.27184e+08	1.37441e+08	1.2659e+08	8.43056e+07	1.09451e+08	9.49877e+07	1.31754e+08	1.37743e+08	1.42903e+08	1.39547e+08	1.28619e+08	1.34147e+08	1.12968e+08	9.21699e+07	8.28362e+07	8.15057e+07	5.42672e+07	5.78466e+07
FALSE			Unused	No results	No results	No results	No results	No results		530.378	11.59	0	0	0	0		10	24	10		No matches found	No matches found		No matches found	DDA for preferred ion	326367	461661	8.47635e+07	1.06685e+08	2.63749e+07	6.79135e+07	5.37828e+07	3.57075e+07	3.7684e+07	3.4777e+07	2.55645e+07	6.60992e+07	1.27881e+08	1.43813e+08	1.60216e+08	1.37597e+08	1.27074e+08	1.3018e+08	1.0031e+08	1.1653e+08	8.0792e+07	6.67444e+07	3.55048e+08	2.96713e+08
FALSE	Cyprodenate	C13 H25 N O2	Full match	No results	No results	No results	Full match	No results		227.188	9.442	1	0	0	0		10	23	6		No matches found	No matches found		No matches found	DDA for preferred ion	3.17045e+07	3.17209e+07	1.05219e+08	6.45914e+07	7.99154e+07	7.38961e+07	6.12466e+07	4.21282e+07	4.31361e+07	3.97456e+07	9.06463e+07	3.83291e+07	2.07546e+08	2.01104e+08	2.02734e+08	1.92363e+08	1.94777e+08	2.01542e+08	1.61878e+08	1.26627e+08	1.15546e+08	1.0897e+08	2.05711e+08	1.23665e+08
FALSE			Unused	No results	No results	No results	No results	No results		388.305	10.019	0	0	0	0		10	19	5		No matches found	No matches found		No matches found	DDA for preferred ion	121700	175769	3.41925e+08	2.88816e+08	2.32969e+08	2.65414e+08	3.12044e+08	1.66081e+08	1.81272e+08	8.18142e+07	2.05693e+08	1.94504e+08	3.35128e+08	3.08193e+08	3.06037e+08	3.18803e+08	2.9228e+08	2.94785e+08	2.59721e+08	2.1565e+08	2.00847e+08	1.89879e+08	2.50035e+08	2.75442e+08
FALSE	DA9185000	C12 H10 O S	No match	No results	No results	No results	Full match	No results		202.045	1.291	1	0	0	0		10	23	12		No matches found	No matches found		No matches found	DDA for preferred ion	1.26315e+06	1.69459e+06	8.12203e+07	5.64086e+07	7.70661e+06	4.66414e+07	5.63521e+07	7.78049e+07	4.73703e+07	3.57156e+07	3.6129e+07	4.02105e+07	9.66144e+07	8.71212e+07	7.71697e+07	1.07055e+08	1.02038e+08	1.07354e+08	7.18461e+07	6.60518e+07	6.44212e+07	5.30943e+07	2.93603e+07	3.3965e+08
FALSE			Unused	No results	No results	No results	No results	No results		428.31	11.69	0	0	0	0		10	29	7		No matches found	No matches found		No matches found	DDA for preferred ion	163022	723482	3.20693e+08	3.36248e+08	1.22561e+07	1.49575e+08	1.75465e+08	1.29909e+07	1.06157e+08	1.05197e+07	8.25867e+07	2.07272e+07	1.41158e+08	1.46211e+08	1.31782e+08	1.34428e+08	1.17256e+08	1.09415e+08	9.95699e+07	8.9512e+07	6.52296e+07	5.47686e+07	2.74053e+08	2.51371e+08
FALSE			Unused	No results	No results	No results	No results	No results		339.274	10.077	0	0	0	0		10	18	5		No matches found	No matches found		No matches found	DDA for preferred ion	369359	333926	2.51041e+08	2.59216e+08	3.28904e+08	2.26074e+08	9.49019e+07	2.03927e+08	1.67951e+08	1.84377e+08	1.69218e+08	1.60625e+08	2.30836e+08	2.24698e+08	2.22059e+08	2.24862e+08	1.99994e+08	2.13454e+08	1.84001e+08	1.55803e+08	1.47838e+08	1.44113e+08	2.38508e+08	2.27663e+08
TRUE	Uracil	C4 H4 N2 O2	Full match	Full match	No results	Full match	Full match	Full match		112.027	2.011	3	0	2	5	Other	10	17	10		No matches found	No matches found	79.8	Single match found	DDA for preferred ion	5.06001e+06	82420	3.27874e+08	2.88086e+08	2.05118e+08	3.11349e+08	2.3146e+08	2.66957e+08	2.14952e+08	2.44695e+08	1.60101e+08	2.0192e+08	2.08107e+08	2.51621e+08	2.19632e+08	2.18932e+08	2.50849e+08	2.74714e+08	1.96266e+08	1.75044e+08	1.8293e+08	1.67944e+08	6.34526e+07	8.28612e+07
FALSE	Caprolactam	C6 H11 N O	Full match	Full match	No results	No results	Full match	No results		113.084	5.646	4	0	1	0		10	13	6		No matches found	No matches found	75.1	No matches found	DDA for preferred ion	1.52344e+06	3.8029e+06	3.19222e+08	3.09923e+08	1.18052e+08	1.75116e+08	1.90838e+08	1.85744e+08	2.53621e+08	1.14423e+08	4.82958e+07	1.55624e+08	1.46947e+08	1.68726e+08	1.64843e+08	1.59494e+08	1.70853e+08	1.66775e+08	1.40204e+08	1.36197e+08	1.15578e+08	1.22752e+08	9.2145e+07	1.48981e+08
FALSE			Unused	No results	No results	No results	No results	No results		436.185	9.68	0	0	0	0		10	20	5		No matches found	No matches found		No matches found	DDA for preferred ion	4.31912e+07	4.30218e+07	3.19063e+08	2.04884e+08	2.03612e+08	1.46539e+08	1.40615e+08	1.29993e+08	1.0039e+08	1.22649e+07	1.34933e+08	1.20937e+07	1.71668e+08	1.93063e+08	1.91134e+08	1.77029e+08	1.81668e+08	1.71733e+08	1.53446e+08	1.26699e+08	1.14528e+08	1.0942e+08	1.84854e+08	1.68158e+07
TRUE			Unused	No results	No results	No results	No results	No results		568.335	11.596	0	0	0	0		10	25	12		No matches found	No matches found		No matches found	DDA for preferred ion	178180	185358	4.32583e+07	5.4216e+07	2.4836e+07	4.78048e+07	3.13656e+07	3.34757e+07	2.56136e+07	3.45138e+07	1.44669e+07	6.39951e+07	1.0722e+08	1.26926e+08	1.44724e+08	1.32218e+08	1.09738e+08	1.12387e+08	9.07268e+07	1.06341e+08	6.87632e+07	6.06062e+07	3.18393e+08	2.50582e+08
FALSE			Unused	No results	No results	No results	No results	No results		169.035	1.37	0	0	0	0		10	26	6		No matches found	No matches found		No matches found	DDA for preferred ion	118191	83093.1	1.74834e+08	1.41579e+08	6.58612e+07	1.00171e+08	9.26257e+07	4.64952e+07	6.17885e+07	6.71551e+07	6.14047e+07	4.89117e+07	2.03406e+08	1.82628e+08	1.8078e+08	1.76032e+08	1.80004e+08	1.5927e+08	1.53506e+08	1.14352e+08	9.61055e+07	8.62707e+07	2.77781e+08	2.78559e+08
FALSE			Unused	No results	No results	No results	No results	No results		303.292	10.363	0	0	0	0		10	20	8		No matches found	No matches found		No matches found	DDA for preferred ion	8.17245e+07	7.8864e+07	2.18115e+08	2.52021e+08	1.89607e+08	1.93533e+08	1.90114e+08	1.48159e+08	1.16998e+08	1.16769e+08	1.12665e+08	1.40652e+08	2.73827e+08	2.97123e+08	3.10395e+08	2.78777e+08	2.98278e+08	2.85127e+08	2.1201e+08	1.9944e+08	1.94198e+08	1.8104e+08	2.94221e+08	2.21929e+08
FALSE			Unused	No results	No results	No results	No results	No results		289.261	9.304	0	0	0	0		10	18	6		No matches found	No matches found		No matches found	DDA for preferred ion	185672	183419	2.51848e+08	2.53973e+08	2.45608e+08	2.09008e+08	1.64972e+08	1.66171e+08	1.58551e+08	1.64464e+08	1.71305e+08	1.57501e+08	1.79073e+08	1.83607e+08	1.88763e+08	1.79929e+08	1.78699e+08	1.85649e+08	1.52892e+08	1.27885e+08	1.17043e+08	1.19165e+08	2.42238e+08	2.37544e+08
FALSE			Unused	No results	No results	No results	No results	No results		500.368	11.76	0	0	0	0		10	24	10		No matches found	No matches found		No matches found	DDA for preferred ion	169552	160706	2.44997e+08	2.91446e+08	222068	1.10612e+08	1.3004e+08	200547	6.48827e+07	158351	7.6368e+07	278269	7.72289e+07	9.20235e+07	6.39605e+07	9.28427e+07	8.56916e+07	8.53897e+07	6.72152e+07	6.15197e+07	5.26106e+07	4.22316e+07	2.13876e+08	1.90954e+08
FALSE			Unused	No results	No results	No results	No results	No results		175.03	2.401	0	0	0	0		10	17	15		No matches found	No matches found		No matches found	DDA for preferred ion	145443	150533	7.49537e+07	9.09453e+07	2.13499e+07	5.89288e+07	6.29789e+07	5.33804e+07	3.0039e+07	5.96988e+07	3.04029e+07	4.42822e+07	1.81615e+08	2.02955e+08	1.46845e+08	1.81146e+08	1.53001e+08	1.96701e+08	2.05598e+08	1.92764e+08	1.52808e+08	1.13679e+08	7.4674e+07	4.77805e+07
FALSE			Unused	No results	No results	No results	No results	No results		304.26	11.26	0	0	0	0		10	28	10		No matches found	No matches found		No matches found	DDA for preferred ion	245935	440502	2.61795e+08	2.87233e+08	357666	1.07794e+08	1.19022e+08	293030	9.35444e+07	437700	2.49995e+07	689773	8.15809e+07	8.56379e+07	6.86812e+07	8.82915e+07	8.05467e+07	6.85839e+07	5.77341e+07	4.6898e+07	4.64819e+07	3.42871e+07	1.17554e+08	2.14106e+08
FALSE			Unused	No results	No results	No results	No results	No results		348.287	11.27	0	0	0	0		10	25	10		No matches found	No matches found		No matches found	DDA for preferred ion	308612	302223	2.56556e+08	2.8399e+08	445666	1.07562e+08	1.12251e+08	604472	7.38126e+07	374549	5.8894e+07	314067	8.40325e+07	8.74078e+07	8.49861e+07	8.73339e+07	5.98558e+07	8.32553e+07	6.36988e+07	5.72018e+07	4.81564e+07	4.24535e+07	1.83684e+08	1.99279e+08
FALSE	Inosine-5'-monophosphate (IMP)	C10 H13 N4 O8 P	Not the top hit	Full match	No results	Full match	Partial match	No match		348.046	1.724	3	0	1	12	Superpathway of purine nucleotide salvage;Superpathway of histidine, purine, and pyrimidine biosynthesis;Purine nucleotides degradation II (aerobic);Superpathway of purines degradation in plants;Purine nucleotides degradation I (plants);Other	10	23	14		No matches found	No matches found	67.9	Multiple matches found	DDA for preferred ion	68520.9	70354.2	1.68215e+08	2.28536e+08	2.59083e+08	8.44467e+07	1.62546e+08	2.7736e+07	1.76588e+08	9.54671e+07	2.81765e+08	1.15553e+08	1.28406e+08	1.87575e+08	2.09854e+08	2.03593e+08	2.04777e+08	1.86128e+08	1.41496e+08	1.27936e+08	1.26398e+08	1.17647e+08	2.04245e+07	4.1157e+07
TRUE			No results	No results	No results	No results	No results	No results		273.865	1.308	0	0	0	0		10	30	11		No matches found	No matches found		No matches found	DDA for preferred ion	15213.6	15484.6	2.5413e+08	2.73563e+08	2.55019e+08	2.26804e+08	2.00061e+08	1.70379e+08	1.27016e+08	1.41046e+08	1.42182e+08	1.43743e+08	1.82578e+08	1.9403e+08	1.9039e+08	1.25582e+08	1.72021e+08	1.72978e+08	1.34906e+08	1.12089e+08	9.97148e+07	6.86277e+07	8.32966e+06	9.43626e+06
FALSE	3477	C12 H20 N2 O3	Full match	No results	No results	No results	Full match	No results		240.147	1.996	2	0	0	0		10	22	19		No matches found	No matches found		No matches found	DDA for preferred ion	132601	134802	2.31626e+08	1.78802e+08	2.39387e+08	1.69419e+08	2.7258e+08	2.4121e+08	9.01516e+07	1.42272e+08	1.60622e+08	1.47417e+08	1.54515e+08	1.11691e+08	1.64093e+08	1.90312e+08	1.72334e+08	1.24096e+08	1.7853e+08	1.43727e+08	1.48479e+08	8.82574e+07	4.5262e+07	5.18537e+07
FALSE			Unused	No results	No results	No results	No results	No results		850.388	9.841	0	0	0	0		10	19	6		No matches found	No matches found		No matches found	DDA for preferred ion	1.2603e+06	1.46045e+06	2.82435e+07	1.43831e+07	1.6946e+07	1.03432e+07	1.05895e+07	8.93755e+06	6.22872e+06	8.68581e+06	1.04348e+07	8.52296e+06	1.16242e+07	1.10907e+07	1.05761e+07	1.12551e+07	9.40326e+06	1.14688e+07	9.64221e+06	8.3243e+06	7.21047e+06	6.63904e+06	1.28778e+07	9.36331e+06
FALSE	Succinyladenosine	C14 H17 N5 O8	Full match	No results	No results	No results	Full match	No results		383.107	4.835	1	0	0	0		10	15	4		No matches found	No matches found		No matches found	DDA for preferred ion	47002	62755.5	2.49868e+08	2.69203e+08	1.56294e+08	1.81983e+08	1.76282e+08	1.41329e+08	1.53815e+08	8.6567e+07	1.21021e+08	7.73035e+07	1.65339e+08	1.58646e+08	1.68536e+08	1.62103e+08	1.67031e+08	1.65681e+08	1.45044e+08	1.22981e+08	1.16337e+08	1.14423e+08	1.35884e+08	1.2542e+08
FALSE	3,3-difluoro-17-methyl-5?-androstan-17?-ol	C20 H32 F2 O	No match	No results	No results	No results	Full match	No results		326.243	11.26	1	0	0	0		10	28	10		No matches found	No matches found		No matches found	DDA for preferred ion	125828	319305	2.45119e+08	2.68734e+08	180550	1.02316e+08	1.14065e+08	147922	9.03537e+07	308137	2.3557e+07	538402	7.67779e+07	8.11211e+07	6.42458e+07	8.35492e+07	7.61899e+07	6.45704e+07	5.45016e+07	4.47997e+07	4.49557e+07	3.30812e+07	1.08743e+08	2.01488e+08
FALSE	L-Aspartic acid	C4 H7 N O4	Full match	Full match	No results	Full match	Full match	Full match		133.037	1.381	4	0	2	30	Superpathway of purine nucleotide salvage;Aspartate superpathway;Superpathway of histidine, purine, and pyrimidine biosynthesis;Superpathway of L-lysine, L-threonine and L-methionine biosynthesis II;Superpathway of arginine and polyamine biosynthesis;Superpathway of indole-3-acetate conjugate biosynthesis;Methanobacterium thermoautotrophicum燽iosynthetic metabolism;Other	10	28	13		No matches found	No matches found	82.3	Multiple matches found	DDA for preferred ion	2.19736e+06	556068	2.21169e+08	2.65613e+08	2.58276e+08	1.43563e+08	1.56821e+08	1.0822e+08	1.33455e+08	1.08589e+08	8.96632e+07	1.00479e+08	1.93687e+08	1.89797e+08	1.91079e+08	1.63185e+08	1.50372e+08	1.79492e+08	1.62262e+08	1.26112e+08	7.23766e+07	9.2602e+07	5.76222e+07	6.82967e+07
FALSE	NP-020014	C15 H26 O3	No match	Invalid mass	No results	No results	No match	No results		276.172	10.526	11	0	2	0		10	27	15		No matches found	No matches found	66.7	No matches found	DDA for preferred ion	1.86351e+07	1.85553e+07	2.4963e+08	1.06626e+08	7.26745e+07	9.85389e+07	4.20492e+07	4.58022e+07	4.34207e+07	4.24191e+07	4.91683e+07	6.85154e+07	1.52248e+08	1.47913e+08	1.39247e+08	1.51785e+08	1.26797e+08	1.41388e+08	1.14605e+08	1.00897e+08	5.45198e+07	8.24786e+07	9.14315e+07	9.6894e+07
FALSE	1-Aminocyclopropane-1-carboxylate	C4 H7 N O2	Full match	No results	No results	Partial match	Partial match	Full match		101.048	1.473	10	0	0	7	Superpathway of L-methionine salvage and degradation;Superpathway of branched chain amino acid biosynthesis;Other	10	17	7		No matches found	No matches found		Multiple matches found	DDA for preferred ion	4.72941e+06	4.60915e+06	2.35745e+08	2.51098e+08	1.78787e+08	2.2802e+08	1.72961e+08	2.0705e+08	1.68841e+08	1.484e+08	1.75495e+08	1.47368e+08	1.93583e+08	1.81224e+08	2.05207e+08	1.87958e+08	1.55043e+08	1.85457e+08	1.73521e+08	1.57665e+08	1.30246e+08	1.18336e+08	1.0863e+08	8.96011e+07
TRUE	L-Glutamic acid	C5 H9 N O4	Full match	No results	Full match	Partial match	Partial match	Full match		147.053	2.173	16	1	0	95	Superpathway of chorismate metabolism;Superpathway of purine nucleotide salvage;Superpathway of L-methionine salvage and degradation;Superpathway of aromatic amino acid biosynthesis;Aspartate superpathway;Superpathway of histidine, purine, and pyrimidine biosynthesis;Superpathway of L-lysine, L-threonine and L-methionine biosynthesis II;Superpathway of L-lysine degradation;Anaerobic aromatic comp…	10	24	20	62.4	No matches found	Single match found		Multiple matches found	DDA for preferred ion	53938.5	400308	1.9436e+08	2.59055e+08	2.13924e+08	1.98495e+08	2.05099e+08	1.01447e+08	1.72578e+08	2.2061e+08	1.95189e+08	2.14688e+08	1.3188e+08	1.81075e+08	2.08649e+08	2.01519e+08	1.6424e+08	1.67855e+08	1.71453e+08	1.65249e+08	7.49818e+07	1.37686e+08	6.91511e+07	7.68678e+07
FALSE	Olomoucine	C15 H18 N6 O	Full match	No results	No results	No results	Full match	No results		298.154	10.51	1	0	0	0		10	16	11		No matches found	No matches found		No matches found	DDA for preferred ion	1.61949e+07	1.58216e+07	2.4822e+08	1.11177e+08	8.48481e+07	9.86761e+07	4.96626e+07	6.36244e+07	6.52447e+07	6.13161e+07	7.93349e+07	1.00818e+08	1.47222e+08	1.41849e+08	1.27313e+08	1.37298e+08	1.36916e+08	1.32788e+08	1.19751e+08	1.19711e+08	7.8699e+07	1.15168e+08	1.1361e+08	1.25055e+08
FALSE	NP-001134	C16 H22 N4 O2	No match	Invalid mass	No results	No match	No match	No match		324.154	11.221	5	0	1	1	Other	10	30	6		No matches found	No matches found	74	Single match found	DDA for preferred ion	122116	226027	2.51847e+08	9.88289e+07	1.18694e+08	1.04491e+08	4.26556e+07	5.49027e+07	4.17394e+07	5.46631e+07	4.39043e+07	8.56711e+07	1.41729e+08	1.40023e+08	1.19779e+08	1.4768e+08	1.3055e+08	1.31436e+08	1.04679e+08	9.05895e+07	6.55396e+07	5.22264e+07	9.9e+07	8.2921e+07
FALSE	2a,7-Dihydroxy-3-(hydroxymethyl)-6,6,7b-trimethyl-2,2a,4a,5,6,7,7a,7b-octahydro-1H-cyclobuta[e]inden-2-yl 3-chloro-4,6-dihydroxy-2-methylbenzoate	C23 H29 Cl O7	No match	No results	No results	No results	Full match	No results		452.159	10.034	1	0	0	0		10	16	8		No matches found	No matches found		No matches found	DDA for preferred ion	5.53824e+07	4.65437e+07	2.48113e+08	1.38776e+08	1.40586e+08	1.03238e+08	7.30423e+07	8.74893e+07	6.69795e+07	8.65705e+07	1.10936e+08	8.03619e+07	1.66365e+08	1.5981e+08	1.82185e+08	1.55141e+08	1.45749e+08	1.54652e+08	1.31799e+08	1.18608e+08	1.1558e+08	1.19586e+08	9.77055e+07	8.2822e+07
FALSE			Unused	No results	No results	No results	No results	No results		257.271	10.73	0	0	0	0		10	23	12		No matches found	No matches found		No matches found	DDA for preferred ion	688076	591987	9.3305e+07	1.28279e+08	6.11456e+07	1.05026e+08	5.55354e+07	4.81363e+07	4.94554e+07	5.4839e+07	5.05029e+07	7.47822e+07	8.11821e+07	8.26889e+07	9.3584e+07	8.25962e+07	7.97526e+07	7.93785e+07	6.65359e+07	6.99731e+07	3.85476e+07	5.11728e+07	1.41828e+08	1.47793e+08
FALSE	4-Hydroxybenzaldehyde	C7 H6 O2	Full match	No results	No results	Full match	Full match	Full match		122.037	2.199	7	0	0	13	Anaerobic aromatic compound degradation (Thauera aromatica);Other	10	7	4		No matches found	No matches found		Multiple matches found	DDA for preferred ion	2.63677e+06	2.52837e+06	1.47471e+08	2.18127e+08	1.08323e+08	1.82046e+08	1.73474e+08	1.56415e+08	1.70325e+08	2.44579e+08	1.31481e+08	1.62501e+08	2.24012e+08	2.05468e+08	2.07958e+08	2.12643e+08	2.14951e+08	1.92686e+08	2.00706e+08	1.9975e+08	1.81934e+08	1.80793e+08	1.59479e+08	1.56274e+08
FALSE	Allyl cyclohexanebutyrate	C13 H22 O2	Full match	No results	No results	No results	Full match	No results		210.161	9.442	12	0	0	0		10	26	8		No matches found	No matches found		No matches found	DDA for preferred ion	1.56641e+07	1.50557e+07	7.15378e+07	4.32671e+07	5.32276e+07	5.03587e+07	3.86263e+07	2.74155e+07	2.62986e+07	2.57996e+07	5.59367e+07	2.38396e+07	1.34607e+08	1.35724e+08	1.39023e+08	1.39385e+08	1.35748e+08	1.40857e+08	1.07162e+08	8.07036e+07	7.06834e+07	6.923e+07	1.38013e+08	8.04162e+07
FALSE			Unused	No results	No results	No results	No results	No results		370.269	11.273	0	0	0	0		10	25	10		No matches found	No matches found		No matches found	DDA for preferred ion	174395	168063	2.21562e+08	2.41591e+08	334541	9.35391e+07	9.88154e+07	446520	6.59579e+07	231128	5.20971e+07	153369	7.45267e+07	7.73186e+07	7.58223e+07	7.64923e+07	5.09189e+07	7.27293e+07	5.65957e+07	5.04669e+07	4.2388e+07	3.73649e+07	1.58027e+08	1.7332e+08
FALSE	Glycerol phenylbutyrate	C33 H38 O6	Full match	No results	No results	No results	Full match	No results		530.265	10.039	1	0	0	0		10	20	6		No matches found	No matches found		No matches found	DDA for preferred ion	198114	208179	2.3903e+08	2.50961e+07	5.33867e+07	1.58827e+07	1.01086e+07	1.173e+07	1.07554e+07	1.66666e+07	1.99203e+07	1.30732e+07	5.53305e+07	5.67672e+07	5.81851e+07	5.39684e+07	5.46924e+07	4.94728e+07	4.43422e+07	3.78158e+07	3.51025e+07	3.36427e+07	1.64382e+07	1.36815e+07
FALSE			Unused	No results	No results	No results	No results	No results		431.23	10.034	0	0	0	0		10	26	8		No matches found	No matches found		No matches found	DDA for preferred ion	8.00652e+06	6.52398e+06	2.37531e+08	9.79069e+07	1.18453e+08	7.87532e+07	5.11537e+07	5.09196e+07	4.95613e+07	6.17949e+07	6.21223e+07	5.10279e+07	1.48083e+08	1.54662e+08	1.49557e+08	1.37361e+08	1.53618e+08	1.39782e+08	1.08253e+08	8.96288e+07	8.35328e+07	7.41477e+07	7.25827e+07	7.02981e+07
FALSE	Taurine	C2 H7 N O3 S	Full match	Full match	No results	Full match	Full match	Full match		125.015	1.46	1	0	2	1	Other	10	30	22		No matches found	No matches found	87.2	Single match found	DDA for preferred ion	200493	146422	2.15312e+08	2.11614e+08	2.10485e+08	1.46098e+08	1.45054e+08	2.00116e+08	1.30304e+08	1.52089e+08	1.12175e+08	1.06751e+08	1.72368e+08	1.74309e+08	2.37498e+08	2.25626e+08	1.32341e+08	2.0787e+08	1.51632e+08	2.01848e+08	1.03889e+08	8.76186e+07	1.39185e+08	7.82573e+07
TRUE	Υ-L-Glutamyl-L-glutamic acid	C10 H16 N2 O7	Full match	Full match	No results	No results	Full match	Full match		276.095	1.658	4	0	1	0		10	18	6		No matches found	No matches found	82.8	Single match found	DDA for preferred ion	31963	31500.8	1.96641e+08	1.9541e+08	2.36544e+08	1.95326e+08	1.63318e+08	1.79098e+08	1.84427e+08	8.80578e+07	1.20326e+08	1.10792e+08	1.2104e+08	1.2722e+08	1.28375e+08	1.24968e+08	1.33461e+08	1.34257e+08	1.20642e+08	8.86607e+07	9.16284e+07	7.58915e+07	1.32576e+07	1.5933e+07
TRUE			Unused	No results	No results	No results	No results	No results		184.025	1.363	0	0	0	0		10	30	10		No matches found	No matches found		No matches found	DDA for preferred ion	41854.4	44329.4	2.35439e+08	2.10404e+08	2.14533e+08	1.80272e+08	1.57168e+08	1.37251e+08	1.08525e+08	1.2124e+08	1.18495e+08	9.74947e+07	1.68985e+08	1.83134e+08	1.85566e+08	1.89748e+08	1.84556e+08	1.79793e+08	1.48541e+08	9.95382e+07	8.30226e+07	8.33873e+07	2.96831e+07	3.52641e+07
FALSE			Unused	No results	No results	No results	No results	No results		261.23	8.163	0	0	0	0		10	19	7		No matches found	No matches found		No matches found	DDA for preferred ion	160228	163569	2.18536e+08	2.1255e+08	1.97603e+08	1.96082e+08	1.45663e+08	1.4934e+08	1.35103e+08	1.33925e+08	1.46122e+08	1.33605e+08	1.65066e+08	1.56141e+08	1.53601e+08	1.48264e+08	1.51743e+08	1.44738e+08	1.22762e+08	1.04184e+08	9.96519e+07	1.01681e+08	2.23757e+08	1.6446e+08
FALSE			Invalid mass	No results	No results	No results	No results	No results		83.0375	1.483	0	0	0	0		10	17	7		No matches found	No matches found		No matches found	DDA for preferred ion	504568	490751	2.30681e+08	1.33101e+08	3.86413e+07	1.36743e+08	1.11635e+08	1.30908e+08	1.08481e+08	7.68908e+07	1.10231e+08	1.08305e+08	1.19898e+08	9.93495e+07	9.46719e+07	1.09985e+08	1.18986e+08	1.09243e+08	9.9325e+07	8.56014e+07	7.90512e+07	7.00324e+07	3.42917e+07	5.00292e+07
FALSE			No results	No results	No results	No results	No results	No results		118.012	1.214	0	0	0	0		10	26	7		No matches found	No matches found		No matches found	DDA for preferred ion	2.47114e+06	2.69559e+06	9.55703e+07	7.92577e+07	1.11947e+08	1.00248e+08	7.55166e+07	6.06986e+07	5.28663e+07	3.92737e+07	5.33626e+07	4.23606e+07	1.5093e+08	1.50829e+08	1.49502e+08	1.40405e+08	1.53957e+08	1.64772e+08	1.20211e+08	9.66863e+07	8.00967e+07	7.40878e+07	1.7322e+08	1.68818e+08
FALSE			Unused	No results	No results	No results	No results	No results		323.243	11.259	0	0	0	0		10	28	7		No matches found	No matches found		No matches found	DDA for preferred ion	396309	262231	2.13184e+08	2.2999e+08	7.92927e+06	9.39987e+07	9.41721e+07	6.41764e+06	7.79759e+07	5.83999e+06	4.28407e+07	6.72112e+06	7.24247e+07	7.33752e+07	6.48815e+07	7.8241e+07	6.76365e+07	7.0562e+07	5.77024e+07	4.22354e+07	4.15552e+07	2.8909e+07	1.01724e+08	1.53185e+08
FALSE	Taurine	C2 H7 N O3 S	Full match	Full match	No results	Full match	Full match	Full match		125.014	1.348	1	0	1	1	Other	10	28	13		No matches found	No matches found	61.1	Single match found	DDA for preferred ion	4.01887e+06	5.46045e+06	1.93556e+08	1.72355e+08	1.26503e+08	1.52664e+08	1.33396e+08	1.06736e+08	1.01343e+08	1.00166e+08	1.06468e+08	9.81639e+07	2.15352e+08	2.25607e+08	2.06587e+08	1.95364e+08	1.61379e+08	2.06171e+08	1.6565e+08	1.04186e+08	1.1285e+08	1.09367e+08	1.11676e+08	1.13359e+08
FALSE			No results	No results	No results	No results	No results	No results		85.9855	1.199	0	0	0	0		10	27	8		No matches found	No matches found		No matches found	DDA for preferred ion	2.33505e+06	2.38858e+06	9.37436e+07	7.769e+07	1.10439e+08	9.88982e+07	7.35206e+07	5.8844e+07	5.08286e+07	3.77458e+07	5.03094e+07	4.00395e+07	1.4437e+08	1.44984e+08	1.45821e+08	1.37007e+08	1.50167e+08	1.64367e+08	1.17362e+08	9.31416e+07	7.52912e+07	6.859e+07	1.69079e+08	1.6478e+08
TRUE			No results	No results	No results	No results	No results	No results		200.926	1.335	0	0	0	0		10	21	5		No matches found	No matches found		No matches found	DDA for preferred ion	38757.1	60230.4	1.69812e+08	2.09089e+08	2.21262e+08	2.04102e+08	1.6532e+08	2.0391e+08	1.40818e+08	1.23283e+08	1.21048e+08	1.29315e+08	1.21966e+08	1.2269e+08	1.18635e+08	1.18169e+08	1.17112e+08	1.16417e+08	9.66816e+07	7.93275e+07	7.05758e+07	6.93822e+07	5.88556e+06	6.59829e+06
FALSE	N-Acetyl-1-aspartylglutamic acid	C11 H16 N2 O8	Full match	Full match	No results	No results	Full match	Full match		304.09	2.041	3	0	1	0		10	25	19		No matches found	No matches found	84.1	Single match found	DDA for preferred ion	88657.4	90128.5	1.8453e+08	1.99996e+08	1.59114e+08	1.78179e+08	1.81586e+08	1.39938e+08	1.19574e+08	1.09649e+08	8.89749e+07	1.19928e+08	9.64476e+07	1.40755e+08	1.35461e+08	1.61577e+08	1.00295e+08	1.46899e+08	1.39512e+08	1.25947e+08	7.86058e+07	7.90696e+07	1.06539e+08	4.95723e+07
FALSE	8-Hydroxyquinoline	C9 H7 N O	Full match	Full match	No results	No results	Partial match	Full match		145.052	5.354	8	0	1	0		10	5	2		No matches found	No matches found	75	Multiple matches found	DDA for preferred ion	52369	221742	8.36348e+07	9.98432e+07	7.38111e+07	8.79411e+07	8.74008e+07	1.18618e+08	9.6696e+07	1.1706e+08	7.53897e+07	1.04227e+08	1.20815e+08	1.26994e+08	1.22285e+08	1.20278e+08	1.2103e+08	1.20128e+08	1.18473e+08	1.13576e+08	1.08863e+08	1.07299e+08	1.40168e+08	1.39552e+08
TRUE	Oxidized glutathione	C20 H32 N6 O12 S2	No match	Partial match	Full match	Partial match	Partial match	Full match		612.151	1.472	2	1	1	4	Superpathway of seleno-compound metabolism;Other	10	18	8	91.3	No matches found	Single match found	92.7	Single match found	DDA for preferred ion	450788	440412	1.33322e+08	2.01776e+08	2.14976e+08	1.42744e+08	1.23316e+08	1.70912e+08	1.67074e+08	9.54472e+07	1.29314e+08	1.54084e+08	9.69236e+07	1.14383e+08	1.11842e+08	1.15381e+08	1.22186e+08	1.2986e+08	1.00237e+08	9.1365e+07	7.95402e+07	7.33556e+07	1.93831e+07	2.24376e+07
TRUE			Unused	No results	No results	No results	No results	No results		221.021	1.348	0	0	0	0		10	20	17		No matches found	No matches found		No matches found	DDA for preferred ion	50117.8	47754.1	1.88226e+08	1.79113e+08	2.12395e+08	1.84498e+08	2.01007e+08	1.77529e+08	1.25381e+08	1.11176e+08	9.42234e+07	1.32546e+08	1.6213e+08	1.09482e+08	1.21875e+08	8.19644e+07	1.10757e+08	1.19315e+08	9.27442e+07	1.11952e+08	9.58734e+07	9.4698e+07	9.82761e+06	9.00458e+06
FALSE	1-Linoleoylglycerophosphocholine	C26 H50 N O7 P	Full match	No results	No results	No results	Partial match	Full match		519.331	11.706	2	0	0	0		10	26	10		No matches found	No matches found		Single match found	DDA for preferred ion	351749	324382	5.94218e+07	5.36554e+07	2.87449e+07	5.37182e+07	2.92025e+07	2.66026e+07	1.86018e+07	2.95712e+07	2.23735e+07	5.19658e+07	1.11223e+08	1.21123e+08	1.07842e+08	9.15054e+07	8.77229e+07	8.53923e+07	7.73551e+07	7.78113e+07	5.83749e+07	5.0359e+07	2.12162e+08	1.56274e+08
FALSE			Unused	No results	No results	No results	No results	No results		536.427	11.91	0	0	0	0		10	26	6		No matches found	No matches found		No matches found	DDA for preferred ion	591004	526166	1.9633e+08	2.11604e+08	846532	8.31447e+07	1.00019e+08	792496	5.09419e+07	640728	5.65104e+07	877741	7.19794e+07	6.36935e+07	6.09249e+07	6.10077e+07	5.74677e+07	6.37513e+07	5.05524e+07	4.08767e+07	3.47601e+07	2.95434e+07	1.5149e+08	1.55426e+08
FALSE			Unused	No results	No results	No results	No results	No results		677.192	8.851	0	0	0	0		10	28	11		No matches found	No matches found		No matches found	DDA for other ion	73118.7	72367.1	1.71098e+08	2.03059e+08	1.75396e+08	1.96656e+08	1.22149e+08	1.31449e+08	1.20436e+08	1.29502e+08	1.29934e+08	9.74168e+07	2.09495e+08	1.90419e+08	1.89841e+08	1.80902e+08	1.91679e+08	1.93892e+08	1.27346e+08	1.07223e+08	1.02016e+08	9.4098e+07	1.76493e+08	1.80679e+08
FALSE	(-)-Rhododendrin	C16 H24 O7	Full match	No results	No results	No results	Full match	No results		328.151	11.096	1	0	0	0		10	27	5		No matches found	No matches found		No matches found	DDA for preferred ion	3.16348e+06	2.99758e+06	1.13318e+08	7.42594e+07	7.55799e+07	1.94033e+08	8.44452e+07	7.25045e+07	7.02686e+07	1.28306e+08	5.24015e+07	8.21944e+07	1.57954e+08	1.32447e+08	1.43478e+08	1.46361e+08	1.46654e+08	1.46118e+08	1.16634e+08	1.01095e+08	7.25282e+07	6.16922e+07	2.09316e+08	1.29018e+08
FALSE			Unused	No results	No results	No results	No results	No results		168.978	1.356	0	0	0	0		10	17	6		No matches found	No matches found		No matches found	DDA for preferred ion	24143	33154.5	7.95278e+07	6.62777e+07	3.5044e+07	5.04388e+07	6.00164e+07	2.96855e+07	4.15532e+07	6.82594e+07	5.17708e+07	5.20148e+07	1.21916e+08	1.23192e+08	1.26303e+08	1.36044e+08	1.15932e+08	1.09493e+08	1.0546e+08	9.18015e+07	9.19101e+07	7.55232e+07	1.66446e+08	1.63829e+08
FALSE			Unused	No results	No results	No results	No results	No results		406.328	11.442	0	0	0	0		10	28	6		No matches found	No matches found		No matches found	DDA for preferred ion	674095	481748	1.72664e+08	2.02557e+08	760397	7.26707e+07	8.11015e+07	738829	4.76464e+07	638024	4.32483e+07	733618	6.52033e+07	5.79231e+07	5.93296e+07	6.26905e+07	5.7312e+07	6.66549e+07	4.8501e+07	4.09188e+07	3.22109e+07	2.58699e+07	1.54429e+08	1.35978e+08
TRUE			No results	No results	No results	No results	No results	No results		157.956	1.287	0	0	0	0		10	27	5		No matches found	No matches found		No matches found	DDA for preferred ion	44485.1	66749.3	2.06564e+07	1.32178e+07	3.94354e+06	8.89824e+06	8.11499e+06	2.75705e+06	5.59766e+06	1.07585e+07	7.70136e+06	6.18356e+06	4.66252e+07	4.53782e+07	4.42932e+07	4.35714e+07	4.15447e+07	3.9168e+07	3.62167e+07	2.68125e+07	2.26025e+07	1.98109e+07	1.98988e+08	1.88061e+08
TRUE			Unused	No results	No results	No results	No results	No results		149.006	1.335	0	0	0	0		10	16	5		No matches found	No matches found		No matches found	DDA for preferred ion	33436.2	27850.1	4.47088e+07	3.45551e+07	1.37085e+07	2.56482e+07	2.44414e+07	1.17861e+07	1.85624e+07	3.80989e+07	2.86312e+07	2.28058e+07	7.47846e+07	7.4644e+07	7.49776e+07	6.78259e+07	7.08938e+07	7.19358e+07	6.09303e+07	5.55622e+07	4.76868e+07	4.95528e+07	1.96792e+08	1.84446e+08
FALSE			Unused	No results	No results	No results	No results	No results		375.251	9.461	0	0	0	0		10	19	6		No matches found	No matches found		No matches found	DDA for preferred ion	2.26697e+07	2.2604e+07	1.56705e+08	1.18694e+08	1.20961e+08	1.22487e+08	9.33675e+07	9.53835e+07	8.7549e+07	8.23173e+07	1.02687e+08	8.98848e+07	1.90428e+08	1.95706e+08	1.86274e+08	1.83791e+08	1.73464e+08	1.81063e+08	1.50339e+08	1.28451e+08	1.16044e+08	1.19524e+08	1.30724e+08	1.20451e+08
FALSE			Unused	No results	No results	No results	No results	No results		279.084	1.353	0	0	0	0		10	23	10		No matches found	No matches found		No matches found	DDA for preferred ion	27166.4	31687.4	1.89494e+08	1.21639e+08	8.88308e+07	1.33864e+08	9.52228e+07	5.03164e+07	7.95552e+07	5.96522e+07	8.08137e+07	6.30706e+07	1.56061e+08	1.5962e+08	1.61505e+08	1.45945e+08	1.56049e+08	1.43175e+08	1.28982e+08	8.60332e+07	9.17371e+07	9.14589e+07	1.62251e+08	5.53159e+07
FALSE	octadec-9-ynoic acid	C18 H32 O2	No match	Invalid mass	No results	No results	No match	No results		297.266	10.7	5	0	1	0		10	30	13		No matches found	No matches found	61.2	No matches found	DDA for preferred ion	415757	335024	7.92041e+07	1.20212e+08	4.30477e+07	1.00262e+08	4.84193e+07	4.41613e+07	3.53749e+07	5.07148e+07	3.53455e+07	7.6984e+07	1.25109e+08	1.28247e+08	1.36483e+08	1.2213e+08	1.14248e+08	1.11041e+08	8.533e+07	8.41507e+07	4.94489e+07	5.94884e+07	1.74029e+08	1.62702e+08
FALSE			Unused	No results	No results	No results	No results	No results		76.0314	8.851	0	0	0	0		10	6	4		No matches found	No matches found		No matches found	DDA for preferred ion	182320	180447	1.58298e+08	1.75354e+08	1.54954e+08	1.84582e+08	1.39559e+08	1.58808e+08	1.44063e+08	1.52268e+08	1.63769e+08	1.37827e+08	1.49274e+08	1.61508e+08	1.48954e+08	1.52814e+08	1.61212e+08	1.61081e+08	1.57507e+08	1.48066e+08	1.41348e+08	1.35829e+08	1.78748e+08	1.75759e+08
FALSE	2-Methylthiazolidine	C4 H9 N S	Full match	No results	No results	No results	Full match	No results		103.046	1.9	1	0	0	0		10	23	7		No matches found	No matches found		No matches found	DDA for preferred ion	60121	60205.7	1.55047e+08	1.40566e+08	1.1172e+08	1.59204e+08	1.27951e+08	1.69254e+08	8.97269e+07	1.41033e+08	7.32112e+07	8.85608e+07	1.63534e+08	1.66781e+08	1.39099e+08	1.48823e+08	1.566e+08	1.48042e+08	1.37717e+08	1.14965e+08	1.02984e+08	6.6694e+07	1.04276e+08	1.28113e+08
FALSE			Unused	No results	No results	No results	No results	No results		389.349	10.646	0	0	0	0		10	21	11		No matches found	No matches found		No matches found	DDA for preferred ion	216155	201980	1.08683e+08	1.13886e+08	8.56706e+07	9.17318e+07	5.3537e+07	6.11e+07	5.5568e+07	6.5572e+07	5.81172e+07	6.56194e+07	8.36115e+07	9.12819e+07	8.7141e+07	7.7283e+07	8.46997e+07	8.04393e+07	6.87674e+07	6.44966e+07	4.16304e+07	5.52548e+07	1.04641e+08	1.0568e+08
FALSE	Indole;1-Benzazole	C8 H7 N	Full match	No results	No results	Partial match	Partial match	Full match		117.058	5.354	3	0	0	4	Superpathway of chorismate metabolism;Superpathway of aromatic amino acid biosynthesis;Other	10	4	2		No matches found	No matches found		Single match found	DDA for preferred ion	112859	93590.5	6.75362e+07	7.9161e+07	5.33914e+07	7.00246e+07	6.89303e+07	9.37134e+07	7.29941e+07	9.47971e+07	5.89502e+07	8.10209e+07	9.2547e+07	9.1281e+07	9.53452e+07	9.3489e+07	9.60635e+07	9.18949e+07	9.10209e+07	8.75503e+07	8.66975e+07	8.47986e+07	1.13582e+08	1.14574e+08
TRUE	S-Acetyldihydrolipoamide	C10 H19 N O2 S2	Not the top hit	No results	No results	No results	Partial match	Full match		249.086	4.112	2	0	0	0		10	21	10		No matches found	No matches found		Single match found	DDA for preferred ion	50150.5	108015	9.8819e+07	1.77495e+08	1.03114e+08	1.30174e+08	1.104e+08	1.21868e+08	6.50744e+07	1.00618e+08	7.34165e+07	9.07492e+07	9.56818e+07	9.5495e+07	9.9268e+07	1.06349e+08	1.24705e+08	1.04042e+08	8.6879e+07	7.15498e+07	6.62384e+07	6.4201e+07	3.83102e+07	3.95974e+07
TRUE	Uric acid	C5 H4 N4 O3	Full match	Full match	No results	Full match	Full match	Full match		168.028	1.74	2	0	1	6	Purine nucleotides degradation II (aerobic);Superpathway of purines degradation in plants;Purine nucleotides degradation I (plants);Other	10	26	18		No matches found	No matches found	69.2	Single match found	DDA for preferred ion	79898.6	71575.1	5.05813e+06	4.57739e+06	4.7104e+06	4.77669e+06	4.34746e+06	3.94052e+06	4.15011e+06	2.47358e+06	3.61873e+06	2.54944e+06	2.42118e+07	2.85327e+07	2.81963e+07	3.68507e+07	2.08826e+07	2.29233e+07	2.08892e+07	1.71992e+07	1.77462e+07	1.82035e+07	1.76461e+08	1.61378e+08
FALSE	(2S,3S,5R,10R,12S,14S,15R,16R)-2-Amino-12,16-dimethyl-3,5,10,14,15-icosanepentol	C22 H47 N O5	Full match	No results	No results	No results	Full match	No results		405.344	10.082	1	0	0	0		10	20	6		No matches found	No matches found		No matches found	DDA for preferred ion	215169	213406	1.75782e+08	1.76299e+08	1.29773e+08	1.36872e+08	7.11505e+07	9.36355e+07	1.102e+08	1.19339e+08	1.17692e+08	1.03382e+08	1.30464e+08	1.21227e+08	1.27155e+08	1.05684e+08	1.16194e+08	1.12026e+08	9.76251e+07	8.50644e+07	8.11388e+07	7.05374e+07	1.42433e+08	1.3917e+08
TRUE	(+/-)5(6)-EET	C20 H32 O3	Unused	Invalid mass	No results	No match	No match	No match		302.224	11.157	51	0	12	5	Other	10	28	7		No matches found	No matches found	71.9	Multiple matches found	DDA for preferred ion	293168	279944	4.98277e+06	3.28485e+06	1.17591e+06	3.25968e+06	1.25708e+06	2.34994e+06	1.66933e+06	749771	997970	1.39557e+06	4.03089e+07	4.32327e+07	4.33827e+07	5.07048e+07	4.64314e+07	4.25369e+07	3.46765e+07	3.03429e+07	2.3415e+07	1.8338e+07	1.72848e+08	1.60965e+08
FALSE			Unused	No results	No results	No results	No results	No results		241.092	4.692	0	0	0	0		10	13	8		No matches found	No matches found		No matches found	DDA for preferred ion	34643.2	76504.1	8.94112e+07	1.1594e+08	8.47876e+07	1.06207e+08	8.72494e+07	8.64553e+07	6.80554e+07	1.03465e+08	7.20309e+07	6.96202e+07	8.53766e+07	9.86046e+07	1.03984e+08	1.07562e+08	1.10986e+08	1.05783e+08	9.95843e+07	8.34916e+07	8.05676e+07	7.79839e+07	5.5061e+07	6.02649e+07
TRUE			No results	No results	No results	No results	No results	No results		127.024	1.347	0	0	0	0		10	16	4		No matches found	No matches found		No matches found	DDA for preferred ion	34465.5	28686.9	4.37125e+07	3.37571e+07	1.38058e+07	2.51181e+07	2.38714e+07	1.20686e+07	1.81478e+07	3.6742e+07	2.77482e+07	2.21149e+07	6.84569e+07	7.26982e+07	7.04804e+07	6.68365e+07	6.84543e+07	6.75239e+07	5.99878e+07	5.22486e+07	4.63184e+07	4.62842e+07	1.65682e+08	1.62193e+08
TRUE	5'-S-Methyl-5'-thioadenosine	C11 H15 N5 O3 S	Full match	Full match	No results	Full match	Full match	Full match		297.089	5.263	4	0	2	7	Superpathway of arginine and polyamine biosynthesis;Other	10	16	6		No matches found	No matches found	96.4	Single match found	DDA for preferred ion	57124.8	43781.6	1.13138e+08	1.17095e+08	1.5311e+08	1.10497e+08	9.33589e+07	8.81413e+07	7.59531e+07	6.40373e+07	9.48596e+07	7.01845e+07	1.0587e+08	9.97586e+07	1.04393e+08	1.10957e+08	1.06338e+08	1.02553e+08	9.23871e+07	7.76999e+07	6.89291e+07	7.38709e+07	4.07314e+07	4.02876e+07
TRUE	allylcysteine	C6 H11 N O2 S	Full match	No results	No results	Partial match	Partial match	Full match		161.051	3.157	5	0	0	1	Other	10	30	7		No matches found	No matches found		Single match found	DDA for preferred ion	131274	104157	1.43868e+08	1.6412e+08	2.41477e+06	1.45857e+08	1.29799e+08	1.3419e+08	6.75782e+07	9.71366e+07	7.39871e+07	8.82613e+07	8.77535e+07	9.21882e+07	8.41011e+07	8.52336e+07	9.0398e+07	7.64936e+07	7.15997e+07	5.292e+07	3.99081e+07	3.53658e+07	2.24542e+07	8.57067e+06
FALSE			Unused	No results	No results	No results	No results	No results		392.313	11.273	0	0	0	0		10	30	7		No matches found	No matches found		No matches found	DDA for preferred ion	1.37025e+06	1.17704e+06	1.5949e+08	1.63166e+08	5.21879e+06	6.87044e+07	6.42229e+07	4.0698e+06	4.41531e+07	3.85211e+06	3.61384e+07	1.09132e+07	6.31512e+07	5.77706e+07	5.40637e+07	5.60573e+07	5.42411e+07	5.33788e+07	3.90607e+07	3.48579e+07	2.8943e+07	2.3251e+07	1.11941e+08	1.06408e+08
FALSE			Unused	No results	No results	No results	No results	No results		170.141	8.035	0	0	0	0		10	21	5		No matches found	No matches found		No matches found	DDA for preferred ion	1.257e+07	1.19349e+07	1.02965e+08	1.25995e+08	8.84877e+07	1.34844e+08	7.71518e+07	9.08683e+07	1.31478e+08	7.27382e+07	1.20869e+08	1.13789e+08	1.41732e+08	1.37278e+08	1.37958e+08	1.35907e+08	1.37753e+08	1.37277e+08	1.15927e+08	9.28173e+07	8.48781e+07	8.02752e+07	1.63163e+08	1.51286e+08
FALSE			Unused	No results	No results	No results	No results	No results		428.31	11.438	0	0	0	0		10	29	7		No matches found	No matches found		No matches found	DDA for preferred ion	388279	180563	1.38749e+08	1.62658e+08	308585	5.89007e+07	6.76029e+07	348518	3.94784e+07	237398	3.57854e+07	350520	5.37655e+07	4.94501e+07	4.90326e+07	5.22725e+07	4.66999e+07	5.73372e+07	3.80229e+07	3.37289e+07	2.56746e+07	2.07889e+07	1.26167e+08	1.10304e+08
FALSE			Unused	No results	No results	No results	No results	No results		558.409	11.905	0	0	0	0		10	29	7		No matches found	No matches found		No matches found	DDA for preferred ion	210063	187017	1.51565e+08	1.62626e+08	300886	6.55856e+07	8.05816e+07	281680	3.96071e+07	227736	4.49921e+07	311979	6.01157e+07	5.10097e+07	4.94811e+07	4.79854e+07	4.6233e+07	5.01418e+07	3.86642e+07	3.13991e+07	2.69278e+07	2.22797e+07	1.16629e+08	1.18428e+08
FALSE			No results	No results	No results	No results	No results	No results		103.996	1.21	0	0	0	0		10	26	8		No matches found	No matches found		No matches found	DDA for preferred ion	1.83213e+06	1.95583e+06	6.59281e+07	5.36219e+07	7.75083e+07	7.09208e+07	5.27084e+07	4.48531e+07	3.70599e+07	3.06013e+07	2.46018e+07	3.1385e+07	1.10754e+08	9.87977e+07	9.94455e+07	9.46958e+07	9.42956e+07	1.15339e+08	8.30293e+07	6.75971e+07	5.52419e+07	5.09904e+07	1.20812e+08	1.13207e+08
FALSE			Unused	No results	No results	No results	No results	No results		153.051	1.402	0	0	0	0		10	20	4		No matches found	No matches found		No matches found	DDA for preferred ion	343082	361297	1.15172e+08	1.06705e+08	4.86379e+07	8.13344e+07	6.91032e+07	4.7669e+07	4.73201e+07	8.00985e+07	6.67782e+07	5.65909e+07	1.39861e+08	1.39117e+08	1.39482e+08	1.37474e+08	1.35612e+08	1.30064e+08	1.1906e+08	1.00193e+08	8.13777e+07	7.96066e+07	1.49093e+08	1.48745e+08
TRUE			No results	No results	No results	No results	No results	No results		190.033	1.345	0	0	0	0		10	16	4		No matches found	No matches found		No matches found	DDA for preferred ion	16637.6	15852.9	4.11481e+07	3.11254e+07	1.22579e+07	2.35384e+07	2.21699e+07	1.04903e+07	1.67428e+07	3.48543e+07	2.65183e+07	2.07174e+07	6.5515e+07	6.8386e+07	6.61645e+07	6.25982e+07	6.45049e+07	6.34269e+07	5.64872e+07	4.96421e+07	4.4272e+07	4.4389e+07	1.56342e+08	1.54656e+08
TRUE	Υ-L-Glutamyl-L-glutamic acid	C10 H16 N2 O7	Full match	Full match	No results	No results	Full match	Full match		276.095	1.477	4	0	1	0		10	22	10		No matches found	No matches found	82.4	Single match found	DDA for preferred ion	82269	136401	1.55258e+08	1.30389e+08	1.36765e+08	1.52124e+08	1.08241e+08	1.54156e+08	1.32983e+08	7.53089e+07	9.56715e+07	9.2396e+07	1.01432e+08	9.50388e+07	8.90661e+07	8.91642e+07	9.40003e+07	7.99656e+07	8.85676e+07	5.74559e+07	5.40689e+07	5.88713e+07	1.762e+07	1.61747e+07
FALSE			Unused	No results	No results	No results	No results	No results		289.261	10.151	0	0	0	0		10	15	4		No matches found	No matches found		No matches found	DDA for preferred ion	306484	300256	6.53895e+07	7.99463e+07	9.50441e+07	6.61455e+07	3.96878e+07	2.66295e+07	4.31705e+07	6.16502e+07	2.51301e+07	4.72706e+07	6.12592e+07	6.05436e+07	6.00938e+07	5.93168e+07	6.30293e+07	5.84637e+07	5.11879e+07	4.48582e+07	4.41018e+07	4.12004e+07	5.54417e+07	5.33047e+07
FALSE			Unused	No results	No results	No results	No results	No results		890.274	8.85	0	0	0	0		10	25	9		No matches found	No matches found		No matches found	DDA for other ion	60357.6	58339.3	1.23023e+08	1.5051e+08	1.17159e+08	1.40923e+08	8.17158e+07	9.84737e+07	8.50641e+07	8.71152e+07	1.07729e+08	7.13653e+07	1.44999e+08	1.37239e+08	1.28787e+08	1.32444e+08	1.42423e+08	1.27182e+08	9.76961e+07	8.36722e+07	7.48176e+07	7.16548e+07	1.37706e+08	1.32076e+08
TRUE			Unused	No results	No results	No results	No results	No results		259.16	10.464	0	0	0	0		10	22	8		No matches found	No matches found		No matches found	DDA for preferred ion	169024	248598	8.1321e+07	1.48937e+08	1.3788e+07	1.4946e+08	4.68834e+07	7.19702e+07	5.14289e+07	7.6074e+07	4.94128e+07	8.67642e+07	6.6221e+07	6.47439e+07	6.51359e+07	6.85355e+07	6.41801e+07	6.26269e+07	5.20963e+07	4.53514e+07	3.56402e+07	3.99395e+07	1.68793e+07	1.34131e+07
FALSE	(-)-Sativan	C17 H18 O4	Full match	No results	No results	No results	Partial match	Full match		286.12	13.897	18	0	0	0		10	18	16		No matches found	No matches found		Single match found	DDA for other ion	6.21789e+07	5.87551e+07	9.31363e+07	1.49094e+08	1.0327e+08	9.19014e+07	6.58182e+07	5.86224e+07	5.57044e+07	5.29022e+07	5.74423e+07	6.74168e+07	9.41135e+07	8.70236e+07	1.01149e+08	9.7137e+07	9.00092e+07	8.87053e+07	1.2495e+08	7.15152e+07	7.01601e+07	7.59586e+07	1.3461e+08	1.24084e+08
FALSE			Unused	No results	No results	No results	No results	No results		395.323	11.187	0	0	0	0		10	26	5		No matches found	No matches found		No matches found	DDA for preferred ion	124478	121311	1.44689e+08	1.48813e+08	255395	6.50758e+07	6.43006e+07	159537	4.63633e+07	154823	3.80004e+07	175243	5.39394e+07	4.97129e+07	4.44762e+07	4.59059e+07	4.5181e+07	4.77518e+07	3.88709e+07	3.17966e+07	2.60863e+07	2.19852e+07	1.00208e+08	9.42358e+07
FALSE	(R)-3-hydroxybutyrylcarnitine	C11 H21 N O5	Full match	No results	No results	No results	Full match	No results		247.141	1.912	2	0	0	0		10	19	11		No matches found	No matches found		No matches found	DDA for preferred ion	96437.3	94267.2	4.35162e+07	3.92361e+07	2.70886e+07	3.56767e+07	3.14198e+07	3.44206e+07	3.35808e+07	2.33343e+07	2.20204e+07	1.50516e+07	6.04448e+07	6.22376e+07	6.51233e+07	7.3786e+07	7.80131e+07	7.77512e+07	6.24043e+07	5.02716e+07	4.58789e+07	4.90472e+07	9.08154e+07	8.76893e+07
TRUE			No results	No results	No results	No results	No results	No results		180.954	1.338	0	0	0	0		10	20	4		No matches found	No matches found		No matches found	DDA for preferred ion	73411.6	20358.2	1.11633e+08	1.23267e+08	1.48223e+08	1.27234e+08	1.06577e+08	1.18533e+08	9.41073e+07	9.082e+07	9.81328e+07	9.48065e+07	8.61376e+07	8.93648e+07	8.62242e+07	8.03062e+07	8.31717e+07	8.2804e+07	7.00915e+07	5.96947e+07	5.3323e+07	5.00511e+07	6.0285e+06	5.9051e+06
FALSE			Unused	No results	No results	No results	No results	No results		205.048	1.354	0	0	0	0		10	24	17		No matches found	No matches found		No matches found	DDA for preferred ion	82837.7	93449	1.26265e+08	1.01906e+08	8.45257e+07	9.76268e+07	7.81437e+07	6.70485e+07	6.44862e+07	8.33928e+07	6.21277e+07	7.85539e+07	1.24995e+08	9.79912e+07	6.92044e+07	1.18679e+08	1.1654e+08	1.24246e+08	8.1329e+07	8.25239e+07	7.13638e+07	7.45333e+07	7.87079e+07	1.36992e+08
FALSE	Uracil;2_4-Dihydroxypyrimidine	C4 H4 N2 O2	Full match	No results	No results	Partial match	Partial match	Full match		112.027	1.567	3	0	0	5	Other	10	16	15		No matches found	No matches found		Single match found	DDA for preferred ion	3.35778e+06	3.10274e+06	5.87272e+07	7.47999e+07	6.60647e+07	7.31903e+07	6.80632e+07	1.17447e+08	7.55735e+07	6.59434e+07	4.40103e+07	1.17541e+08	8.58407e+07	8.71425e+07	8.98824e+07	7.43043e+07	7.90235e+07	9.19519e+07	8.18362e+07	5.7311e+07	5.4863e+07	8.36986e+07	8.96368e+07	1.00623e+08
FALSE	Propionylcarnitine	C10 H19 N O4	Full match	Full match	No results	No results	Full match	Full match		217.131	2.551	2	0	1	0		10	16	14		No matches found	No matches found	75.7	Multiple matches found	DDA for preferred ion	95139.6	111809	1.42248e+08	9.35533e+07	6.14597e+07	1.12132e+08	6.74032e+07	4.58412e+07	7.74346e+07	4.36843e+07	8.09924e+07	5.38369e+07	6.54359e+07	9.29872e+07	9.17212e+07	6.66433e+07	9.6054e+07	9.60357e+07	9.18465e+07	7.90996e+07	6.98168e+07	6.83192e+07	8.05594e+07	3.98857e+07
FALSE	(+)-Eudesmin	C22 H26 O6	Full match	No results	No results	No results	Full match	No results		386.172	9.54	6	0	0	0		10	17	4		No matches found	No matches found		No matches found	DDA for preferred ion	301395	296854	9.16796e+07	1.10647e+08	1.39679e+08	8.33067e+07	8.13709e+07	9.9704e+07	7.54581e+07	1.41408e+08	7.26263e+07	1.1483e+08	1.05558e+08	1.03907e+08	1.02799e+08	1.05562e+08	9.90245e+07	1.00982e+08	8.87707e+07	7.18486e+07	7.19653e+07	6.63249e+07	4.50778e+07	4.67215e+07
TRUE	S-glutathionyl-L-cysteine	C13 H22 N4 O8 S2	Not the top hit	No results	No results	No results	Partial match	Full match		426.087	1.418	2	0	0	0		10	25	19		No matches found	No matches found		Single match found	DDA for preferred ion	86352.6	86648.4	9.02739e+07	9.38155e+07	8.17726e+07	1.10262e+08	9.50271e+07	1.39032e+08	1.40492e+08	1.01239e+08	6.29807e+07	6.98468e+07	4.76545e+07	4.48911e+07	4.88681e+07	4.38364e+07	4.83732e+07	4.85872e+07	1.93987e+07	3.51308e+07	3.28252e+07	3.19768e+07	9.78553e+06	1.26783e+07
FALSE			Unused	No results	No results	No results	No results	No results		414.295	11.274	0	0	0	0		10	29	7		No matches found	No matches found		No matches found	DDA for preferred ion	134190	134133	1.36212e+08	1.37154e+08	191403	6.04295e+07	5.53169e+07	157920	3.7825e+07	142249	3.11061e+07	184379	5.02045e+07	4.65157e+07	4.22063e+07	4.16887e+07	4.30434e+07	4.17532e+07	3.11331e+07	2.77414e+07	2.33246e+07	1.92808e+07	9.52034e+07	8.86006e+07
FALSE			Unused	No results	No results	No results	No results	No results		464.37	11.599	0	0	0	0		10	28	7		No matches found	No matches found		No matches found	DDA for other ion	492894	1.30163e+06	1.26873e+08	1.3694e+08	778572	5.67371e+07	6.3765e+07	1.42323e+06	3.43784e+07	883228	3.248e+07	1.05177e+06	5.0177e+07	4.3585e+07	4.96888e+07	4.41995e+07	4.28611e+07	4.25071e+07	3.15588e+07	3.10738e+07	2.47162e+07	2.00704e+07	1.07529e+08	1.03209e+08
TRUE			Unused	No results	No results	No results	No results	No results		168.087	1.26	0	0	0	0		10	18	5		No matches found	No matches found		No matches found	DDA for preferred ion	130196	33256.9	2.20347e+07	2.26145e+07	1.11277e+07	1.9091e+07	1.69183e+07	1.22453e+07	1.42927e+07	2.06061e+07	1.62184e+07	1.62452e+07	4.91236e+07	5.05969e+07	4.98238e+07	5.22236e+07	5.16017e+07	4.37199e+07	4.64552e+07	3.86991e+07	3.35048e+07	3.00117e+07	1.36551e+08	1.35755e+08
FALSE			Unused	No results	No results	No results	No results	No results		149.097	1.506	0	0	0	0		10	17	4		No matches found	No matches found		No matches found	DDA for preferred ion	30631.5	50369.5	1.34983e+08	1.10408e+08	8.68488e+07	9.84391e+07	9.008e+07	8.44082e+07	7.161e+07	8.14705e+07	8.40349e+07	7.67708e+07	1.01608e+08	1.11799e+08	1.07365e+08	1.06596e+08	1.08694e+08	1.04331e+08	9.88046e+07	8.10254e+07	7.1846e+07	6.88729e+07	1.31844e+08	1.26571e+08
FALSE			Unused	No results	No results	No results	No results	No results		330.18	10.49	0	0	0	0		10	10	10		No matches found	No matches found		No matches found	DDA for preferred ion	6.01815e+06	5.39398e+06	1.34246e+08	5.75681e+07	5.1773e+07	5.06573e+07	3.02194e+07	4.1932e+07	4.49249e+07	4.11502e+07	5.85003e+07	6.45508e+07	6.82897e+07	6.73038e+07	5.47162e+07	6.20138e+07	6.20553e+07	6.02706e+07	6.19103e+07	6.83248e+07	5.2374e+07	7.16713e+07	6.83247e+07	7.54453e+07
FALSE	ON1225000	C8 H12 O4	Full match	No results	No results	No results	Full match	No results		172.073	6.879	6	0	0	0		10	8	2		No matches found	No matches found		No matches found	DDA for preferred ion	609385	455998	1.18913e+08	1.33825e+08	7.70955e+06	7.11557e+07	6.49632e+07	1.55075e+07	9.96146e+07	1.8713e+07	1.47392e+07	3.37459e+07	3.64205e+07	3.56851e+07	3.53163e+07	3.57398e+07	3.56633e+07	3.58863e+07	3.3225e+07	3.07074e+07	2.96012e+07	2.91416e+07	3.04069e+07	8.03061e+07
FALSE			Unused	No results	No results	No results	No results	No results		397.233	9.463	0	0	0	0		10	21	7		No matches found	No matches found		No matches found	DDA for preferred ion	1.64626e+07	1.60149e+07	1.02157e+08	7.79281e+07	7.93897e+07	7.87844e+07	6.24802e+07	5.96241e+07	5.79011e+07	5.3152e+07	6.62116e+07	5.69708e+07	1.27055e+08	1.33526e+08	1.24849e+08	1.24646e+08	1.15346e+08	1.23132e+08	9.88924e+07	8.43342e+07	7.39577e+07	7.64858e+07	9.31697e+07	8.23741e+07
TRUE			Unused	No results	No results	No results	No results	No results		429.906	1.285	0	0	0	0		10	25	8		No matches found	No matches found		No matches found	DDA for preferred ion	17083.1	16537.4	3.58257e+06	1.99796e+06	185682	1.13471e+06	1.09896e+06	150464	726686	2.14415e+06	1.49383e+06	963415	1.20141e+07	1.34721e+07	1.38175e+07	1.22141e+07	1.1745e+07	1.17279e+07	8.95877e+06	8.07174e+06	7.31223e+06	6.51819e+06	1.00693e+08	1.31472e+08
TRUE	3-Methyl-quinolin-2-ol	C10 H9 N O	Full match	No results	No results	No results	Partial match	Full match		159.068	2.942	8	0	0	0		10	19	12		No matches found	No matches found		Multiple matches found	DDA for preferred ion	385148	402481	9.0473e+07	1.1774e+08	1.29938e+08	1.27072e+08	9.66422e+07	9.95967e+07	7.4918e+07	8.78083e+07	9.13466e+07	7.92697e+07	1.13737e+08	8.95265e+07	9.51652e+07	8.72999e+07	7.59717e+07	8.06686e+07	9.09062e+07	7.0728e+07	5.94018e+07	6.6481e+07	1.66403e+07	1.40119e+07
TRUE			No results	No results	No results	No results	No results	No results		289.839	1.311	0	0	0	0		10	24	11		No matches found	No matches found		No matches found	DDA for preferred ion	12738.6	12965.4	8.31992e+07	1.17851e+08	1.21024e+08	9.36458e+07	6.42544e+07	1.27089e+08	7.71838e+07	3.37703e+07	5.8362e+07	6.51152e+07	3.56174e+07	3.81854e+07	2.74206e+07	2.74488e+07	3.62823e+07	3.61551e+07	2.75317e+07	2.34475e+07	2.08558e+07	1.95286e+07	161655	158245
FALSE	3-Dehydroxycarnitine	C7 H15 N O2	Full match	No results	No results	No results	Partial match	Full match		145.11	1.413	4	0	0	0		10	18	2		No matches found	No matches found		Multiple matches found	DDA for preferred ion	67015.5	131474	1.1847e+08	1.0729e+08	1.27003e+08	1.05549e+08	9.00173e+07	8.49828e+07	7.94896e+07	6.18346e+07	8.28163e+07	8.11239e+07	1.00147e+08	9.80567e+07	9.51628e+07	9.53433e+07	9.5613e+07	9.66144e+07	8.49009e+07	7.19444e+07	6.34056e+07	5.72343e+07	5.32517e+07	5.57973e+07
FALSE			Unused	No results	No results	No results	No results	No results		450.354	11.681	0	0	0	0		10	28	8		No matches found	No matches found		No matches found	DDA for preferred ion	459433	739711	1.26483e+08	1.19068e+08	7.9992e+06	6.09931e+07	6.036e+07	7.9732e+06	4.10118e+07	7.57423e+06	3.48583e+07	1.14574e+07	5.84527e+07	5.59582e+07	5.57318e+07	5.15295e+07	4.49468e+07	4.80239e+07	3.69795e+07	3.59482e+07	2.76733e+07	2.3435e+07	9.72476e+07	9.72835e+07
TRUE	N-(9-oxodecyl)acetamide	C12 H23 N O2	No match	Invalid mass	No results	No results	No results	No results		235.154	8.972	0	0	1	0		10	15	3		No matches found	No matches found	70.6	No matches found	DDA for preferred ion	1.14236e+06	1.19868e+06	2.00224e+07	8.02572e+06	1.04878e+07	1.15214e+07	1.03139e+07	4.22297e+06	6.65477e+06	7.25376e+06	2.51254e+07	6.28012e+06	4.16297e+07	4.23809e+07	4.38656e+07	4.32518e+07	4.25079e+07	4.27742e+07	3.73567e+07	3.21167e+07	3.12572e+07	2.8432e+07	5.81657e+07	2.84152e+07
TRUE			Unused	No results	No results	No results	No results	No results		535.177	2.339	0	0	0	0		10	17	13		No matches found	No matches found		No matches found	DDA for preferred ion	103503	99126.3	1.14663e+08	1.09511e+08	8.57218e+07	1.25752e+08	7.6641e+07	9.64996e+07	8.77503e+07	6.70388e+07	5.87979e+07	5.43286e+07	6.6127e+07	4.48173e+07	5.28722e+07	5.78833e+07	5.59364e+07	6.92073e+07	6.4207e+07	5.18139e+07	4.76595e+07	4.22332e+07	8.11579e+06	6.22069e+06
TRUE			No results	No results	No results	No results	No results	No results		184.952	1.346	0	0	0	0		10	29	12		No matches found	No matches found		No matches found	DDA for preferred ion	90080.1	159052	1.02369e+08	1.22993e+08	8.07802e+07	1.04791e+08	9.13146e+07	7.01705e+07	6.82926e+07	7.72504e+07	6.66479e+07	6.44769e+07	1.25167e+08	1.25531e+08	1.19475e+08	1.21578e+08	1.18707e+08	1.16895e+08	8.59818e+07	7.72696e+07	5.04459e+07	5.94075e+07	2.81153e+07	2.93466e+07
TRUE			No results	No results	No results	No results	No results	No results		221.98	1.342	0	0	0	0		10	19	4		No matches found	No matches found		No matches found	DDA for preferred ion	9774.71	9127.19	9.41741e+07	1.06627e+08	1.25124e+08	1.08009e+08	8.94503e+07	1.0167e+08	7.75581e+07	8.00577e+07	8.60839e+07	8.00794e+07	6.83956e+07	7.15431e+07	6.8051e+07	6.30531e+07	6.59001e+07	6.60759e+07	5.55715e+07	4.80862e+07	4.30774e+07	4.01558e+07	3.8342e+06	3.36412e+06
FALSE	N-Undecanoylglycine	C13 H25 N O3	Full match	No results	No results	No results	Full match	No results		243.183	9.391	1	0	0	0		10	23	8		No matches found	No matches found		No matches found	DDA for preferred ion	6.52705e+06	6.98018e+06	1.09531e+08	5.65177e+07	3.88007e+07	6.09712e+07	5.292e+07	2.6612e+07	2.52172e+07	4.27891e+07	6.86762e+07	2.97922e+07	9.59533e+07	9.27074e+07	9.86176e+07	8.81464e+07	8.58041e+07	9.1867e+07	7.38e+07	5.62738e+07	5.36213e+07	5.3019e+07	6.79889e+07	4.08296e+07
FALSE			Unused	No results	No results	No results	No results	No results		150.089	11.184	0	0	0	0		10	20	4		No matches found	No matches found		No matches found	DDA for preferred ion	257378	250830	1.0847e+08	1.23286e+08	452385	4.6026e+07	4.88033e+07	428871	3.2787e+07	320123	2.46682e+07	362343	3.63484e+07	3.37678e+07	3.55938e+07	3.69329e+07	3.6699e+07	3.48604e+07	2.94683e+07	2.82049e+07	2.17072e+07	1.99039e+07	8.24495e+07	8.40131e+07
TRUE			Unused	No results	No results	No results	No results	No results		169.025	1.406	0	0	0	0		10	25	5		No matches found	No matches found		No matches found	DDA for preferred ion	217111	262568	1.04488e+08	1.22729e+08	7.41827e+07	9.44858e+07	7.60771e+07	6.66302e+07	5.1047e+07	6.85707e+07	5.30593e+07	5.64856e+07	8.75243e+07	8.88062e+07	8.91346e+07	8.82634e+07	8.84055e+07	8.00497e+07	7.47954e+07	5.65146e+07	4.6889e+07	4.1707e+07	2.64654e+07	2.71165e+07
FALSE			Unused	No results	No results	No results	No results	No results		466.349	11.178	0	0	0	0		10	27	5		No matches found	No matches found		No matches found	DDA for preferred ion	517182	508837	1.15668e+08	1.21488e+08	915886	7.58078e+07	5.86758e+07	729066	4.20254e+07	695956	3.98791e+07	1.01405e+06	4.33314e+07	4.35997e+07	3.82628e+07	4.28925e+07	4.09691e+07	4.0523e+07	3.28307e+07	2.889e+07	2.10419e+07	1.85202e+07	7.4672e+07	7.56205e+07
TRUE			Unused	No results	No results	No results	No results	No results		191.017	1.368	0	0	0	0		10	15	12		No matches found	No matches found		No matches found	DDA for preferred ion	45412.8	45739.6	3.84816e+07	3.23701e+07	9.62517e+06	1.94218e+07	2.17676e+07	7.63114e+06	1.43365e+07	2.13266e+07	1.69523e+07	1.24003e+07	5.23262e+07	4.10811e+07	4.22608e+07	4.07517e+07	5.34225e+07	3.70314e+07	4.76164e+07	4.17229e+07	3.51491e+07	3.52972e+07	1.13626e+08	1.16372e+08
TRUE			Unused	No results	No results	No results	No results	No results		231.129	9.48	0	0	0	0		10	17	4		No matches found	No matches found		No matches found	DDA for preferred ion	107602	105995	1.1564e+08	1.07313e+08	8.15307e+06	8.66779e+07	8.14452e+07	8.05188e+07	5.3004e+07	8.546e+07	6.87971e+07	5.21249e+07	5.92252e+07	5.72839e+07	5.85982e+07	5.37816e+07	6.0079e+07	5.59645e+07	4.99353e+07	4.40012e+07	3.73877e+07	3.6736e+07	1.11805e+07	8.99047e+06
FALSE			No results	No results	No results	No results	No results	No results		158.02	1.789	0	0	0	0		10	21	13		No matches found	No matches found		No matches found	DDA for preferred ion	68765.7	70718.1	1.08337e+08	5.09608e+07	5.73196e+07	1.15359e+08	8.46452e+07	7.84122e+07	6.46209e+07	1.13684e+08	2.602e+07	1.04585e+08	1.12908e+08	1.10126e+08	1.13139e+08	1.00038e+08	6.64324e+07	1.07517e+08	8.98784e+07	7.85207e+07	6.90383e+07	7.06967e+07	5.93438e+07	5.60938e+07
FALSE	2-methylbutyrylcarnitine	C12 H23 N O4	Full match	No results	No results	No results	Full match	No results		245.162	5.789	4	0	0	0		10	20	5		No matches found	No matches found		No matches found	DDA for preferred ion	96140.9	93297.8	1.14619e+08	2.16961e+07	1.93528e+07	3.45782e+07	2.31451e+07	7.37422e+06	4.1037e+07	8.00832e+06	2.09217e+07	1.78859e+07	4.27679e+07	4.27461e+07	4.1555e+07	4.22206e+07	4.10958e+07	3.88316e+07	3.65695e+07	2.90082e+07	2.49255e+07	2.54128e+07	2.66398e+07	2.2585e+07
FALSE			Unused	No results	No results	No results	No results	No results		201.209	9.412	0	0	0	0		10	15	4		No matches found	No matches found		No matches found	DDA for preferred ion	161830	85681	6.77354e+07	7.63348e+07	6.48114e+07	6.97026e+07	5.37975e+07	5.32402e+07	5.00702e+07	5.2056e+07	5.26145e+07	5.00276e+07	5.07718e+07	4.77302e+07	4.94167e+07	4.8359e+07	4.51423e+07	4.74978e+07	4.18845e+07	3.57961e+07	3.4969e+07	3.28542e+07	8.35189e+07	8.53183e+07
FALSE			No results	No results	No results	No results	No results	No results		164.98	1.335	0	0	0	0		10	21	4		No matches found	No matches found		No matches found	DDA for preferred ion	58902.4	130801	8.18335e+07	8.0262e+07	5.48628e+07	6.97318e+07	6.00834e+07	4.28201e+07	4.63199e+07	6.90771e+07	6.52525e+07	5.13749e+07	1.00959e+08	1.01587e+08	9.7746e+07	9.48843e+07	9.44993e+07	9.26274e+07	8.04437e+07	6.69314e+07	5.81585e+07	5.56798e+07	4.56019e+07	5.01833e+07
FALSE	Octylamine	C8 H19 N	Full match	No results	No results	No results	Full match	No results		129.152	5.698	2	0	0	0		10	17	7		No matches found	No matches found		No matches found	DDA for preferred ion	9.79097e+06	9.52619e+06	1.13266e+08	2.58106e+07	6.4853e+07	2.4743e+07	1.93382e+07	3.1561e+07	3.02163e+07	1.85069e+07	3.47537e+07	2.38122e+07	5.17667e+07	5.85152e+07	5.96882e+07	5.04718e+07	5.44016e+07	5.1786e+07	4.60717e+07	4.44497e+07	3.51344e+07	3.73293e+07	3.91646e+07	8.03492e+07
TRUE	Adenine	C5 H5 N5	Full match	Full match	No results	Full match	Partial match	Full match		135.054	1.451	2	0	1	8	Superpathway of purine nucleotide salvage;Other	10	22	18		No matches found	No matches found	84.7	Single match found	DDA for preferred ion	1.1217e+06	1.55487e+06	6.16472e+07	6.42472e+07	1.12614e+08	8.15863e+07	5.96966e+07	7.53725e+07	6.72548e+07	5.16611e+07	5.12909e+07	5.76636e+07	3.77088e+07	5.30524e+07	4.60534e+07	3.95786e+07	4.2192e+07	4.1369e+07	2.71413e+07	2.55583e+07	3.77117e+07	3.17341e+07	1.14357e+07	1.03233e+07
TRUE	D-Proline	C5 H9 N O2	Full match	No results	No results	Full match	Full match	Full match		115.063	1.706	8	0	0	4	Other	10	20	4		No matches found	No matches found		Multiple matches found	DDA for preferred ion	90023.3	4.07512e+06	9.66953e+07	9.63306e+07	8.48401e+07	1.10804e+08	8.33072e+07	8.19561e+07	7.00571e+07	5.94865e+07	8.54924e+07	6.24049e+07	7.70053e+07	7.90391e+07	8.39638e+07	7.55666e+07	7.75483e+07	7.3631e+07	6.35324e+07	5.58009e+07	4.87712e+07	4.51355e+07	3.60423e+07	3.36186e+07
FALSE	chavicol	C9 H10 O	Full match	No results	No results	No results	Not the top hit	Full match		134.073	10.038	18	0	0	0		10	20	5		No matches found	No matches found		Multiple matches found	DDA for preferred ion	4.3696e+06	4.37173e+06	1.10687e+08	4.55982e+07	1.19641e+07	4.11545e+07	8.27375e+06	3.23841e+07	2.83638e+07	3.4553e+07	3.45395e+07	2.94715e+07	6.68254e+07	6.23103e+07	7.36845e+07	6.66147e+07	6.92084e+07	6.37732e+07	5.52744e+07	4.71338e+07	4.48369e+07	3.77555e+07	4.13607e+07	3.66977e+07
FALSE			Unused	No results	No results	No results	No results	No results		486.352	11.599	0	0	0	0		10	29	8		No matches found	No matches found		No matches found	DDA for preferred ion	174300	1.00959e+06	1.02743e+08	1.10009e+08	960544	4.64719e+07	5.27742e+07	1.04644e+06	2.77894e+07	508843	2.67752e+07	740102	4.1746e+07	3.64405e+07	4.22014e+07	3.6707e+07	3.50271e+07	3.41672e+07	2.56988e+07	2.51144e+07	2.00926e+07	1.64492e+07	8.62747e+07	8.47404e+07
FALSE	gamma-Glutamyl-gamma-aminobutyraye	C9 H16 N2 O5	Full match	No results	No results	Partial match	Partial match	Full match		232.105	1.907	10	0	0	3	Other	10	24	13		No matches found	No matches found		Multiple matches found	DDA for preferred ion	109404	106942	8.28665e+07	7.22705e+07	1.08999e+08	1.03136e+08	5.82889e+07	8.7157e+07	7.49043e+07	7.35256e+07	4.71424e+07	7.2121e+07	8.46781e+07	1.03083e+08	7.90027e+07	8.90185e+07	7.66995e+07	7.24472e+07	5.9311e+07	5.83181e+07	4.86358e+07	5.34528e+07	3.65739e+07	4.13767e+07
FALSE			Unused	No results	No results	No results	No results	No results		197.081	1.388	0	0	0	0		10	20	8		No matches found	No matches found		No matches found	DDA for preferred ion	60649.4	76391.5	9.68749e+07	1.0934e+08	7.76987e+07	1.05582e+08	8.82531e+07	6.59478e+07	6.10659e+07	4.37996e+07	5.2666e+07	6.06784e+07	6.59197e+07	6.43287e+07	6.82758e+07	6.85065e+07	6.63428e+07	7.01998e+07	5.90846e+07	4.99476e+07	3.66252e+07	4.1983e+07	8.45979e+07	8.97046e+07
FALSE			Unused	No results	No results	No results	No results	No results		473.276	10.029	0	0	0	0		10	16	7		No matches found	No matches found		No matches found	DDA for preferred ion	4.38028e+06	5.33779e+06	9.3727e+07	3.53571e+07	5.25929e+07	2.98177e+07	2.33372e+07	2.28374e+07	1.85229e+07	2.37191e+07	2.67767e+07	2.10113e+07	6.1665e+07	6.38315e+07	5.79127e+07	6.26889e+07	5.7777e+07	5.14345e+07	5.22381e+07	4.34841e+07	4.16904e+07	4.28671e+07	2.7908e+07	2.63297e+07
FALSE			Unused	No results	No results	No results	No results	No results		360.214	10.823	0	0	0	0		10	19	10		No matches found	No matches found		No matches found	DDA for preferred ion	1.07786e+07	1.22274e+07	7.50056e+07	3.73382e+07	5.88946e+07	7.9858e+07	1.84949e+07	5.4249e+07	6.01975e+07	7.64486e+07	3.62825e+07	6.17973e+07	7.33029e+07	8.11534e+07	7.43576e+07	7.32181e+07	7.45029e+07	7.18336e+07	6.76143e+07	5.83249e+07	4.02064e+07	5.20233e+07	1.08306e+08	8.25612e+07
TRUE			No results	No results	No results	No results	No results	No results		205.878	1.311	0	0	0	0		10	29	15		No matches found	No matches found		No matches found	DDA for preferred ion	14395.2	13616.2	7.63216e+07	1.01191e+08	1.07924e+08	7.08366e+07	5.15413e+07	1.00011e+08	5.79165e+07	4.38226e+07	3.36714e+07	5.03972e+07	4.12265e+07	3.09087e+07	2.63255e+07	3.91287e+07	3.99837e+07	2.8014e+07	2.89678e+07	2.38986e+07	1.83581e+07	1.71907e+07	1.01626e+06	1.04635e+06
FALSE			Unused	No results	No results	No results	No results	No results		109.028	1.884	0	0	0	0		10	16	13		No matches found	No matches found		No matches found	DDA for preferred ion	332968	406542	7.49923e+07	8.17189e+07	5.4416e+07	8.29458e+07	7.56163e+07	1.07826e+08	9.88913e+07	8.06851e+07	5.14629e+07	1.06301e+08	5.14157e+07	5.75244e+07	5.68655e+07	5.62934e+07	6.06387e+07	7.23655e+07	7.86216e+07	8.23308e+07	7.47405e+07	6.42363e+07	5.0443e+07	3.61714e+07
FALSE			Unused	No results	No results	No results	No results	No results		557.428	11.664	0	0	0	0		10	20	12		No matches found	No matches found		No matches found	DDA for preferred ion	147590	143720	3.27795e+07	6.63045e+07	3.23146e+07	4.24406e+07	2.28695e+07	2.66638e+07	1.88585e+07	3.20843e+07	2.09768e+07	2.94996e+07	2.44297e+07	2.43079e+07	2.55353e+07	3.33161e+07	3.00933e+07	3.00199e+07	2.56052e+07	2.53426e+07	1.84861e+07	1.72121e+07	3.65105e+07	3.19638e+07
FALSE	Biliverdin	C33 H34 N4 O6	Not the top hit	No results	No results	No results	Partial match	Full match		582.246	9.845	5	0	0	0		10	19	7		No matches found	No matches found		Single match found	DDA for preferred ion	295726	279097	5.2083e+07	3.13291e+07	7.34198e+06	2.14146e+07	2.38285e+07	3.14608e+07	2.56599e+07	2.28929e+07	3.80998e+07	2.54373e+07	3.76868e+07	4.29837e+07	4.51697e+07	4.18232e+07	4.15168e+07	4.24314e+07	3.47611e+07	3.0727e+07	2.61912e+07	2.70082e+07	2.10889e+07	1.40102e+07
TRUE			Unused	No results	No results	No results	No results	No results		361.918	1.286	0	0	0	0		10	28	9		No matches found	No matches found		No matches found	DDA for preferred ion	17814.7	20691	4.0855e+06	2.36863e+06	281361	1.26407e+06	1.33887e+06	174058	895114	2.29426e+06	1.56062e+06	1.08186e+06	1.25918e+07	1.35977e+07	1.34735e+07	1.21412e+07	1.06778e+07	1.26597e+07	9.34863e+06	7.40696e+06	6.57517e+06	6.06881e+06	9.05176e+07	1.07143e+08
TRUE	L-Glutamic acid	C5 H9 N O4	Full match	Full match	Full match	Partial match	Partial match	Full match		147.053	2.047	16	1	1	95	Superpathway of chorismate metabolism;Superpathway of purine nucleotide salvage;Superpathway of L-methionine salvage and degradation;Superpathway of aromatic amino acid biosynthesis;Aspartate superpathway;Superpathway of histidine, purine, and pyrimidine biosynthesis;Superpathway of L-lysine, L-threonine and L-methionine biosynthesis II;Superpathway of L-lysine degradation;Anaerobic aromatic comp…	10	21	20	74.4	No matches found	Single match found	73.9	Multiple matches found	DDA for preferred ion	42049.1	315926	6.4371e+07	8.42449e+07	8.01853e+07	8.53354e+07	9.93806e+07	9.71043e+07	8.3282e+07	9.32473e+07	7.40684e+07	9.47258e+07	4.82489e+07	7.31337e+07	7.27066e+07	5.26138e+07	6.5076e+07	9.58811e+07	5.96491e+07	5.68666e+07	6.17684e+07	5.82584e+07	2.86027e+07	3.41636e+07
FALSE			No results	No results	No results	No results	No results	No results		100.001	1.203	0	0	0	0		10	25	7		No matches found	No matches found		No matches found	DDA for preferred ion	1.14147e+06	1.29134e+06	4.40203e+07	3.64068e+07	5.38873e+07	4.80749e+07	3.685e+07	3.01978e+07	2.75272e+07	2.07541e+07	2.71704e+07	2.41788e+07	7.29538e+07	7.35435e+07	7.03152e+07	6.61258e+07	6.62013e+07	7.36862e+07	5.77669e+07	4.40637e+07	3.85909e+07	3.73825e+07	8.36403e+07	7.76632e+07
TRUE	Timonacic	C4 H7 N O2 S	Full match	No results	No results	No results	Full match	No results		133.019	1.461	1	0	0	0		10	25	7		No matches found	No matches found		No matches found	DDA for preferred ion	154788	154396	1.01148e+08	1.02439e+08	7.92163e+07	9.41071e+07	7.32022e+07	1.00444e+08	6.60643e+07	6.565e+07	3.53776e+07	5.95386e+07	8.0971e+07	7.05023e+07	7.23746e+07	7.34118e+07	7.31021e+07	7.57985e+07	5.99274e+07	4.77251e+07	3.8348e+07	3.79968e+07	8.00528e+06	1.10775e+07
FALSE	3-(2-Acetamidoethyl)-1-hexopyranuronosyl-5-methoxy-1H-indole	C19 H24 N2 O8	Full match	No results	No results	No results	Full match	No results		408.154	9.541	1	0	0	0		10	18	5		No matches found	No matches found		No matches found	DDA for preferred ion	99844.2	98340	6.63703e+07	8.05101e+07	9.73896e+07	6.06807e+07	5.87138e+07	7.22557e+07	5.39342e+07	1.02115e+08	5.09241e+07	8.09642e+07	7.90111e+07	7.71721e+07	7.63223e+07	7.75234e+07	7.28328e+07	7.5142e+07	6.53299e+07	5.18974e+07	5.2277e+07	4.75492e+07	3.46576e+07	3.64392e+07
FALSE			No results	No results	No results	No results	No results	No results		1164.49	9.845	0	0	0	0		10	17	4		No matches found	No matches found		No matches found	DDA for other ion	295726	279097	4.90055e+07	3.22111e+07	7.83144e+06	2.16968e+07	2.34836e+07	3.18147e+07	2.85668e+07	2.25287e+07	3.99246e+07	2.50811e+07	4.25547e+07	4.248e+07	4.23634e+07	4.17099e+07	4.04161e+07	4.17962e+07	3.54535e+07	3.1669e+07	2.74975e+07	2.81253e+07	2.13618e+07	1.38196e+07
TRUE	3'-hydroxyacetophenone;3-ACETYLPHENOL	C8 H8 O2	Full match	No results	No results	Partial match	Partial match	Full match		136.052	1.848	26	0	0	2	Anaerobic aromatic compound degradation (Thauera aromatica);Other	10	17	14		No matches found	No matches found		Multiple matches found	DDA for preferred ion	1.90806e+06	385968	5.25343e+07	8.64758e+07	8.10192e+07	1.01279e+08	7.15938e+07	4.41753e+07	5.88825e+07	6.22948e+07	5.34152e+07	5.64262e+07	5.20204e+07	3.24191e+07	4.90018e+07	4.0271e+07	4.82567e+07	4.27687e+07	4.45916e+07	3.31472e+07	4.06214e+07	3.20066e+07	9.47735e+06	1.29992e+06
FALSE			Unused	No results	No results	No results	No results	No results		295.248	10.088	0	0	0	0		10	14	8		No matches found	No matches found		No matches found	DDA for preferred ion	113117	162137	4.62783e+07	9.12826e+07	6.59361e+07	7.20147e+07	3.28195e+07	4.62179e+07	5.09221e+07	6.23246e+07	5.69396e+07	4.56538e+07	5.81679e+07	4.89725e+07	5.64832e+07	5.1763e+07	5.25946e+07	4.86045e+07	4.03777e+07	4.4041e+07	3.87369e+07	4.01477e+07	8.28134e+07	9.70565e+07
FALSE			Unused	No results	No results	No results	No results	No results		316.181	8.372	0	0	0	0		10	22	8		No matches found	No matches found		No matches found	DDA for preferred ion	85699.7	85588.7	9.00706e+07	4.08768e+07	4.30604e+06	4.58269e+07	6.68914e+07	1.44296e+07	1.77686e+07	5.36987e+07	8.51655e+07	2.25761e+07	5.05783e+07	5.00931e+07	5.08238e+07	4.83849e+07	4.12175e+07	4.5275e+07	3.62883e+07	3.13257e+07	2.92054e+07	2.86317e+07	1.96445e+07	1.16354e+07
FALSE			Unused	No results	No results	No results	No results	No results		417.381	11.032	0	0	0	0		10	27	10		No matches found	No matches found		No matches found	DDA for preferred ion	194192	185487	5.63099e+07	6.04422e+07	4.90302e+07	5.75827e+07	3.28708e+07	3.32895e+07	3.01111e+07	3.83349e+07	3.16279e+07	4.13964e+07	4.93169e+07	5.10955e+07	6.0243e+07	5.56518e+07	5.16563e+07	4.93537e+07	4.77014e+07	4.29583e+07	2.72334e+07	2.01359e+07	6.53893e+07	5.92265e+07
FALSE	Linoleamide	C18 H33 N O	Full match	No results	No results	No results	Full match	No results		279.255	10.704	1	0	0	0		10	24	11		No matches found	No matches found		No matches found	DDA for preferred ion	172924	123617	3.57285e+07	5.52258e+07	1.98964e+07	4.75857e+07	2.39168e+07	2.14277e+07	1.84478e+07	2.53939e+07	1.74883e+07	3.95425e+07	5.5854e+07	5.55791e+07	5.94285e+07	5.36929e+07	5.12395e+07	4.95871e+07	4.08157e+07	4.2493e+07	2.49683e+07	3.12689e+07	7.89442e+07	7.40624e+07
FALSE			Unused	No results	No results	No results	No results	No results		450.354	11.436	0	0	0	0		10	28	8		No matches found	No matches found		No matches found	DDA for other ion	589199	428440	9.97327e+07	9.12986e+07	2.05565e+06	3.88776e+07	4.60878e+07	718689	2.70846e+07	489494	2.08348e+07	923465	3.86065e+07	3.59699e+07	3.24321e+07	3.6477e+07	3.21515e+07	2.75282e+07	2.68609e+07	2.45494e+07	1.81879e+07	1.47576e+07	8.07718e+07	7.3434e+07
FALSE			Unused	No results	No results	No results	No results	No results		358.238	12.619	0	0	0	0		10	22	11		No matches found	No matches found		No matches found	DDA for preferred ion	325070	809683	5.89514e+07	5.78051e+07	2.72165e+07	4.77036e+07	2.33176e+07	3.29356e+07	3.69413e+07	3.40469e+07	1.88413e+07	7.67865e+07	6.81552e+07	9.84728e+07	9.11351e+07	7.62391e+07	7.18694e+07	7.41269e+07	6.87878e+07	5.95012e+07	5.24113e+07	4.79611e+07	9.21991e+07	8.00957e+07
TRUE			Unused	No results	No results	No results	No results	No results		190.069	1.254	0	0	0	0		10	15	5		No matches found	No matches found		No matches found	DDA for preferred ion	63632.5	48906.7	1.40706e+07	1.36836e+07	6.18278e+06	1.13902e+07	1.11041e+07	7.42241e+06	9.5355e+06	1.45747e+07	8.3487e+06	1.12857e+07	3.13338e+07	3.53342e+07	3.37773e+07	3.41836e+07	3.35623e+07	2.97599e+07	2.79514e+07	2.55352e+07	2.47877e+07	2.32902e+07	9.84496e+07	9.50598e+07
FALSE	Sumarotene	C24 H30 O2 S	Not the top hit	No results	No results	No results	Full match	No results		382.196	10.821	1	0	0	0		10	19	9		No matches found	No matches found		No matches found	DDA for preferred ion	9.86499e+06	1.13704e+07	6.79789e+07	3.37275e+07	5.48029e+07	7.16533e+07	1.47853e+07	5.01341e+07	5.60883e+07	7.05891e+07	3.36973e+07	5.65571e+07	6.69743e+07	7.39269e+07	6.69389e+07	6.71667e+07	6.76271e+07	6.50618e+07	6.21451e+07	5.34741e+07	3.69293e+07	4.71547e+07	9.79579e+07	7.51018e+07
FALSE	3-Oxalomalate	C6 H6 O8	Not the top hit	No results	No results	No results	Partial match	Full match		206.007	1.342	1	0	0	0		10	20	4		No matches found	No matches found		Single match found	DDA for preferred ion	14438.1	13757.2	7.89072e+07	7.08399e+07	4.88975e+07	6.31154e+07	5.36014e+07	3.74159e+07	4.09443e+07	6.2428e+07	6.05463e+07	4.64243e+07	8.67331e+07	8.67665e+07	8.3411e+07	8.14256e+07	8.08218e+07	7.91806e+07	6.95456e+07	5.84653e+07	5.12039e+07	4.90139e+07	3.34537e+07	3.77588e+07
FALSE	6-Methylquinoline	C10 H9 N	Full match	Full match	No results	No results	Partial match	No results		143.073	5.353	7	0	1	0		10	4	2		No matches found	No matches found	78.8	No matches found	DDA for preferred ion	339457	333816	3.72606e+07	4.25158e+07	3.01209e+07	3.76688e+07	3.72596e+07	5.29152e+07	3.93629e+07	5.1675e+07	3.27824e+07	4.54206e+07	5.05182e+07	5.04201e+07	5.25526e+07	5.07044e+07	5.20933e+07	5.03527e+07	4.91982e+07	4.6649e+07	4.8308e+07	4.78198e+07	6.24159e+07	6.19043e+07
FALSE	ML-236C	C18 H26 O3	Full match	No results	No results	No results	Full match	No results		290.187	10.49	5	0	0	0		10	14	13		No matches found	No matches found		No matches found	DDA for preferred ion	4.26152e+06	4.23052e+06	9.60598e+07	3.94972e+07	4.17154e+07	3.7506e+07	2.19496e+07	2.79755e+07	3.09317e+07	3.0841e+07	2.40182e+07	4.52746e+07	3.50671e+07	3.94259e+07	3.92916e+07	4.14033e+07	3.80034e+07	3.85387e+07	4.08367e+07	2.83277e+07	3.5281e+07	4.89171e+07	4.4167e+07	4.74916e+07
FALSE	Diethylene glycol	C4 H10 O3	Full match	No results	No results	No results	Full match	No results		106.063	11.177	3	0	0	0		10	27	4		No matches found	No matches found		No matches found	DDA for preferred ion	1.34911e+06	256019	8.97246e+07	9.57336e+07	629427	3.47564e+07	3.61199e+07	1.80331e+06	2.31275e+07	1.53707e+06	1.61594e+07	582852	2.98108e+07	3.07164e+07	2.98278e+07	3.145e+07	2.72442e+07	2.84529e+07	2.27667e+07	2.04581e+07	1.56955e+07	1.27264e+07	6.25436e+07	6.80399e+07
FALSE			Unused	No results	No results	No results	No results	No results		278.085	9.431	0	0	0	0		10	19	6		No matches found	No matches found		No matches found	DDA for preferred ion	7.92471e+06	8.37982e+06	1.01724e+07	1.13666e+07	2.63669e+07	9.91262e+06	8.36869e+06	3.87548e+07	2.10617e+07	9.50858e+07	7.49508e+06	4.26463e+07	2.3241e+07	2.201e+07	2.27359e+07	2.27084e+07	2.1144e+07	1.93115e+07	1.93138e+07	1.57279e+07	1.40228e+07	1.40589e+07	1.0444e+07	1.06448e+07
FALSE	Artemether	C16 H26 O5	Not the top hit	No results	No results	No results	Full match	No results		298.178	11.219	1	0	0	0		10	24	4		No matches found	No matches found		No matches found	DDA for preferred ion	267734	233580	9.50834e+07	2.7337e+07	3.98073e+07	3.5867e+07	1.6675e+07	1.83254e+07	1.53857e+07	1.74531e+07	1.84535e+07	2.89821e+07	5.11059e+07	4.57481e+07	4.73842e+07	4.61042e+07	4.56322e+07	4.31763e+07	3.77632e+07	3.46274e+07	2.58024e+07	2.20535e+07	3.49452e+07	3.28522e+07
FALSE			Unused	No results	No results	No results	No results	No results		275.118	7.452	0	0	0	0		10	22	7		No matches found	No matches found		No matches found	DDA for preferred ion	75625.2	72307.3	9.31809e+07	8.08337e+07	3.34828e+06	5.76229e+07	5.05006e+07	1.23949e+07	3.29588e+07	1.11547e+07	3.8086e+07	9.47282e+06	3.81941e+07	3.68266e+07	3.83888e+07	3.57208e+07	3.47419e+07	3.37296e+07	2.89894e+07	2.39683e+07	2.12112e+07	2.13784e+07	4.17627e+07	1.9283e+07
FALSE	(+/-)-Camphoric acid	C10 H16 O4	Full match	No results	No results	No results	Full match	No results		200.104	7.909	7	0	0	0		10	27	8		No matches found	No matches found		No matches found	DDA for preferred ion	479972	622187	2.142e+07	4.92161e+07	2.87949e+07	4.34671e+07	2.33063e+07	2.5258e+07	3.29596e+07	1.62096e+07	3.52861e+07	3.57771e+07	5.06785e+07	4.65529e+07	4.65534e+07	4.78378e+07	4.46151e+07	4.47016e+07	3.52482e+07	2.76505e+07	2.45917e+07	2.2624e+07	2.25829e+07	3.87349e+07
FALSE	dCt	C18 H28 O4	Full match	No results	No results	No results	Full match	No results		308.198	10.304	9	0	0	0		10	5	3		No matches found	No matches found		No matches found	DDA for preferred ion	5.05118e+06	4.4252e+06	9.19488e+07	7.07959e+07	2.44861e+07	6.19556e+07	3.77072e+07	1.85312e+07	5.43718e+07	2.41931e+07	4.87569e+07	7.56819e+07	3.52372e+07	3.59462e+07	3.44979e+07	3.25421e+07	3.63934e+07	3.46319e+07	3.4851e+07	3.59211e+07	3.74955e+07	3.96279e+07	8.03804e+07	8.98261e+07
FALSE			Unused	No results	No results	No results	No results	No results		427.326	10.091	0	0	0	0		10	20	8		No matches found	No matches found		No matches found	DDA for preferred ion	111023	108692	8.99678e+07	9.16797e+07	5.57441e+07	7.38048e+07	4.19374e+07	5.11451e+07	6.41179e+07	6.50718e+07	6.32954e+07	5.53704e+07	7.33267e+07	6.55879e+07	6.51873e+07	5.25612e+07	6.30908e+07	5.93847e+07	5.1505e+07	4.86491e+07	4.14409e+07	3.9846e+07	7.52173e+07	7.5733e+07
FALSE	Cytosine	C4 H5 N3 O	Full match	No results	Full match	Partial match	Partial match	Full match		111.043	1.459	3	1	0	1	Other	10	8	5	54.3	No matches found	Single match found		Single match found	DDA for preferred ion	342587	364216	7.61354e+07	7.91346e+07	8.55785e+07	7.64477e+07	6.69833e+07	9.08994e+07	7.22622e+07	6.34461e+07	5.95403e+07	7.7835e+07	5.50261e+07	5.3329e+07	6.17071e+07	5.16187e+07	5.49404e+07	5.52827e+07	5.18641e+07	4.99076e+07	4.79718e+07	4.57981e+07	2.85301e+07	3.00998e+07
FALSE	Hydrocotarnine	C12 H15 N O3	Full match	No results	No results	No results	Full match	No results		221.105	1.84	3	0	0	0		10	22	9		No matches found	No matches found		No matches found	DDA for preferred ion	702795	1.78924e+06	4.32965e+07	4.49053e+07	3.62655e+07	3.61145e+07	3.4726e+07	6.26818e+07	3.81657e+07	4.78115e+07	2.6885e+07	2.93663e+07	3.74599e+07	4.25807e+07	4.00539e+07	4.00519e+07	3.99965e+07	4.81305e+07	3.10524e+07	3.11152e+07	2.7939e+07	2.12755e+07	2.47708e+07	2.82518e+07
FALSE	L-Histidine	C6 H9 N3 O2	Full match	Full match	No results	Full match	Full match	Full match		155.069	1.243	6	0	1	2	Superpathway of histidine, purine, and pyrimidine biosynthesis;Other	10	22	14		No matches found	No matches found	89.2	Multiple matches found	DDA for preferred ion	188252	391146	4.03619e+07	5.82142e+07	6.88989e+07	5.19273e+07	5.55099e+07	4.12582e+07	4.06505e+07	4.96858e+07	4.35402e+07	2.72885e+07	6.33402e+07	4.11634e+07	5.2959e+07	6.22783e+07	6.9625e+07	5.6864e+07	4.91013e+07	5.05311e+07	3.78599e+07	3.50815e+07	3.2628e+07	5.75115e+07
FALSE	Methyl (4aS,4bR,5aS,6aS,7R,9aS,9bR,10R)-4a,6a-dimethyl-2,5'-dioxo-2,4,4',4a,5',5a,6,6a,8,9,9a,9b,10,11-tetradecahydro-3H,3'H-spiro[cyclopenta[7,8]phenanthro[4b,5-b]oxirene-7,2'-furan]-10-carboxylate	C24 H30 O6	Not the top hit	No results	No results	No results	Full match	No results		414.204	10.221	7	0	0	0		9	23	10		No matches found	No matches found		No matches found	DDA for preferred ion	1.03297e+07	9.53183e+06	8.77093e+07	3.61525e+07	3.45722e+07	3.25388e+07	4.88284e+07	4.20614e+07	2.79572e+07	3.2935e+07	5.06474e+07	2.26856e+07	4.97242e+07	4.27229e+07	4.03227e+07	4.87674e+07	4.17645e+07	3.95369e+07	7.18985e+07	3.19163e+07	2.47054e+07	2.71455e+07	3.05923e+07	2.80127e+07
FALSE			Unused	No results	No results	No results	No results	No results		360.214	11.096	0	0	0	0		10	25	6		No matches found	No matches found		No matches found	DDA for preferred ion	1.37597e+06	1.23406e+06	4.52144e+07	2.85577e+07	3.10441e+07	8.29097e+07	3.37276e+07	3.1306e+07	3.08744e+07	5.68583e+07	2.25867e+07	3.71932e+07	6.31106e+07	5.0747e+07	5.79153e+07	6.00812e+07	5.83277e+07	6.05479e+07	5.04739e+07	4.34861e+07	3.23325e+07	2.66496e+07	8.7591e+07	5.33733e+07
FALSE			Unused	No results	No results	No results	No results	No results		222.086	7.919	0	0	0	0		10	26	8		No matches found	No matches found		No matches found	DDA for preferred ion	399297	541989	1.9326e+07	4.44592e+07	2.62374e+07	3.95723e+07	2.15117e+07	2.30217e+07	3.04621e+07	1.49614e+07	3.29675e+07	3.3353e+07	4.6331e+07	4.20744e+07	4.18323e+07	4.33507e+07	4.0157e+07	4.07269e+07	3.19619e+07	2.55962e+07	2.2956e+07	2.13465e+07	2.05318e+07	3.51275e+07
FALSE	1-{3-Hydroxy-3-[(2E,4E,6Z,8E,10E,12E,14Z,16E)-6,11,15-trimethyl-17-(2,6,6-trimethyl-1-cyclohexen-1-yl)-2,4,6,8,10,12,14,16-heptadecaoctaen-2-yl]-2-oxiranyl}ethanone	C33 H44 O3	Not the top hit	No results	No results	No results	Full match	No results		488.331	11.179	1	0	0	0		10	28	5		No matches found	No matches found		No matches found	DDA for preferred ion	129561	133534	8.04513e+07	8.51114e+07	198770	5.43372e+07	4.249e+07	172052	3.03067e+07	199481	2.85362e+07	458738	3.08005e+07	3.16754e+07	2.76749e+07	3.07438e+07	3.03099e+07	2.98216e+07	2.35763e+07	2.09741e+07	1.47941e+07	1.28875e+07	5.49978e+07	5.63375e+07
FALSE	8'-Hydroxyabscisate	C15 H20 O5	Full match	No results	No results	No results	Partial match	Full match		280.13	10.037	14	0	0	0		10	20	8		No matches found	No matches found		Multiple matches found	DDA for preferred ion	2.64646e+06	2.47467e+06	8.49036e+07	3.13443e+07	3.96037e+07	2.45952e+07	5.43419e+06	1.85773e+07	1.68507e+07	2.02069e+07	2.33724e+07	1.69114e+07	4.60786e+07	4.55171e+07	4.86236e+07	4.52699e+07	4.3308e+07	4.39846e+07	3.37716e+07	3.09394e+07	2.82864e+07	2.8706e+07	2.46726e+07	2.36976e+07
TRUE			Unused	No results	No results	No results	No results	No results		203.098	7.946	0	0	0	0		10	21	5		No matches found	No matches found		No matches found	DDA for preferred ion	86544.1	83807.2	7.92047e+07	8.40006e+07	2.97572e+06	7.08216e+07	5.74161e+07	7.09929e+07	4.01729e+07	6.4856e+07	3.62675e+07	4.42133e+07	5.82315e+07	5.86775e+07	5.85451e+07	6.07526e+07	5.89867e+07	5.51384e+07	5.03996e+07	3.96735e+07	3.59753e+07	3.38087e+07	1.13047e+07	7.71485e+06
FALSE	telmesteine	C7 H11 N O4 S	Full match	No results	No results	No results	Full match	No results		205.04	2.023	2	0	0	0		10	28	7		No matches found	No matches found		No matches found	DDA for preferred ion	64586.9	65658.7	5.40786e+07	6.00302e+07	2.43999e+07	5.24296e+07	4.04427e+07	3.95105e+07	2.33617e+07	2.98307e+07	3.3495e+07	2.27673e+07	7.27715e+07	7.99636e+07	6.48404e+07	7.74483e+07	6.69424e+07	7.3931e+07	5.65034e+07	4.59792e+07	3.8552e+07	3.18804e+07	7.82406e+07	4.76001e+07
FALSE			Unused	No results	No results	No results	No results	No results		522.412	11.747	0	0	0	0		10	27	9		No matches found	No matches found		No matches found	DDA for preferred ion	526970	496932	7.61364e+07	8.30428e+07	675380	3.33139e+07	3.55194e+07	607348	2.20861e+07	486978	2.09772e+07	570998	2.48588e+07	2.6833e+07	2.49778e+07	2.37749e+07	2.26514e+07	2.39194e+07	1.87679e+07	1.33646e+07	1.50403e+07	1.10586e+07	4.95612e+07	5.94182e+07
FALSE	troglitazone	C24 H27 N O5 S	No match	No results	No results	No results	Partial match	Full match		441.163	10.039	1	0	0	0		10	28	9		No matches found	No matches found		Single match found	DDA for preferred ion	2.01286e+06	2.15067e+06	8.23251e+07	3.62229e+07	4.10131e+07	2.5274e+07	1.3811e+07	1.49312e+07	1.5642e+07	1.82748e+07	1.72563e+07	1.6529e+07	4.48119e+07	4.84279e+07	4.32907e+07	4.67996e+07	5.63523e+07	4.18508e+07	3.57687e+07	3.39764e+07	2.5191e+07	1.99754e+07	2.78394e+07	2.57484e+07
TRUE			Unused	No results	No results	No results	No results	No results		267.18	8.973	0	0	0	0		10	13	4		No matches found	No matches found		No matches found	DDA for preferred ion	704180	724075	1.32262e+07	5.12559e+06	6.59024e+06	7.71505e+06	6.75811e+06	2.86778e+06	4.54755e+06	5.03697e+06	1.61609e+07	4.28096e+06	2.58792e+07	2.69774e+07	2.81026e+07	2.75284e+07	2.77264e+07	2.77369e+07	2.48555e+07	2.1188e+07	2.05991e+07	1.94688e+07	3.6635e+07	1.78703e+07
FALSE	Hexadecanamide	C16 H33 N O	Full match	Full match	No results	No results	Full match	Full match		255.255	10.084	1	0	1	0		10	16	5		No matches found	No matches found	81.2	Single match found	DDA for preferred ion	390009	99294.5	3.59122e+07	5.38464e+07	2.48102e+07	4.87827e+07	1.95681e+07	3.75494e+07	3.80318e+07	3.53912e+07	5.23473e+07	2.98047e+07	3.59418e+07	3.63501e+07	3.67698e+07	3.49765e+07	3.55766e+07	3.3887e+07	2.75826e+07	2.71938e+07	2.48156e+07	2.39503e+07	4.4271e+07	6.09423e+07
FALSE	Methyl (2E,4E,6E,8E,10E,12E,14E,16E,18E,20E)-4,8,13,17,21,25-hexamethyl-2,4,6,8,10,12,14,16,18,20,24-hexacosaundecaenoate	C33 H44 O2	No match	No results	No results	No results	Full match	No results		472.336	11.439	2	0	0	0		10	29	10		No matches found	No matches found		No matches found	DDA for preferred ion	308455	136268	8.12362e+07	7.06699e+07	1.49328e+06	3.0843e+07	3.89399e+07	230587	2.25388e+07	154677	1.66329e+07	169149	3.27934e+07	2.93685e+07	2.62435e+07	3.02512e+07	2.71276e+07	2.11042e+07	2.21338e+07	1.96145e+07	1.50179e+07	1.21024e+07	6.6572e+07	6.00714e+07
TRUE			Unused	No results	No results	No results	No results	No results		659.347	10.028	0	0	0	0		10	18	5		No matches found	No matches found		No matches found	DDA for preferred ion	90542.1	292345	8.12319e+07	3.6586e+07	5.28121e+06	3.00313e+07	1.90839e+07	2.1021e+07	1.46466e+07	2.89214e+07	2.63595e+07	1.64325e+07	2.70395e+07	2.5533e+07	2.45344e+07	2.61895e+07	2.54583e+07	2.32694e+07	2.11324e+07	1.8495e+07	1.64049e+07	1.60015e+07	2.73598e+06	2.46873e+06
FALSE	3-Hydroxy-3-[(3-methylbutanoyl)oxy]-4-(trimethylammonio)butanoate	C12 H23 N O5	Full match	No results	No results	No results	Full match	No results		261.157	3.318	1	0	0	0		10	22	14		No matches found	No matches found		No matches found	DDA for preferred ion	80123.9	80390	7.18013e+07	8.03066e+07	8.01491e+07	8.07636e+07	7.46032e+07	5.13352e+07	4.7038e+07	5.17768e+07	5.64962e+07	5.59424e+07	5.42573e+07	5.25775e+07	5.91291e+07	6.50675e+07	5.18703e+07	6.34044e+07	4.10549e+07	4.64636e+07	4.74109e+07	2.80113e+07	3.21127e+07	2.56822e+07
FALSE	Olomoucine	C15 H18 N6 O	Full match	No results	No results	No results	Full match	No results		298.154	10.305	1	0	0	0		10	6	4		No matches found	No matches found		No matches found	DDA for preferred ion	4.51678e+06	3.68624e+06	8.00182e+07	2.56992e+07	3.28149e+07	2.52116e+07	1.66477e+07	2.13469e+07	2.23415e+07	2.01088e+07	3.92949e+07	2.1794e+07	3.49036e+07	3.55195e+07	3.363e+07	3.24929e+07	3.39015e+07	3.20208e+07	3.00289e+07	3.03869e+07	3.19833e+07	3.1422e+07	2.46905e+07	3.13626e+07
FALSE			Unused	No results	No results	No results	No results	No results		411.331	10.644	0	0	0	0		10	29	11		No matches found	No matches found		No matches found	DDA for preferred ion	105224	98323.6	5.55991e+07	5.63227e+07	4.38973e+07	4.7688e+07	2.61503e+07	3.35458e+07	2.64046e+07	3.70359e+07	3.25682e+07	3.13236e+07	4.58169e+07	5.21078e+07	4.84185e+07	4.28035e+07	4.59213e+07	4.17397e+07	3.40969e+07	2.76008e+07	2.1797e+07	2.29683e+07	5.27693e+07	5.09831e+07
TRUE			Unused	No results	No results	No results	No results	No results		94.0056	1.501	0	0	0	0		10	23	11		No matches found	No matches found		No matches found	DDA for preferred ion	1.33757e+06	1.42581e+06	7.8457e+07	7.79881e+07	3.01536e+07	7.68421e+07	7.15371e+07	5.81108e+07	5.18541e+07	6.66942e+07	4.98139e+07	4.04398e+07	4.29284e+07	5.08073e+07	5.11147e+07	5.52718e+07	5.52204e+07	5.44271e+07	4.99164e+07	3.08496e+07	3.38748e+07	2.81188e+07	1.53204e+07	1.29115e+07
FALSE			Unused	No results	No results	No results	No results	No results		149.097	1.93	0	0	0	0		10	17	8		No matches found	No matches found		No matches found	DDA for preferred ion	35532	35582.1	5.23207e+07	4.5749e+07	3.76888e+07	7.77434e+07	4.80122e+07	3.38804e+07	2.76239e+07	3.99835e+07	3.50102e+07	4.80593e+07	4.66986e+07	3.79466e+07	4.30183e+07	4.36202e+07	3.79702e+07	4.59885e+07	3.80681e+07	3.81583e+07	2.84154e+07	2.70736e+07	3.88002e+07	4.48268e+07
FALSE	Butyryl-L-carnitine	C11 H21 N O4	Full match	No results	No results	No results	Partial match	Full match		231.147	4.644	5	0	0	0		10	16	10		No matches found	No matches found		Multiple matches found	DDA for preferred ion	41098.5	39531.5	6.1085e+07	5.58825e+07	4.03731e+07	6.27238e+07	4.41812e+07	3.11357e+07	3.3252e+07	2.86268e+07	5.29084e+07	2.64299e+07	4.68213e+07	5.05526e+07	5.05661e+07	5.77057e+07	5.70325e+07	6.31847e+07	4.83244e+07	4.25123e+07	4.00764e+07	3.87006e+07	5.28724e+07	5.1751e+07
FALSE	2-Aminoacrylate	C3 H5 N O2	Full match	No results	No results	Partial match	Partial match	Full match		87.0322	1.472	4	0	0	9	Aspartate superpathway;Superpathway of L-lysine, L-threonine and L-methionine biosynthesis II;Other	10	23	17		No matches found	No matches found		Single match found	DDA for preferred ion	1.17944e+06	228333	4.74552e+07	5.47466e+07	3.18661e+07	5.29679e+07	3.73888e+07	4.58743e+07	2.55321e+07	4.1486e+07	2.24633e+07	1.74825e+07	5.65516e+07	5.60959e+07	5.05446e+07	3.25324e+07	4.42983e+07	3.76198e+07	4.75265e+07	3.09692e+07	3.87059e+07	3.24527e+07	2.88383e+07	5.42297e+07
FALSE			Unused	No results	No results	No results	No results	No results		344.223	12.621	0	0	0	0		10	29	13		No matches found	No matches found		No matches found	DDA for preferred ion	195266	193523	3.49358e+07	3.0651e+07	1.03284e+07	2.6761e+07	1.01284e+07	1.57292e+07	8.90829e+06	1.1991e+07	7.65579e+06	3.15329e+07	4.41793e+07	5.95794e+07	4.87174e+07	6.25789e+07	5.21418e+07	4.32679e+07	4.68977e+07	3.62193e+07	2.48599e+07	2.55836e+07	6.63763e+07	5.35356e+07
FALSE	2_7-Anhydro-alpha-N-acetylneuraminicacid	C11 H17 N O8	Full match	No results	No results	No results	Partial match	Full match		291.095	1.49	4	0	0	0		10	22	9		No matches found	No matches found		Single match found	DDA for preferred ion	735306	335256	6.51623e+07	6.23644e+07	6.7213e+07	6.88812e+07	6.13685e+07	7.60344e+07	6.90826e+07	4.70928e+07	3.67112e+07	5.14203e+07	7.09115e+07	5.87841e+07	5.78373e+07	7.10827e+07	6.00251e+07	5.8544e+07	4.66958e+07	4.61497e+07	4.44432e+07	3.30355e+07	3.66551e+07	4.21002e+07
TRUE	2,2'-Iminodipropan-1-ol	C6 H15 N O2	Full match	No results	No results	No results	Full match	No results		133.11	1.432	1	0	0	0		10	15	3		No matches found	No matches found		No matches found	DDA for preferred ion	131281	120063	6.45814e+06	4.87022e+06	8.78364e+06	4.65384e+06	3.94342e+06	4.795e+06	5.00599e+06	4.11881e+06	3.97032e+06	4.36149e+06	1.32435e+07	1.34254e+07	1.28597e+07	1.31423e+07	1.29815e+07	1.31496e+07	1.1957e+07	1.01918e+07	1.00688e+07	8.43108e+06	3.04047e+07	2.56555e+07
FALSE	(2Z)-5-(1,2,4a,5-tetramethyl-7-oxo-1,2,3,4,4a,7,8,8a-octahydronaphthalen-1-yl)-3-methylpent-2-enoic acid	C20 H30 O3	No match	Invalid mass	No results	No results	No match	No results		340.2	11.04	2	0	2	0		10	30	10		No matches found	No matches found	68.2	No matches found	DDA for preferred ion	277235	309583	3.37857e+06	1.29736e+06	2.47222e+06	2.10548e+06	792586	578973	510852	597660	953110	1.95807e+06	7.29038e+06	7.83641e+06	9.42207e+06	6.61523e+06	6.7919e+06	7.83949e+06	6.32444e+06	5.61328e+06	3.93625e+06	2.95099e+06	1.21068e+07	9.57567e+06
FALSE			Unused	No results	No results	No results	No results	No results		311.243	9.295	0	0	0	0		10	19	6		No matches found	No matches found		No matches found	DDA for preferred ion	91388	89699.8	7.14494e+07	6.74871e+07	7.28635e+07	5.79908e+07	4.811e+07	4.70012e+07	4.68358e+07	4.72566e+07	5.06087e+07	4.08243e+07	5.47652e+07	5.83854e+07	6.06101e+07	5.79889e+07	5.5612e+07	5.89745e+07	4.75243e+07	4.06404e+07	3.66742e+07	3.72372e+07	7.17013e+07	6.87405e+07
FALSE	(2-(Dimethoxymethyl)-1-heptenyl)benzene	C16 H24 O2	Full match	No results	No results	No results	Full match	No results		248.177	10.596	5	0	0	0		10	23	14		No matches found	No matches found		No matches found	DDA for preferred ion	2.39866e+06	2.2846e+06	7.49795e+07	2.41081e+07	2.15697e+07	1.99516e+07	8.9962e+06	1.56953e+07	1.32508e+07	1.21631e+07	2.47572e+07	1.23342e+07	3.19982e+07	3.22999e+07	2.91142e+07	2.93761e+07	2.86188e+07	2.88709e+07	2.67038e+07	2.14107e+07	1.32086e+07	1.98688e+07	1.88497e+07	2.47708e+07
FALSE			Unused	No results	No results	No results	No results	No results		254.235	10.715	0	0	0	0		10	22	10		No matches found	No matches found		No matches found	DDA for preferred ion	2.00602e+06	1.45405e+06	6.37835e+07	6.29245e+07	3.32594e+07	6.20707e+07	3.00117e+07	5.19261e+07	3.79241e+07	3.30574e+07	4.022e+07	3.6035e+07	7.29289e+07	7.00966e+07	7.45068e+07	6.93663e+07	6.63274e+07	6.62386e+07	5.8262e+07	5.2445e+07	3.34763e+07	4.35569e+07	6.24793e+07	6.79895e+07
FALSE	D-Serine	C3 H7 N O3	Full match	No results	No results	Full match	Full match	Full match		105.043	1.375	3	0	0	20	Superpathway of chorismate metabolism;Superpathway of L-methionine salvage and degradation;Superpathway of aromatic amino acid biosynthesis;Methanobacterium thermoautotrophicum燽iosynthetic metabolism;Superpathway of seleno-compound metabolism;Other	10	23	7		No matches found	No matches found		Multiple matches found	DDA for preferred ion	409426	673441	6.65341e+07	4.46154e+07	7.41834e+07	4.48939e+07	4.37919e+07	5.40437e+07	4.4981e+07	3.31804e+07	2.69942e+07	3.30693e+07	5.59902e+07	5.35216e+07	5.5403e+07	5.02668e+07	5.26922e+07	5.08138e+07	4.64969e+07	4.46519e+07	2.86457e+07	2.62486e+07	3.69751e+07	3.08707e+07
TRUE			Unused	No results	No results	No results	No results	No results		217.113	8.82	0	0	0	0		10	19	5		No matches found	No matches found		No matches found	DDA for preferred ion	88346	87354.4	4.70464e+07	7.33337e+07	3.7835e+06	5.59791e+07	4.79764e+07	6.77949e+07	3.15923e+07	4.98863e+07	3.25061e+07	3.62796e+07	3.69185e+07	3.5772e+07	3.56145e+07	3.51061e+07	3.51371e+07	3.50296e+07	2.9271e+07	2.44254e+07	2.23528e+07	2.20837e+07	4.94308e+06	4.88479e+06
FALSE	3-Formyl-6,6,7b-trimethyl-2,4,4a,5,6,7,7a,7b-octahydro-1H-cyclobuta[e]inden-2-yl 3-chloro-6-hydroxy-4-methoxy-2-methylbenzoate	C24 H29 Cl O5	Not the top hit	No results	No results	No results	Full match	No results		432.169	10.666	1	0	0	0		10	30	19		No matches found	No matches found		No matches found	DDA for preferred ion	2.39657e+06	1.31366e+06	6.40834e+07	2.2546e+07	2.47761e+07	1.60358e+07	1.44577e+07	1.02573e+07	9.71263e+06	9.55735e+06	1.36879e+07	1.69828e+07	5.12341e+07	5.48015e+07	5.24423e+07	4.61665e+07	4.41877e+07	3.85916e+07	3.41379e+07	3.22703e+07	1.80222e+07	2.75269e+07	2.14998e+07	2.0667e+07
TRUE	Dihydrothymine	C5 H8 N2 O2	Full match	No results	No results	No results	Partial match	Full match		128.058	1.403	6	0	0	0		10	25	6		No matches found	No matches found		Single match found	DDA for preferred ion	83529	157218	4.91827e+07	6.14886e+07	7.27838e+07	5.59941e+07	4.82192e+07	5.14806e+07	3.67566e+07	3.72956e+07	3.54377e+07	2.83606e+07	4.06686e+07	3.86393e+07	4.04312e+07	4.13889e+07	4.14849e+07	4.43216e+07	3.40243e+07	2.56109e+07	2.31397e+07	1.96054e+07	1.09999e+07	1.14462e+07
FALSE			No results	No results	No results	No results	No results	No results		105.943	1.3	0	0	0	0		10	26	5		No matches found	No matches found		No matches found	DDA for preferred ion	44182.3	29536.8	4.74734e+07	4.09375e+07	2.05349e+07	3.16579e+07	3.00009e+07	1.52878e+07	2.2678e+07	2.96158e+07	2.78977e+07	2.03391e+07	7.27441e+07	7.06802e+07	7.10012e+07	6.97238e+07	6.12693e+07	6.05061e+07	5.50358e+07	4.5131e+07	3.67853e+07	3.20148e+07	5.53311e+07	5.82115e+07
FALSE			Unused	No results	No results	No results	No results	No results		173.178	8.247	0	0	0	0		10	17	2		No matches found	No matches found		No matches found	DDA for preferred ion	113590	102647	6.69005e+07	6.12833e+07	5.147e+07	5.09847e+07	4.88609e+07	4.35246e+07	4.16955e+07	3.62518e+07	4.06539e+07	4.26137e+07	3.82498e+07	3.81327e+07	3.71287e+07	3.8749e+07	3.68917e+07	3.72149e+07	3.17026e+07	2.89851e+07	2.59115e+07	2.39751e+07	6.53186e+07	6.00692e+07
TRUE			Unused	No results	No results	No results	No results	No results		213.172	8.974	0	0	0	0		10	25	5		No matches found	No matches found		No matches found	DDA for preferred ion	550938	612576	1.19953e+07	4.76528e+06	6.64673e+06	6.30686e+06	5.62669e+06	2.21714e+06	3.16951e+06	3.36201e+06	1.25336e+07	2.96488e+06	2.73995e+07	2.62838e+07	2.71909e+07	2.69728e+07	2.62406e+07	2.61419e+07	2.10218e+07	1.68476e+07	1.52641e+07	1.33098e+07	3.70182e+07	1.77906e+07
FALSE	1-Aminocyclopropane-1-carboxylate	C4 H7 N O2	Full match	No results	No results	Partial match	Partial match	Full match		101.048	1.445	10	0	0	7	Superpathway of L-methionine salvage and degradation;Superpathway of branched chain amino acid biosynthesis;Other	7	27	9		No matches found	No matches found		Multiple matches found	DDA for preferred ion	2.61164e+06	2.55675e+06	6.82903e+07	7.16512e+07	1.17882e+07	6.01642e+07	4.93175e+07	5.64387e+07	3.88569e+07	1.40154e+07	3.95906e+07	3.56655e+07	4.93764e+07	6.37024e+07	6.20402e+07	7.28188e+06	5.17028e+06	6.08032e+07	5.87534e+06	4.14443e+07	3.60011e+07	3.14472e+07	3.82894e+07	1.59508e+07
FALSE	Myristamide	C14 H29 N O	Full match	No results	No results	No results	Full match	No results		227.224	11.357	1	0	0	0		10	27	6		No matches found	No matches found		No matches found	DDA for preferred ion	1.11816e+06	963436	9.51396e+06	1.24359e+07	5.47522e+06	1.00168e+07	4.914e+06	7.35297e+06	7.33621e+06	5.89599e+06	6.75751e+06	7.66324e+06	1.42945e+07	1.56471e+07	1.61709e+07	1.47394e+07	1.36744e+07	1.303e+07	1.17711e+07	9.92812e+06	7.35997e+06	6.52629e+06	1.2594e+07	1.23347e+07
FALSE			Unused	No results	No results	No results	No results	No results		333.287	9.323	0	0	0	0		10	19	5		No matches found	No matches found		No matches found	DDA for preferred ion	174853	173047	7.02544e+07	6.68354e+07	6.33622e+07	5.37958e+07	4.36512e+07	4.43256e+07	4.10368e+07	4.36809e+07	4.80187e+07	3.90337e+07	4.98791e+07	4.5999e+07	4.54772e+07	4.6676e+07	4.46387e+07	4.51558e+07	3.88043e+07	3.15616e+07	3.0732e+07	2.84585e+07	6.05479e+07	5.40889e+07
TRUE			Unused	No results	No results	No results	No results	No results		237.082	8.297	0	0	0	0		10	19	4		No matches found	No matches found		No matches found	DDA for preferred ion	85193.7	84207.3	6.99925e+07	5.43497e+07	946089	5.37377e+07	4.83891e+07	5.29501e+07	2.17272e+07	4.75169e+07	3.66317e+07	2.62195e+07	2.16087e+07	2.10972e+07	2.13475e+07	2.13221e+07	2.09702e+07	2.12368e+07	1.68361e+07	1.50192e+07	1.38663e+07	1.26108e+07	2.32942e+06	993554
FALSE			Unused	No results	No results	No results	No results	No results		177.051	1.279	0	0	0	0		10	21	9		No matches found	No matches found		No matches found	DDA for preferred ion	74802.3	53070.9	1.39727e+07	1.18623e+07	7.16065e+06	1.09571e+07	9.47713e+06	8.47779e+06	8.85063e+06	1.24207e+07	8.07688e+06	9.52203e+06	1.8995e+07	2.30901e+07	2.16102e+07	2.58563e+07	2.28813e+07	2.07406e+07	1.90095e+07	1.65332e+07	1.39854e+07	1.34101e+07	4.87222e+07	4.76368e+07
TRUE			Unused	No results	No results	No results	No results	No results		445.879	1.291	0	0	0	0		10	25	8		No matches found	No matches found		No matches found	DDA for preferred ion	17077.9	18945.7	1.52675e+07	1.03338e+07	1.85501e+06	5.95782e+06	6.12593e+06	1.4161e+06	4.28629e+06	8.58075e+06	7.29563e+06	5.58407e+06	3.51975e+07	3.58084e+07	3.73764e+07	3.36941e+07	3.42218e+07	3.18131e+07	2.52796e+07	2.14928e+07	1.95362e+07	1.82801e+07	5.56836e+07	6.96919e+07
FALSE	Sertindole	C24 H26 Cl F N4 O	No match	No results	No results	No results	Full match	No results		440.18	11.101	1	0	0	0		10	24	5		No matches found	No matches found		No matches found	DDA for preferred ion	2.25721e+06	2.0961e+06	3.82322e+07	2.52449e+07	3.68677e+07	6.34884e+07	3.59727e+07	3.515e+07	3.51477e+07	5.88293e+07	2.80134e+07	4.53834e+07	5.59671e+07	5.05322e+07	5.56047e+07	5.22481e+07	4.78588e+07	5.24285e+07	4.0625e+07	3.85464e+07	3.07958e+07	2.57052e+07	6.96718e+07	3.86324e+07
TRUE	5-Hydroxy-2-furoic acid	C5 H4 O4	Full match	No results	No results	No results	Full match	No results		128.011	2.05	1	0	0	0		10	20	20		No matches found	No matches found		No matches found	DDA for preferred ion	104368	105721	7.28155e+06	4.06359e+06	7.19119e+06	6.62773e+06	5.58679e+06	3.81065e+06	8.17982e+06	3.56015e+06	4.63858e+06	4.01688e+06	9.82958e+06	1.23465e+07	1.59898e+07	1.92526e+07	1.92153e+07	1.88616e+07	1.86462e+07	1.68443e+07	1.39126e+07	1.45296e+07	6.5232e+07	5.77521e+07
FALSE			Unused	No results	No results	No results	No results	No results		128.131	1.172	0	0	0	0		10	29	12		No matches found	No matches found		No matches found	DDA for preferred ion	109656	224144	4.37094e+07	6.86044e+07	1.81708e+07	6.61223e+07	6.37367e+07	3.67784e+07	3.18613e+07	4.05273e+07	2.58367e+07	2.93447e+07	5.50732e+07	4.97165e+07	6.13838e+07	4.48466e+07	4.03721e+07	4.25327e+07	3.78508e+07	3.48813e+07	2.91242e+07	1.95942e+07	4.52287e+07	5.82875e+07
TRUE	(2E)-2-(methylthiomethyl)-3-phenyl-2-propenal	C11 H12 O S	No match	No results	No results	No results	Full match	No results		192.06	1.982	1	0	0	0		10	24	17		No matches found	No matches found		No matches found	DDA for preferred ion	69457.1	67894.2	5.33228e+07	6.72807e+07	4.18371e+07	6.80705e+07	4.84006e+07	4.63262e+07	4.64743e+07	4.10582e+07	3.61604e+07	3.28506e+07	3.45808e+07	4.12422e+07	3.8967e+07	3.28378e+07	2.96452e+07	4.28203e+07	3.89884e+07	2.03281e+07	2.30285e+07	2.5759e+07	1.71021e+07	1.68401e+07
FALSE	7_8-Diaminononanoate	C9 H20 N2 O2	Full match	No results	No results	Partial match	Partial match	Full match		188.152	1.28	3	0	0	2	Other	10	17	5		No matches found	No matches found		Single match found	DDA for preferred ion	27237.3	25156.3	6.80663e+07	6.07262e+07	6.49194e+07	6.16428e+07	5.08858e+07	6.30952e+07	5.4912e+07	4.90566e+07	4.18736e+07	4.01154e+07	5.08902e+07	4.31808e+07	5.16403e+07	5.01605e+07	5.17038e+07	4.6856e+07	4.21535e+07	3.81995e+07	3.51241e+07	3.05505e+07	2.2765e+07	2.43325e+07
FALSE			Unused	No results	No results	No results	No results	No results		366.142	4.032	0	0	0	0		10	24	18		No matches found	No matches found		No matches found	DDA for preferred ion	50716.2	46258	5.14892e+07	6.76054e+07	5.75839e+07	5.57085e+07	4.04837e+07	4.31761e+07	6.13937e+07	6.49424e+07	6.44255e+07	5.05118e+07	6.77161e+07	5.21349e+07	5.62328e+07	4.42244e+07	4.75852e+07	4.98323e+07	4.37635e+07	3.12946e+07	3.01685e+07	4.22661e+07	2.08277e+07	2.98325e+07
FALSE			Unused	No results	No results	No results	No results	No results		386.27	13.505	0	0	0	0		10	15	15		No matches found	No matches found		No matches found	DDA for preferred ion	262743	378460	1.77104e+07	1.63917e+07	1.31319e+07	2.89964e+07	1.62561e+07	1.38043e+07	1.82286e+07	2.08176e+07	1.34342e+07	3.40781e+07	3.3518e+07	3.3877e+07	2.89558e+07	4.56795e+07	3.58215e+07	3.70109e+07	3.88056e+07	4.62346e+07	3.30559e+07	3.60656e+07	3.40151e+07	4.54611e+07
FALSE			Unused	No results	No results	No results	No results	No results		227.261	10.065	0	0	0	0		10	20	6		No matches found	No matches found		No matches found	DDA for preferred ion	2.87808e+06	2.03501e+06	2.92013e+07	3.03355e+07	4.67195e+07	1.07029e+07	1.68054e+07	2.94977e+07	2.33443e+07	5.3158e+07	1.51794e+07	6.70058e+07	2.89995e+07	3.07898e+07	2.77521e+07	3.24898e+07	2.94456e+07	3.07747e+07	2.48178e+07	2.08424e+07	1.90357e+07	1.84886e+07	2.6851e+07	2.77279e+07
FALSE			Unused	No results	No results	No results	No results	No results		273.084	1.485	0	0	0	0		10	22	13		No matches found	No matches found		No matches found	DDA for preferred ion	625446	149920	5.25287e+07	6.70327e+07	4.97935e+07	5.44456e+07	4.54855e+07	6.10843e+07	4.67837e+07	3.59581e+07	2.62113e+07	3.85734e+07	5.42672e+07	3.94125e+07	3.88328e+07	3.73205e+07	4.00064e+07	3.63343e+07	3.14004e+07	3.12104e+07	3.28987e+07	2.43154e+07	2.44442e+07	3.11413e+07
TRUE	S-Adenosyl-L-homocysteine	C14 H20 N6 O5 S	Full match	Full match	Full match	Full match	Full match	Full match		384.121	1.963	2	2	2	55	Superpathway of chorismate metabolism;Superpathway of L-methionine salvage and degradation;Superpathway of L-lysine, L-threonine and L-methionine biosynthesis II;Adenosylcobalamin biosynthesis I (anaerobic);Adenosylcobalamin biosynthesis II (aerobic);Superpathway of seleno-compound metabolism;Other	10	24	21	80.8	No matches found	Multiple matches found	92.7	Single match found	DDA for preferred ion	38979.6	38102.5	4.40771e+07	5.45441e+07	3.35391e+07	6.69714e+07	4.10309e+07	4.01774e+07	4.07046e+07	3.78064e+07	3.3067e+07	3.05966e+07	2.41178e+07	3.4209e+07	2.96611e+07	2.51128e+07	2.01129e+07	3.41641e+07	3.08972e+07	1.59075e+07	2.05596e+07	2.39191e+07	1.09981e+07	1.05021e+07
TRUE	Perflubron	C8 Br F17	No match	No results	No results	No results	Full match	No results		497.893	1.286	1	0	0	0		10	23	7		No matches found	No matches found		No matches found	DDA for preferred ion	16649.6	16117.7	1.43614e+06	586202	172193	308741	356389	146646	249878	784116	592825	291825	5.31618e+06	5.17828e+06	5.12055e+06	5.05589e+06	4.98582e+06	4.48004e+06	3.92055e+06	3.11689e+06	3.06021e+06	2.81523e+06	6.65918e+07	6.46382e+07
FALSE			Unused	No results	No results	No results	No results	No results		850.387	10.222	0	0	0	0		10	25	10		No matches found	No matches found		No matches found	DDA for preferred ion	1.86748e+06	2.30166e+06	6.64436e+07	3.35161e+07	2.34519e+07	2.42235e+07	1.73354e+07	1.83848e+07	1.66631e+07	2.61771e+07	2.58583e+07	2.30369e+07	4.88992e+07	4.00097e+07	3.58924e+07	3.88815e+07	4.04123e+07	3.58069e+07	2.97583e+07	2.64451e+07	2.41376e+07	2.2299e+07	3.09599e+07	2.33686e+07
FALSE	Cyclohexylamine	C6 H13 N	Full match	No results	No results	No results	Full match	No results		99.105	4.029	3	0	0	0		10	19	4		No matches found	No matches found		No matches found	DDA for preferred ion	471888	443624	4.6185e+07	4.66074e+07	6.60309e+07	6.51696e+07	3.46592e+07	3.65695e+07	5.40928e+07	2.75767e+07	5.33111e+07	5.47122e+07	5.67142e+07	5.21494e+07	5.44777e+07	5.65061e+07	5.31047e+07	5.42364e+07	4.90069e+07	4.00721e+07	3.4267e+07	3.26378e+07	3.57029e+07	5.35928e+07
TRUE	DL-Stachydrine	C7 H13 N O2	Full match	Full match	No results	No results	Not the top hit	Full match		143.094	1.223	6	0	1	0		10	20	4		No matches found	No matches found	67.8	Single match found	DDA for preferred ion	405079	316013	6.36109e+07	6.59646e+07	5.73265e+07	6.28421e+07	5.20629e+07	5.306e+07	4.52667e+07	5.38596e+07	3.15384e+07	4.3392e+07	4.96183e+07	5.04926e+07	5.22347e+07	5.19714e+07	5.07459e+07	4.79938e+07	4.41273e+07	3.63004e+07	3.09613e+07	2.89083e+07	2.93521e+07	2.76518e+07
FALSE			Unused	No results	No results	No results	No results	No results		544.394	11.746	0	0	0	0		10	30	12		No matches found	No matches found		No matches found	DDA for preferred ion	160860	151690	6.04858e+07	6.53682e+07	204077	2.59331e+07	2.9e+07	175640	1.81456e+07	149468	1.75016e+07	171051	2.07178e+07	2.28413e+07	2.08477e+07	1.92716e+07	1.8328e+07	1.91435e+07	1.51846e+07	9.97291e+06	1.19892e+07	8.56123e+06	3.87635e+07	4.66776e+07
TRUE			Unused	No results	No results	No results	No results	No results		170.999	5.92	0	0	0	0		10	24	8		No matches found	No matches found		No matches found	DDA for preferred ion	422827	340323	4.1498e+06	1.99837e+06	1.53348e+07	1.76945e+06	1.25876e+06	1.50955e+06	717800	1.36681e+06	669674	1.68279e+06	1.21989e+07	1.24939e+07	1.01511e+07	1.20738e+07	1.1362e+07	1.3043e+07	1.01204e+07	7.73522e+06	6.86404e+06	6.3392e+06	1.86249e+07	2.12244e+07
FALSE			Unused	No results	No results	No results	No results	No results		274.102	10.293	0	0	0	0		10	22	11		No matches found	No matches found		No matches found	DDA for preferred ion	274384	262224	5.79479e+07	6.50671e+07	547274	2.49761e+07	3.34978e+07	435261	2.18499e+07	445673	1.63316e+07	310036	2.15494e+07	2.16623e+07	1.82626e+07	1.68871e+07	1.8493e+07	1.78434e+07	1.46412e+07	1.31226e+07	1.12036e+07	1.28179e+07	5.13443e+07	4.68036e+07
FALSE			Unused	No results	No results	No results	No results	No results		271.25	10.111	0	0	0	0		10	18	4		No matches found	No matches found		No matches found	DDA for preferred ion	198065	198641	3.30068e+07	3.88024e+07	2.66226e+07	3.26673e+07	2.50671e+07	2.41405e+07	2.63054e+07	2.81621e+07	2.88169e+07	2.47531e+07	2.90947e+07	2.87142e+07	2.91612e+07	2.78879e+07	2.88412e+07	2.75609e+07	2.27519e+07	2.03482e+07	1.90248e+07	1.7696e+07	3.87723e+07	3.7923e+07
FALSE	NP-004036	C12 H22 O4	No match	Invalid mass	No results	No results	No results	No results		252.133	10.16	0	0	3	0		10	21	6		No matches found	No matches found	73.9	No matches found	DDA for preferred ion	237935	423399	6.33802e+07	3.85172e+07	2.36018e+07	3.82277e+07	2.39692e+07	2.90512e+07	3.8164e+07	3.77511e+07	1.96121e+07	2.71479e+07	4.06499e+07	4.26157e+07	3.89542e+07	3.91369e+07	3.85943e+07	3.70578e+07	3.11061e+07	2.65799e+07	2.47715e+07	2.38043e+07	1.13449e+07	1.15653e+07
FALSE			Unused	No results	No results	No results	No results	No results		265.165	9.392	0	0	0	0		10	20	8		No matches found	No matches found		No matches found	DDA for preferred ion	3.41397e+06	3.82461e+06	5.39482e+07	2.77127e+07	1.84016e+07	3.02702e+07	2.65069e+07	1.33566e+07	1.32067e+07	2.2165e+07	3.64743e+07	1.58056e+07	4.75535e+07	4.59055e+07	4.8466e+07	4.26276e+07	4.13929e+07	4.42766e+07	3.69562e+07	2.93383e+07	2.80447e+07	2.87218e+07	3.18533e+07	2.04271e+07
FALSE			No results	No results	No results	No results	No results	No results		132.027	1.218	0	0	0	0		10	20	7		No matches found	No matches found		No matches found	DDA for preferred ion	850437	916078	2.64052e+07	2.19045e+07	3.32242e+07	2.98294e+07	2.43217e+07	1.98911e+07	1.9572e+07	1.47821e+07	1.92989e+07	1.79597e+07	4.52437e+07	4.5349e+07	4.28957e+07	3.94549e+07	3.92144e+07	4.15754e+07	3.62918e+07	2.82419e+07	2.62428e+07	2.68467e+07	5.05971e+07	4.68797e+07
FALSE	L-Histidine	C6 H9 N3 O2	Full match	Full match	No results	Full match	Full match	Full match		155.069	1.366	6	0	1	2	Superpathway of histidine, purine, and pyrimidine biosynthesis;Other	10	27	10		No matches found	No matches found	93.3	Multiple matches found	DDA for preferred ion	82075.1	54445.1	4.28227e+07	5.48716e+07	4.88851e+07	3.92351e+07	3.75492e+07	5.53253e+07	3.2307e+07	3.79782e+07	3.05508e+07	3.73593e+07	5.33661e+07	4.90598e+07	5.108e+07	5.56416e+07	4.90177e+07	5.33062e+07	4.05645e+07	2.852e+07	2.73234e+07	2.59647e+07	2.94491e+07	3.8174e+07
FALSE			Unused	No results	No results	No results	No results	No results		330.204	11.22	0	0	0	0		10	18	4		No matches found	No matches found		No matches found	DDA for preferred ion	159534	124942	6.23184e+07	1.61e+07	2.74306e+07	2.44768e+07	1.18462e+07	1.35299e+07	1.1356e+07	1.3178e+07	1.4191e+07	2.2006e+07	3.25375e+07	3.01202e+07	2.91397e+07	2.89673e+07	2.74221e+07	2.88347e+07	2.57572e+07	2.45052e+07	1.91896e+07	1.7267e+07	2.38637e+07	2.24099e+07
TRUE			Unused	No results	No results	No results	No results	No results		377.892	1.292	0	0	0	0		10	26	9		No matches found	No matches found		No matches found	DDA for preferred ion	17620.3	18101.4	1.79973e+07	1.26236e+07	2.62968e+06	8.22229e+06	8.08457e+06	2.10351e+06	5.4402e+06	1.03829e+07	8.90973e+06	6.83242e+06	3.69387e+07	3.93952e+07	3.81097e+07	3.53182e+07	3.65223e+07	3.36304e+07	2.66635e+07	2.12953e+07	2.03102e+07	1.92387e+07	5.04849e+07	6.19143e+07
TRUE			Unused	No results	No results	No results	No results	No results		512.087	4.345	0	0	0	0		10	13	13		No matches found	No matches found		No matches found	DDA for preferred ion	48836	47017.1	2.10596e+07	2.8597e+07	5.97539e+06	2.78748e+07	2.39886e+07	2.36027e+07	6.16444e+07	2.86093e+07	1.85343e+07	3.65551e+07	1.67829e+07	1.79376e+07	1.70793e+07	2.18948e+07	1.67227e+07	2.28096e+07	1.51267e+07	1.96546e+07	1.9782e+07	2.09625e+07	5.13949e+06	2.29255e+06
FALSE			Unused	No results	No results	No results	No results	No results		305.256	8.233	0	0	0	0		10	20	6		No matches found	No matches found		No matches found	DDA for preferred ion	515892	418666	6.14274e+07	6.00072e+07	5.16824e+07	4.82821e+07	3.62301e+07	3.95899e+07	3.47514e+07	3.61508e+07	4.18547e+07	3.30676e+07	4.11561e+07	4.12439e+07	3.78628e+07	3.74673e+07	3.89684e+07	3.34394e+07	3.01895e+07	2.68402e+07	2.50557e+07	2.32024e+07	4.61676e+07	4.63645e+07
FALSE			Unused	No results	No results	No results	No results	No results		185.214	10.247	0	0	0	0		10	16	4		No matches found	No matches found		No matches found	DDA for preferred ion	289849	268319	2.39947e+07	3.12928e+07	1.68302e+07	2.78618e+07	1.70808e+07	1.5881e+07	1.84752e+07	2.2811e+07	2.21172e+07	1.71189e+07	2.05657e+07	2.08885e+07	2.02284e+07	2.00711e+07	1.99303e+07	1.91908e+07	1.72208e+07	1.49224e+07	1.40189e+07	1.35148e+07	3.03213e+07	3.1943e+07
FALSE			Unused	No results	No results	No results	No results	No results		393.866	1.298	0	0	0	0		10	29	12		No matches found	No matches found		No matches found	DDA for preferred ion	18640.7	18578.1	3.93053e+07	3.31724e+07	1.24342e+07	2.48225e+07	2.06853e+07	1.00017e+07	1.51523e+07	2.14505e+07	2.28694e+07	1.80002e+07	5.65071e+07	5.57195e+07	6.06554e+07	5.87497e+07	5.66315e+07	5.38076e+07	3.8893e+07	3.18723e+07	2.79879e+07	2.84155e+07	1.65308e+07	1.84086e+07
FALSE			Unused	No results	No results	No results	No results	No results		439.35	11.182	0	0	0	0		10	25	5		No matches found	No matches found		No matches found	DDA for preferred ion	120511	117445	6.04795e+07	5.98042e+07	183874	3.03479e+07	2.77766e+07	160033	2.05775e+07	149890	1.66284e+07	169659	2.23047e+07	2.0534e+07	1.91956e+07	1.8783e+07	1.81806e+07	1.87076e+07	1.57814e+07	1.41967e+07	1.07664e+07	9.69952e+06	3.77166e+07	3.63622e+07
FALSE			No results	No results	No results	No results	No results	No results		288.652	12.068	0	0	0	0		10	26	8		No matches found	No matches found		No matches found	DDA for preferred ion	148144	146031	7.60397e+06	9.04188e+06	4.90067e+06	1.20101e+07	6.65042e+06	3.81022e+06	3.74836e+06	4.73957e+06	3.78182e+06	9.96113e+06	2.18869e+07	2.32412e+07	2.41882e+07	2.27568e+07	2.53335e+07	2.41897e+07	2.03115e+07	1.64091e+07	1.12649e+07	1.1093e+07	5.24758e+07	6.03431e+07
FALSE			No results	No results	No results	No results	No results	No results		135.041	1.41	0	0	0	0		10	14	4		No matches found	No matches found		No matches found	DDA for preferred ion	236158	256484	4.28711e+07	3.77684e+07	2.03082e+07	3.1643e+07	2.55674e+07	1.72838e+07	1.76732e+07	3.23389e+07	2.7585e+07	2.34608e+07	4.92783e+07	4.92218e+07	4.87774e+07	4.85752e+07	4.99475e+07	4.55633e+07	4.55628e+07	3.90685e+07	3.35528e+07	3.4355e+07	5.19126e+07	5.26944e+07
TRUE			Unused	No results	No results	No results	No results	No results		170.142	1.23	0	0	0	0		10	26	5		No matches found	No matches found		No matches found	DDA for preferred ion	31336.7	809410	2.7793e+06	2.46825e+06	4.21301e+06	2.90482e+06	2.00127e+06	2.25056e+06	1.74282e+06	2.29723e+06	1.26464e+06	1.44942e+06	2.22812e+07	2.1042e+07	2.22265e+07	2.19371e+07	2.23025e+07	2.06997e+07	1.66198e+07	1.40567e+07	1.17554e+07	1.00313e+07	1.42917e+07	1.30954e+07
FALSE			Unused	No results	No results	No results	No results	No results		298.102	8.4	0	0	0	0		10	23	6		No matches found	No matches found		No matches found	DDA for preferred ion	1.6338e+06	1.60517e+06	5.97576e+07	2.62251e+07	3.94518e+07	2.0381e+07	1.15688e+07	3.74322e+07	2.41359e+07	1.64315e+07	4.32588e+07	8.52761e+06	3.67578e+07	3.63409e+07	3.65918e+07	3.71737e+07	3.56731e+07	3.42994e+07	2.76183e+07	2.30711e+07	2.20987e+07	1.97943e+07	2.80021e+07	4.54229e+07
FALSE			Unused	No results	No results	No results	No results	No results		754.629	10.013	0	0	0	0		10	18	6		No matches found	No matches found		No matches found	DDA for preferred ion	86940.1	85896.6	5.84411e+07	5.3328e+07	4.14241e+07	5.7499e+07	3.05028e+07	3.32412e+07	2.87419e+07	4.19836e+07	3.53235e+07	3.72958e+07	5.62843e+07	5.3507e+07	5.53974e+07	5.25629e+07	5.01246e+07	5.04023e+07	4.05372e+07	4.00578e+07	3.45526e+07	3.57109e+07	5.40455e+07	4.33276e+07
FALSE	1-methylhypoxanthine	C6 H6 N4 O	Full match	No results	No results	No results	Full match	No results		150.054	1.888	3	0	0	0		10	25	10		No matches found	No matches found		No matches found	DDA for preferred ion	27962.9	1.95855e+06	3.78504e+07	4.46978e+07	4.14594e+07	5.96798e+07	3.5698e+07	4.71521e+07	3.24963e+07	3.41198e+07	2.22383e+07	2.79543e+07	4.91254e+07	4.56495e+07	3.90182e+07	4.7431e+07	4.2022e+07	4.61987e+07	3.94686e+07	3.07974e+07	2.14605e+07	2.45302e+07	4.45045e+07	4.04973e+07
FALSE			Unused	No results	No results	No results	No results	No results		452.15	10.033	0	0	0	0		10	25	17		No matches found	No matches found		No matches found	DDA for other ion	6.16407e+06	6.02471e+06	4.89047e+07	3.72643e+07	2.93901e+07	3.03272e+07	1.13635e+07	2.47546e+07	2.7415e+07	2.43398e+07	2.84115e+07	2.59836e+07	5.37086e+07	5.15211e+07	2.66749e+07	4.74011e+07	4.82645e+07	4.10993e+07	4.015e+07	3.15206e+07	3.12444e+07	2.97803e+07	3.48724e+07	2.84895e+07
TRUE			Unused	No results	No results	No results	No results	No results		175.066	4.873	0	0	0	0		10	26	7		No matches found	No matches found		No matches found	DDA for preferred ion	58315.9	56033.4	4.7306e+07	5.82523e+07	3.82539e+06	5.93085e+07	4.2835e+07	5.43258e+07	1.97627e+07	3.88219e+07	2.67039e+07	2.82436e+07	2.55438e+07	2.41465e+07	2.5812e+07	2.5821e+07	2.52229e+07	2.70435e+07	2.10618e+07	1.64013e+07	1.28479e+07	1.24407e+07	7.98928e+06	5.7833e+06
FALSE			Unused	No results	No results	No results	No results	No results		215.188	9.072	0	0	0	0		10	19	7		No matches found	No matches found		No matches found	DDA for preferred ion	350204	319872	3.97335e+07	1.98833e+07	1.06852e+07	2.56284e+07	2.58292e+07	7.80225e+06	8.39605e+06	2.24011e+07	3.65717e+07	1.05845e+07	3.07219e+07	3.03836e+07	3.00244e+07	3.15629e+07	3.07447e+07	2.80211e+07	2.55547e+07	2.04007e+07	1.85177e+07	1.96079e+07	2.49288e+07	1.31601e+07
FALSE			Unused	No results	No results	No results	No results	No results		372.227	11.178	0	0	0	0		10	27	10		No matches found	No matches found		No matches found	DDA for preferred ion	4.76627e+06	4.58909e+06	4.60751e+07	4.43196e+07	9.8721e+06	3.07888e+07	3.01702e+07	8.71542e+06	2.5378e+07	8.21886e+06	2.11841e+07	1.06814e+07	3.83863e+07	3.59429e+07	3.47143e+07	2.82535e+07	2.50438e+07	3.16804e+07	2.76022e+07	2.30093e+07	1.85992e+07	1.52719e+07	5.88221e+07	3.86756e+07
FALSE	Secnidazole	C7 H11 N3 O3	Full match	No results	No results	No results	Full match	No results		185.08	1.647	2	0	0	0		10	17	15		No matches found	No matches found		No matches found	DDA for preferred ion	57424.7	51685.1	316207	373185	1.70056e+07	716334	305169	365422	268459	272446	378313	268741	6.55274e+06	4.79739e+06	6.45613e+06	4.59368e+06	6.83471e+06	4.58058e+06	6.71925e+06	6.61638e+06	6.14908e+06	7.40144e+06	4.31199e+06	1.76867e+06
FALSE	9,16-dihydroxy-6-(hydroxymethyl)-2,6,11-trimethyl-14-oxo-15-oxatetracyclo[8.7.0.0Â?,â·.0ÂaÂ?,Âaâ¶]heptadec-12-en-8-yl acetate	C22 H32 O7	No match	Invalid mass	No results	No results	No results	No results		390.201	9.978	0	0	1	0		9	27	20		No matches found	No matches found	60.9	No matches found	DDA for preferred ion	156610	297939	755165	493203	475601	502893	322923	381007	391302	294180	359400	322284	1.79407e+06	1.56729e+06	1.51434e+06	2.11452e+06	1.43313e+06	1.32812e+06	1.44549e+06	2.11792e+06	726436	1.13338e+06	752445	436414
FALSE			Unused	No results	No results	No results	No results	No results		577.304	12.064	0	0	0	0		10	24	9		No matches found	No matches found		No matches found	DDA for other ion	156898	143344	1.13674e+07	1.47105e+07	4.90067e+06	1.17981e+07	6.42705e+06	3.40435e+06	3.77032e+06	4.4468e+06	3.87187e+06	8.44261e+06	2.20327e+07	2.30723e+07	2.31574e+07	2.35283e+07	1.86346e+07	2.24164e+07	2.04027e+07	1.65823e+07	1.10687e+07	1.1784e+07	5.04879e+07	5.77013e+07
FALSE			Unused	No results	No results	No results	No results	No results		175.03	1.651	0	0	0	0		10	18	13		No matches found	No matches found		No matches found	DDA for preferred ion	95983.9	101991	6.09525e+06	1.63981e+07	1.32531e+06	1.20046e+07	1.27527e+07	1.74935e+07	8.83829e+06	2.27832e+07	4.03906e+06	1.74351e+07	1.90673e+07	2.27893e+07	1.94988e+07	2.62004e+07	2.82177e+07	2.53098e+07	2.41054e+07	1.98485e+07	1.72528e+07	1.75947e+07	2.42284e+07	1.83895e+07
FALSE			Unused	No results	No results	No results	No results	No results		461.853	1.296	0	0	0	0		10	27	11		No matches found	No matches found		No matches found	DDA for preferred ion	16618.7	16985.7	3.46161e+07	2.63888e+07	7.93689e+06	1.86792e+07	1.67474e+07	6.10052e+06	1.24648e+07	2.07807e+07	1.79658e+07	1.50413e+07	5.67019e+07	5.45689e+07	5.73845e+07	4.93323e+07	4.92917e+07	4.85179e+07	3.30869e+07	3.31292e+07	2.84973e+07	2.68058e+07	1.90187e+07	1.97604e+07
FALSE			Unused	No results	No results	No results	No results	No results		226.075	10.038	0	0	0	0		10	23	15		No matches found	No matches found		No matches found	DDA for preferred ion	5.95115e+06	6.07229e+06	5.65596e+07	3.89723e+07	3.50234e+07	2.8395e+07	1.16847e+07	2.41005e+07	2.60315e+07	2.53115e+07	2.60388e+07	2.63176e+07	5.61402e+07	5.00684e+07	4.9466e+07	3.41609e+07	3.36872e+07	4.82353e+07	3.93666e+07	3.48569e+07	3.10403e+07	3.03773e+07	3.20662e+07	3.09e+07
FALSE			Unused	No results	No results	No results	No results	No results		155.019	1.359	0	0	0	0		10	25	7		No matches found	No matches found		No matches found	DDA for preferred ion	40400.3	32371.2	4.16293e+07	2.64519e+07	1.4708e+07	2.12494e+07	2.19794e+07	1.20819e+07	1.79548e+07	2.24555e+07	1.36415e+07	1.45269e+07	4.27279e+07	4.42002e+07	4.39043e+07	3.83993e+07	4.24807e+07	4.07979e+07	3.37893e+07	2.80497e+07	2.15137e+07	2.18212e+07	5.33859e+07	5.6629e+07
FALSE	1_2-Diaminobenzene	C6 H8 N2	Full match	No results	No results	No results	Partial match	Full match		108.069	1.22	9	0	0	0		10	12	4		No matches found	No matches found		Multiple matches found	DDA for preferred ion	53487.4	173830	5.65208e+07	4.09049e+07	5.04703e+07	5.49e+07	4.04138e+07	4.78235e+07	4.07493e+07	2.73595e+07	3.43157e+07	2.69802e+07	3.13591e+07	3.39087e+07	3.37027e+07	3.29235e+07	3.37546e+07	3.08039e+07	3.05557e+07	2.71513e+07	2.46396e+07	2.4355e+07	2.4187e+07	2.48809e+07
FALSE	(2S)-2-{[1-(R)-Carboxyethyl]amino}pentanoate	C8 H15 N O4	Full match	No results	No results	No results	Partial match	Full match		189.1	1.553	13	0	0	0		10	25	12		No matches found	No matches found		Multiple matches found	DDA for preferred ion	92861.6	65251.3	1.74602e+06	1.88895e+06	7.37265e+06	1.54001e+06	1.46927e+06	886080	191549	1.49734e+06	867398	992394	9.74464e+06	1.05735e+07	1.08494e+07	1.02841e+07	1.03736e+07	1.2063e+07	1.01708e+07	5.68502e+06	6.66131e+06	5.84501e+06	9.40685e+06	3.87865e+06
FALSE			No results	No results	No results	No results	No results	No results		112.026	1.568	0	0	0	0		10	16	15		No matches found	No matches found		No matches found	DDA for other ion	71560.8	75941	1.99707e+07	1.34472e+07	2.06809e+07	1.04636e+07	1.46295e+07	1.17785e+07	1.86459e+07	1.58632e+07	1.82862e+07	2.06737e+07	1.63903e+07	2.1051e+07	2.4172e+07	2.26387e+07	1.93957e+07	2.66475e+07	2.72118e+07	1.89424e+07	2.07786e+07	2.10471e+07	3.62364e+07	2.87588e+07
FALSE			Unused	No results	No results	No results	No results	No results		347.033	8.856	0	0	0	0		10	14	9		No matches found	No matches found		No matches found	DDA for preferred ion	117099	115895	3.71077e+07	4.4478e+07	4.13414e+07	4.05238e+07	2.09158e+07	3.0623e+07	2.98388e+07	2.75967e+07	1.97031e+07	2.28368e+07	3.40751e+07	3.11493e+07	3.30558e+07	3.47754e+07	3.7792e+07	3.82064e+07	3.85678e+07	2.95948e+07	2.72092e+07	2.57126e+07	5.55906e+07	5.44915e+07
FALSE	p-Toluenesulfonic acid	C7 H8 O3 S	Full match	No results	No results	No results	Full match	No results		172.019	8.852	1	0	0	0		10	18	6		No matches found	No matches found		No matches found	DDA for preferred ion	75935.3	165207	3.26291e+07	3.07348e+07	3.03783e+07	3.60529e+07	3.08263e+07	3.50888e+07	3.60186e+07	3.79189e+07	4.57188e+07	3.73158e+07	2.48302e+07	2.46763e+07	2.71336e+07	2.73569e+07	2.60114e+07	3.14968e+07	3.2944e+07	3.39741e+07	3.75165e+07	4.00275e+07	3.17146e+07	3.47195e+07
TRUE	telmesteine	C7 H11 N O4 S	Full match	No results	No results	No results	Full match	No results		205.041	5.143	2	0	0	0		10	19	6		No matches found	No matches found		No matches found	DDA for preferred ion	103131	211360	1.7231e+07	2.42141e+07	2.59859e+07	2.31716e+07	2.03667e+07	2.06494e+07	2.94525e+06	1.63922e+07	1.26915e+07	1.66284e+07	2.31494e+07	2.1853e+07	2.27413e+07	2.28177e+07	2.33488e+07	2.27252e+07	2.07766e+07	1.63277e+07	1.34085e+07	1.42758e+07	2.68546e+06	1.90032e+06
FALSE			Unused	No results	No results	No results	No results	No results		114.047	5.344	0	0	0	0		10	7	3		No matches found	No matches found		No matches found	DDA for preferred ion	99636.8	281615	2.10084e+07	2.55112e+07	1.63229e+07	2.08904e+07	2.03634e+07	2.88707e+07	2.30522e+07	2.87304e+07	1.75241e+07	2.52017e+07	3.09274e+07	2.98957e+07	2.95365e+07	2.91666e+07	3.01295e+07	2.84462e+07	2.80224e+07	2.58671e+07	2.57406e+07	2.567e+07	3.46175e+07	3.47754e+07
FALSE	Iminoglycine	C2 H3 N O2	Full match	No results	No results	Partial match	Partial match	Full match		73.0165	1.367	1	0	0	2	Other	10	25	6		No matches found	No matches found		Single match found	DDA for preferred ion	187417	1.28257e+06	4.39713e+07	3.0457e+07	5.44095e+07	2.43566e+07	2.86791e+07	3.26795e+07	2.75847e+07	2.15266e+07	1.76663e+07	2.02548e+07	3.79821e+07	3.39886e+07	3.70508e+07	3.31801e+07	3.1648e+07	3.39436e+07	3.09148e+07	2.37494e+07	1.80867e+07	1.72451e+07	2.74565e+07	2.1815e+07
TRUE			Unused	No results	No results	No results	No results	No results		207.02	4.59	0	0	0	0		10	13	6		No matches found	No matches found		No matches found	DDA for other ion	222176	150857	3.9662e+07	4.8623e+07	1.30603e+06	5.3698e+07	4.19858e+07	3.43842e+07	2.76833e+07	4.10789e+07	2.66082e+07	3.38367e+07	1.90289e+07	1.84685e+07	1.948e+07	2.18125e+07	2.13422e+07	1.96277e+07	1.8722e+07	1.63023e+07	1.59279e+07	1.444e+07	2.57309e+06	592918
FALSE			Unused	No results	No results	No results	No results	No results		593.368	11.868	0	0	0	0		10	18	14		No matches found	No matches found		No matches found	DDA for preferred ion	176002	293182	4.95821e+06	3.5224e+06	6.26071e+06	2.78358e+06	1.82469e+06	1.36441e+06	2.64905e+06	864771	817937	3.32647e+06	1.11287e+07	1.17806e+07	1.33413e+07	1.60719e+07	1.17161e+07	1.56604e+07	1.33393e+07	1.24179e+07	9.51604e+06	9.5737e+06	8.34658e+06	9.09569e+06
FALSE	Pseudouridine	C9 H12 N2 O6	Full match	No results	No results	Partial match	Partial match	Full match		244.069	2.016	4	0	0	2	Other	10	29	14		No matches found	No matches found		Multiple matches found	DDA for preferred ion	75589	76843.3	5.13898e+07	5.31819e+07	3.81988e+07	4.9061e+07	3.59884e+07	3.86366e+07	2.5559e+07	2.707e+07	2.19024e+07	2.63611e+07	4.49302e+07	4.62551e+07	4.66086e+07	4.35729e+07	4.92607e+07	4.58486e+07	2.94014e+07	2.29129e+07	2.71117e+07	2.25852e+07	2.39851e+07	2.37642e+07
FALSE	Benzaldehyde	C7 H6 O	Full match	No results	No results	Full match	Full match	Full match		106.042	11.006	1	0	0	6	Other	10	16	9		No matches found	No matches found		Multiple matches found	DDA for preferred ion	288144	374650	5.2811e+07	1.80234e+07	2.10169e+07	1.90757e+07	8.97429e+06	1.18509e+07	8.26377e+06	1.11908e+07	1.48165e+07	1.38306e+07	2.61797e+07	2.67142e+07	2.62816e+07	2.72628e+07	2.62926e+07	2.75779e+07	2.8138e+07	2.52937e+07	1.81081e+07	1.65397e+07	1.6916e+07	1.71649e+07
TRUE	4-Coumarylalcohol	C9 H10 O2	Full match	No results	No results	Partial match	Partial match	Full match		150.068	3.337	36	0	0	2	Other	10	12	3		No matches found	No matches found		Multiple matches found	DDA for preferred ion	81204.7	2.41565e+06	4.20115e+07	5.24284e+07	3.95662e+07	5.06263e+07	4.38351e+07	4.73729e+07	3.52823e+07	4.84526e+07	2.75811e+07	4.1052e+07	3.20318e+07	3.20169e+07	3.1101e+07	2.96108e+07	2.99216e+07	3.19989e+07	2.70312e+07	2.65667e+07	2.48108e+07	2.15904e+07	3.3181e+06	3.14197e+06
FALSE			Unused	No results	No results	No results	No results	No results		283.211	8.161	0	0	0	0		10	21	7		No matches found	No matches found		No matches found	DDA for preferred ion	83549.6	85291.4	4.69716e+07	4.04747e+07	4.33528e+07	4.33254e+07	3.28317e+07	3.17592e+07	3.08431e+07	2.88871e+07	3.1662e+07	2.79535e+07	3.66246e+07	3.68124e+07	3.61931e+07	3.42512e+07	3.57961e+07	3.4293e+07	2.86059e+07	2.25876e+07	2.2344e+07	2.19502e+07	5.22922e+07	3.48862e+07
TRUE	Corticosterone	C21 H30 O4	Full match	Full match	No results	Full match	Full match	Full match		346.213	9.24	19	0	3	2	Other	10	17	6		No matches found	No matches found	90.6	Multiple matches found	DDA for preferred ion	194313	188168	4.49132e+06	3.67804e+06	3.26244e+06	2.49235e+06	2.48907e+06	2.92943e+06	2.87941e+06	4.541e+06	1.77946e+06	947908	1.98033e+07	2.05774e+07	2.12823e+07	1.98015e+07	1.93647e+07	1.92491e+07	1.67432e+07	1.44758e+07	1.30648e+07	1.40789e+07	1.26946e+07	1.39337e+07
FALSE	beta-Ionone	C13 H20 O	Full match	No results	No results	No results	Partial match	Full match		192.151	9.443	25	0	0	0		10	9	4		No matches found	No matches found		Single match found	DDA for preferred ion	4.25678e+06	4.47981e+06	1.25048e+07	7.86884e+06	1.03059e+07	1.06571e+07	8.74418e+06	6.18216e+06	6.52906e+06	7.17978e+06	1.55298e+07	6.82749e+06	2.45376e+07	2.30305e+07	2.42392e+07	2.52121e+07	2.41195e+07	2.48227e+07	2.28368e+07	1.99283e+07	1.97522e+07	2.02874e+07	2.49583e+07	1.39088e+07
FALSE	Tremulacin	C27 H28 O11	No match	No results	No results	No results	Full match	No results		528.162	8.85	1	0	0	0		10	8	6		No matches found	No matches found		No matches found	DDA for other ion	91961.5	91016.3	3.95889e+07	4.3038e+07	3.79784e+07	4.48754e+07	4.62318e+07	4.29856e+07	4.48862e+07	4.41811e+07	4.82489e+07	3.66162e+07	3.50468e+07	3.27714e+07	3.93066e+07	3.77522e+07	3.6996e+07	3.78833e+07	3.70637e+07	4.18297e+07	4.26463e+07	3.93816e+07	4.0626e+07	4.15711e+07
TRUE			No results	No results	No results	No results	No results	No results		701.854	1.275	0	0	0	0		10	22	5		No matches found	No matches found		No matches found	DDA for preferred ion	16510.5	16380	301816	143416	136137	127835	134932	132147	125048	199400	120059	89437.7	1.7727e+06	1.91354e+06	1.88171e+06	1.73968e+06	1.7138e+06	1.60403e+06	1.44868e+06	1.24366e+06	1.05989e+06	975318	5.18012e+07	4.54268e+07
TRUE			Invalid mass	No results	No results	No results	No results	No results		284.981	1.314	0	0	0	0		10	28	15		No matches found	No matches found		No matches found	DDA for preferred ion	39495.6	38094.9	4.11932e+06	2.39983e+06	633211	1.56699e+06	1.62692e+06	599452	1.05707e+06	2.94115e+06	2.1501e+06	1.62723e+06	1.0957e+07	1.11774e+07	1.04782e+07	9.71878e+06	9.59758e+06	9.82208e+06	5.23756e+06	6.51632e+06	5.94075e+06	5.69648e+06	5.17947e+07	4.11713e+07
FALSE	1-Aminocyclopropane-1-carboxylate	C4 H7 N O2	Full match	No results	No results	Partial match	Partial match	Full match		101.048	1.868	10	0	0	7	Superpathway of L-methionine salvage and degradation;Superpathway of branched chain amino acid biosynthesis;Other	10	15	11		No matches found	No matches found		Multiple matches found	DDA for preferred ion	95885	6.13808e+06	4.72147e+07	4.80154e+07	4.22682e+07	4.6327e+07	3.42783e+07	4.11493e+07	3.47684e+07	4.28607e+07	3.41482e+07	3.23791e+07	4.10647e+07	3.46865e+07	5.12222e+07	4.74769e+07	4.31923e+07	3.84039e+07	3.86825e+07	3.74697e+07	3.45944e+07	3.19165e+07	2.84284e+07	2.84191e+07
FALSE			No results	No results	No results	No results	No results	No results		282.652	11.935	0	0	0	0		10	18	16		No matches found	No matches found		No matches found	DDA for preferred ion	207715	231266	2.36443e+07	2.72235e+07	1.5755e+07	2.96322e+07	2.12507e+07	2.57166e+07	2.95984e+07	2.50493e+07	2.16517e+07	4.63689e+07	2.68231e+07	3.82429e+07	4.21637e+07	3.2469e+07	3.33844e+07	3.41772e+07	3.74049e+07	5.01954e+07	4.47282e+07	3.49269e+07	4.0687e+07	4.34401e+07
TRUE			Unused	No results	No results	No results	No results	No results		409.84	1.302	0	0	0	0		10	27	10		No matches found	No matches found		No matches found	DDA for preferred ion	17278.7	17586.5	4.93959e+07	5.06371e+07	2.98331e+07	3.38027e+07	3.53624e+07	2.29979e+07	2.86652e+07	2.73914e+07	3.08552e+07	2.51361e+07	4.24136e+07	4.57968e+07	4.57686e+07	4.10783e+07	4.15314e+07	3.73133e+07	2.96628e+07	2.59301e+07	2.23776e+07	2.17825e+07	1.95212e+06	2.16922e+06
FALSE			Unused	No results	No results	No results	No results	No results		333.287	10.126	0	0	0	0		10	15	6		No matches found	No matches found		No matches found	DDA for preferred ion	133761	144892	2.01075e+07	2.04169e+07	2.88795e+07	1.82613e+07	1.21398e+07	7.96813e+06	1.07028e+07	1.69208e+07	7.69086e+06	1.42099e+07	1.8474e+07	1.7501e+07	1.51368e+07	1.66845e+07	1.75831e+07	1.6584e+07	1.41176e+07	1.32779e+07	1.227e+07	1.20326e+07	1.5484e+07	1.50624e+07
FALSE			Unused	No results	No results	No results	No results	No results		218.179	10.01	0	0	0	0		10	13	6		No matches found	No matches found		No matches found	DDA for preferred ion	187274	229033	4.8841e+07	5.05242e+07	660284	1.81835e+07	1.98211e+07	450514	1.94519e+07	466212	9.51332e+06	458344	1.37686e+07	1.43656e+07	1.46795e+07	1.51417e+07	1.36873e+07	1.36442e+07	1.25093e+07	1.05748e+07	1.06164e+07	1.10309e+07	2.48814e+07	3.06386e+07
TRUE			Unused	No results	No results	No results	No results	No results		621.399	12.475	0	0	0	0		10	26	15		No matches found	No matches found		No matches found	DDA for preferred ion	185063	250630	2.61155e+06	1.79423e+06	3.24323e+06	1.15751e+06	785373	351525	1.73342e+06	391271	506179	2.03356e+06	1.2822e+07	1.15253e+07	1.29593e+07	9.96555e+06	8.24019e+06	9.1764e+06	8.21743e+06	7.12804e+06	6.41098e+06	6.7303e+06	8.1818e+06	6.4696e+06
FALSE			Unused	No results	No results	No results	No results	No results		330.18	10.305	0	0	0	0		10	6	4		No matches found	No matches found		No matches found	DDA for preferred ion	3.41463e+06	2.85492e+06	5.02373e+07	1.53765e+07	1.88002e+07	1.38904e+07	9.62698e+06	1.20697e+07	1.28186e+07	1.13171e+07	2.77766e+07	1.38761e+07	1.89821e+07	1.87099e+07	1.77776e+07	1.72449e+07	1.8615e+07	1.75867e+07	1.78049e+07	1.8949e+07	2.0069e+07	2.08347e+07	1.34619e+07	1.65883e+07
TRUE			Unused	No results	No results	No results	No results	No results		197.077	1.369	0	0	0	0		10	24	10		No matches found	No matches found		No matches found	DDA for preferred ion	11059.8	11139.3	1.48894e+06	755049	1.17774e+06	921087	650891	489941	1.18763e+06	2.07872e+06	280793	514723	1.11679e+07	1.09693e+07	9.84701e+06	1.07788e+07	1.07489e+07	1.00683e+07	9.61869e+06	5.98414e+06	6.18062e+06	6.04361e+06	4.99948e+07	4.76316e+07
TRUE	N8-Acetylspermidine	C9 H21 N3 O	Full match	Full match	No results	No results	Full match	Full match		187.168	1.237	2	0	1	0		10	27	5		No matches found	No matches found	61.3	Multiple matches found	DDA for preferred ion	15501.5	14590.9	2.31865e+06	1.64492e+06	3.44717e+06	2.02555e+06	1.33466e+06	1.46067e+06	1.22546e+06	1.79622e+06	1.07991e+06	923632	1.92078e+07	1.80717e+07	1.92515e+07	1.88263e+07	1.90693e+07	1.79867e+07	1.43691e+07	1.18787e+07	9.62347e+06	8.20208e+06	1.23267e+07	1.13073e+07
FALSE			Unused	No results	No results	No results	No results	No results		225.172	9.392	0	0	0	0		10	21	7		No matches found	No matches found		No matches found	DDA for preferred ion	2.80283e+06	2.8527e+06	4.20365e+07	2.19619e+07	1.58626e+07	2.41538e+07	2.15357e+07	1.09955e+07	1.03142e+07	1.77414e+07	2.77615e+07	1.24094e+07	3.62771e+07	3.6324e+07	3.84347e+07	3.45787e+07	3.33016e+07	3.57418e+07	2.93754e+07	2.27595e+07	2.25426e+07	2.16933e+07	2.88274e+07	1.57358e+07
TRUE			Unused	No results	No results	No results	No results	No results		477.827	1.301	0	0	0	0		10	26	8		No matches found	No matches found		No matches found	DDA for preferred ion	16605.5	16549.7	4.71506e+07	4.64991e+07	2.32359e+07	3.29205e+07	2.67486e+07	1.71392e+07	2.36778e+07	2.62099e+07	2.80972e+07	2.47658e+07	4.79823e+07	4.96614e+07	4.8269e+07	4.7038e+07	4.57082e+07	4.39997e+07	3.30227e+07	2.91597e+07	2.51503e+07	2.38842e+07	2.51481e+06	2.92462e+06
FALSE			Unused	No results	No results	No results	No results	No results		212.067	1.329	0	0	0	0		10	28	18		No matches found	No matches found		No matches found	DDA for preferred ion	48629	46210.7	4.52873e+07	4.29645e+07	3.75508e+07	3.26206e+07	2.62975e+07	2.85867e+07	2.97704e+07	2.56461e+07	1.86945e+07	2.86144e+07	2.97874e+07	3.99483e+07	3.45994e+07	4.60722e+07	4.90975e+07	2.8088e+07	3.12404e+07	3.07409e+07	2.22182e+07	2.04514e+07	1.97938e+07	2.41904e+07
TRUE	4-Hydroxy-4-(methylnitrosoamino)-1-(3-pyridinyl)-1-butanone	C10 H13 N3 O3	Full match	No results	No results	No results	Full match	No results		223.096	1.224	3	0	0	0		10	25	11		No matches found	No matches found		No matches found	DDA for preferred ion	89250.8	98434	1.85543e+07	4.14261e+07	4.90079e+07	3.44684e+07	3.25024e+07	2.8698e+07	2.15418e+07	2.85708e+07	2.17682e+07	2.46865e+07	2.6547e+07	2.80869e+07	2.52848e+07	2.85124e+07	2.71168e+07	2.49604e+07	2.27365e+07	1.51869e+07	1.41918e+07	1.53865e+07	8.73842e+06	8.9748e+06
FALSE			Unused	No results	No results	No results	No results	No results		274.134	6.307	0	0	0	0		10	21	5		No matches found	No matches found		No matches found	DDA for preferred ion	57447.8	57380	3.51644e+07	4.87936e+07	7.5348e+06	2.7701e+07	2.40096e+07	2.74322e+07	1.97386e+07	2.82025e+07	3.34588e+07	1.99418e+07	2.56575e+07	2.61597e+07	2.42579e+07	2.53477e+07	2.55053e+07	2.31062e+07	2.02088e+07	1.68897e+07	1.58202e+07	1.44325e+07	1.76752e+07	8.64167e+06
FALSE			Unused	No results	No results	No results	No results	No results		153.017	1.973	0	0	0	0		10	10	10		No matches found	No matches found		No matches found	DDA for preferred ion	54322.4	53100	2.70158e+07	3.11691e+07	1.81665e+07	2.86593e+07	3.21655e+07	3.12116e+07	3.44488e+07	2.62532e+07	1.41684e+07	3.22974e+07	3.07026e+07	2.85131e+07	2.76679e+07	2.94821e+07	2.31696e+07	3.03477e+07	2.40332e+07	2.4303e+07	2.71476e+07	3.02572e+07	2.84941e+07	2.34729e+07
FALSE			Unused	No results	No results	No results	No results	No results		565.304	11.937	0	0	0	0		10	13	13		No matches found	No matches found		No matches found	DDA for other ion	245195	272995	2.65021e+07	2.79166e+07	1.88101e+07	3.08125e+07	2.09857e+07	2.2983e+07	2.40786e+07	2.77117e+07	1.69793e+07	3.62464e+07	3.47385e+07	4.04552e+07	3.78598e+07	3.17836e+07	3.18624e+07	3.2124e+07	3.70135e+07	4.74271e+07	3.78379e+07	3.39159e+07	4.43538e+07	4.2424e+07
FALSE	3-Phenyl-4-pentenal	C11 H12 O	Full match	No results	No results	No results	Full match	No results		160.088	7.885	3	0	0	0		10	28	7		No matches found	No matches found		No matches found	DDA for preferred ion	495363	74056.2	4.79483e+07	1.45041e+07	2.9184e+07	1.05903e+07	5.43132e+06	2.24931e+07	1.17646e+07	7.30843e+06	2.35428e+07	2.609e+06	2.10517e+07	2.12512e+07	2.2434e+07	2.12023e+07	2.06835e+07	2.06595e+07	1.67558e+07	1.24459e+07	1.04807e+07	9.45829e+06	1.59306e+07	2.60851e+07
TRUE			Unused	No results	No results	No results	No results	No results		565.88	1.284	0	0	0	0		10	24	7		No matches found	No matches found		No matches found	DDA for preferred ion	16316	15794.8	707891	348925	168743	141172	174851	143708	104872	441416	361924	177307	3.08915e+06	3.48398e+06	3.41417e+06	3.22952e+06	2.94985e+06	3.07236e+06	2.31108e+06	2.08898e+06	1.96986e+06	1.66471e+06	3.30445e+07	4.77131e+07
FALSE	Cholinephosphate	C5 H14 N O4 P	Full match	No results	No results	No results	No match	Full match		183.065	11.529	1	0	0	0		10	23	12		No matches found	No matches found		Single match found	DDA for preferred ion	1.59018e+06	507026	1.56373e+07	1.58839e+07	1.03524e+07	9.96149e+06	1.35681e+07	1.41386e+07	1.01934e+07	1.37687e+07	8.18215e+06	1.50812e+07	2.24897e+07	2.55264e+07	2.22912e+07	1.69765e+07	2.12369e+07	1.88008e+07	1.92975e+07	1.6521e+07	1.62704e+07	1.01762e+07	4.02446e+07	3.23161e+07
FALSE	Skatole	C9 H9 N	Full match	Full match	No results	No results	Partial match	Full match		131.073	5.354	5	0	1	0		10	6	2		No matches found	No matches found	67.7	Multiple matches found	DDA for preferred ion	50018.3	67834.1	1.78782e+07	2.1903e+07	1.39948e+07	1.7991e+07	1.77389e+07	2.51027e+07	2.00551e+07	2.47862e+07	1.51333e+07	2.19201e+07	2.65242e+07	2.55333e+07	2.52432e+07	2.4933e+07	2.51848e+07	2.39799e+07	2.4106e+07	2.23546e+07	2.24092e+07	2.20089e+07	2.95981e+07	2.98454e+07
FALSE			Unused	No results	No results	No results	No results	No results		158.109	8.2	0	0	0	0		10	21	6		No matches found	No matches found		No matches found	DDA for preferred ion	310682	300597	4.69522e+07	3.13e+07	3.03957e+07	2.42651e+07	1.53436e+07	2.64053e+07	2.08955e+07	1.72041e+07	2.86049e+07	1.05519e+07	2.96693e+07	3.13817e+07	2.9369e+07	2.87349e+07	2.9917e+07	2.72419e+07	2.30687e+07	1.9811e+07	1.89935e+07	1.71226e+07	2.70561e+07	3.06427e+07
FALSE	4,4-Difluoropregn-5-ene-3,20-dione	C21 H28 F2 O2	No match	No results	No results	No results	Full match	No results		350.207	10.433	1	0	0	0		10	23	11		No matches found	No matches found		No matches found	DDA for preferred ion	193224	185713	1.54289e+06	650707	308154	504353	398946	333924	297413	228458	291499	221498	2.18034e+06	2.93786e+06	2.11993e+06	2.37743e+06	2.62964e+06	2.67738e+06	2.01658e+06	1.7497e+06	1.70037e+06	1.34423e+06	903741	1.20759e+06
FALSE			Unused	No results	No results	No results	No results	No results		206.99	1.359	0	0	0	0		10	22	9		No matches found	No matches found		No matches found	DDA for preferred ion	34139.9	33294.3	4.07993e+07	4.63821e+07	2.31444e+07	3.32226e+07	3.09644e+07	1.72512e+07	2.13178e+07	2.21065e+07	2.4017e+07	2.08242e+07	4.41739e+07	3.74681e+07	3.67654e+07	3.64559e+07	3.58033e+07	3.43667e+07	2.8907e+07	2.42183e+07	2.48282e+07	2.23126e+07	1.83799e+07	1.86709e+07
TRUE	8,9-Dihydroxy-6-oxo-6H-[1]benzofuro[3,2-c]chromen-3-yl acetate	C17 H10 O7	No match	No results	No results	No results	Full match	No results		326.043	1.259	6	0	0	0		10	20	7		No matches found	No matches found		No matches found	DDA for preferred ion	26424	60321	3.04783e+06	2.59279e+06	677607	1.8099e+06	1.63691e+06	861664	1.49699e+06	2.55587e+06	1.52049e+06	1.81354e+06	8.64339e+06	9.34943e+06	9.37069e+06	9.02205e+06	8.93189e+06	7.54365e+06	7.07647e+06	6.26804e+06	5.77182e+06	5.41259e+06	4.60976e+07	4.48355e+07
FALSE			Unused	No results	No results	No results	No results	No results		579.352	11.856	0	0	0	0		10	27	15		No matches found	No matches found		No matches found	DDA for preferred ion	177810	219393	6.56947e+06	4.45211e+06	6.43954e+06	4.20762e+06	2.23411e+06	1.5347e+06	3.15234e+06	1.1978e+06	1.28616e+06	3.97052e+06	1.2283e+07	1.29745e+07	1.824e+07	1.53648e+07	1.60558e+07	1.54334e+07	1.344e+07	1.04046e+07	7.04158e+06	8.43273e+06	9.05497e+06	1.0102e+07
FALSE	L-Serine	C3 H7 N O3	Full match	No results	Full match	Full match	Full match	Full match		105.043	1.471	3	1	0	20	Superpathway of chorismate metabolism;Superpathway of L-methionine salvage and degradation;Superpathway of aromatic amino acid biosynthesis;Methanobacterium thermoautotrophicum燽iosynthetic metabolism;Superpathway of seleno-compound metabolism;Other	10	25	18	69.7	No matches found	Single match found		Multiple matches found	DDA for preferred ion	1.3045e+06	175702	2.75238e+07	4.09901e+07	3.15174e+07	4.59674e+07	2.85721e+07	3.83833e+07	3.82687e+07	3.68557e+07	2.62817e+07	2.4409e+07	3.50353e+07	3.65322e+07	3.62462e+07	4.33247e+07	3.52086e+07	3.94333e+07	3.57667e+07	1.64156e+07	2.43741e+07	2.50258e+07	2.57416e+07	2.73208e+07
FALSE	Biliverdin	C33 H34 N4 O6	Full match	No results	No results	No results	Partial match	Full match		582.246	10.296	5	0	0	0		10	21	5		No matches found	No matches found		Single match found	DDA for preferred ion	158240	118566	2.11238e+07	1.00317e+07	1.66333e+06	6.29681e+06	5.50873e+06	6.76855e+06	8.30631e+06	6.96272e+06	1.37134e+07	1.07613e+07	1.97008e+07	1.83071e+07	1.97737e+07	1.73127e+07	1.81325e+07	1.7041e+07	1.60719e+07	1.2671e+07	1.13376e+07	1.06217e+07	1.09595e+07	8.4813e+06
FALSE			Unused	No results	No results	No results	No results	No results		125.045	1.364	0	0	0	0		10	27	6		No matches found	No matches found		No matches found	DDA for preferred ion	31688.1	48426.3	4.15023e+07	4.12435e+07	2.02774e+07	3.15817e+07	2.76149e+07	2.1211e+07	2.2985e+07	2.91299e+07	1.74436e+07	1.83678e+07	4.1414e+07	4.58467e+07	4.24341e+07	4.29768e+07	4.21155e+07	4.25099e+07	3.41408e+07	2.64644e+07	2.14822e+07	1.95691e+07	3.33187e+07	3.18444e+07
TRUE			Unused	No results	No results	No results	No results	No results		210.123	9.208	0	0	0	0		10	29	14		No matches found	No matches found		No matches found	DDA for preferred ion	417428	389921	2.24673e+06	1.23254e+06	1.82788e+06	1.27478e+06	809459	766684	560265	467502	622918	504586	7.66941e+06	6.40968e+06	6.57913e+06	8.50869e+06	6.7631e+06	7.17259e+06	4.73759e+06	4.35343e+06	3.52923e+06	3.80772e+06	6.48135e+06	9.12251e+06
TRUE			Unused	No results	No results	No results	No results	No results		363.896	1.345	0	0	0	0		10	24	7		No matches found	No matches found		No matches found	DDA for preferred ion	12431.2	11695.3	1.61105e+07	2.64884e+07	4.541e+07	2.82274e+07	2.17627e+07	4.28148e+07	1.79835e+07	1.35384e+07	1.61175e+07	1.88758e+07	8.97222e+06	9.83055e+06	8.02674e+06	8.16803e+06	8.84254e+06	8.34369e+06	6.94225e+06	6.01847e+06	4.79625e+06	4.61973e+06	195571	199873
FALSE			Unused	No results	No results	No results	No results	No results		327.246	11.259	0	0	0	0		10	29	10		No matches found	No matches found		No matches found	DDA for preferred ion	133419	135023	3.94401e+07	4.53821e+07	194032	1.49333e+07	1.78998e+07	158968	1.3295e+07	144343	6.89783e+06	180766	1.22636e+07	1.3476e+07	9.82473e+06	1.34211e+07	1.23082e+07	1.07557e+07	9.60419e+06	7.23058e+06	7.1059e+06	5.05477e+06	1.77674e+07	3.30011e+07
TRUE			Unused	No results	No results	No results	No results	No results		425.814	1.305	0	0	0	0		10	30	16		No matches found	No matches found		No matches found	DDA for preferred ion	14909.1	15174.6	3.18866e+07	3.85907e+07	4.51762e+07	3.33755e+07	3.05704e+07	3.08896e+07	2.5174e+07	1.75096e+07	2.08886e+07	2.17061e+07	1.70579e+07	1.79138e+07	1.81901e+07	1.02973e+07	1.66103e+07	1.21838e+07	1.18018e+07	1.04336e+07	8.80817e+06	8.08712e+06	188889	162471
TRUE	Prenyl-L-cysteine	C8 H15 N O2 S	Full match	No results	No results	No results	Partial match	Full match		189.082	6.354	2	0	0	0		10	26	7		No matches found	No matches found		Single match found	DDA for preferred ion	74323.3	74078.5	3.94994e+07	4.51157e+07	5.1855e+06	4.46467e+07	3.44725e+07	3.92357e+07	1.97093e+07	3.1977e+07	2.18627e+07	2.43588e+07	2.4017e+07	2.35559e+07	2.30182e+07	2.01633e+07	2.36986e+07	2.28127e+07	1.79572e+07	1.44974e+07	1.20592e+07	1.15993e+07	7.00083e+06	6.04068e+06
FALSE	glu-leu	C11 H20 N2 O5	Full match	No results	No results	No results	Full match	No results		260.137	6.002	7	0	0	0		10	20	6		No matches found	No matches found		No matches found	DDA for preferred ion	57188.6	56923	3.51222e+07	3.61453e+07	2.7743e+07	3.76409e+07	3.10742e+07	3.29304e+07	2.53238e+07	3.28438e+07	1.67125e+07	2.62277e+07	4.04166e+07	4.26892e+07	3.82542e+07	3.75787e+07	3.49481e+07	3.62828e+07	3.11106e+07	2.74845e+07	2.44918e+07	2.33541e+07	2.96387e+07	3.09203e+07
TRUE			No results	No results	No results	No results	No results	No results		633.867	1.279	0	0	0	0		10	24	7		No matches found	No matches found		No matches found	DDA for preferred ion	17783.8	17215.7	344279	187311	157825	153872	137256	156636	108130	300461	172891	100084	1.98574e+06	2.24957e+06	2.31576e+06	2.05283e+06	2.06368e+06	2.10793e+06	1.70332e+06	1.30818e+06	1.28249e+06	1.13344e+06	4.49917e+07	3.80941e+07
FALSE			Unused	No results	No results	No results	No results	No results		461.298	11.096	0	0	0	0		10	24	10		No matches found	No matches found		No matches found	DDA for preferred ion	625894	778478	2.48932e+07	1.45461e+07	2.83485e+07	3.94989e+07	2.41214e+07	2.55914e+07	2.04475e+07	3.53003e+07	1.55833e+07	2.08092e+07	2.79444e+07	2.50983e+07	3.23892e+07	3.19105e+07	3.3376e+07	3.30772e+07	2.55999e+07	2.25629e+07	1.92897e+07	1.48051e+07	4.48297e+07	2.56507e+07
FALSE			Unused	No results	No results	No results	No results	No results		214.008	1.58	0	0	0	0		10	14	11		No matches found	No matches found		No matches found	DDA for preferred ion	164381	211657	2.60083e+07	2.03727e+07	2.20342e+07	1.42812e+07	1.70114e+07	1.06008e+07	1.70266e+07	1.83725e+07	1.8434e+07	1.90062e+07	2.50915e+07	2.98214e+07	3.24774e+07	3.01666e+07	2.70412e+07	3.58076e+07	3.26406e+07	2.45365e+07	2.51666e+07	2.5279e+07	4.48041e+07	2.15333e+07
FALSE	3,4-Diaminopyridine	C5 H7 N3	Full match	No results	No results	No results	Full match	No results		109.064	1.244	4	0	0	0		10	16	16		No matches found	No matches found		No matches found	DDA for preferred ion	170125	260652	2.27803e+07	3.34498e+07	4.00859e+07	3.44773e+07	2.97392e+07	2.75976e+07	2.79748e+07	4.25841e+07	1.96966e+07	4.46943e+07	1.88116e+07	2.5351e+07	2.81621e+07	2.74533e+07	2.87637e+07	3.00941e+07	2.64642e+07	3.6741e+07	2.51082e+07	2.7558e+07	1.5228e+07	2.04821e+07
FALSE	Lumichrome	C12 H10 N4 O2	Full match	No results	No results	No results	Full match	Full match		242.08	7.904	5	0	0	0		10	21	5		No matches found	No matches found		Single match found	DDA for preferred ion	162438	161476	3.26758e+07	3.74406e+07	2.94308e+07	2.65224e+07	1.98473e+07	1.92215e+07	2.21842e+07	1.92631e+07	2.22067e+07	2.33162e+07	3.08072e+07	3.08754e+07	2.9743e+07	2.81667e+07	2.84053e+07	2.83684e+07	2.43114e+07	1.99068e+07	1.81762e+07	1.75e+07	1.64777e+07	1.23059e+07
FALSE	Lauramide	C12 H25 N O	Full match	No results	No results	No results	Full match	No results		199.193	10.964	1	0	0	0		10	30	7		No matches found	No matches found		No matches found	DDA for preferred ion	1.62599e+06	1.64353e+06	4.24365e+07	4.19715e+07	2.09362e+07	3.69096e+07	1.89143e+07	1.66422e+07	1.54343e+07	1.67167e+07	2.70526e+07	2.32607e+07	4.45272e+07	4.02437e+07	4.23575e+07	4.10074e+07	3.94183e+07	3.74373e+07	2.9739e+07	2.72734e+07	1.83626e+07	1.73689e+07	3.85807e+07	2.88053e+07
TRUE			Unused	No results	No results	No results	No results	No results		493.801	1.303	0	0	0	0		10	30	10		No matches found	No matches found		No matches found	DDA for preferred ion	14493.4	18019.8	3.86758e+07	4.43733e+07	3.56307e+07	4.14533e+07	3.21903e+07	2.76875e+07	2.61646e+07	2.15507e+07	2.54992e+07	2.48272e+07	2.02069e+07	2.60334e+07	2.50141e+07	2.23396e+07	2.40578e+07	1.82856e+07	1.74963e+07	1.49043e+07	1.29671e+07	8.60041e+06	250271	241282
FALSE	7-[(6-Hydroxy-2,5,5,8a-tetramethyl-4-oxo-1,4,4a,5,6,7,8,8a-octahydro-1-naphthalenyl)methoxy]-2H-chromen-2-one	C24 H28 O5	Not the top hit	No results	No results	No results	Full match	No results		396.192	10.041	3	0	0	0		10	18	4		No matches found	No matches found		No matches found	DDA for preferred ion	805780	911505	4.4368e+07	1.1986e+07	1.63484e+07	8.99282e+06	4.23772e+06	6.64583e+06	6.32996e+06	8.03937e+06	8.59044e+06	6.71247e+06	1.95081e+07	1.97698e+07	1.74105e+07	1.88847e+07	1.75065e+07	1.83376e+07	1.51393e+07	1.38114e+07	1.30288e+07	1.15117e+07	1.19973e+07	5.95523e+06
FALSE			Unused	No results	No results	No results	No results	No results		130.042	4.349	0	0	0	0		10	18	3		No matches found	No matches found		No matches found	DDA for preferred ion	207411	39612.8	2.2286e+07	3.01737e+07	2.16899e+07	2.86963e+07	2.63322e+07	3.22652e+07	5.63348e+06	3.01041e+07	1.49361e+07	5.52183e+06	3.57608e+07	3.40429e+07	3.4329e+07	3.63229e+07	3.45249e+07	3.52104e+07	3.09315e+07	2.60492e+07	2.30391e+07	2.09182e+07	3.44238e+07	4.02734e+07
FALSE			Unused	No results	No results	No results	No results	No results		270.212	10.769	0	0	0	0		10	27	14		No matches found	No matches found		No matches found	DDA for preferred ion	523889	437520	3.25187e+07	4.4222e+07	1.32406e+07	4.16099e+07	1.8391e+07	2.19671e+07	1.96057e+07	1.91961e+07	1.86052e+07	2.60025e+07	3.94105e+07	4.2879e+07	4.23776e+07	4.24529e+07	4.103e+07	3.89008e+07	3.29789e+07	2.87136e+07	1.63093e+07	2.32551e+07	3.62094e+07	3.49606e+07
FALSE	DL-Tryptophan	C11 H12 N2 O2	No match	Invalid mass	No results	No results	No match	No match		226.071	5.354	3	0	1	0		10	19	12		No matches found	No matches found	78.3	Single match found	DDA for preferred ion	50025	47293.1	2.2747e+07	2.53187e+07	1.52687e+07	1.97734e+07	1.62016e+07	2.37535e+07	1.74352e+07	2.16372e+07	1.388e+07	1.75512e+07	2.09231e+07	2.62882e+07	2.79521e+07	2.7707e+07	3.3004e+07	2.87879e+07	2.48379e+07	2.11467e+07	1.89844e+07	1.94936e+07	3.80138e+07	3.51489e+07
FALSE	Pamicogrel	C25 H24 N2 O4 S	Not the top hit	No results	No results	No results	Full match	No results		448.145	8.851	1	0	0	0		10	27	13		No matches found	No matches found		No matches found	DDA for preferred ion	61041.1	58999.9	3.25437e+07	4.23055e+07	3.71495e+07	4.17077e+07	3.13087e+07	3.04589e+07	2.71491e+07	2.85805e+07	3.13415e+07	2.45778e+07	4.37231e+07	2.7814e+07	4.03633e+07	4.19967e+07	3.91602e+07	4.01831e+07	2.90577e+07	2.60256e+07	2.5574e+07	1.77395e+07	3.70462e+07	3.42526e+07
FALSE	L-dihydroanticapsin	C9 H15 N O4	Full match	No results	No results	No results	Full match	No results		201.1	4.688	1	0	0	0		10	17	17		No matches found	No matches found		No matches found	DDA for preferred ion	97492.6	110170	2.40881e+07	2.76772e+07	2.27523e+07	2.88474e+07	2.40411e+07	2.36106e+07	2.06216e+07	2.80788e+07	2.28953e+07	2.16924e+07	2.65717e+07	1.39828e+07	2.78439e+07	2.79929e+07	2.86723e+07	2.7553e+07	2.53127e+07	2.37197e+07	2.40358e+07	2.3126e+07	1.57142e+07	1.75151e+07
FALSE	2,5-Furandicarboxylic acid	C6 H4 O5	Full match	No results	No results	No results	Full match	No results		156.005	11.096	1	0	0	0		10	22	5		No matches found	No matches found		No matches found	DDA for preferred ion	489319	405554	2.11823e+07	1.45022e+07	1.55897e+07	4.13815e+07	1.78422e+07	1.60121e+07	1.55691e+07	3.01699e+07	1.16287e+07	1.94715e+07	2.85754e+07	2.73283e+07	2.89246e+07	2.95368e+07	2.85444e+07	2.91398e+07	2.44425e+07	2.2781e+07	1.68458e+07	1.4021e+07	4.28545e+07	2.6627e+07
FALSE			Unused	No results	No results	No results	No results	No results		429.314	11.442	0	0	0	0		10	27	5		No matches found	No matches found		No matches found	DDA for preferred ion	150839	151986	3.64846e+07	4.27032e+07	226541	1.56285e+07	1.77854e+07	211396	1.03617e+07	172519	8.96687e+06	188660	1.38532e+07	1.2631e+07	1.29405e+07	1.35316e+07	1.14567e+07	1.30831e+07	9.84391e+06	8.95814e+06	7.13754e+06	5.28374e+06	3.19363e+07	2.91655e+07
FALSE			Unused	No results	No results	No results	No results	No results		186.119	8.472	0	0	0	0		10	24	7		No matches found	No matches found		No matches found	DDA for preferred ion	796628	812108	2.76939e+07	3.43688e+07	2.41284e+07	4.24749e+07	2.25776e+07	2.36794e+07	2.43828e+07	1.74015e+07	2.15152e+07	2.15964e+07	3.68154e+07	3.61295e+07	3.52641e+07	3.45591e+07	3.47983e+07	3.38845e+07	2.85529e+07	2.18287e+07	1.92375e+07	1.89964e+07	3.55778e+07	3.69038e+07
TRUE			Unused	No results	No results	No results	No results	No results		212.998	1.349	0	0	0	0		10	29	19		No matches found	No matches found		No matches found	DDA for preferred ion	12088	14949.9	1.44992e+07	1.86967e+06	8.28427e+06	3.67674e+06	1.33621e+06	1.08971e+07	1.07563e+06	4.77884e+06	2.01758e+06	1.16026e+06	8.7499e+06	8.85888e+06	7.07344e+06	1.04677e+07	6.85795e+06	1.09987e+07	9.50242e+06	5.37939e+06	4.79682e+06	4.88076e+06	4.04671e+07	4.02284e+07
FALSE	Arbutin;Arbutoside	C12 H16 O7	Full match	No results	No results	No results	Partial match	Full match		272.089	11.096	2	0	0	0		10	24	6		No matches found	No matches found		Single match found	DDA for preferred ion	461391	450678	2.09665e+07	1.43291e+07	1.47052e+07	3.96953e+07	1.63236e+07	1.53352e+07	1.37449e+07	2.74319e+07	1.05242e+07	1.77942e+07	2.93033e+07	2.51205e+07	2.69546e+07	2.87559e+07	3.00619e+07	2.95571e+07	2.28396e+07	2.11221e+07	1.67824e+07	1.31464e+07	4.20424e+07	2.41117e+07
FALSE			Unused	No results	No results	No results	No results	No results		237.17	9.072	0	0	0	0		10	16	7		No matches found	No matches found		No matches found	DDA for preferred ion	137200	119977	2.67242e+07	1.37422e+07	7.66305e+06	1.78009e+07	1.85433e+07	5.75816e+06	6.07621e+06	1.66196e+07	2.7119e+07	8.07575e+06	2.08642e+07	2.05857e+07	2.02457e+07	2.19058e+07	2.13563e+07	1.88332e+07	1.80615e+07	1.48286e+07	1.3596e+07	1.50549e+07	1.7397e+07	9.26686e+06
FALSE			Unused	No results	No results	No results	No results	No results		845.433	10.04	0	0	0	0		10	20	5		No matches found	No matches found		No matches found	DDA for preferred ion	81733.3	81111.1	4.18577e+07	9.75411e+06	1.56595e+07	7.2384e+06	6.05528e+06	4.44627e+06	3.80683e+06	6.60617e+06	6.3416e+06	4.53351e+06	1.76802e+07	1.84177e+07	1.62421e+07	1.72428e+07	1.6517e+07	1.7107e+07	1.49222e+07	1.20119e+07	1.06049e+07	1.00719e+07	5.6984e+06	5.87697e+06
FALSE	L-Carnitinamide	C7 H16 N2 O2	Full match	No results	No results	No results	Partial match	Full match		160.121	1.256	2	0	0	0		10	29	6		No matches found	No matches found		Multiple matches found	DDA for preferred ion	10295.6	9504.57	4.01754e+07	4.16175e+07	3.54818e+07	3.7464e+07	2.93672e+07	2.99673e+07	2.37318e+07	2.81452e+07	1.56045e+07	2.1448e+07	3.23442e+07	3.2463e+07	3.37212e+07	3.39191e+07	3.27648e+07	3.06745e+07	2.57851e+07	1.99134e+07	1.53015e+07	1.40139e+07	1.99738e+07	1.7585e+07
FALSE			No results	No results	No results	No results	No results	No results		80.0267	1.461	0	0	0	0		10	16	16		No matches found	No matches found		No matches found	DDA for preferred ion	252608	281844	4.15614e+07	3.35086e+07	2.5227e+07	3.03793e+07	3.25816e+07	2.18058e+07	3.68167e+07	2.33501e+07	2.10025e+07	2.19607e+07	2.21936e+07	2.5027e+07	2.54265e+07	2.50381e+07	2.62394e+07	3.02893e+07	3.61384e+07	2.36653e+07	2.23375e+07	2.33249e+07	1.71327e+07	1.8249e+07
FALSE			Unused	No results	No results	No results	No results	No results		331.271	10.858	0	0	0	0		10	26	15		No matches found	No matches found		No matches found	DDA for preferred ion	294852	335261	3.60863e+07	3.31107e+07	2.30934e+07	3.14709e+07	1.71171e+07	1.95548e+07	1.844e+07	1.90144e+07	1.45665e+07	2.48411e+07	2.28512e+07	2.30087e+07	2.60499e+07	2.13476e+07	2.20049e+07	1.87019e+07	1.76862e+07	1.64159e+07	9.6967e+06	1.36467e+07	4.14062e+07	3.95482e+07
FALSE	Hexylamine	C6 H15 N	Full match	No results	No results	No results	Partial match	Full match		101.121	1.504	2	0	0	0		10	28	15		No matches found	No matches found		Multiple matches found	DDA for preferred ion	1.07039e+06	976240	1.12419e+07	1.06904e+07	1.91723e+06	8.1272e+06	4.1078e+06	2.85187e+06	2.04921e+07	3.77587e+06	1.92609e+06	5.55135e+06	1.06275e+07	1.16083e+07	1.29782e+07	9.99355e+06	1.59917e+07	1.17687e+07	9.7182e+06	9.00735e+06	6.34165e+06	6.25533e+06	2.67539e+06	2.18209e+07
FALSE			Unused	No results	No results	No results	No results	No results		196.093	1.326	0	0	0	0		10	19	14		No matches found	No matches found		No matches found	DDA for preferred ion	45846.6	43558.3	1.91667e+07	2.53409e+07	1.79652e+07	1.6825e+07	1.29555e+07	2.06468e+07	1.84195e+07	2.35841e+07	1.29246e+07	2.05309e+07	2.90161e+07	3.61427e+07	3.09897e+07	3.95687e+07	3.40968e+07	2.73679e+07	3.839e+07	2.86268e+07	2.29972e+07	2.34009e+07	3.2561e+07	2.74277e+07
TRUE	1-Phenylethylamine	C8 H11 N	Full match	No results	No results	Partial match	Partial match	Full match		121.089	3.856	10	0	0	1	Other	10	16	15		No matches found	No matches found		Multiple matches found	DDA for preferred ion	426140	747244	8.28291e+06	1.03728e+07	2.15446e+06	1.09291e+07	5.78817e+06	5.82945e+06	4.08729e+07	1.7352e+07	3.91572e+06	2.56113e+07	6.06546e+06	6.6005e+06	6.56113e+06	8.80348e+06	7.74867e+06	5.37236e+06	8.05305e+06	6.53258e+06	8.55548e+06	7.05466e+06	1.05923e+06	2.34115e+06
FALSE	Cytosine	C4 H5 N3 O	Full match	No results	No results	Partial match	Full match	Full match		111.043	1.616	3	0	0	1	Other	10	18	18		No matches found	No matches found		Single match found	DDA for preferred ion	656489	620258	3.62577e+07	3.25127e+07	3.55909e+07	4.0709e+07	2.77626e+07	3.64737e+07	3.14241e+07	3.16292e+07	2.88475e+07	3.69167e+07	1.75101e+07	2.91279e+07	2.42643e+07	1.96581e+07	2.73025e+07	2.68509e+07	2.92645e+07	2.35703e+07	2.85776e+07	1.92954e+07	1.39139e+07	1.41998e+07
FALSE			Unused	No results	No results	No results	No results	No results		169.052	5.33	0	0	0	0		10	6	3		No matches found	No matches found		No matches found	DDA for preferred ion	48135.2	106169	1.5599e+07	1.7923e+07	1.25394e+07	1.53187e+07	1.58763e+07	2.20444e+07	1.53426e+07	2.07711e+07	1.30436e+07	1.82475e+07	2.22535e+07	2.16819e+07	2.19631e+07	2.11387e+07	2.18514e+07	2.03255e+07	1.9943e+07	2.03928e+07	1.91292e+07	1.87698e+07	2.47978e+07	2.54491e+07
FALSE			Unused	No results	No results	No results	No results	No results		251.065	4.834	0	0	0	0		10	13	5		No matches found	No matches found		No matches found	DDA for preferred ion	48685.5	48903	3.98563e+07	4.04361e+07	2.48437e+07	3.01968e+07	2.97239e+07	2.42157e+07	2.59548e+07	1.45221e+07	2.12404e+07	1.28047e+07	2.67176e+07	2.55887e+07	2.53488e+07	2.58083e+07	2.55163e+07	2.71211e+07	2.23103e+07	2.00604e+07	1.91804e+07	1.94505e+07	2.14059e+07	1.92865e+07
FALSE	Leucylproline	C11 H20 N2 O3	Full match	Full match	No results	No results	Full match	Full match		228.147	5.338	2	0	2	0		10	22	15		No matches found	No matches found	87.9	Multiple matches found	DDA for preferred ion	83994.6	57978.9	1.85427e+07	2.72245e+07	9.49009e+06	1.96351e+07	1.86017e+07	2.85952e+07	1.84012e+07	2.5668e+07	6.95325e+06	2.05971e+07	2.89608e+07	1.86364e+07	2.5128e+07	2.1627e+07	2.91683e+07	2.06799e+07	2.27583e+07	1.76478e+07	1.59804e+07	1.71223e+07	1.83172e+07	2.22295e+07
FALSE	2-(alpha-D-Mannosyl)-3-phosphoglycerate	C9 H17 O12 P	Not the top hit	No results	No results	Not the top hit	Not the top hit	Full match		348.046	1.495	6	0	0	13	Superpathway of purine nucleotide salvage;Superpathway of histidine, purine, and pyrimidine biosynthesis;Purine nucleotides degradation II (aerobic);Superpathway of purines degradation in plants;Purine nucleotides degradation I (plants);Other	10	18	11		No matches found	No matches found		Multiple matches found	DDA for preferred ion	36512.8	62531.8	1.26851e+07	3.4117e+07	4.00551e+07	2.72754e+07	3.36668e+07	2.07853e+07	2.16827e+07	1.60523e+07	3.54714e+07	1.78664e+07	2.39488e+07	2.78915e+07	2.51951e+07	3.02392e+07	2.68083e+07	2.94192e+07	2.29803e+07	1.75181e+07	2.19481e+07	1.81053e+07	2.62592e+06	3.51266e+06
TRUE			Unused	No results	No results	No results	No results	No results		254.888	1.305	0	0	0	0		10	28	12		No matches found	No matches found		No matches found	DDA for other ion	11314.6	11564.5	1.80176e+07	2.34312e+07	3.95017e+07	2.50172e+07	1.86121e+07	2.60997e+07	1.64024e+07	9.69884e+06	1.30127e+07	1.4169e+07	6.83803e+06	6.54308e+06	6.52106e+06	4.35733e+06	6.02466e+06	5.03021e+06	4.6022e+06	3.92351e+06	3.35886e+06	2.9984e+06	147009	126448
TRUE			No results	No results	No results	No results	No results	No results		509.775	1.302	0	0	0	0		10	28	12		No matches found	No matches found		No matches found	DDA for preferred ion	13443.9	13740.9	1.80176e+07	2.34312e+07	3.95017e+07	2.50172e+07	1.86121e+07	2.60997e+07	1.64024e+07	9.69884e+06	1.30127e+07	1.4169e+07	6.83803e+06	6.54308e+06	6.52106e+06	4.35733e+06	6.02466e+06	5.03021e+06	4.6022e+06	3.92351e+06	3.36911e+06	3.01497e+06	174675	150245
FALSE	6-Oxo-pipecolinic acid	C6 H9 N O3	Full match	No results	No results	No results	Full match	No results		143.058	1.457	5	0	0	0		10	16	10		No matches found	No matches found		No matches found	DDA for preferred ion	523791	621956	1.69422e+07	1.0913e+07	2.40147e+07	1.36818e+07	1.33364e+07	1.50814e+07	1.28167e+07	8.89641e+06	7.29303e+06	1.07475e+07	2.13296e+07	2.41035e+07	2.50951e+07	2.39158e+07	2.05363e+07	2.80331e+07	2.13553e+07	2.19777e+07	1.77062e+07	1.56329e+07	2.03386e+07	1.89444e+07
FALSE			No results	No results	No results	No results	No results	No results		113.053	1.234	0	0	0	0		10	30	22		No matches found	No matches found		No matches found	DDA for preferred ion	63631.7	82646.1	2.05155e+07	3.87076e+07	3.30678e+07	2.53166e+07	1.90597e+07	3.89948e+07	1.44361e+07	2.32942e+07	1.47846e+07	2.17869e+07	2.97978e+07	3.05656e+07	2.55509e+07	1.86734e+07	2.13703e+07	1.89895e+07	1.86623e+07	1.49315e+07	1.18e+07	1.72039e+07	1.20551e+07	1.34007e+07
FALSE			No results	No results	No results	No results	No results	No results		119.959	1.393	0	0	0	0		10	24	7		No matches found	No matches found		No matches found	DDA for preferred ion	91285	73315.2	2.2277e+07	1.87639e+07	7.77183e+06	1.24675e+07	1.14942e+07	7.92256e+06	1.51693e+07	1.42661e+07	8.84343e+06	7.91115e+06	2.56741e+07	2.55146e+07	2.80387e+07	2.66673e+07	2.45427e+07	2.50168e+07	1.93384e+07	1.84841e+07	1.40957e+07	1.38909e+07	3.89861e+07	3.55562e+07
TRUE			Unused	No results	No results	No results	No results	No results		218.075	1.295	0	0	0	0		10	20	12		No matches found	No matches found		No matches found	DDA for preferred ion	41539.7	38823.2	5.35198e+06	4.25771e+06	2.14826e+06	3.81612e+06	3.2181e+06	2.45312e+06	3.24914e+06	5.17445e+06	2.84659e+06	3.56327e+06	1.03357e+07	1.25816e+07	9.97618e+06	1.0608e+07	1.07891e+07	7.96031e+06	8.97379e+06	8.09662e+06	8.46257e+06	5.74085e+06	3.86819e+07	3.51459e+07
FALSE			Unused	No results	No results	No results	No results	No results		355.269	9.326	0	0	0	0		10	20	6		No matches found	No matches found		No matches found	DDA for preferred ion	86875.4	85978.1	3.86563e+07	3.63187e+07	3.57393e+07	2.83329e+07	2.34749e+07	2.5373e+07	2.24251e+07	2.39364e+07	2.65661e+07	2.09977e+07	2.87296e+07	2.39107e+07	2.51476e+07	2.63089e+07	2.5318e+07	2.5275e+07	2.1729e+07	1.75315e+07	1.71016e+07	1.53682e+07	3.32073e+07	3.05662e+07
TRUE			Unused	No results	No results	No results	No results	No results		235.105	1.438	0	0	0	0		10	21	11		No matches found	No matches found		No matches found	DDA for preferred ion	60294.6	89061.3	8.32356e+06	1.25279e+07	3.85356e+07	1.27144e+07	1.35616e+07	2.92393e+07	2.31455e+06	1.10033e+07	6.05022e+06	1.12784e+07	1.29208e+07	1.28303e+07	1.34421e+07	1.03729e+07	1.29332e+07	1.23728e+07	9.60244e+06	7.59493e+06	8.47672e+06	8.08156e+06	2.99346e+06	2.38023e+06
TRUE			No results	No results	No results	No results	No results	No results		284.887	1.329	0	0	0	0		10	26	9		No matches found	No matches found		No matches found	DDA for preferred ion	12162.3	9956.47	2.15645e+07	3.03712e+07	3.83639e+07	3.02119e+07	2.33618e+07	3.18913e+07	1.98425e+07	1.58333e+07	1.60754e+07	1.49253e+07	1.38194e+07	1.42283e+07	1.41056e+07	1.33653e+07	1.27794e+07	1.28204e+07	1.04622e+07	8.03151e+06	7.09932e+06	7.12162e+06	304038	135975
FALSE	3-Hydroxy-2-methyl-4-pyrone	C6 H6 O3	Full match	No results	No results	No results	Partial match	Full match		126.032	1.465	11	0	0	0		10	23	17		No matches found	No matches found		Multiple matches found	DDA for preferred ion	1.76961e+06	220178	3.15704e+07	2.92536e+07	2.4555e+07	2.85438e+07	2.61038e+07	1.72107e+07	2.74445e+07	1.90192e+07	1.55824e+07	1.53059e+07	2.38351e+07	2.56347e+07	2.98146e+07	2.65053e+07	2.85292e+07	2.50923e+07	3.41697e+07	2.06179e+07	1.58426e+07	1.75864e+07	3.42723e+07	2.36921e+07
FALSE			No results	No results	No results	No results	No results	No results		176.053	1.281	0	0	0	0		10	23	7		No matches found	No matches found		No matches found	DDA for preferred ion	52016	32157.8	8.32272e+06	7.80823e+06	5.36766e+06	6.38698e+06	5.584e+06	5.75631e+06	5.49598e+06	5.03367e+06	5.75227e+06	5.77206e+06	1.43713e+07	1.31703e+07	1.59321e+07	1.56773e+07	1.46348e+07	1.29511e+07	1.21394e+07	9.69288e+06	8.60477e+06	7.98858e+06	2.7546e+07	2.18642e+07
FALSE	Temozolomide	C6 H6 N6 O2	Full match	No results	No results	No results	Full match	No results		194.055	6.678	1	0	0	0		10	29	6		No matches found	No matches found		No matches found	DDA for preferred ion	56958.4	56217	1.19913e+07	2.50202e+07	4.57738e+06	1.68401e+07	7.05754e+06	6.56319e+06	2.18519e+07	7.40945e+06	7.12112e+06	1.25403e+07	1.85646e+07	1.85351e+07	1.87369e+07	1.86487e+07	1.87584e+07	1.8528e+07	1.47722e+07	1.11266e+07	8.9951e+06	7.8622e+06	5.39757e+06	3.31531e+07
TRUE	Nicotinamide adenine dinucleotide	C21 H27 N7 O14 P2	No match	Partial match	Full match	No results	Partial match	No results		663.107	1.461	1	1	1	0		10	24	7	89.9	No matches found	Single match found	93.1	No matches found	DDA for preferred ion	65097.4	47992.8	3.77463e+07	3.03275e+07	3.29865e+07	2.99216e+07	2.41721e+07	2.88037e+07	2.75988e+07	1.52139e+07	2.39666e+07	2.11115e+07	2.11431e+07	2.41332e+07	2.36604e+07	2.27222e+07	2.13493e+07	1.83479e+07	1.90031e+07	1.49581e+07	1.37616e+07	1.05372e+07	3.67531e+06	4.80517e+06
FALSE	5-Hydroxy-2-furoic acid	C5 H4 O4	Full match	No results	No results	No results	Full match	No results		128.011	11.095	1	0	0	0		10	17	5		No matches found	No matches found		No matches found	DDA for preferred ion	524965	631980	1.92921e+07	1.233e+07	1.43974e+07	3.63536e+07	1.6742e+07	1.52294e+07	1.43982e+07	2.79064e+07	1.06629e+07	1.80751e+07	2.32368e+07	2.39111e+07	2.35773e+07	2.50946e+07	2.36639e+07	2.42469e+07	2.0964e+07	2.11825e+07	1.58501e+07	1.40522e+07	3.77156e+07	2.26173e+07
FALSE	3-Methylhistamine	C6 H11 N3	Full match	Full match	No results	No results	Not the top hit	Full match		125.095	1.22	5	0	3	0		10	22	4		No matches found	No matches found	81.3	Multiple matches found	DDA for preferred ion	28490.7	27409.3	3.76899e+07	2.64207e+07	3.27119e+07	3.43005e+07	2.49093e+07	2.86715e+07	2.37526e+07	1.5335e+07	1.85724e+07	1.46267e+07	2.23193e+07	2.37736e+07	2.31933e+07	2.2607e+07	2.34595e+07	2.08465e+07	1.94322e+07	1.59637e+07	1.33588e+07	1.25873e+07	1.60315e+07	1.61809e+07
FALSE			Unused	No results	No results	No results	No results	No results		423.355	11.689	0	0	0	0		10	27	9		No matches found	No matches found		No matches found	DDA for preferred ion	162954	166509	3.57977e+07	3.76001e+07	1.21872e+06	1.5521e+07	1.848e+07	1.12943e+06	1.28143e+07	1.00005e+06	9.54105e+06	1.6759e+06	1.5124e+07	1.44907e+07	1.40073e+07	1.37397e+07	1.23682e+07	1.19105e+07	9.03553e+06	9.22757e+06	7.72312e+06	6.69415e+06	3.15167e+07	2.82182e+07
TRUE			Unused	No results	No results	No results	No results	No results		199.033	1.27	0	0	0	0		10	19	14		No matches found	No matches found		No matches found	DDA for preferred ion	19837.6	27780.5	5.42342e+06	4.49129e+06	2.16428e+06	3.91423e+06	3.33069e+06	3.0833e+06	3.51049e+06	5.18319e+06	2.66694e+06	3.99835e+06	6.03605e+06	9.80284e+06	1.04757e+07	9.99363e+06	1.05494e+07	9.25065e+06	8.56343e+06	8.07881e+06	6.76437e+06	6.66752e+06	2.3796e+07	2.37983e+07
FALSE			Unused	No results	No results	No results	No results	No results		866.36	10.033	0	0	0	0		10	17	10		No matches found	No matches found		No matches found	DDA for preferred ion	3.6794e+06	3.91578e+06	3.72017e+07	9.75586e+06	1.58066e+07	1.17619e+07	4.64245e+06	7.985e+06	7.43107e+06	9.4269e+06	7.16152e+06	8.25505e+06	1.48392e+07	1.62617e+07	1.8434e+07	1.28532e+07	1.71216e+07	1.46578e+07	1.29485e+07	1.39258e+07	1.13052e+07	1.13088e+07	7.61184e+06	6.88282e+06
FALSE			No results	No results	No results	No results	No results	No results		1164.49	9.468	0	0	0	0		10	19	7		No matches found	No matches found		No matches found	DDA for other ion	231636	104145	1.66299e+07	1.13878e+07	5.09583e+06	8.0258e+06	9.38253e+06	1.06963e+07	1.01709e+07	8.59219e+06	1.11147e+07	8.8122e+06	1.61967e+07	1.44456e+07	1.77801e+07	1.5527e+07	1.51261e+07	1.53207e+07	1.41244e+07	1.09152e+07	1.05078e+07	9.69467e+06	9.61247e+06	7.16161e+06
FALSE	Biliverdin	C33 H34 N4 O6	Full match	No results	No results	No results	Partial match	Full match		582.246	9.469	5	0	0	0		10	18	5		No matches found	No matches found		Single match found	DDA for preferred ion	235281	105784	1.66412e+07	1.09819e+07	5.09583e+06	8.07705e+06	8.30713e+06	1.07099e+07	1.01364e+07	8.42074e+06	1.11147e+07	7.86872e+06	1.6008e+07	1.5611e+07	1.73404e+07	1.48923e+07	1.46997e+07	1.53294e+07	1.38281e+07	1.10564e+07	1.04719e+07	9.80034e+06	9.16907e+06	7.10386e+06
FALSE			Unused	No results	No results	No results	No results	No results		311.14	9.443	0	0	0	0		10	16	4		No matches found	No matches found		No matches found	DDA for preferred ion	3.03814e+06	3.17847e+06	2.87072e+06	5.72185e+06	6.9984e+06	6.87681e+06	5.6294e+06	3.88959e+06	4.11174e+06	4.31972e+06	1.01925e+07	4.21245e+06	1.93018e+07	1.84749e+07	1.8549e+07	1.78531e+07	1.74274e+07	1.82703e+07	1.53581e+07	1.33641e+07	1.32711e+07	1.233e+07	1.90735e+07	1.13495e+07
FALSE	(R)-Acetoin	C4 H8 O2	Full match	No results	No results	Not the top hit	Not the top hit	Full match		88.0527	11.18	13	0	0	10	Superpathway of L-lysine degradation;Other	10	23	6		No matches found	No matches found		Multiple matches found	DDA for preferred ion	1.31574e+06	1.31847e+06	3.32473e+07	3.63264e+07	1.865e+06	1.34974e+07	1.45162e+07	1.67328e+06	1.00076e+07	1.36487e+06	6.80236e+06	199264	1.14749e+07	1.1533e+07	1.09726e+07	1.21346e+07	9.65407e+06	1.15303e+07	8.7795e+06	8.42306e+06	6.74646e+06	5.72763e+06	2.35958e+07	2.54232e+07
FALSE			Unused	No results	No results	No results	No results	No results		177.001	1.355	0	0	0	0		10	17	8		No matches found	No matches found		No matches found	DDA for preferred ion	16986.8	17109.1	1.74826e+07	9.60624e+06	4.49543e+06	7.04799e+06	8.8631e+06	4.51244e+06	7.191e+06	1.15994e+07	6.63044e+06	6.69165e+06	1.9369e+07	1.96177e+07	1.91694e+07	1.53699e+07	1.80821e+07	1.80243e+07	1.6813e+07	1.36507e+07	1.19342e+07	1.31821e+07	3.62872e+07	3.29159e+07
FALSE	(2S_3R)-3-Hydroxybutane-1_2_3-tricarboxylate	C7 H10 O7	Full match	No results	No results	No results	Partial match	Full match		206.043	1.272	7	0	0	0		10	22	6		No matches found	No matches found		Multiple matches found	DDA for preferred ion	21006	19392.2	1.59546e+07	1.87987e+07	1.36151e+07	1.60299e+07	1.43288e+07	1.51976e+07	1.38856e+07	1.45514e+07	9.4809e+06	1.41008e+07	2.44643e+07	2.67397e+07	2.73333e+07	2.83079e+07	2.58122e+07	2.46918e+07	2.25671e+07	1.78353e+07	1.53252e+07	1.48373e+07	1.45161e+07	1.36511e+07
FALSE	2-(14,15-Epoxyeicosatrienoyl) glycerol	C23 H38 O5	No match	Invalid mass	No results	No results	No match	No results		416.253	11.178	1	0	1	0		10	28	8		No matches found	No matches found	72.6	No matches found	DDA for preferred ion	5.786e+06	5.77925e+06	3.58407e+07	2.96447e+07	1.23978e+07	2.21091e+07	2.12164e+07	8.79349e+06	1.54738e+07	9.78845e+06	1.58168e+07	1.23247e+07	2.42391e+07	2.76432e+07	2.67927e+07	2.38144e+07	2.30775e+07	2.37361e+07	1.91997e+07	1.94981e+07	1.16832e+07	1.01716e+07	2.933e+07	2.49868e+07
FALSE			Unused	No results	No results	No results	No results	No results		912.358	10.044	0	0	0	0		10	29	11		No matches found	No matches found		No matches found	DDA for preferred ion	100889	100121	3.58359e+07	8.58592e+06	1.52988e+07	7.43296e+06	5.37624e+06	4.62656e+06	4.36643e+06	7.44843e+06	6.73798e+06	5.87397e+06	1.83298e+07	1.80677e+07	1.83948e+07	1.68856e+07	1.8092e+07	1.36696e+07	1.13665e+07	1.17314e+07	8.48824e+06	8.28325e+06	7.29848e+06	5.72782e+06
FALSE	D-Pipecolicacid	C6 H11 N O2	Full match	No results	No results	Partial match	Partial match	Full match		129.079	1.683	19	0	0	1	Superpathway of L-lysine degradation	10	24	15		No matches found	No matches found		Multiple matches found	DDA for preferred ion	2.09934e+06	1.96975e+06	2.67325e+07	2.6823e+07	8.8083e+06	3.27831e+07	1.88918e+07	2.44787e+07	1.86477e+07	1.81033e+07	2.07977e+07	1.38216e+07	2.64187e+07	2.71065e+07	2.49059e+07	2.71248e+07	2.46692e+07	3.46932e+07	2.35194e+07	1.95422e+07	2.1728e+07	1.19648e+07	8.44912e+06	1.28357e+07
TRUE			No results	No results	No results	No results	No results	No results		769.842	1.275	0	0	0	0		10	27	10		No matches found	No matches found		No matches found	DDA for preferred ion	16640.3	16508.7	179406	218492	137207	128840	116679	125742	95112.8	108921	81208.6	90140.7	997752	1.18884e+06	1.08895e+06	1.06478e+06	987601	872516	728156	637951	633947	480030	3.5538e+07	3.41774e+07
TRUE			No results	No results	No results	No results	No results	No results		71.074	1.205	0	0	0	0		10	20	5		No matches found	No matches found		No matches found	DDA for preferred ion	399672	375253	5.40798e+06	6.09804e+06	4.02276e+06	5.19395e+06	4.26745e+06	4.44763e+06	4.53796e+06	5.26543e+06	3.56473e+06	3.7358e+06	2.32979e+07	2.22531e+07	2.14531e+07	2.05452e+07	2.03027e+07	2.00731e+07	1.74746e+07	1.51486e+07	1.3802e+07	1.27947e+07	2.27612e+07	2.19024e+07
FALSE			Unused	No results	No results	No results	No results	No results		298.211	10.826	0	0	0	0		10	25	10		No matches found	No matches found		No matches found	DDA for preferred ion	312235	235635	3.52029e+07	3.15051e+07	339335	8.91497e+06	1.50691e+07	284032	1.14492e+07	256733	6.41386e+06	325456	1.12186e+07	1.05792e+07	9.81005e+06	9.9722e+06	8.90477e+06	9.52401e+06	6.97304e+06	7.3326e+06	5.13996e+06	5.46689e+06	2.34795e+07	2.73512e+07
FALSE			Unused	No results	No results	No results	No results	No results		193.107	6.965	0	0	0	0		10	17	4		No matches found	No matches found		No matches found	DDA for preferred ion	4.01139e+06	3.13664e+06	8.21827e+06	7.92862e+06	1.37368e+07	5.28359e+06	5.46736e+06	6.44098e+06	5.72753e+06	4.1301e+06	6.9837e+06	5.65052e+06	2.84508e+07	2.88226e+07	3.00772e+07	2.98295e+07	2.93878e+07	2.90314e+07	2.41314e+07	2.17241e+07	1.947e+07	1.90035e+07	2.65364e+07	2.31831e+07
FALSE			Unused	No results	No results	No results	No results	No results		516.363	11.43	0	0	0	0		10	30	8		No matches found	No matches found		No matches found	DDA for preferred ion	253851	283591	2.97154e+07	3.48457e+07	277492	1.3777e+07	1.55444e+07	182725	8.81477e+06	163721	6.82481e+06	254113	1.14021e+07	1.02227e+07	9.78945e+06	1.0833e+07	1.04869e+07	9.03165e+06	7.7911e+06	6.15927e+06	4.97525e+06	4.45675e+06	2.23178e+07	2.03322e+07
TRUE			Unused	No results	No results	No results	No results	No results		316.928	1.33	0	0	0	0		10	26	13		No matches found	No matches found		No matches found	DDA for preferred ion	33081	31290.8	3.16342e+07	3.00851e+07	1.70962e+07	2.44465e+07	2.20785e+07	1.3505e+07	1.68119e+07	2.1457e+07	1.8254e+07	1.7248e+07	3.44423e+07	3.48345e+07	3.40093e+07	2.83473e+07	3.08988e+07	2.7845e+07	2.29918e+07	1.76696e+07	1.75363e+07	1.85984e+07	5.65935e+06	5.77145e+06
FALSE	2-Aminoacetophenone;O-Acetylaniline	C8 H9 N O	Full match	No results	No results	No results	Partial match	Full match		135.068	7.38	16	0	0	0		10	15	3		No matches found	No matches found		Multiple matches found	DDA for preferred ion	1.22508e+06	1.31216e+06	7.35993e+06	1.39263e+07	7.62781e+06	1.23676e+07	6.7624e+06	6.80991e+06	1.30472e+07	5.03504e+06	9.22369e+06	1.24684e+07	1.27288e+07	1.29487e+07	1.27503e+07	1.24152e+07	1.22324e+07	1.22959e+07	1.14661e+07	9.5381e+06	8.86597e+06	8.67264e+06	6.84813e+06	1.20371e+07
FALSE	Oryzanol A	C40 H58 O4	No match	No results	No results	No results	Full match	No results		602.435	11.894	3	0	0	0		10	25	8		No matches found	No matches found		No matches found	DDA for preferred ion	317062	163660	3.18492e+07	3.44482e+07	262110	1.45979e+07	1.54488e+07	224815	9.48461e+06	217581	8.65614e+06	1.37839e+06	8.11017e+06	9.01291e+06	1.04595e+07	8.48925e+06	9.34706e+06	8.34632e+06	7.86827e+06	6.07179e+06	4.97541e+06	4.40225e+06	2.42718e+07	2.13142e+07
FALSE	Cuminaldehyde	C10 H12 O	Full match	No results	No results	Full match	Not the top hit	Full match		148.088	9.842	16	0	0	1	Other	10	16	7		No matches found	No matches found		Multiple matches found	DDA for preferred ion	3.51839e+06	3.40339e+06	3.43405e+07	1.96707e+07	2.22364e+07	1.53525e+07	1.6231e+07	1.37152e+07	1.11499e+07	1.2875e+07	1.56614e+07	1.37173e+07	1.66736e+07	1.64826e+07	1.89672e+07	1.7671e+07	1.59823e+07	1.61132e+07	1.45723e+07	1.33668e+07	1.13729e+07	1.21755e+07	1.62965e+07	1.40614e+07
FALSE			Unused	No results	No results	No results	No results	No results		449.37	10.095	0	0	0	0		10	16	8		No matches found	No matches found		No matches found	DDA for preferred ion	210922	206795	3.41951e+07	3.31915e+07	2.31627e+07	2.52854e+07	1.46176e+07	1.84013e+07	1.85972e+07	1.9037e+07	2.03033e+07	1.86225e+07	2.06194e+07	2.02254e+07	1.8767e+07	1.51371e+07	1.89325e+07	1.9304e+07	1.55406e+07	1.61106e+07	1.37672e+07	1.35157e+07	2.63007e+07	2.29185e+07
FALSE			Unused	No results	No results	No results	No results	No results		187.06	4.354	0	0	0	0		10	28	16		No matches found	No matches found		No matches found	DDA for preferred ion	42740.9	41149	1.82956e+07	2.32185e+07	1.21981e+07	1.84831e+07	1.57346e+07	2.16439e+07	1.1755e+07	1.85841e+07	8.91086e+06	1.24907e+07	1.6859e+07	2.6719e+07	2.73583e+07	2.96595e+07	2.07208e+07	2.57985e+07	2.27271e+07	1.75383e+07	1.3635e+07	1.29257e+07	3.3731e+07	2.92252e+07
FALSE			Unused	No results	No results	No results	No results	No results		687.469	10.066	0	0	0	0		10	30	22		No matches found	No matches found		No matches found	DDA for other ion	182114	177663	3.24058e+07	2.88951e+07	1.9054e+07	2.28773e+07	1.52866e+07	1.3915e+07	1.50631e+07	2.06214e+07	1.78826e+07	1.38711e+07	2.86838e+07	1.05368e+07	2.81121e+07	2.384e+07	2.38345e+07	2.47185e+07	1.84687e+07	1.80074e+07	1.76682e+07	1.26174e+07	2.23028e+07	2.20122e+07
FALSE			Unused	No results	No results	No results	No results	No results		374.152	8.7	0	0	0	0		10	20	7		No matches found	No matches found		No matches found	DDA for preferred ion	84049.5	82944.4	4.09367e+06	3.79745e+06	1.62662e+06	1.86644e+06	2.05602e+06	7.09732e+06	5.27109e+06	484797	2.56669e+06	1.01697e+06	7.1028e+06	7.17017e+06	7.07604e+06	7.02105e+06	6.87915e+06	6.51722e+06	5.49629e+06	4.41351e+06	4.49096e+06	4.37793e+06	2.8361e+06	3.24982e+06
FALSE	N2-Acetyl-L-aminoadipate	C8 H13 N O5	Full match	No results	No results	No results	Partial match	Full match		203.079	1.457	2	0	0	0		10	29	15		No matches found	No matches found		Single match found	DDA for preferred ion	916744	774033	8.87815e+06	1.29058e+07	3.3799e+07	1.10469e+07	1.17976e+07	2.17243e+07	3.3783e+06	8.30657e+06	4.35036e+06	8.69732e+06	1.80527e+07	1.56222e+07	1.32948e+07	1.21166e+07	1.39825e+07	1.40865e+07	1.18569e+07	7.34954e+06	8.41173e+06	7.70431e+06	1.02996e+07	8.65993e+06
FALSE			Unused	No results	No results	No results	No results	No results		137.995	11.097	0	0	0	0		10	22	5		No matches found	No matches found		No matches found	DDA for preferred ion	414817	371470	1.69266e+07	1.2465e+07	1.27619e+07	3.2838e+07	1.47688e+07	1.25355e+07	1.27536e+07	2.49691e+07	1.05005e+07	1.53687e+07	2.2911e+07	2.19448e+07	2.24506e+07	2.41718e+07	2.2779e+07	2.30571e+07	1.91593e+07	1.81131e+07	1.32647e+07	1.11981e+07	3.37882e+07	2.00255e+07
FALSE			Unused	No results	No results	No results	No results	No results		532.357	11.174	0	0	0	0		10	29	8		No matches found	No matches found		No matches found	DDA for preferred ion	167579	179637	3.07251e+07	3.37089e+07	554624	2.21857e+07	1.75842e+07	302495	9.99322e+06	363280	8.88215e+06	245032	1.22959e+07	1.08475e+07	9.34574e+06	1.08332e+07	1.03666e+07	1.08605e+07	8.98901e+06	7.78525e+06	4.94639e+06	4.4635e+06	1.69058e+07	1.76893e+07
TRUE			Unused	No results	No results	No results	No results	No results		304.953	1.325	0	0	0	0		10	26	14		No matches found	No matches found		No matches found	DDA for preferred ion	14326.3	13551	4.09691e+06	2.92179e+06	683789	2.1199e+06	2.04504e+06	580162	1.14989e+06	3.05709e+06	2.51397e+06	1.76501e+06	1.20973e+07	1.17848e+07	8.71467e+06	1.02311e+07	1.07094e+07	1.10591e+07	9.02913e+06	5.41279e+06	6.52922e+06	6.26339e+06	3.36937e+07	3.31942e+07
FALSE			Unused	No results	No results	No results	No results	No results		353.253	10.858	0	0	0	0		10	26	16		No matches found	No matches found		No matches found	DDA for preferred ion	155355	167450	2.90979e+07	2.63748e+07	1.96241e+07	2.54207e+07	1.4095e+07	1.66532e+07	1.54332e+07	1.60903e+07	1.21536e+07	2.04345e+07	1.91669e+07	1.91367e+07	2.1863e+07	1.74764e+07	1.83219e+07	1.50827e+07	1.43734e+07	1.32586e+07	8.21438e+06	1.17516e+07	3.36426e+07	3.17854e+07
FALSE			Unused	No results	No results	No results	No results	No results		136.022	1.21	0	0	0	0		10	24	9		No matches found	No matches found		No matches found	DDA for preferred ion	514112	571308	1.51404e+07	1.18299e+07	1.55446e+07	1.48188e+07	1.06863e+07	9.36806e+06	8.65147e+06	7.0809e+06	9.60925e+06	8.6489e+06	2.52882e+07	1.98874e+07	1.96205e+07	1.94634e+07	1.98471e+07	2.3315e+07	1.76496e+07	1.53914e+07	1.23437e+07	1.1635e+07	2.49746e+07	2.29061e+07
FALSE			Unused	No results	No results	No results	No results	No results		151.024	1.36	0	0	0	0		10	29	6		No matches found	No matches found		No matches found	DDA for preferred ion	19777	20169.4	2.7833e+07	2.02959e+07	1.1076e+07	1.73464e+07	1.33678e+07	8.47072e+06	1.00641e+07	1.18355e+07	1.23018e+07	5.94967e+06	3.04872e+07	3.01157e+07	2.96352e+07	3.01774e+07	2.94286e+07	3.02367e+07	2.32032e+07	1.77612e+07	1.46769e+07	1.29681e+07	3.3213e+07	3.31793e+07
TRUE			Unused	No results	No results	No results	No results	No results		513.867	1.291	0	0	0	0		10	26	8		No matches found	No matches found		No matches found	DDA for preferred ion	16142.4	17533.2	6.34716e+06	3.61335e+06	513296	2.06486e+06	2.27453e+06	358687	1.39896e+06	3.4986e+06	2.75385e+06	1.9013e+06	1.58098e+07	1.50388e+07	1.58158e+07	1.45028e+07	1.41317e+07	1.43842e+07	1.12943e+07	8.64644e+06	8.69685e+06	7.37519e+06	3.20428e+07	3.31762e+07
TRUE			Unused	No results	No results	No results	No results	No results		571.186	2.243	0	0	0	0		10	13	9		No matches found	No matches found		No matches found	No MS2	68936.1	66021.1	2.56531e+07	2.6602e+07	2.51322e+07	3.0898e+07	3.31237e+07	1.29882e+07	1.69603e+07	1.70803e+07	2.05234e+07	1.5029e+07	1.15175e+07	1.28567e+07	1.24644e+07	1.48342e+07	1.40524e+07	1.37033e+07	1.41539e+07	1.1579e+07	1.09075e+07	1.00366e+07	1.0033e+06	774835
TRUE			Unused	No results	No results	No results	No results	No results		185.014	5.915	0	0	0	0		10	9	4		No matches found	No matches found		No matches found	DDA for preferred ion	59093	501136	999355	467004	5.6118e+06	579349	448383	505540	628329	449571	275254	691309	3.86127e+06	3.82412e+06	4.22023e+06	4.08719e+06	4.00134e+06	3.95479e+06	3.75597e+06	3.3436e+06	3.29394e+06	3.28926e+06	5.99557e+06	6.66132e+06
TRUE	gamma-Glu-gln	C10 H17 N3 O6	Full match	No results	No results	No results	Full match	No results		275.111	1.436	7	0	0	0		10	24	15		No matches found	No matches found		No matches found	DDA for preferred ion	31551.4	43766.6	1.93987e+07	1.72069e+07	3.30615e+07	2.71506e+07	1.16322e+07	2.1716e+07	1.78579e+07	1.11599e+07	2.73687e+07	1.47219e+07	1.79964e+07	1.65894e+07	1.52497e+07	1.80369e+07	1.84339e+07	1.88395e+07	1.57689e+07	1.06977e+07	8.27461e+06	1.17277e+07	5.10024e+06	5.26932e+06
FALSE	Leu-Val	C11 H22 N2 O3	Full match	No results	No results	No results	Full match	No results		230.162	1.459	5	0	0	0		10	17	8		No matches found	No matches found		No matches found	DDA for preferred ion	23396.1	23026.8	1.25147e+07	7.61788e+06	2.95354e+07	2.9089e+07	1.77348e+07	1.42128e+07	1.03485e+07	2.84376e+07	2.55847e+07	5.17077e+06	2.81797e+07	2.33889e+07	2.48006e+07	2.17052e+07	2.20942e+07	2.49348e+07	2.16841e+07	1.80616e+07	1.62068e+07	1.71085e+07	3.47958e+06	3.50337e+06
FALSE	sulfaquinoxaline	C14 H12 N4 O2 S	Not the top hit	No results	No results	No results	Full match	No results		300.067	9.426	1	0	0	0		10	17	6		No matches found	No matches found		No matches found	DDA for preferred ion	2.69899e+06	2.79675e+06	3.16253e+06	3.77003e+06	8.65811e+06	3.10454e+06	2.85757e+06	1.37066e+07	7.44711e+06	3.27341e+07	2.43288e+06	1.49178e+07	7.49275e+06	7.44727e+06	7.36843e+06	6.91111e+06	6.95985e+06	6.22435e+06	5.82138e+06	5.21062e+06	4.9112e+06	4.67106e+06	3.29383e+06	2.9956e+06
FALSE	1-Indanone	C9 H8 O	Full match	No results	No results	No results	Full match	No results		132.057	10.039	8	0	0	0		10	17	9		No matches found	No matches found		No matches found	DDA for preferred ion	666301	722563	3.22507e+07	8.90943e+06	1.54335e+07	7.62076e+06	3.62647e+06	6.84511e+06	6.20045e+06	8.62832e+06	9.0336e+06	6.85702e+06	1.55345e+07	1.49725e+07	1.55205e+07	1.29096e+07	1.36289e+07	1.48816e+07	1.16708e+07	9.73613e+06	1.17064e+07	9.67974e+06	7.4235e+06	6.81386e+06
FALSE			Unused	No results	No results	No results	No results	No results		267.217	9.274	0	0	0	0		10	17	8		No matches found	No matches found		No matches found	DDA for preferred ion	96750.8	85683.3	2.80829e+07	2.68458e+07	2.427e+07	2.13843e+07	1.89056e+07	1.80687e+07	1.67508e+07	1.87196e+07	2.09088e+07	1.55155e+07	2.19785e+07	2.10234e+07	2.27906e+07	1.6135e+07	2.054e+07	2.03144e+07	1.87271e+07	1.67731e+07	1.49823e+07	1.34972e+07	2.73058e+07	2.5163e+07
FALSE			Unused	No results	No results	No results	No results	No results		510.116	8.851	0	0	0	0		10	21	11		No matches found	No matches found		No matches found	DDA for preferred ion	76856.2	76066.2	2.27229e+07	2.70876e+07	2.50836e+07	2.55031e+07	2.13496e+07	1.9259e+07	2.10904e+07	2.00312e+07	2.24693e+07	1.45992e+07	3.03864e+07	2.75418e+07	2.67369e+07	1.94257e+07	2.56897e+07	2.76576e+07	2.32095e+07	1.75005e+07	1.85857e+07	1.68213e+07	3.20624e+07	2.95221e+07
FALSE			Unused	No results	No results	No results	No results	No results		258.146	11.096	0	0	0	0		10	20	5		No matches found	No matches found		No matches found	DDA for preferred ion	577195	444513	1.66412e+07	1.04861e+07	1.10783e+07	3.11054e+07	1.21418e+07	1.2406e+07	1.26042e+07	2.25951e+07	9.50298e+06	1.39468e+07	2.23002e+07	2.04344e+07	2.05635e+07	2.11066e+07	2.10768e+07	2.10982e+07	1.84161e+07	1.74191e+07	1.27679e+07	1.11333e+07	3.15188e+07	1.86365e+07
FALSE			Unused	No results	No results	No results	No results	No results		248.138	9.955	0	0	0	0		10	29	16		No matches found	No matches found		No matches found	DDA for preferred ion	449342	495371	1.16905e+07	4.17612e+06	7.57743e+06	3.99419e+06	1.6152e+06	5.90382e+06	3.13359e+06	2.7007e+06	7.6152e+06	1.28434e+06	1.29486e+07	1.12562e+07	1.25954e+07	1.34858e+07	1.23566e+07	1.38867e+07	7.35701e+06	7.83453e+06	6.1415e+06	6.86911e+06	1.02707e+07	1.3498e+07
TRUE			Unused	No results	No results	No results	No results	No results		409.249	12.075	0	0	0	0		10	29	19		No matches found	No matches found		No matches found	DDA for preferred ion	2.49855e+06	125562	2.30896e+06	3.68725e+06	2.98405e+06	5.1117e+06	1.84391e+06	4.23482e+06	1.93215e+06	2.80061e+06	1.04332e+06	634600	2.84111e+07	2.72771e+07	2.52756e+07	1.82767e+07	2.04567e+07	1.63968e+07	2.02902e+07	1.14759e+07	1.60627e+07	1.31166e+07	3.13828e+07	2.65218e+07
FALSE			Unused	No results	No results	No results	No results	No results		342.237	10.838	0	0	0	0		10	28	11		No matches found	No matches found		No matches found	DDA for preferred ion	310424	236522	3.135e+07	2.57872e+07	331802	1.16066e+07	1.13691e+07	265146	6.0062e+06	257698	6.0868e+06	321585	8.94441e+06	8.46138e+06	8.80161e+06	8.0384e+06	8.39401e+06	7.94986e+06	6.28695e+06	5.75196e+06	3.52265e+06	4.07478e+06	1.69108e+07	1.91043e+07
FALSE			Unused	No results	No results	No results	No results	No results		802.508	10.023	0	0	0	0		10	23	6		No matches found	No matches found		No matches found	DDA for preferred ion	99111	215468	3.12762e+07	1.64948e+07	1.69085e+07	1.58993e+07	1.11321e+07	1.21506e+07	1.02619e+07	1.14774e+07	1.19255e+07	9.67474e+06	2.55796e+07	2.17677e+07	2.14797e+07	2.10823e+07	2.26631e+07	2.02576e+07	1.9011e+07	1.52564e+07	1.36069e+07	1.18656e+07	1.63052e+07	1.49521e+07
TRUE	1-(4-Hydroxyphenyl)-2-aminoethanol	C8 H11 N O2	Full match	No results	No results	Partial match	Partial match	Full match		153.079	1.849	8	0	0	1	Other	10	21	11		No matches found	No matches found		Multiple matches found	DDA for preferred ion	334409	353041	1.66007e+07	2.78855e+07	1.92707e+07	3.09688e+07	1.97463e+07	2.13895e+07	1.47536e+07	1.60844e+07	1.38613e+07	1.61017e+07	1.64263e+07	1.29259e+07	1.43072e+07	1.27406e+07	1.55901e+07	1.3116e+07	1.47742e+07	1.11347e+07	8.20035e+06	9.35503e+06	1.04095e+06	778287
FALSE			Unused	No results	No results	No results	No results	No results		296.084	10.284	0	0	0	0		10	22	10		No matches found	No matches found		No matches found	DDA for preferred ion	145709	141048	2.45634e+07	3.09215e+07	355305	1.34747e+07	1.6853e+07	258926	1.09046e+07	186243	8.041e+06	166038	1.00014e+07	1.04157e+07	1.01671e+07	8.24684e+06	9.4957e+06	8.02219e+06	7.87531e+06	6.48173e+06	5.4471e+06	6.05697e+06	2.31285e+07	2.34747e+07
FALSE			Unused	No results	No results	No results	No results	No results		495.412	11.757	0	0	0	0		10	29	14		No matches found	No matches found		No matches found	DDA for preferred ion	162187	153725	2.70886e+07	3.08878e+07	212422	9.27109e+06	1.33752e+07	191836	7.01812e+06	151472	7.23594e+06	182440	9.67236e+06	1.01632e+07	7.41163e+06	9.60918e+06	7.34306e+06	7.26802e+06	5.80473e+06	5.28491e+06	4.90219e+06	4.64012e+06	2.32215e+07	2.20033e+07
FALSE			Unused	No results	No results	No results	No results	No results		482.178	10.037	0	0	0	0		10	29	18		No matches found	No matches found		No matches found	DDA for preferred ion	1.39994e+06	1.53275e+06	3.06439e+07	1.41758e+07	1.52489e+07	1.18673e+07	5.18976e+06	5.3333e+06	7.17615e+06	9.61805e+06	1.04319e+07	5.65081e+06	2.20256e+07	2.02305e+07	2.00127e+07	1.8178e+07	2.29538e+07	1.34781e+07	1.50434e+07	9.59749e+06	1.21072e+07	1.13581e+07	1.24348e+07	7.51001e+06
FALSE	Isoquinoline	C9 H7 N	Full match	No results	No results	No results	Not the top hit	Full match		129.058	5.35	3	0	0	0		10	14	4		No matches found	No matches found		Multiple matches found	DDA for preferred ion	49347.3	360893	1.43116e+07	1.57778e+07	1.11275e+07	1.45466e+07	1.33502e+07	1.74614e+07	1.30518e+07	1.71623e+07	1.0702e+07	1.40373e+07	2.14964e+07	1.88049e+07	2.05115e+07	1.93942e+07	1.98539e+07	1.98557e+07	1.73656e+07	1.56276e+07	1.46007e+07	1.4585e+07	2.38044e+07	2.35354e+07
TRUE			Unused	No results	No results	No results	No results	No results		572.17	2.217	0	0	0	0		10	16	11		No matches found	No matches found		No matches found	DDA for preferred ion	85269.2	81663.6	2.32395e+07	2.12717e+07	2.22301e+07	3.05173e+07	2.56255e+07	2.81359e+07	1.91472e+07	1.90113e+07	1.70318e+07	2.75837e+07	1.2337e+07	1.80988e+07	1.76896e+07	1.67364e+07	1.74101e+07	1.89265e+07	1.70306e+07	1.40607e+07	1.26667e+07	1.25801e+07	1.80962e+06	1.15655e+06
TRUE			Unused	No results	No results	No results	No results	No results		293.992	1.359	0	0	0	0		10	21	7		No matches found	No matches found		No matches found	DDA for preferred ion	33944.3	58726.9	2.63953e+07	2.62179e+07	1.68509e+07	2.32688e+07	2.11893e+07	1.60541e+07	1.66299e+07	1.90601e+07	1.95711e+07	1.63469e+07	2.94036e+07	2.79858e+07	2.50986e+07	3.01381e+07	2.92987e+07	2.90218e+07	2.32491e+07	1.92338e+07	1.74108e+07	1.68961e+07	3.16211e+06	3.86025e+06
TRUE	Succinic anhydride	C4 H4 O3	Full match	No results	No results	No results	Full match	No results		100.016	2.363	1	0	0	0		10	22	14		No matches found	No matches found		No matches found	DDA for preferred ion	55779.3	53115	2.37129e+07	1.79125e+07	1.12345e+07	1.53129e+07	1.68873e+07	3.00562e+07	1.83574e+07	2.48447e+07	9.15792e+06	2.14684e+07	1.72337e+07	2.0345e+07	1.92815e+07	2.20258e+07	1.9739e+07	2.24337e+07	1.78203e+07	2.03098e+07	1.13153e+07	1.1402e+07	6.65622e+06	7.15919e+06
FALSE			Unused	No results	No results	No results	No results	No results		327.238	8.234	0	0	0	0		10	20	7		No matches found	No matches found		No matches found	DDA for preferred ion	77647.8	308588	2.98969e+07	2.92362e+07	2.63714e+07	2.35798e+07	1.77198e+07	1.95273e+07	1.72676e+07	1.71184e+07	2.08483e+07	1.63452e+07	2.04407e+07	2.00708e+07	1.88209e+07	1.76303e+07	1.88932e+07	1.62102e+07	1.50221e+07	1.30936e+07	1.21021e+07	1.1659e+07	1.99882e+07	2.51953e+07
FALSE	2-Hydroxy-2_4-pentadienoate	C5 H6 O3	Full match	No results	No results	Partial match	Partial match	Full match		114.032	4.702	7	0	0	18	Other	10	27	13		No matches found	No matches found		Single match found	DDA for preferred ion	47392	46609.2	2.06044e+07	2.14738e+07	1.36478e+07	1.51471e+07	1.6398e+07	2.00138e+07	1.50848e+07	1.43443e+07	9.16926e+06	1.18336e+07	2.02124e+07	2.99904e+07	2.08232e+07	2.09899e+07	2.16709e+07	2.04525e+07	1.89241e+07	1.5e+07	1.2757e+07	1.232e+07	2.00126e+07	2.50922e+07
FALSE			No results	No results	No results	No results	No results	No results		275.609	10.038	0	0	0	0		10	30	11		No matches found	No matches found		No matches found	DDA for preferred ion	1.67554e+06	1.6592e+06	1.44347e+07	1.94176e+07	1.79965e+07	1.3549e+07	8.08847e+06	1.00063e+07	8.48683e+06	9.17023e+06	1.06212e+07	9.12093e+06	2.82271e+07	2.44987e+07	1.99773e+07	2.47832e+07	2.4922e+07	2.44721e+07	1.69663e+07	1.47924e+07	1.22981e+07	1.13966e+07	1.76069e+07	9.54667e+06
TRUE	1-Carbapen-2-em-3-carboxylicacid	C7 H7 N O3	Full match	No results	No results	Partial match	Partial match	Full match		153.042	2.58	15	0	0	8	Other	10	9	9		No matches found	No matches found		Multiple matches found	DDA for preferred ion	840283	914713	4.45225e+06	1.68506e+06	1.15689e+06	4.12364e+06	2.84359e+06	1.15258e+06	2.18976e+06	3.18401e+06	1.2552e+06	1.43217e+06	6.35213e+06	6.46578e+06	7.0577e+06	8.09511e+06	7.72673e+06	7.70544e+06	7.00496e+06	7.48263e+06	8.19779e+06	6.95554e+06	6.27876e+06	5.5891e+06
FALSE			Unused	No results	No results	No results	No results	No results		150.04	1.361	0	0	0	0		10	23	5		No matches found	No matches found		No matches found	DDA for preferred ion	12044.3	20053.1	1.73375e+07	1.51589e+07	1.00381e+07	1.28728e+07	1.17643e+07	7.49322e+06	8.86066e+06	1.31239e+07	1.37249e+07	9.82757e+06	2.4395e+07	2.57634e+07	2.45556e+07	2.39362e+07	2.47579e+07	2.38244e+07	1.92587e+07	1.68218e+07	1.40076e+07	1.31555e+07	2.63741e+07	2.56609e+07
FALSE			Unused	No results	No results	No results	No results	No results		282.212	8.389	0	0	0	0		10	22	7		No matches found	No matches found		No matches found	DDA for preferred ion	75103.9	74762.2	2.93914e+07	2.07385e+07	1.8294e+07	1.98067e+07	1.37752e+07	1.72987e+07	1.58732e+07	1.45965e+07	1.77977e+07	1.3664e+07	2.51813e+07	2.54551e+07	2.39832e+07	2.38999e+07	2.35859e+07	2.25709e+07	1.9057e+07	1.55935e+07	1.47029e+07	1.42635e+07	2.69055e+07	2.7127e+07
TRUE			Unused	No results	No results	No results	No results	No results		336.9	1.329	0	0	0	0		10	26	10		No matches found	No matches found		No matches found	DDA for preferred ion	11587.4	10960.3	2.51486e+07	2.52893e+07	1.60522e+07	2.18873e+07	1.8416e+07	1.307e+07	1.37703e+07	1.65791e+07	1.64436e+07	1.55857e+07	2.93491e+07	2.87731e+07	2.7523e+07	2.62063e+07	2.5942e+07	2.61973e+07	2.00851e+07	1.60733e+07	1.43073e+07	1.45009e+07	2.57108e+06	3.02072e+06
FALSE			Unused	No results	No results	No results	No results	No results		341.365	11.017	0	0	0	0		10	21	8		No matches found	No matches found		No matches found	DDA for preferred ion	95242.6	91929.1	1.09545e+07	1.50199e+07	9.54082e+06	1.32897e+07	7.97312e+06	8.24222e+06	7.25508e+06	9.39781e+06	7.13666e+06	8.07177e+06	9.41204e+06	9.38042e+06	1.03619e+07	1.03909e+07	1.02673e+07	9.95358e+06	8.46843e+06	8.64994e+06	5.90838e+06	5.01197e+06	1.32367e+07	1.48017e+07
FALSE			Unused	No results	No results	No results	No results	No results		443.396	11.112	0	0	0	0		10	29	10		No matches found	No matches found		No matches found	DDA for preferred ion	187682	183775	1.24775e+07	1.64967e+07	1.3561e+07	1.31029e+07	6.63445e+06	9.03532e+06	6.96812e+06	1.00114e+07	8.04183e+06	9.51486e+06	1.22216e+07	1.08077e+07	1.43142e+07	1.34789e+07	1.41117e+07	1.21247e+07	1.03634e+07	9.63004e+06	6.40397e+06	4.89233e+06	1.62621e+07	1.4707e+07
FALSE			Unused	No results	No results	No results	No results	No results		906.246	8.85	0	0	0	0		10	26	9		No matches found	No matches found		No matches found	DDA for other ion	58670.7	56708.7	2.37211e+07	2.73522e+07	2.23345e+07	2.47225e+07	1.66965e+07	1.64797e+07	1.60719e+07	1.48131e+07	1.90143e+07	1.22125e+07	2.90538e+07	2.32398e+07	2.36811e+07	2.34056e+07	2.24391e+07	2.31646e+07	1.76341e+07	1.52567e+07	1.38511e+07	1.23672e+07	2.5186e+07	2.46317e+07
TRUE			No results	No results	No results	No results	No results	No results		111.548	1.358	0	0	0	0		10	26	10		No matches found	No matches found		No matches found	DDA for preferred ion	34648.1	34300	1.16869e+07	2.74444e+07	2.90442e+07	1.87449e+07	1.97291e+07	2.36084e+07	1.11634e+07	1.57968e+07	1.22084e+07	1.22273e+07	1.56426e+07	1.82252e+07	1.63421e+07	1.85296e+07	1.59019e+07	1.65141e+07	1.29111e+07	1.22595e+07	7.78515e+06	8.68858e+06	5.71147e+06	6.85924e+06
FALSE	Anisole	C7 H8 O	Full match	No results	No results	Partial match	Full match	Full match		108.058	4.354	6	0	0	8	Other	10	6	5		No matches found	No matches found		Multiple matches found	DDA for preferred ion	1.82214e+06	752134	1.24372e+07	1.65932e+07	1.2446e+07	1.80313e+07	1.57112e+07	2.11756e+07	1.64929e+07	2.5286e+07	1.26551e+07	1.86514e+07	1.77043e+07	1.68511e+07	2.02732e+07	1.76733e+07	1.78544e+07	1.75103e+07	1.79546e+07	1.87376e+07	1.90681e+07	1.9525e+07	2.08361e+07	1.71371e+07
FALSE	(Z)-Afimoxifene	C26 H29 N O2	Not the top hit	No results	No results	No results	Full match	No results		387.218	9.162	11	0	0	0		10	18	7		No matches found	No matches found		No matches found	DDA for preferred ion	109932	105989	1.60601e+07	6.70281e+06	4.69641e+06	1.61334e+07	8.87123e+06	3.69188e+06	3.80214e+06	7.22484e+06	2.8769e+07	4.65061e+06	8.71434e+06	9.11432e+06	7.69904e+06	8.91349e+06	8.80804e+06	9.30421e+06	6.87427e+06	6.35384e+06	6.1485e+06	5.78858e+06	2.55819e+06	1.48751e+06
TRUE			Unused	No results	No results	No results	No results	No results		555.129	1.96	0	0	0	0		10	24	16		No matches found	No matches found		No matches found	DDA for other ion	41828	35340	2.13749e+07	1.56496e+07	2.87618e+07	2.69323e+07	1.49933e+07	1.52026e+07	1.89633e+07	1.10037e+07	1.73758e+07	1.31336e+07	1.86305e+07	1.77795e+07	1.74905e+07	1.17687e+07	1.93629e+07	1.73975e+07	1.84813e+07	1.06457e+07	1.05058e+07	1.14761e+07	4.00588e+06	5.25109e+06
TRUE	2-Bromo-1H-indole-3-carbaldehyde	C9 H6 Br N O	No match	No results	No results	No results	Full match	No results		222.964	1.351	1	0	0	0		10	21	9		No matches found	No matches found		No matches found	DDA for preferred ion	22784.5	21710	2.61215e+07	2.8642e+07	2.14642e+07	2.6054e+07	2.13164e+07	1.78742e+07	1.626e+07	1.43326e+07	1.74527e+07	1.29018e+07	1.64209e+07	1.46594e+07	1.26744e+07	1.25326e+07	1.4242e+07	1.29846e+07	1.0785e+07	1.00896e+07	8.92571e+06	8.56013e+06	1.10278e+06	1.42639e+06
FALSE			Unused	No results	No results	No results	No results	No results		157.146	9.048	0	0	0	0		10	18	7		No matches found	No matches found		No matches found	DDA for preferred ion	5.49133e+06	5.76859e+06	2.86358e+07	1.85994e+07	1.61145e+07	1.58427e+07	1.22085e+07	1.78363e+07	2.01573e+07	1.2906e+07	2.02248e+07	1.64849e+07	2.36028e+07	2.27252e+07	2.10579e+07	2.41471e+07	2.21018e+07	2.25872e+07	2.31504e+07	1.6106e+07	1.52251e+07	1.4297e+07	2.2005e+07	2.20309e+07
FALSE	chlortalidone	C14 H11 Cl N2 O4 S	No match	No results	No results	No results	Full match	No results		338.013	1.36	2	0	0	0		10	21	6		No matches found	No matches found		No matches found	DDA for preferred ion	35265.9	35519.6	8.53633e+06	6.30917e+06	1.96356e+06	4.30689e+06	4.02524e+06	1.69853e+06	2.45399e+06	4.81178e+06	4.36884e+06	3.48176e+06	1.45256e+07	1.26941e+07	1.37149e+07	1.42613e+07	1.27124e+07	1.3038e+07	1.06012e+07	9.9632e+06	7.95424e+06	7.67397e+06	2.26312e+07	2.0695e+07
FALSE	3-(Icosanoyloxy)-4-(trimethylammonio)butanoate	C27 H53 N O4	Not the top hit	No results	No results	No results	Full match	No results		455.396	11.807	1	0	0	0		10	30	19		No matches found	No matches found		No matches found	DDA for preferred ion	165852	148653	3.87773e+06	4.77921e+06	3.14992e+06	5.52249e+06	2.73608e+06	4.00286e+06	2.52963e+06	2.72219e+06	2.16183e+06	6.66309e+06	6.38503e+06	8.04384e+06	1.14809e+07	1.10912e+07	9.21616e+06	9.98068e+06	7.65143e+06	7.16335e+06	4.36549e+06	5.24956e+06	2.03113e+07	1.20573e+07
FALSE			Unused	No results	No results	No results	No results	No results		516.363	11.67	0	0	0	0		10	29	5		No matches found	No matches found		No matches found	DDA for preferred ion	152791	148785	2.83058e+07	2.73092e+07	4.05143e+06	1.66593e+07	1.53986e+07	4.38145e+06	9.60431e+06	4.04052e+06	9.06416e+06	5.95634e+06	1.74364e+07	1.58632e+07	1.60813e+07	1.51903e+07	1.40412e+07	1.41769e+07	1.13202e+07	1.05744e+07	7.93788e+06	5.92491e+06	2.26143e+07	2.28239e+07
TRUE			No results	No results	No results	No results	No results	No results		837.829	1.274	0	0	0	0		10	27	11		No matches found	No matches found		No matches found	DDA for preferred ion	16224.7	16096.4	139960	143981	133781	109060	113765	122602	92737.3	59032.4	79180.4	74269.7	663026	855387	788378	674484	668919	577199	537346	456016	411600	352396	2.72134e+07	2.82923e+07
FALSE			Unused	No results	No results	No results	No results	No results		504.172	10.044	0	0	0	0		10	27	16		No matches found	No matches found		No matches found	DDA for preferred ion	1.89691e+06	1.8908e+06	2.8195e+07	1.7221e+07	1.88038e+07	1.39415e+07	7.94326e+06	8.49757e+06	1.08275e+07	1.10901e+07	9.10292e+06	1.01841e+07	2.47071e+07	2.601e+07	1.82347e+07	2.17742e+07	2.64808e+07	1.67856e+07	1.71898e+07	1.99841e+07	1.32442e+07	1.08258e+07	1.40916e+07	1.38912e+07
FALSE	Guanidineaceticacid;Guanidoaceticacid	C3 H7 N3 O2	Full match	No results	No results	No results	Partial match	Full match		117.054	1.376	3	0	0	0		10	23	7		No matches found	No matches found		Single match found	DDA for preferred ion	52029.2	47843.9	5.45892e+06	4.14762e+06	1.29701e+07	4.59588e+06	3.50473e+06	4.55751e+06	3.30323e+06	1.78726e+06	2.53004e+06	2.36196e+06	9.11229e+06	1.00736e+07	9.02699e+06	8.67675e+06	8.93875e+06	8.64289e+06	7.73298e+06	6.64072e+06	4.65447e+06	4.98778e+06	1.05543e+07	1.02471e+07
FALSE			Unused	No results	No results	No results	No results	No results		300.955	1.327	0	0	0	0		10	22	8		No matches found	No matches found		No matches found	DDA for preferred ion	42575.1	34045.2	1.68259e+07	1.38777e+07	4.71742e+06	9.23457e+06	9.69572e+06	4.21049e+06	7.50783e+06	1.27511e+07	9.34993e+06	7.91542e+06	2.66209e+07	2.79732e+07	2.71475e+07	2.70159e+07	2.66555e+07	2.78335e+07	2.14169e+07	1.66283e+07	1.6549e+07	1.56341e+07	2.5621e+07	2.78726e+07
TRUE			No results	No results	No results	No results	No results	No results		195.87	1.327	0	0	0	0		10	13	13		No matches found	No matches found		No matches found	DDA for preferred ion	22537	21202.8	1.82464e+07	2.50256e+07	8.07029e+06	1.73315e+07	1.61356e+07	1.2305e+07	2.57015e+07	2.33719e+07	1.35924e+07	1.48016e+07	1.12685e+07	1.15729e+07	1.15615e+07	1.59827e+07	1.4164e+07	1.54517e+07	1.31145e+07	1.2076e+07	1.12914e+07	1.35645e+07	1.41394e+06	1.66145e+06
TRUE			Unused	No results	No results	No results	No results	No results		347.922	1.365	0	0	0	0		10	25	11		No matches found	No matches found		No matches found	DDA for preferred ion	18941.9	18803	2.38092e+07	2.70546e+07	2.31654e+07	2.64854e+07	2.02178e+07	2.78437e+07	1.7895e+07	1.50901e+07	1.70547e+07	1.85213e+07	1.48111e+07	1.44586e+07	1.39855e+07	1.32037e+07	1.41418e+07	1.38344e+07	1.25293e+07	9.78088e+06	6.27078e+06	8.11951e+06	293700	402156
TRUE			No results	No results	No results	No results	No results	No results		111.548	1.237	0	0	0	0		10	23	5		No matches found	No matches found		No matches found	DDA for preferred ion	76160.8	85517.9	1.18153e+07	2.76475e+07	2.77344e+07	2.30893e+07	2.06116e+07	2.27858e+07	1.47514e+07	2.06831e+07	1.49739e+07	1.64981e+07	1.66243e+07	1.685e+07	1.59815e+07	1.64518e+07	1.70651e+07	1.56517e+07	1.51203e+07	1.19479e+07	9.18218e+06	8.56627e+06	6.69211e+06	6.1778e+06
FALSE	1-Methyl-4-(1-methyl-2-propenyl)-benzene	C13 H18	Full match	No results	No results	No results	Full match	No results		174.14	9.442	4	0	0	0		10	7	4		No matches found	No matches found		No matches found	DDA for preferred ion	1.98465e+06	2.01983e+06	6.38478e+06	3.32311e+06	4.75043e+06	4.65141e+06	3.95602e+06	2.59331e+06	2.97232e+06	3.2364e+06	8.17937e+06	3.00093e+06	1.24874e+07	1.16164e+07	1.16864e+07	1.27442e+07	1.17293e+07	1.24458e+07	1.20904e+07	1.09359e+07	1.042e+07	1.04094e+07	1.27551e+07	7.7795e+06
FALSE	2-methylbutyrylcarnitine	C12 H23 N O4	Full match	No results	No results	No results	Full match	No results		245.162	5.687	4	0	0	0		10	17	6		No matches found	No matches found		No matches found	DDA for preferred ion	47281.4	45108.8	1.24804e+07	1.17301e+07	7.47217e+06	1.07125e+07	8.8293e+06	5.87287e+06	7.74368e+06	4.04381e+06	9.71785e+06	5.1737e+06	1.73407e+07	1.64135e+07	1.6281e+07	1.72764e+07	1.71453e+07	1.59402e+07	1.46092e+07	1.14092e+07	1.15743e+07	1.12652e+07	1.39645e+07	1.41956e+07
TRUE	Anserine	C10 H16 N4 O3	Full match	No results	No results	No results	Not the top hit	Full match		240.122	1.368	5	0	0	0		10	23	15		No matches found	No matches found		Multiple matches found	DDA for preferred ion	25818.8	26194.5	8.53725e+06	2.72583e+07	2.14876e+07	1.71353e+07	1.83445e+07	1.8327e+07	1.03678e+07	1.44469e+07	1.02468e+07	1.13351e+07	1.18177e+07	1.35196e+07	1.26477e+07	1.40384e+07	1.141e+07	1.15277e+07	9.53656e+06	9.77491e+06	5.60426e+06	8.5275e+06	2.06603e+06	2.41558e+06
TRUE	Phosphonoacetaldehyde	C2 H5 O4 P	Full match	No results	No results	No results	Partial match	Full match		123.992	1.364	1	0	0	0		10	27	7		No matches found	No matches found		Single match found	DDA for preferred ion	250419	259325	2.02611e+07	2.05448e+07	2.71656e+07	2.29867e+07	1.94227e+07	2.13725e+07	2.0324e+07	1.18181e+07	1.08748e+07	1.27555e+07	1.89169e+07	1.92358e+07	1.62017e+07	1.66437e+07	1.66297e+07	1.87524e+07	1.29569e+07	1.205e+07	9.60671e+06	7.85499e+06	3.91263e+06	4.16061e+06
TRUE			Unused	No results	No results	No results	No results	No results		441.788	1.3	0	0	0	0		10	27	9		No matches found	No matches found		No matches found	DDA for preferred ion	13257.7	13550.5	9.10043e+06	1.37456e+07	2.69759e+07	9.97531e+06	1.14121e+07	1.91941e+07	1.00713e+07	4.97728e+06	7.06811e+06	8.27169e+06	2.8669e+06	3.15758e+06	2.94361e+06	2.73723e+06	2.7609e+06	2.78567e+06	2.12683e+06	1.68266e+06	1.50662e+06	1.41952e+06	172256	148164
TRUE			Unused	No results	No results	No results	No results	No results		243.129	9.684	0	0	0	0		10	20	4		No matches found	No matches found		No matches found	DDA for preferred ion	114520	112935	1.62565e+07	2.07132e+07	2.78928e+06	1.89261e+07	1.50443e+07	1.91265e+07	1.13694e+07	1.84607e+07	8.29778e+06	1.19347e+07	1.40073e+07	1.29607e+07	1.32642e+07	1.31149e+07	1.39683e+07	1.24961e+07	1.1177e+07	9.21141e+06	8.43027e+06	7.63126e+06	1.41292e+06	1.19436e+06
TRUE			Unused	No results	No results	No results	No results	No results		163.022	1.343	0	0	0	0		10	21	10		No matches found	No matches found		No matches found	DDA for preferred ion	12142.6	11423.7	1.05736e+06	882015	320607	637725	625211	292891	217059	1.20823e+06	589074	498717	3.19163e+06	3.72207e+06	3.43275e+06	3.24195e+06	2.68866e+06	3.11404e+06	2.67993e+06	2.11858e+06	2.04324e+06	2.10332e+06	2.68538e+07	2.42517e+07
FALSE			No results	No results	No results	No results	No results	No results		86.9863	1.194	0	0	0	0		10	26	7		No matches found	No matches found		No matches found	DDA for preferred ion	297294	330716	1.13649e+07	9.57837e+06	1.33463e+07	1.20329e+07	9.16073e+06	7.291e+06	6.34432e+06	4.67453e+06	6.26007e+06	4.94824e+06	1.73911e+07	1.76088e+07	1.79945e+07	1.69244e+07	1.68278e+07	1.94054e+07	1.45152e+07	1.13104e+07	9.16597e+06	8.40183e+06	2.06685e+07	1.9765e+07
FALSE			Unused	No results	No results	No results	No results	No results		418.223	11.182	0	0	0	0		10	30	7		No matches found	No matches found		No matches found	DDA for preferred ion	116090	113137	2.67386e+07	2.63525e+07	177129	1.13187e+07	7.16072e+06	154163	6.90383e+06	144391	4.69353e+06	163435	9.72773e+06	9.26978e+06	8.38466e+06	7.73663e+06	8.49468e+06	7.8638e+06	6.8242e+06	6.22064e+06	3.96133e+06	3.26313e+06	1.99658e+07	2.01649e+07
FALSE			Unused	No results	No results	No results	No results	No results		320.927	1.329	0	0	0	0		10	25	10		No matches found	No matches found		No matches found	DDA for preferred ion	12664.5	11979.1	1.45872e+07	1.26623e+07	4.74689e+06	1.00753e+07	9.02312e+06	3.91509e+06	6.11349e+06	7.28128e+06	9.05466e+06	5.32229e+06	2.67075e+07	2.64343e+07	2.52549e+07	2.33524e+07	2.28185e+07	2.41906e+07	1.85168e+07	1.50307e+07	1.33537e+07	1.36482e+07	1.33085e+07	1.38939e+07
FALSE	3-Methylcrotonylglycine	C7 H11 N O3	Full match	No results	No results	No results	Partial match	Full match		157.074	3.875	6	0	0	0		10	15	11		No matches found	No matches found		Multiple matches found	DDA for preferred ion	53674.1	599996	1.18639e+07	1.09993e+07	4.27169e+06	6.76992e+06	6.67277e+06	7.99565e+06	5.26825e+06	1.09927e+07	3.16329e+06	7.60953e+06	1.24597e+07	1.21074e+07	1.0243e+07	1.26611e+07	1.31306e+07	1.43139e+07	1.35472e+07	1.1415e+07	9.93719e+06	8.54919e+06	7.87537e+06	5.02791e+06
FALSE	5'-Phosphoribosyl-N-formylglycinamide	C8 H15 N2 O9 P	No match	No results	No results	Full match	Full match	Full match		314.052	7.35	2	0	0	5	Superpathway of histidine, purine, and pyrimidine biosynthesis;Other	10	16	10		No matches found	No matches found		Single match found	DDA for preferred ion	63996.2	63961.6	137287	137843	102299	101434	99020.2	99695.8	93352.9	83358.4	70864.2	72550.8	1.28847e+06	1.26829e+06	1.18862e+06	1.13918e+06	1.07314e+06	1.07688e+06	1.01851e+06	807540	800094	920741	110989	121030
FALSE	Acetyl-L-carnitine	C9 H17 N O4	Full match	No results	No results	No results	Partial match	Full match		203.115	7.429	3	0	0	0		10	26	8		No matches found	No matches found		Single match found	DDA for preferred ion	145997	139592	9.83961e+06	1.35705e+07	9.06753e+06	1.12003e+07	8.66125e+06	1.50439e+07	8.98184e+06	1.02008e+07	4.00039e+06	8.26902e+06	1.82465e+07	1.80288e+07	1.66334e+07	1.76763e+07	1.77815e+07	1.73036e+07	1.38846e+07	1.05575e+07	8.99399e+06	8.76195e+06	1.33563e+07	1.35177e+07
TRUE			Invalid mass	No results	No results	No results	No results	No results		216.93	1.314	0	0	0	0		10	19	6		No matches found	No matches found		No matches found	DDA for preferred ion	59499.4	56279.6	1.3451e+07	1.58828e+07	2.16841e+07	1.81765e+07	1.39683e+07	2.58211e+07	1.46916e+07	1.10221e+07	9.62397e+06	1.21251e+07	5.7119e+06	6.30473e+06	6.30303e+06	5.74346e+06	5.62565e+06	5.44261e+06	4.83315e+06	4.11819e+06	3.81499e+06	3.68352e+06	830321	853532
FALSE	3-Methoxy-4-hydroxyphenylethyleneglycol	C9 H12 O4	Full match	No results	No results	Partial match	Partial match	Full match		184.073	11.095	20	0	0	3	Other	10	21	4		No matches found	No matches found		Multiple matches found	DDA for preferred ion	330637	333401	1.24593e+07	8.12029e+06	9.80933e+06	2.43088e+07	1.00133e+07	9.69197e+06	9.79332e+06	1.76049e+07	6.70621e+06	1.21827e+07	1.60246e+07	1.57996e+07	1.627e+07	1.72757e+07	1.65935e+07	1.69667e+07	1.42028e+07	1.25392e+07	1.04651e+07	8.53772e+06	2.57102e+07	1.4497e+07
FALSE	Gabapentin	C9 H17 N O2	Full match	No results	No results	No results	Full match	No results		171.125	6.973	1	0	0	0		10	26	7		No matches found	No matches found		No matches found	DDA for preferred ion	2.25968e+06	2.22159e+06	7.47553e+06	5.68728e+06	9.73471e+06	4.2837e+06	4.07099e+06	4.75203e+06	3.6127e+06	2.74655e+06	4.53179e+06	3.36916e+06	2.31686e+07	2.41405e+07	2.29806e+07	2.27592e+07	2.16009e+07	2.18177e+07	1.70153e+07	1.38277e+07	1.21881e+07	1.13212e+07	2.01331e+07	1.74075e+07
FALSE	carzenide	C7 H7 N O4 S	Full match	No results	No results	No results	Full match	No results		201.009	5.238	1	0	0	0		10	21	9		No matches found	No matches found		No matches found	DDA for preferred ion	108557	106502	1.87383e+06	1.06578e+06	2.55423e+07	1.27117e+06	873150	1.16486e+06	657932	672246	612830	1.12417e+06	3.21905e+06	3.27925e+06	3.31698e+06	3.80332e+06	3.675e+06	3.3989e+06	2.83157e+06	2.3516e+06	2.0188e+06	2.11675e+06	1.05136e+06	1.78496e+06
TRUE			Unused	No results	No results	No results	No results	No results		352.874	1.327	0	0	0	0		10	26	11		No matches found	No matches found		No matches found	DDA for preferred ion	10776.7	10193.5	2.05106e+07	2.45611e+07	2.54824e+07	2.44643e+07	1.95894e+07	2.16206e+07	1.58553e+07	1.38978e+07	1.45645e+07	1.59457e+07	1.56353e+07	1.43044e+07	1.40279e+07	1.35662e+07	1.3335e+07	1.37181e+07	1.0112e+07	8.11636e+06	7.62725e+06	7.7817e+06	149619	278687
TRUE			Unused	No results	No results	No results	No results	No results		357.826	1.304	0	0	0	0		10	27	15		No matches found	No matches found		No matches found	DDA for preferred ion	14512.1	14463.4	1.45959e+07	1.87983e+07	2.54597e+07	1.60778e+07	1.21508e+07	1.73018e+07	1.07534e+07	7.84495e+06	9.06827e+06	9.26388e+06	5.11844e+06	7.10092e+06	4.80222e+06	5.08638e+06	6.63853e+06	4.51568e+06	4.37794e+06	3.58229e+06	3.32522e+06	3.19777e+06	183860	158145
TRUE	Lanthionine ketimine	C6 H7 N O4 S	Full match	No results	No results	No results	Full match	No results		189.009	4.606	3	0	0	0		10	12	8		No matches found	No matches found		No matches found	DDA for preferred ion	152667	102612	1.73693e+07	2.08943e+07	135653	2.53622e+07	1.95138e+07	1.67972e+07	1.39001e+07	2.08128e+07	1.24573e+07	1.74237e+07	7.82771e+06	8.51609e+06	8.39419e+06	1.05228e+07	9.27286e+06	8.66273e+06	8.62487e+06	8.10051e+06	7.51563e+06	7.01293e+06	1.09126e+06	301709
FALSE			Unused	No results	No results	No results	No results	No results		234.049	1.309	0	0	0	0		10	20	17		No matches found	No matches found		No matches found	DDA for preferred ion	23522.2	22249.3	1.17751e+07	1.74934e+07	1.38223e+07	1.10244e+07	7.99925e+06	1.48454e+07	1.38921e+07	1.64753e+07	9.53546e+06	1.42553e+07	1.43732e+07	2.37099e+07	1.86702e+07	2.34066e+07	2.33981e+07	1.45074e+07	2.03814e+07	1.71127e+07	1.61752e+07	1.51159e+07	1.35395e+07	1.38533e+07
FALSE			Unused	No results	No results	No results	No results	No results		281.024	14.167	0	0	0	0		10	30	20		No matches found	No matches found		No matches found	DDA for preferred ion	5.89713e+06	6.98792e+06	1.76523e+07	1.56286e+07	1.32659e+07	1.63159e+07	1.36904e+07	1.30352e+07	1.21082e+07	1.12943e+07	1.22877e+07	1.05828e+07	2.51786e+07	2.22323e+07	1.59654e+07	1.5597e+07	1.20672e+07	1.41644e+07	1.56683e+07	1.38934e+07	1.10034e+07	1.07998e+07	1.26412e+07	1.6766e+07
FALSE	Lotaustralin	C11 H19 N O6	Full match	No results	No results	Full match	Full match	Full match		261.121	1.864	7	0	0	1	Other	10	18	10		No matches found	No matches found		Single match found	DDA for preferred ion	64795.7	65067.7	1.44389e+07	2.28034e+07	1.85286e+07	1.73095e+07	1.40674e+07	1.11475e+07	8.6633e+06	1.19875e+07	1.08262e+07	8.18996e+06	1.65469e+07	1.52907e+07	1.30569e+07	1.43463e+07	1.27908e+07	1.25601e+07	1.39815e+07	1.34339e+07	9.15e+06	9.11201e+06	6.26121e+06	5.98217e+06
TRUE			Unused	No results	No results	No results	No results	No results		243.003	1.326	0	0	0	0		10	26	12		No matches found	No matches found		No matches found	DDA for preferred ion	19043.7	18013.1	2.49801e+07	2.03397e+07	1.46143e+07	1.87956e+07	1.55146e+07	1.49533e+07	1.21595e+07	1.21547e+07	1.13343e+07	1.52814e+07	1.9834e+07	1.72833e+07	1.74076e+07	1.81815e+07	1.87503e+07	1.83883e+07	1.46058e+07	1.14141e+07	8.38043e+06	1.02202e+07	4.15456e+06	4.37089e+06
TRUE	Pyridine	C5 H5 N	Full match	No results	No results	No results	Full match	Full match		79.0426	1.823	1	0	0	0		10	15	9		No matches found	No matches found		Single match found	DDA for preferred ion	537913	515835	1.87137e+07	2.17877e+07	2.48795e+07	2.15084e+07	1.78306e+07	1.67704e+07	1.21802e+07	1.42867e+07	1.44498e+07	1.50944e+07	1.39855e+07	1.36305e+07	1.24859e+07	1.3163e+07	1.46502e+07	1.22263e+07	9.48092e+06	1.06636e+07	1.06861e+07	1.01598e+07	2.47856e+06	2.19241e+06
TRUE			Unused	No results	No results	No results	No results	No results		327.153	2.553	0	0	0	0		10	12	8		No matches found	No matches found		No matches found	DDA for preferred ion	71366.5	71439.8	1.778e+07	2.46829e+07	1.86232e+07	1.79479e+07	1.62476e+07	1.45896e+07	1.4769e+07	1.64553e+07	1.54141e+07	1.63024e+07	1.26007e+07	1.33864e+07	1.44019e+07	1.53955e+07	1.57248e+07	1.62436e+07	1.42766e+07	1.37821e+07	1.17701e+07	1.12436e+07	7.83246e+06	6.87978e+06
TRUE			Unused	No results	No results	No results	No results	No results		332.902	1.32	0	0	0	0		10	29	12		No matches found	No matches found		No matches found	DDA for preferred ion	33442.3	31632.6	2.20133e+07	2.46054e+07	2.40198e+07	2.3321e+07	1.77759e+07	1.9107e+07	1.61095e+07	1.51112e+07	1.48263e+07	1.47601e+07	1.33825e+07	1.05153e+07	9.96383e+06	1.26894e+07	9.67931e+06	1.01209e+07	9.14162e+06	6.60892e+06	5.76214e+06	5.55617e+06	469354	432004
FALSE			Unused	No results	No results	No results	No results	No results		227.029	1.322	0	0	0	0		10	18	13		No matches found	No matches found		No matches found	DDA for preferred ion	18946.9	17921.6	1.05726e+07	6.3389e+06	3.50541e+06	5.90113e+06	4.78692e+06	3.13573e+06	4.0106e+06	1.02451e+07	4.32009e+06	4.81041e+06	1.57287e+07	1.63929e+07	1.30225e+07	1.16536e+07	1.34548e+07	1.34289e+07	1.16463e+07	8.81962e+06	1.18414e+07	1.01568e+07	2.45867e+07	1.78783e+07
TRUE			Unused	No results	No results	No results	No results	No results		331.948	1.376	0	0	0	0		10	21	6		No matches found	No matches found		No matches found	DDA for preferred ion	20414.6	46524.7	2.274e+07	2.18669e+07	1.46663e+07	2.04185e+07	1.82269e+07	1.39815e+07	1.42153e+07	1.64302e+07	1.75733e+07	1.41373e+07	2.26073e+07	2.45838e+07	2.39453e+07	2.32406e+07	2.32496e+07	2.247e+07	1.89011e+07	1.55314e+07	1.37858e+07	1.37157e+07	1.60727e+06	2.00578e+06
FALSE	Adifoline	C22 H20 N2 O7	No match	No results	No results	No results	Full match	No results		424.128	9.542	1	0	0	0		10	12	4		No matches found	No matches found		No matches found	DDA for preferred ion	98463	96979.6	1.52826e+07	1.76717e+07	2.44107e+07	1.30818e+07	1.39904e+07	1.63911e+07	1.3006e+07	2.23525e+07	1.36031e+07	2.04621e+07	1.42464e+07	1.40958e+07	1.4051e+07	1.5648e+07	1.46035e+07	1.38431e+07	1.34821e+07	1.14662e+07	1.13535e+07	1.09922e+07	5.49472e+06	5.09604e+06
FALSE	1-phenylpropane-1_2-dione	C9 H8 O2	Full match	No results	No results	Partial match	Partial match	Full match		148.052	11.007	15	0	0	5	Other	10	26	5		No matches found	No matches found		Multiple matches found	DDA for preferred ion	410750	226917	2.43795e+07	8.08437e+06	9.90872e+06	7.23226e+06	3.69791e+06	4.73037e+06	3.62217e+06	4.5748e+06	5.69854e+06	4.52171e+06	1.40389e+07	1.29426e+07	1.26219e+07	1.24803e+07	1.17401e+07	1.25626e+07	1.00955e+07	9.18602e+06	6.51976e+06	5.63965e+06	7.18105e+06	6.92568e+06
FALSE			Unused	No results	No results	No results	No results	No results		563.178	8.852	0	0	0	0		10	26	8		No matches found	No matches found		No matches found	DDA for other ion	81586	80747.4	1.55208e+07	2.30334e+07	1.89178e+07	1.47262e+07	1.30074e+07	1.50732e+07	1.30761e+07	1.48691e+07	1.24668e+07	1.07079e+07	2.43656e+07	2.31973e+07	2.37209e+07	2.10027e+07	1.92936e+07	2.39336e+07	1.72762e+07	1.46336e+07	1.25624e+07	1.13926e+07	2.35141e+07	2.19433e+07
TRUE	2-Hydroxy-3-(phosphonooxy)propyl 10-methyldodecanoate	C16 H33 O7 P	Full match	No results	No results	No results	Full match	No results		368.195	9.242	1	0	0	0		10	15	6		No matches found	No matches found		No matches found	DDA for preferred ion	88148.8	85361.1	2.12054e+06	1.73279e+06	1.53326e+06	1.15839e+06	1.20422e+06	1.21302e+06	1.35889e+06	2.25438e+06	778764	438960	8.73909e+06	9.28484e+06	9.45951e+06	8.43436e+06	8.25487e+06	8.25291e+06	7.76018e+06	6.523e+06	6.04979e+06	6.4663e+06	5.86691e+06	6.41701e+06
TRUE			Unused	No results	No results	No results	No results	No results		200.956	1.317	0	0	0	0		10	19	5		No matches found	No matches found		No matches found	DDA for preferred ion	46789.5	44110.2	2.33091e+07	2.36158e+07	2.42172e+07	2.18188e+07	1.92719e+07	2.09138e+07	2.03047e+07	1.64746e+07	1.5915e+07	1.47029e+07	1.49427e+07	1.48069e+07	1.36559e+07	1.48106e+07	1.56244e+07	1.5614e+07	1.37209e+07	1.09619e+07	9.77651e+06	8.77803e+06	817270	715761
TRUE			Unused	No results	No results	No results	No results	No results		343.924	1.334	0	0	0	0		10	22	6		No matches found	No matches found		No matches found	DDA for preferred ion	19898.6	18821.8	9.77544e+06	1.30113e+07	2.4206e+07	1.34386e+07	1.15912e+07	1.56924e+07	1.08579e+07	4.86639e+06	9.5055e+06	1.0196e+07	5.64635e+06	5.38721e+06	5.84449e+06	4.8045e+06	4.89038e+06	5.4044e+06	4.34515e+06	3.8009e+06	3.16803e+06	3.00974e+06	299687	305231
FALSE	Olomoucine	C15 H18 N6 O	Full match	No results	No results	No results	Full match	No results		298.154	10.057	1	0	0	0		10	28	9		No matches found	No matches found		No matches found	DDA for preferred ion	452051	432248	2.29293e+07	7.44116e+06	7.41075e+06	5.57791e+06	4.08116e+06	4.68478e+06	3.73759e+06	5.30698e+06	8.77591e+06	4.15853e+06	1.4716e+07	1.63529e+07	1.44196e+07	1.32276e+07	1.43927e+07	1.28953e+07	1.06857e+07	8.55456e+06	7.58784e+06	6.98099e+06	4.7486e+06	5.51439e+06
FALSE			Unused	No results	No results	No results	No results	No results		682.425	11.432	0	0	0	0		10	30	8		No matches found	No matches found		No matches found	DDA for preferred ion	195664	162169	2.20634e+07	2.1444e+07	1.45216e+07	1.86864e+07	1.35392e+07	1.24117e+07	1.04734e+07	1.30514e+07	9.65682e+06	1.3527e+07	2.32893e+07	1.84896e+07	2.40147e+07	2.40343e+07	2.01793e+07	2.15696e+07	1.71613e+07	1.4395e+07	1.11881e+07	8.63708e+06	2.26807e+07	1.93467e+07
FALSE			Unused	No results	No results	No results	No results	No results		553.454	11.908	0	0	0	0		10	22	13		No matches found	No matches found		No matches found	DDA for preferred ion	194629	173276	2.20271e+07	2.403e+07	278779	9.95263e+06	1.13291e+07	260984	6.66495e+06	211004	6.81353e+06	289057	5.86312e+06	6.60438e+06	5.14593e+06	6.93509e+06	5.15102e+06	7.01258e+06	6.41541e+06	4.79734e+06	4.13963e+06	3.48187e+06	1.66214e+07	1.69645e+07
FALSE			Unused	No results	No results	No results	No results	No results		254.151	9.411	0	0	0	0		10	20	7		No matches found	No matches found		No matches found	DDA for preferred ion	425692	283562	2.15743e+07	1.87006e+07	2.39461e+07	1.38268e+07	1.29229e+07	2.30115e+07	1.68978e+07	1.98607e+07	9.64712e+06	2.05819e+07	1.78753e+07	1.63765e+07	1.57936e+07	1.52553e+07	1.42166e+07	1.50751e+07	1.32052e+07	1.04491e+07	1.09565e+07	9.75949e+06	1.25712e+07	1.243e+07
FALSE	9,19-Cyclolanost-24-en-3-yl (2E)-3-(3,4-dihydroxyphenyl)acrylate	C39 H56 O4	No match	No results	No results	No results	Full match	No results		588.42	11.734	1	0	0	0		10	25	9		No matches found	No matches found		No matches found	DDA for preferred ion	158930	147207	2.39078e+07	2.12837e+07	201629	1.08188e+07	1.11758e+07	172684	5.20324e+06	145834	6.24257e+06	170911	7.41415e+06	5.9348e+06	7.61682e+06	7.86188e+06	6.50331e+06	6.0138e+06	6.27546e+06	5.15912e+06	4.15407e+06	3.17248e+06	1.67285e+07	1.7497e+07
FALSE	tutin	C15 H18 O6	Full match	No results	No results	No results	Full match	No results		294.109	10.038	3	0	0	0		10	18	12		No matches found	No matches found		No matches found	DDA for preferred ion	814960	795833	2.39064e+07	8.36219e+06	1.28572e+07	6.26724e+06	4.60161e+06	4.79369e+06	4.42025e+06	5.1165e+06	7.05449e+06	4.21155e+06	1.27941e+07	1.26145e+07	1.20105e+07	1.22366e+07	8.60999e+06	1.04738e+07	8.54534e+06	9.40307e+06	9.53717e+06	7.86788e+06	5.82316e+06	6.35619e+06
TRUE			Unused	No results	No results	No results	No results	No results		178.975	1.357	0	0	0	0		10	29	9		No matches found	No matches found		No matches found	DDA for preferred ion	41538.4	42505.9	1.94102e+07	1.8806e+07	2.38951e+07	1.64197e+07	1.55283e+07	1.56094e+07	1.27111e+07	1.04387e+07	9.32266e+06	8.84398e+06	1.43193e+07	1.28331e+07	1.61635e+07	1.49477e+07	1.48193e+07	1.44485e+07	1.16943e+07	8.48253e+06	7.19596e+06	6.42873e+06	801754	789385
FALSE	cis-5-Tetradecenoylcarnitine	C21 H39 N O4	Full match	No results	No results	No results	Full match	No results		369.287	10.55	3	0	0	0		10	23	16		No matches found	No matches found		No matches found	DDA for preferred ion	146258	140959	1.33897e+07	1.87823e+07	1.4123e+07	1.99734e+07	1.007e+07	5.40773e+06	6.91016e+06	5.12847e+06	9.62144e+06	1.23386e+07	2.11368e+07	2.07075e+07	1.81624e+07	1.92951e+07	2.07237e+07	1.9997e+07	1.57136e+07	1.84981e+07	8.36347e+06	1.2915e+07	1.2709e+07	1.1878e+07
TRUE	2,6(1H,3H)-Pyridinedione, 3-(1,6-dihydro-5-hydroxy-2,6-dioxo-3(2H)-pyridinylidene)-5-hydroxy-	C10 H6 N2 O6	Full match	No results	No results	No results	Full match	No results		250.023	1.319	1	0	0	0		10	30	22		No matches found	No matches found		No matches found	DDA for preferred ion	18916.7	17893	1.45952e+07	1.65942e+07	1.11418e+07	1.18382e+07	8.69051e+06	2.37244e+07	1.92221e+07	8.60824e+06	4.93051e+06	1.45118e+07	7.17587e+06	1.09454e+07	7.23118e+06	7.01169e+06	1.12962e+07	1.04532e+07	8.59823e+06	4.98886e+06	7.16008e+06	4.46834e+06	1.19574e+06	1.07208e+06
TRUE			Unused	No results	No results	No results	No results	No results		717.828	1.286	0	0	0	0		10	24	5		No matches found	No matches found		No matches found	DDA for preferred ion	14372.2	13913	1.70106e+06	768663	127548	386178	399786	126587	298239	1.11849e+06	657205	380944	5.45313e+06	5.92948e+06	5.83802e+06	5.78146e+06	5.46638e+06	4.97868e+06	4.57356e+06	3.66104e+06	3.25911e+06	2.81773e+06	1.93508e+07	2.37052e+07
FALSE	2-[2-(4-Pyridinyl)-1-butenyl]phenol	C15 H15 N O	Full match	No results	No results	No results	Full match	No results		225.115	9.598	3	0	0	0		10	17	6		No matches found	No matches found		No matches found	DDA for preferred ion	7.05573e+06	6.83348e+06	9.43162e+06	9.52319e+06	1.28752e+07	8.50592e+06	7.54501e+06	1.95623e+07	1.36944e+07	2.35985e+07	6.41062e+06	1.85641e+07	1.30115e+07	1.29606e+07	1.1501e+07	1.2255e+07	1.18225e+07	1.13826e+07	1.06245e+07	9.07016e+06	7.91236e+06	8.30225e+06	8.84186e+06	8.65911e+06
FALSE			Unused	No results	No results	No results	No results	No results		753.477	10.075	0	0	0	0		10	26	9		No matches found	No matches found		No matches found	DDA for preferred ion	110405	105201	2.35464e+07	1.65991e+07	1.32011e+07	1.52188e+07	7.93132e+06	9.74391e+06	1.08192e+07	1.17171e+07	1.21396e+07	1.02709e+07	2.22076e+07	2.00006e+07	1.71347e+07	2.13327e+07	1.87522e+07	1.80651e+07	1.32001e+07	1.35469e+07	1.18014e+07	9.36255e+06	1.43305e+07	1.47167e+07
FALSE	Olodaterol	C21 H26 N2 O5	Not the top hit	No results	No results	No results	Full match	No results		386.185	10.338	1	0	0	0		10	19	7		No matches found	No matches found		No matches found	DDA for preferred ion	222644	215134	2.35311e+07	1.93382e+07	8.80174e+06	1.36365e+07	1.00374e+07	7.29017e+06	9.75973e+06	6.49716e+06	1.17409e+07	8.21907e+06	1.29897e+07	1.24975e+07	1.33856e+07	1.28676e+07	1.18155e+07	1.09631e+07	9.6452e+06	9.12895e+06	7.95005e+06	7.9951e+06	1.58792e+07	1.58983e+07
FALSE	20,21,21-Trifluoro-3-methoxy-19-nor-17alpha-pregna-1,3,5(10),20-tetraen-17-ol	C21 H25 F3 O2	No match	No results	No results	No results	Full match	No results		366.18	10.145	1	0	0	0		10	27	15		No matches found	No matches found		No matches found	DDA for preferred ion	101286	100210	294627	340919	263733	269118	249833	241939	171195	319010	200398	276333	976462	763151	954975	764041	1.01654e+06	837334	722911	481011	652380	396746	286108	272184
FALSE	o-Xylene	C8 H10	Full match	No results	No results	No results	Full match	No results		106.078	10.04	4	0	0	0		10	13	13		No matches found	No matches found		No matches found	DDA for preferred ion	1.2124e+06	1.21385e+06	5.89747e+06	1.04389e+07	1.55028e+07	1.01198e+07	2.57217e+06	8.61175e+06	8.0871e+06	9.8783e+06	1.04818e+07	7.65473e+06	1.24801e+07	1.41642e+07	1.78112e+07	1.41008e+07	1.46412e+07	1.15942e+07	1.50014e+07	1.43997e+07	1.59529e+07	1.22365e+07	8.41438e+06	8.88037e+06
FALSE	8-HYDROXYDEMETHYLCLOMIPRAMINE	C18 H21 Cl N2 O	No match	No results	No results	No results	Full match	No results		316.134	10.526	1	0	0	0		10	26	17		No matches found	No matches found		No matches found	DDA for preferred ion	2.37799e+06	2.1333e+06	2.10082e+07	9.63728e+06	5.17693e+06	9.31401e+06	3.46972e+06	3.83797e+06	4.20512e+06	3.6075e+06	4.61976e+06	7.70825e+06	1.45226e+07	1.36262e+07	1.37834e+07	1.37502e+07	1.32541e+07	1.29679e+07	1.09789e+07	1.10596e+07	4.93767e+06	8.55069e+06	8.98426e+06	9.05751e+06
FALSE			Unused	No results	No results	No results	No results	No results		529.841	1.295	0	0	0	0		10	27	10		No matches found	No matches found		No matches found	DDA for preferred ion	20040.3	16213.3	1.30073e+07	1.00474e+07	2.34184e+06	6.10842e+06	6.80188e+06	1.75366e+06	4.98073e+06	6.09922e+06	7.03885e+06	5.27991e+06	2.31502e+07	2.32939e+07	2.06976e+07	1.88001e+07	2.15021e+07	2.08642e+07	1.43559e+07	1.35793e+07	1.17929e+07	1.08781e+07	8.92741e+06	9.19983e+06
TRUE	(R)-3-Amino-2-methylpropanoate	C4 H9 N O2	No results	No results	No results	Partial match	Partial match	Full match		103.063	1.377	19	0	0	7	Superpathway of L-methionine salvage and degradation;Other	10	29	7		No matches found	No matches found		Multiple matches found	DDA for other ion	25024	241213	1.78189e+07	1.81241e+07	2.32515e+07	1.83756e+07	1.48326e+07	1.66394e+07	1.61843e+07	1.16676e+07	9.21871e+06	1.0262e+07	1.71101e+07	1.71403e+07	1.4502e+07	1.4712e+07	1.49846e+07	1.69837e+07	1.15267e+07	1.04253e+07	7.97512e+06	6.58475e+06	3.29456e+06	3.7309e+06
FALSE	Ranelic acid	C12 H10 N2 O8 S	Not the top hit	No results	No results	No results	Full match	No results		342.017	1.273	1	0	0	0		10	24	9		No matches found	No matches found		No matches found	DDA for preferred ion	15946.2	21112.6	5.94177e+06	6.21366e+06	2.91433e+06	4.99463e+06	4.10907e+06	3.14275e+06	3.95457e+06	5.26395e+06	3.39769e+06	4.3175e+06	1.17503e+07	1.34198e+07	1.38418e+07	1.22935e+07	1.31466e+07	1.21778e+07	9.31571e+06	8.22733e+06	7.50558e+06	7.23285e+06	1.12389e+07	6.46559e+06
FALSE			No results	No results	No results	No results	No results	No results		179.896	1.332	0	0	0	0		10	19	19		No matches found	No matches found		No matches found	DDA for preferred ion	26771.1	64892	1.16975e+07	1.55172e+07	2.25689e+06	8.75675e+06	7.38954e+06	3.43433e+06	1.04196e+07	1.13459e+07	6.87176e+06	5.65263e+06	9.24317e+06	1.16231e+07	1.41878e+07	1.3695e+07	1.62111e+07	1.77499e+07	1.1863e+07	1.43498e+07	1.1024e+07	1.32959e+07	1.2521e+07	1.06353e+07
TRUE	(2Z)-3-{5-[(4Z)-5-(Methylsulfanyl)-4-penten-2-yn-1-yl]-2-furyl}acrylaldehyde	C13 H12 O2 S	Not the top hit	No results	No results	No results	Full match	No results		232.055	1.356	1	0	0	0		10	20	8		No matches found	No matches found		No matches found	DDA for preferred ion	15021.2	15129.3	545230	471501	441801	448926	383532	589691	297916	207511	272610	338056	2.7686e+06	2.38557e+06	2.63912e+06	3.00891e+06	2.46202e+06	2.79466e+06	2.11149e+06	1.85108e+06	1.89248e+06	1.54258e+06	2.28475e+07	2.29072e+07
FALSE	Acetosulfone	C14 H15 N3 O5 S2	Unused	No results	No results	No results	Full match	No results		369.044	1.451	1	0	0	0		10	19	9		No matches found	No matches found		No matches found	DDA for preferred ion	25205.7	23893.6	2.29063e+07	1.63265e+07	1.40216e+07	1.8792e+07	1.533e+07	9.44818e+06	1.40374e+07	1.16896e+07	1.57701e+07	1.06186e+07	1.80106e+07	1.91085e+07	1.69664e+07	1.74569e+07	1.82866e+07	1.82647e+07	1.57069e+07	1.16383e+07	1.13616e+07	1.25823e+07	1.09055e+07	1.13949e+07
TRUE			Unused	No results	No results	No results	No results	No results		385.018	1.452	0	0	0	0		10	19	10		No matches found	No matches found		No matches found	DDA for preferred ion	28237.4	27791.7	1.98638e+07	1.50774e+07	2.27548e+07	1.87096e+07	1.50978e+07	1.19537e+07	1.40415e+07	8.73429e+06	1.50044e+07	9.24651e+06	9.74808e+06	9.29724e+06	9.32079e+06	1.09552e+07	1.00948e+07	9.04776e+06	8.13074e+06	6.46489e+06	6.18149e+06	7.01075e+06	545743	790024
FALSE			Unused	No results	No results	No results	No results	No results		381.287	10.305	0	0	0	0		10	15	9		No matches found	No matches found		No matches found	DDA for preferred ion	94215.7	90040.4	8.41716e+06	1.65748e+07	2.88885e+06	3.08892e+06	6.39947e+06	9.85846e+06	6.33349e+06	1.86013e+06	1.02577e+07	1.61834e+07	8.27345e+06	1.0109e+07	9.2759e+06	9.79811e+06	9.97292e+06	9.40012e+06	8.09184e+06	6.53474e+06	7.10957e+06	7.33129e+06	9.44986e+06	8.47795e+06
FALSE			Unused	No results	No results	No results	No results	No results		119.012	1.202	0	0	0	0		10	25	6		No matches found	No matches found		No matches found	DDA for preferred ion	277649	299868	9.44274e+06	8.00207e+06	1.12084e+07	1.00847e+07	7.78298e+06	6.20356e+06	5.46696e+06	4.03788e+06	5.41546e+06	4.31951e+06	1.48538e+07	1.44754e+07	1.51038e+07	1.40142e+07	1.40825e+07	1.61737e+07	1.21434e+07	9.77038e+06	7.91932e+06	7.25902e+06	1.72273e+07	1.64254e+07
TRUE			Unused	No results	No results	No results	No results	No results		644.123	3.819	0	0	0	0		10	28	7		No matches found	No matches found		No matches found	DDA for other ion	34957.3	33999.9	4.39285e+06	4.43662e+06	2.23507e+07	7.21858e+06	8.85308e+06	8.43211e+06	1.37453e+07	8.84826e+06	1.33705e+07	1.2876e+07	4.73285e+06	6.11788e+06	5.87107e+06	5.55029e+06	5.81386e+06	6.18058e+06	7.55904e+06	7.52678e+06	9.73471e+06	1.07565e+07	1.11963e+06	1.74516e+06
TRUE	Indole-3-lactic acid	C11 H11 N O3	Full match	Full match	No results	Partial match	Full match	Full match		205.073	7.118	8	0	1	1	Other	10	25	7		No matches found	No matches found	70.9	Multiple matches found	DDA for preferred ion	141772	140916	880792	929863	333534	515861	563306	582334	480451	359312	408619	288210	4.97661e+06	5.54461e+06	5.39382e+06	5.50239e+06	5.16463e+06	5.30305e+06	4.50609e+06	3.20567e+06	2.96702e+06	2.74577e+06	9.78438e+06	9.70621e+06
TRUE			Unused	No results	No results	No results	No results	No results		545.815	1.3	0	0	0	0		10	27	9		No matches found	No matches found		No matches found	DDA for preferred ion	15910	16261.4	1.87411e+07	1.71313e+07	7.28621e+06	1.20539e+07	1.13695e+07	5.55225e+06	8.4261e+06	1.07391e+07	1.12958e+07	9.52247e+06	2.14793e+07	2.19076e+07	2.2346e+07	2.18753e+07	2.16243e+07	2.14655e+07	1.4835e+07	1.34481e+07	1.13921e+07	1.08171e+07	1.24181e+06	1.34789e+06
FALSE			Unused	No results	No results	No results	No results	No results		363.305	11.438	0	0	0	0		10	24	4		No matches found	No matches found		No matches found	DDA for preferred ion	131124	132121	1.88072e+07	2.22891e+07	196931	7.00764e+06	6.59082e+06	167377	3.94084e+06	149969	3.37602e+06	164001	4.69441e+06	5.11517e+06	4.87198e+06	5.04051e+06	4.92e+06	4.79469e+06	3.75594e+06	3.45825e+06	2.85771e+06	2.38249e+06	1.34076e+07	1.42926e+07
FALSE	Peonidine-3-O-glucoside chloride	C22 H23 O11	No match	No results	No results	No results	Full match	No results		463.126	3.878	1	0	0	0		10	27	21		No matches found	No matches found		No matches found	DDA for preferred ion	53062.9	51633.7	402985	667462	2.2642e+06	190147	268149	158586	71347	166532	217202	64631.3	6.70874e+06	4.26034e+06	4.30042e+06	5.55597e+06	4.70409e+06	6.64892e+06	4.30881e+06	3.43542e+06	4.87759e+06	2.61895e+06	89119.1	91115.6
FALSE			Unused	No results	No results	No results	No results	No results		285.302	10.321	0	0	0	0		10	17	5		No matches found	No matches found		No matches found	DDA for preferred ion	93413.3	90075.2	1.33623e+07	1.51143e+07	8.06914e+06	1.26735e+07	8.07474e+06	9.08802e+06	8.74682e+06	9.70723e+06	9.78937e+06	8.45057e+06	9.62499e+06	1.02474e+07	9.62004e+06	9.87027e+06	9.683e+06	8.77693e+06	8.07148e+06	6.94697e+06	6.54618e+06	6.32201e+06	1.3401e+07	1.56719e+07
FALSE	3-Carboxy-1-methylpyridinium;N-Methylnicotinicacid	C7 H7 N O2	Full match	No results	No results	Partial match	Partial match	Full match		137.047	1.42	15	0	0	14	Superpathway of chorismate metabolism;Superpathway of aromatic amino acid biosynthesis;Anaerobic aromatic compound degradation (Thauera aromatica);Other	10	19	18		No matches found	No matches found		Multiple matches found	DDA for preferred ion	27790.5	49699.9	2.21228e+07	1.77339e+07	1.75509e+07	1.81606e+07	1.13307e+07	1.368e+07	1.79116e+07	1.09349e+07	1.12203e+07	1.60932e+07	1.50945e+07	1.00675e+07	1.20724e+07	1.65782e+07	1.76161e+07	1.05031e+07	1.23192e+07	1.33936e+07	1.26416e+07	1.22521e+07	1.40474e+07	1.63165e+07
FALSE	4147610	C19 H37 N O4	Full match	No results	No results	No results	Full match	No results		343.271	10.311	3	0	0	0		10	17	6		No matches found	No matches found		No matches found	DDA for preferred ion	96756.3	92468.4	1.17185e+07	1.55521e+07	1.18862e+07	1.79283e+07	1.02455e+07	4.77141e+06	5.88814e+06	5.87362e+06	1.40289e+07	1.01046e+07	1.90623e+07	1.91896e+07	1.82661e+07	1.80153e+07	1.79636e+07	1.71085e+07	1.50625e+07	1.32238e+07	1.21993e+07	1.2533e+07	9.83621e+06	8.49519e+06
FALSE			Unused	No results	No results	No results	No results	No results		908.246	8.849	0	0	0	0		10	25	9		No matches found	No matches found		No matches found	DDA for other ion	64469.3	62313.4	2.03977e+07	2.12271e+07	1.6726e+07	1.84347e+07	1.20366e+07	1.32303e+07	1.22646e+07	1.0688e+07	1.31735e+07	8.68231e+06	1.65919e+07	1.58326e+07	1.59681e+07	1.76944e+07	1.81326e+07	1.83839e+07	1.28363e+07	1.13809e+07	8.88112e+06	8.93815e+06	2.13926e+07	2.21062e+07
FALSE			Unused	No results	No results	No results	No results	No results		276.217	10.71	0	0	0	0		10	22	12		No matches found	No matches found		No matches found	DDA for preferred ion	1.44004e+06	1.00545e+06	1.73862e+07	1.62874e+07	1.15988e+07	1.83261e+07	8.82822e+06	1.60324e+07	1.29318e+07	1.10248e+07	1.27567e+07	1.10949e+07	2.09674e+07	1.94013e+07	2.1974e+07	2.0288e+07	1.92882e+07	1.75196e+07	1.73558e+07	1.51257e+07	9.80771e+06	1.32061e+07	1.74708e+07	1.96316e+07
FALSE			Unused	No results	No results	No results	No results	No results		193.131	1.469	0	0	0	0		10	21	5		No matches found	No matches found		No matches found	DDA for preferred ion	30041.6	30468.7	2.03019e+07	2.02669e+07	1.15633e+07	1.78383e+07	1.34749e+07	1.38374e+07	1.37375e+07	1.25015e+07	1.21924e+07	1.33197e+07	1.10417e+07	1.14102e+07	1.21164e+07	1.09586e+07	1.23465e+07	1.13443e+07	9.2537e+06	8.52687e+06	6.88328e+06	6.45477e+06	2.13256e+07	2.19616e+07
TRUE			Unused	No results	No results	No results	No results	No results		364.097	1.369	0	0	0	0		10	23	7		No matches found	No matches found		No matches found	DDA for preferred ion	15953.8	57322.2	599096	669759	823988	827262	567177	754431	502375	412848	387030	508330	4.93869e+06	5.0886e+06	4.9236e+06	4.9254e+06	4.44297e+06	5.03632e+06	3.48881e+06	3.30652e+06	2.99074e+06	2.6472e+06	2.18181e+07	1.99279e+07
TRUE			No results	No results	No results	No results	No results	No results		581.854	1.289	0	0	0	0		10	25	8		No matches found	No matches found		No matches found	DDA for preferred ion	15755.5	15252.2	3.46633e+06	1.96684e+06	184436	1.07756e+06	1.10283e+06	153939	764739	2.02554e+06	1.68512e+06	972948	9.56777e+06	1.03116e+07	1.06247e+07	9.27208e+06	9.39431e+06	8.67842e+06	7.50682e+06	5.90093e+06	5.68687e+06	5.0595e+06	2.17029e+07	1.95766e+07
FALSE	2209526	C11 H22 N2 O	Full match	No results	No results	No results	Full match	No results		198.173	9.054	1	0	0	0		10	19	7		No matches found	No matches found		No matches found	DDA for preferred ion	5.4034e+06	5.68233e+06	2.1694e+07	1.79682e+07	1.56868e+07	1.52349e+07	1.17676e+07	1.64212e+07	1.68604e+07	1.20798e+07	1.99653e+07	1.6316e+07	2.11517e+07	2.05061e+07	1.82008e+07	2.08093e+07	1.96001e+07	1.98699e+07	1.70034e+07	1.32626e+07	1.30321e+07	1.26592e+07	2.10377e+07	2.02113e+07
FALSE			Invalid mass	No results	No results	No results	No results	No results		483.376	11.178	0	0	0	0		10	24	8		No matches found	No matches found		No matches found	DDA for preferred ion	120689	115352	1.95817e+07	2.16576e+07	290421	1.25192e+07	1.02301e+07	196339	7.86408e+06	150111	7.22197e+06	169909	7.67481e+06	7.51004e+06	6.1868e+06	6.93527e+06	5.76676e+06	6.43171e+06	5.62179e+06	4.47206e+06	3.96466e+06	3.68985e+06	1.096e+07	1.07941e+07
TRUE	Difenacoum	C31 H24 O3	No match	No results	No results	No results	Full match	No results		444.175	2.645	1	0	0	0		10	27	13		No matches found	No matches found		No matches found	DDA for preferred ion	41415.1	41588.4	1.86989e+07	2.15427e+07	1.21301e+07	1.71734e+07	1.42826e+07	1.64844e+07	1.33862e+07	1.97466e+07	1.40891e+07	1.51315e+07	1.55557e+07	1.45877e+07	1.5098e+07	1.406e+07	1.09096e+07	1.78299e+07	1.1772e+07	9.61553e+06	8.52954e+06	7.64996e+06	1.23386e+06	1.30673e+06
FALSE			Unused	No results	No results	No results	No results	No results		619.383	11.992	0	0	0	0		10	28	15		No matches found	No matches found		No matches found	DDA for preferred ion	244900	218995	695134	479191	730978	435065	314155	572503	581432	248994	234204	721132	3.81011e+06	3.39527e+06	4.88168e+06	4.48712e+06	4.34962e+06	5.03643e+06	4.12748e+06	2.962e+06	2.04144e+06	2.32059e+06	1.86995e+06	2.26401e+06
FALSE			Unused	No results	No results	No results	No results	No results		282.216	11.353	0	0	0	0		10	26	14		No matches found	No matches found		No matches found	DDA for preferred ion	172671	133933	1.96947e+07	2.1452e+07	331682	7.75705e+06	1.25766e+07	265829	6.22232e+06	143782	3.7794e+06	188185	7.57003e+06	6.28803e+06	6.35828e+06	6.6073e+06	6.07638e+06	5.58133e+06	4.89514e+06	4.44378e+06	4.97843e+06	2.4226e+06	1.39609e+07	1.58503e+07
FALSE			Unused	No results	No results	No results	No results	No results		315.974	1.362	0	0	0	0		10	21	8		No matches found	No matches found		No matches found	DDA for preferred ion	14680.1	14785.7	8.18979e+06	6.76614e+06	2.48566e+06	5.60008e+06	5.23841e+06	2.50656e+06	4.07553e+06	6.11406e+06	6.24033e+06	5.01841e+06	1.57736e+07	1.64775e+07	1.52248e+07	1.41138e+07	1.56197e+07	1.51355e+07	1.24463e+07	9.85245e+06	9.22978e+06	9.42074e+06	9.01787e+06	8.91583e+06
TRUE			Unused	No results	No results	No results	No results	No results		204.06	1.348	0	0	0	0		10	22	9		No matches found	No matches found		No matches found	DDA for preferred ion	23728.8	34538.7	2.06735e+06	3.06393e+06	1.97795e+06	2.19174e+06	1.89042e+06	1.43123e+06	1.61253e+06	1.75505e+06	1.89663e+06	1.93635e+06	5.10584e+06	6.20337e+06	5.4379e+06	5.18348e+06	4.6255e+06	4.78642e+06	4.53274e+06	3.71954e+06	3.02298e+06	3.19829e+06	2.12702e+07	1.931e+07
FALSE	gamma-Glutamyl-gamma-aminobutyraldehyde	C9 H16 N2 O4	No match	No results	No results	Partial match	Partial match	Full match		216.112	8.199	4	0	0	3	Other	10	25	8		No matches found	No matches found		Single match found	DDA for preferred ion	77376.3	98553.8	2.1236e+07	1.0745e+07	1.32424e+07	1.04297e+07	6.46239e+06	1.0843e+07	8.86822e+06	6.63966e+06	1.22771e+07	4.54491e+06	1.39367e+07	1.4791e+07	1.39228e+07	1.35298e+07	1.40069e+07	1.32721e+07	1.07811e+07	8.21933e+06	7.69074e+06	7.21118e+06	1.31316e+07	1.46483e+07
FALSE			Unused	No results	No results	No results	No results	No results		323.218	9.039	0	0	0	0		10	21	10		No matches found	No matches found		No matches found	DDA for preferred ion	130397	170010	2.24836e+06	1.39162e+06	1.97248e+06	2.3828e+06	1.00834e+06	1.0288e+06	641767	1.99783e+06	1.64669e+06	691466	5.48253e+06	5.45753e+06	5.45519e+06	5.6974e+06	5.24092e+06	6.09181e+06	4.47922e+06	3.4211e+06	3.4366e+06	3.58548e+06	3.10145e+06	1.98201e+06
FALSE	1-Methyl-1-benzylidene-acetone	C11 H12 O	Full match	No results	No results	No results	Full match	No results		160.088	10.52	3	0	0	0		10	16	11		No matches found	No matches found		No matches found	DDA for preferred ion	1.21402e+06	1.23652e+06	1.95425e+07	7.49555e+06	6.81083e+06	8.02433e+06	3.93912e+06	4.69799e+06	4.44708e+06	5.65824e+06	7.86587e+06	7.88275e+06	1.09322e+07	1.02891e+07	1.01037e+07	1.12935e+07	1.06741e+07	9.20691e+06	9.40809e+06	1.03795e+07	6.28306e+06	8.18745e+06	8.18134e+06	8.49339e+06
FALSE			Unused	No results	No results	No results	No results	No results		473.34	11.438	0	0	0	0		10	29	4		No matches found	No matches found		No matches found	No MS2	134325	135345	1.83018e+07	2.11054e+07	201738	8.55577e+06	8.80765e+06	171463	5.26094e+06	153630	4.85754e+06	168004	6.39911e+06	6.83315e+06	6.26594e+06	6.83703e+06	6.1002e+06	5.91784e+06	4.78893e+06	4.35054e+06	3.265e+06	2.37044e+06	1.61753e+07	1.52601e+07
FALSE			Unused	No results	No results	No results	No results	No results		211.045	2.025	0	0	0	0		10	22	16		No matches found	No matches found		No matches found	DDA for preferred ion	53160.7	104793	1.27848e+07	1.15732e+07	1.10795e+07	1.30824e+07	1.04214e+07	9.13656e+06	8.29367e+06	8.75164e+06	8.14868e+06	9.30191e+06	1.06534e+07	1.2238e+07	1.80395e+07	1.31727e+07	1.28693e+07	1.23698e+07	1.03838e+07	9.48116e+06	9.33719e+06	1.01707e+07	1.53741e+07	1.63723e+07
FALSE			No results	No results	No results	No results	No results	No results		163.001	1.37	0	0	0	0		10	26	7		No matches found	No matches found		No matches found	DDA for preferred ion	45085.4	43394.7	1.84802e+07	1.54478e+07	9.74091e+06	1.3281e+07	1.16192e+07	7.93478e+06	1.05088e+07	1.23986e+07	8.99985e+06	8.37072e+06	2.09894e+07	1.83404e+07	1.82613e+07	2.03136e+07	1.77885e+07	1.85482e+07	1.51418e+07	1.23205e+07	9.90879e+06	9.32405e+06	9.16855e+06	7.37268e+06
FALSE	5-Carboxy-2-oxohept-3-enedioate	C8 H8 O7	Full match	No results	No results	Partial match	Partial match	Full match		216.026	11.095	6	0	0	1	Other	10	21	3		No matches found	No matches found		Multiple matches found	DDA for preferred ion	307901	194196	1.08144e+07	6.55898e+06	7.19396e+06	1.82401e+07	7.73788e+06	7.63953e+06	7.27652e+06	1.44978e+07	5.37303e+06	8.78655e+06	1.34326e+07	1.31145e+07	1.23194e+07	1.33024e+07	1.25276e+07	1.32833e+07	1.11036e+07	9.84318e+06	8.13583e+06	6.52746e+06	2.09649e+07	1.0469e+07
FALSE			Unused	No results	No results	No results	No results	No results		256.124	7.199	0	0	0	0		10	20	7		No matches found	No matches found		No matches found	DDA for preferred ion	65908.3	64894.6	1.0374e+07	1.90266e+07	2.48521e+06	2.0949e+07	1.50399e+07	1.46435e+07	3.70089e+06	7.78986e+06	5.89297e+06	7.0643e+06	9.94664e+06	1.02742e+07	9.19041e+06	8.74735e+06	9.51978e+06	8.69771e+06	7.74657e+06	6.28664e+06	6.15202e+06	5.76639e+06	2.33899e+06	1.46481e+06
FALSE	2-Aminoethoxydiphenylborane	C14 H16 B N O	No match	No results	No results	No results	Full match	No results		225.133	6.97	1	0	0	0		10	16	7		No matches found	No matches found		No matches found	DDA for preferred ion	2.43467e+06	2.35334e+06	6.29862e+06	5.59476e+06	8.38704e+06	4.18643e+06	3.86078e+06	4.79111e+06	4.13267e+06	3.16093e+06	4.4742e+06	4.19235e+06	1.48846e+07	1.50432e+07	1.74796e+07	1.68279e+07	1.76438e+07	1.74223e+07	1.42998e+07	1.31534e+07	1.17764e+07	1.13311e+07	1.47224e+07	1.35848e+07
TRUE			No results	No results	No results	No results	No results	No results		613.153	1.473	0	0	0	0		10	12	5		No matches found	No matches found		No matches found	DDA for preferred ion	31864	32317.1	1.3413e+07	1.81876e+07	2.08194e+07	1.25503e+07	1.22928e+07	1.75284e+07	1.6869e+07	8.93926e+06	1.18127e+07	1.17269e+07	9.49946e+06	1.03854e+07	1.02334e+07	9.97632e+06	1.07854e+07	1.07261e+07	8.66855e+06	9.00722e+06	7.99624e+06	7.56631e+06	1.3549e+06	1.18413e+06
TRUE			Unused	No results	No results	No results	No results	No results		649.841	1.29	0	0	0	0		10	24	7		No matches found	No matches found		No matches found	DDA for preferred ion	15523	15027.1	2.12006e+06	1.05224e+06	160845	666850	590610	151667	388519	1.42793e+06	980613	597762	6.51639e+06	7.01024e+06	7.30029e+06	6.90331e+06	6.36581e+06	6.07434e+06	4.97877e+06	4.39521e+06	3.85965e+06	3.49321e+06	1.66865e+07	2.07374e+07
FALSE	Dexamethasone	C22 H29 F O5	No match	No results	No results	No results	Partial match	Full match		392.201	6.263	4	0	0	0		10	19	8		No matches found	No matches found		Single match found	DDA for preferred ion	1.68794e+06	1.65361e+06	1.39658e+07	1.08758e+07	9.73311e+06	7.9409e+06	9.47277e+06	1.26541e+07	4.54268e+06	8.30301e+06	5.36383e+06	9.09529e+06	1.47646e+07	1.31297e+07	1.32359e+07	1.25037e+07	1.26882e+07	1.24963e+07	1.049e+07	8.5492e+06	8.77596e+06	8.79757e+06	7.10656e+06	9.18405e+06
FALSE			Unused	No results	No results	No results	No results	No results		330.062	1.372	0	0	0	0		10	25	8		No matches found	No matches found		No matches found	DDA for preferred ion	42781.5	42653.5	2.06738e+07	1.86544e+07	1.49526e+07	1.67192e+07	1.44535e+07	1.36779e+07	1.14966e+07	1.23601e+07	1.05373e+07	1.39071e+07	1.81133e+07	2.06292e+07	1.8526e+07	1.84939e+07	1.72227e+07	1.91168e+07	1.42537e+07	1.21708e+07	9.95865e+06	9.90806e+06	7.78448e+06	8.00835e+06
FALSE	5_6_7_8-Tetrahydromethanopterin	C30 H45 N6 O16 P	No match	No results	No results	Partial match	Partial match	Full match		776.26	8.85	2	0	0	4	Methanobacterium thermoautotrophicum燽iosynthetic metabolism;Other	10	27	12		No matches found	No matches found		Single match found	DDA for other ion	62918.4	60814.4	1.77686e+07	1.8639e+07	1.32873e+07	1.72271e+07	1.06855e+07	1.25666e+07	9.63755e+06	1.19994e+07	1.37253e+07	8.25394e+06	2.05669e+07	1.97125e+07	1.61914e+07	1.77293e+07	1.75903e+07	1.79733e+07	1.2669e+07	1.0107e+07	1.04665e+07	9.96951e+06	2.00601e+07	2.05426e+07
TRUE			Unused	No results	No results	No results	No results	No results		326.007	1.325	0	0	0	0		10	24	9		No matches found	No matches found		No matches found	DDA for preferred ion	10438.6	9873.75	1.42597e+06	807511	233032	405858	548409	179006	337220	999427	913909	468408	4.18975e+06	4.12836e+06	3.97428e+06	3.68102e+06	3.74376e+06	3.77246e+06	2.89838e+06	2.41215e+06	2.24735e+06	2.20346e+06	2.05319e+07	1.39309e+07
TRUE			Unused	No results	No results	No results	No results	No results		198.983	1.339	0	0	0	0		10	20	4		No matches found	No matches found		No matches found	DDA for preferred ion	36242.1	21144.5	4.85611e+06	3.79629e+06	978111	2.76775e+06	2.82647e+06	1.02602e+06	2.24822e+06	3.89034e+06	2.4577e+06	2.40772e+06	7.90513e+06	8.79782e+06	7.8724e+06	7.98644e+06	7.76299e+06	8.03804e+06	7.09741e+06	6.09557e+06	5.43171e+06	4.34879e+06	2.02994e+07	1.95638e+07
FALSE	Indole;1-Benzazole	C8 H7 N	Full match	No results	No results	Partial match	Partial match	Full match		117.058	4.356	3	0	0	4	Superpathway of chorismate metabolism;Superpathway of aromatic amino acid biosynthesis;Other	10	5	4		No matches found	No matches found		Single match found	DDA for preferred ion	46160.1	238688	9.3997e+06	1.134e+07	9.40276e+06	1.21219e+07	1.10332e+07	1.51763e+07	7.98764e+06	1.55672e+07	8.93996e+06	1.2666e+07	1.3631e+07	1.43542e+07	1.46083e+07	1.41027e+07	1.37996e+07	1.41897e+07	1.35554e+07	1.30882e+07	1.22149e+07	1.35792e+07	1.36826e+07	1.21199e+07
FALSE	Phenylacetaldehyde	C8 H8 O	Full match	No results	No results	Full match	Partial match	Full match		120.057	2.237	12	0	0	2	Anaerobic aromatic compound degradation (Thauera aromatica);Other	10	19	16		No matches found	No matches found		Single match found	DDA for preferred ion	60352.5	3.73833e+06	4.79476e+06	1.09874e+07	8.55139e+06	7.65592e+06	9.32691e+06	1.33527e+07	8.17685e+06	1.0853e+07	6.83505e+06	7.36875e+06	1.45898e+07	9.36417e+06	9.82025e+06	1.08488e+07	1.13084e+07	9.38808e+06	8.5975e+06	1.11034e+07	7.7145e+06	8.8317e+06	1.13518e+07	1.18153e+07
TRUE	5-Hydroxyindoleacetate	C10 H9 N O3	No match	Invalid mass	Invalid mass	No results	No match	No match		191.061	5.478	3	1	1	0		10	27	14	76.8	No matches found	Single match found	92.3	Single match found	DDA for preferred ion	91923	89020.1	1.5867e+07	1.80244e+07	9.78301e+06	1.56922e+07	1.26221e+07	2.02357e+07	1.25794e+07	1.58876e+07	5.31531e+06	1.14696e+07	1.46769e+07	1.55294e+07	1.53575e+07	9.2726e+06	1.60199e+07	1.52985e+07	1.18656e+07	9.56558e+06	8.22324e+06	7.84738e+06	3.581e+06	3.57245e+06
FALSE			Unused	No results	No results	No results	No results	No results		306.18	9.706	0	0	0	0		10	23	12		No matches found	No matches found		No matches found	DDA for preferred ion	151592	196492	2.01103e+07	1.61574e+07	825516	1.23227e+07	1.05795e+07	893233	8.86038e+06	649820	6.0355e+06	592991	6.73959e+06	7.1918e+06	6.44056e+06	6.39067e+06	6.39127e+06	5.88555e+06	4.01595e+06	4.30519e+06	4.09869e+06	3.97695e+06	1.02629e+07	9.27048e+06
FALSE			Unused	No results	No results	No results	No results	No results		313.082	8.858	0	0	0	0		10	24	9		No matches found	No matches found		No matches found	DDA for preferred ion	116598	115399	1.00236e+07	1.46128e+07	1.46476e+07	1.71859e+07	1.04882e+07	8.9495e+06	1.30955e+07	1.12474e+07	1.30932e+07	1.0569e+07	1.81071e+07	1.73026e+07	1.87148e+07	1.39134e+07	1.628e+07	1.86431e+07	1.24643e+07	1.2626e+07	1.03701e+07	8.84159e+06	1.62441e+07	1.86289e+07
FALSE	3-Oxotetradecanoic acid	C14 H26 O3	Full match	No results	No results	No results	Full match	No results		242.188	9.444	3	0	0	0		10	22	8		No matches found	No matches found		No matches found	DDA for preferred ion	1.33359e+06	1.22116e+06	6.03537e+06	3.7045e+06	4.30929e+06	4.30247e+06	3.31012e+06	2.15392e+06	2.10498e+06	2.23034e+06	4.85143e+06	2.10198e+06	1.01498e+07	9.65208e+06	1.08732e+07	1.00206e+07	9.59375e+06	9.93723e+06	8.15173e+06	6.2535e+06	5.83828e+06	6.02096e+06	1.07818e+07	5.89743e+06
FALSE			Unused	No results	No results	No results	No results	No results		471.352	10.094	0	0	0	0		10	22	15		No matches found	No matches found		No matches found	DDA for preferred ion	104691	102642	2.00613e+07	1.87811e+07	1.3175e+07	1.51455e+07	7.71044e+06	1.05956e+07	1.11872e+07	9.25563e+06	1.16508e+07	1.07292e+07	1.18596e+07	1.2162e+07	1.22613e+07	7.61835e+06	1.28296e+07	1.09589e+07	8.02311e+06	9.23154e+06	7.68155e+06	7.84985e+06	1.53215e+07	1.36208e+07
FALSE	5-Hydroxyindole-3-acetic acid	C10 H9 N O3	Full match	Full match	No results	No results	Full match	Full match		191.058	5.423	4	0	1	0		10	23	7		No matches found	No matches found	91.9	Multiple matches found	DDA for preferred ion	69014.9	57087.2	9.24959e+06	1.04239e+07	1.07409e+07	1.12547e+07	8.21715e+06	7.77215e+06	6.47357e+06	7.22972e+06	6.21341e+06	6.66847e+06	1.38032e+07	1.46153e+07	1.39487e+07	1.39176e+07	1.41261e+07	1.37813e+07	1.15362e+07	8.65739e+06	7.99092e+06	7.80907e+06	1.26042e+07	1.17867e+07
TRUE			Unused	No results	No results	No results	No results	No results		192.975	1.35	0	0	0	0		10	25	13		No matches found	No matches found		No matches found	DDA for preferred ion	32753.7	15357.6	1.98823e+07	1.63799e+07	9.30465e+06	1.13776e+07	1.05467e+07	8.18637e+06	8.56731e+06	9.61245e+06	7.78881e+06	7.17043e+06	1.27464e+07	1.42622e+07	1.37849e+07	1.27106e+07	1.2958e+07	1.24062e+07	1.09291e+07	7.96032e+06	6.1896e+06	8.19056e+06	3.59192e+06	3.84978e+06
FALSE			Unused	No results	No results	No results	No results	No results		433.376	10.639	0	0	0	0		10	20	10		No matches found	No matches found		No matches found	DDA for preferred ion	208982	195461	1.61288e+07	1.64514e+07	1.21027e+07	1.30123e+07	7.75568e+06	7.18285e+06	7.4784e+06	9.50933e+06	8.01104e+06	8.84344e+06	1.17923e+07	1.20025e+07	1.09764e+07	1.03235e+07	1.08018e+07	1.11143e+07	9.58328e+06	8.83517e+06	5.83763e+06	7.57607e+06	1.36148e+07	1.19806e+07
FALSE			Unused	No results	No results	No results	No results	No results		331.087	1.411	0	0	0	0		10	22	14		No matches found	No matches found		No matches found	DDA for preferred ion	57705.6	55074.1	1.85669e+07	1.39875e+07	3.48018e+06	7.53043e+06	8.18732e+06	6.3574e+06	7.34405e+06	8.05911e+06	5.5917e+06	7.08773e+06	1.32644e+07	1.3564e+07	1.30163e+07	1.32702e+07	1.38898e+07	1.70539e+07	1.59198e+07	1.25625e+07	9.08205e+06	7.45887e+06	1.98672e+07	1.9873e+07
FALSE			Unused	No results	No results	No results	No results	No results		464.109	8.852	0	0	0	0		10	25	10		No matches found	No matches found		No matches found	DDA for other ion	83408	82550.7	1.11138e+07	1.86047e+07	1.6256e+07	1.81467e+07	1.14924e+07	1.09398e+07	1.06055e+07	1.1083e+07	1.04649e+07	4.95218e+06	1.59035e+07	1.54013e+07	1.83457e+07	1.85257e+07	1.93106e+07	1.63011e+07	1.29309e+07	1.06777e+07	1.03253e+07	9.25532e+06	1.75331e+07	1.98423e+07
FALSE			Unused	No results	No results	No results	No results	No results		293.912	14.625	0	0	0	0		10	19	19		No matches found	No matches found		No matches found	DDA for preferred ion	1.06888e+07	9.96543e+06	1.60627e+07	1.63482e+07	1.27555e+07	1.98027e+07	1.15555e+07	1.09187e+07	9.53589e+06	1.13634e+07	1.05918e+07	1.57082e+07	9.00475e+06	9.68657e+06	9.73363e+06	1.18948e+07	1.33064e+07	1.47915e+07	1.55402e+07	1.35015e+07	1.38721e+07	1.01472e+07	1.73461e+07	1.70266e+07
TRUE	Isovalerylglutamic acid	C10 H17 N O5	Full match	No results	No results	No results	Full match	No results		231.11	6.045	2	0	0	0		10	25	11		No matches found	No matches found		No matches found	DDA for preferred ion	121019	119782	1.41204e+06	1.33607e+06	1.80557e+06	1.47747e+06	999610	1.0831e+06	755102	294157	568450	2.77405e+06	4.55529e+06	4.85746e+06	4.78146e+06	5.212e+06	4.88209e+06	4.64689e+06	3.68341e+06	2.77418e+06	2.62494e+06	2.74311e+06	2.598e+06	2.30788e+06
TRUE			No results	No results	No results	No results	No results	No results		211.844	1.324	0	0	0	0		10	15	15		No matches found	No matches found		No matches found	DDA for preferred ion	17967.8	16995.5	9.8832e+06	1.60808e+07	9.73126e+06	1.51029e+07	1.20375e+07	1.15535e+07	1.97147e+07	1.08895e+07	7.84695e+06	9.78612e+06	2.79281e+06	4.11134e+06	4.03873e+06	4.30283e+06	4.9992e+06	5.07622e+06	3.86406e+06	4.23171e+06	3.78475e+06	4.13408e+06	284202	290454
FALSE			No results	No results	No results	No results	No results	No results		145.974	1.355	0	0	0	0		10	27	6		No matches found	No matches found		No matches found	DDA for preferred ion	31875.5	32104.8	1.75909e+07	1.45593e+07	1.11953e+07	1.21005e+07	1.18987e+07	8.29212e+06	9.98006e+06	1.28462e+07	8.50304e+06	8.49829e+06	1.72037e+07	1.93009e+07	1.81799e+07	1.96957e+07	1.7866e+07	1.73673e+07	1.31638e+07	1.23571e+07	9.74777e+06	8.27739e+06	8.45122e+06	7.74126e+06
FALSE	Benzaldehyde	C7 H6 O	Full match	No results	No results	Full match	Full match	Full match		106.042	4.354	1	0	0	6	Other	10	14	6		No matches found	No matches found		Multiple matches found	DDA for preferred ion	908976	789520	9.79729e+06	1.32813e+07	9.32383e+06	1.41673e+07	1.0906e+07	1.52461e+07	1.02732e+07	1.44946e+07	7.45736e+06	8.76791e+06	1.38398e+07	1.69664e+07	1.43049e+07	1.39785e+07	1.46491e+07	1.42114e+07	1.3483e+07	1.20868e+07	1.06857e+07	1.08511e+07	1.51608e+07	1.43462e+07
TRUE	Fluroxene	C4 H5 F3 O	No match	No results	No results	No results	Full match	No results		126.029	2.508	1	0	0	0		10	20	3		No matches found	No matches found		No matches found	DDA for preferred ion	60764.4	61123.5	634746	840653	652839	846723	562586	807122	431484	536235	523008	437864	4.05029e+06	4.31866e+06	4.03793e+06	4.21519e+06	4.28083e+06	3.99792e+06	3.74189e+06	3.13123e+06	2.66702e+06	2.22692e+06	1.83278e+07	1.6927e+07
FALSE			Unused	No results	No results	No results	No results	No results		219.011	1.653	0	0	0	0		10	19	18		No matches found	No matches found		No matches found	DDA for preferred ion	31407.1	31344.5	8.1094e+06	7.36812e+06	2.90884e+06	5.90285e+06	5.01648e+06	2.9469e+06	4.37394e+06	6.63446e+06	4.81004e+06	4.61048e+06	7.77606e+06	1.058e+07	5.36372e+06	8.64211e+06	9.94875e+06	9.39702e+06	7.63064e+06	9.68986e+06	8.17698e+06	6.75708e+06	1.2087e+07	1.26039e+07
FALSE			Unused	No results	No results	No results	No results	No results		208.011	1.409	0	0	0	0		10	18	11		No matches found	No matches found		No matches found	DDA for preferred ion	23880.2	22967.9	1.95059e+07	1.94275e+07	7.40267e+06	1.36959e+07	1.20082e+07	7.1955e+06	1.03167e+07	1.23398e+07	5.75644e+06	8.31368e+06	1.19431e+07	1.52538e+07	1.56366e+07	1.50015e+07	1.36449e+07	1.30038e+07	1.40595e+07	1.02918e+07	1.15732e+07	8.39838e+06	7.55712e+06	1.27078e+07
TRUE			Unused	No results	No results	No results	No results	No results		229.002	4.606	0	0	0	0		10	8	8		No matches found	No matches found		No matches found	DDA for preferred ion	55708.6	53172.6	1.48314e+07	1.84587e+07	109007	1.94868e+07	1.64316e+07	1.26037e+07	1.05051e+07	1.55472e+07	1.10579e+07	1.32165e+07	5.88546e+06	6.9253e+06	7.34715e+06	7.42607e+06	7.70498e+06	7.48481e+06	7.25951e+06	6.44251e+06	6.74128e+06	6.98174e+06	901526	112059
TRUE			Unused	No results	No results	No results	No results	No results		310.975	1.371	0	0	0	0		10	28	11		No matches found	No matches found		No matches found	DDA for preferred ion	30885.4	30658.9	2.41495e+06	1.58372e+06	1.59518e+06	1.21745e+06	1.09801e+06	1.46052e+06	972562	1.37412e+06	925685	975034	5.21789e+06	5.2786e+06	5.89616e+06	4.75673e+06	5.01131e+06	4.13398e+06	3.77075e+06	2.87795e+06	2.98879e+06	2.38665e+06	1.94242e+07	1.74283e+07
FALSE			Unused	No results	No results	No results	No results	No results		270.159	10.598	0	0	0	0		10	25	18		No matches found	No matches found		No matches found	DDA for preferred ion	407443	361304	1.93857e+07	5.8685e+06	5.3333e+06	4.56051e+06	2.30387e+06	3.84389e+06	2.61482e+06	2.6212e+06	5.28904e+06	2.99387e+06	7.84893e+06	7.8709e+06	7.75688e+06	6.90348e+06	7.20217e+06	7.58714e+06	6.17205e+06	5.10872e+06	2.92519e+06	5.24088e+06	4.27007e+06	5.79545e+06
FALSE			Unused	No results	No results	No results	No results	No results		131.991	1.205	0	0	0	0		10	28	13		No matches found	No matches found		No matches found	DDA for preferred ion	436468	386115	9.04116e+06	6.85821e+06	9.99981e+06	9.11468e+06	7.21012e+06	5.39832e+06	4.88353e+06	4.37866e+06	4.90586e+06	3.92081e+06	1.29617e+07	1.28597e+07	1.3511e+07	1.28735e+07	1.28715e+07	1.47686e+07	9.68568e+06	7.28974e+06	6.52122e+06	7.16812e+06	1.59945e+07	1.47314e+07
TRUE			Unused	No results	No results	No results	No results	No results		242.126	8.208	0	0	0	0		10	25	9		No matches found	No matches found		No matches found	DDA for preferred ion	159526	160338	2.1126e+06	7.60805e+06	1.00837e+07	1.11468e+07	7.27156e+06	6.93699e+06	3.60038e+06	7.81453e+06	1.9314e+07	1.07768e+07	5.60024e+06	5.75467e+06	5.6273e+06	5.66559e+06	5.74807e+06	5.37356e+06	4.161e+06	3.36799e+06	3.07241e+06	3.00944e+06	328016	425706
FALSE	asp-leu	C10 H18 N2 O5	Full match	No results	No results	No results	Full match	No results		246.121	4.315	12	0	0	0		10	20	11		No matches found	No matches found		No matches found	DDA for preferred ion	45812.4	42851	1.2636e+07	1.14262e+07	9.22478e+06	1.19207e+07	6.12817e+06	8.56874e+06	8.40381e+06	7.72713e+06	6.56769e+06	7.3096e+06	1.56143e+07	1.51664e+07	1.56896e+07	1.06057e+07	1.57126e+07	1.53212e+07	1.33959e+07	1.08157e+07	9.42619e+06	9.82928e+06	1.26342e+07	1.20558e+07
FALSE	Andrographolide	C20 H30 O5	No match	Invalid mass	No results	No results	No results	No results		332.195	10.487	0	0	6	0		10	20	13		No matches found	No matches found	66.2	No matches found	DDA for preferred ion	120294	112532	784838	794960	168264	327935	175042	268671	139697	131559	128895	149641	1.43013e+06	1.65198e+06	1.18904e+06	1.14113e+06	1.275e+06	1.07901e+06	1.05002e+06	1.19173e+06	1.04503e+06	785405	1.21777e+06	1.52388e+06
TRUE			Unused	No results	No results	No results	No results	No results		397.025	1.37	0	0	0	0		10	25	9		No matches found	No matches found		No matches found	DDA for preferred ion	33502.3	33743.3	1.43007e+07	1.42092e+07	1.91514e+07	1.34997e+07	1.30733e+07	1.6374e+07	1.12671e+07	9.96983e+06	1.20024e+07	1.04249e+07	1.21654e+07	1.59949e+07	1.35648e+07	1.34755e+07	1.36784e+07	1.54252e+07	1.05481e+07	9.80786e+06	7.78852e+06	7.18284e+06	1.49854e+06	1.12217e+06
TRUE	(2E,6E)-farnesyl monophosphate	C15 H27 O4 P	Not the top hit	No results	No results	No results	Full match	No results		302.166	10.295	1	0	0	0		10	20	11		No matches found	No matches found		No matches found	DDA for preferred ion	151037	144343	1.9082e+07	1.21761e+07	7.82866e+06	1.60808e+07	6.96945e+06	7.30191e+06	5.68438e+06	9.6145e+06	1.49484e+07	6.92412e+06	8.865e+06	1.00632e+07	1.04695e+07	7.28486e+06	1.02893e+07	8.5321e+06	7.52452e+06	6.9049e+06	6.43605e+06	6.15486e+06	1.08387e+06	1.33468e+06
FALSE	Histamine	C5 H9 N3	Full match	No results	No results	No results	Full match	Full match		111.08	1.214	2	0	0	0		10	20	3		No matches found	No matches found		Single match found	DDA for preferred ion	27284.8	47140.2	3.31083e+06	3.69356e+06	5.53327e+06	7.25168e+06	4.96405e+06	3.23023e+06	2.70492e+06	2.59991e+06	3.25027e+06	2.17669e+06	8.18968e+06	8.52235e+06	8.37698e+06	8.34391e+06	8.17031e+06	7.68891e+06	7.07851e+06	6.11458e+06	5.08788e+06	4.67001e+06	1.90729e+07	1.8392e+07
FALSE	1_2-Dihydrovomilenine	C21 H24 N2 O3	Not the top hit	No results	No results	No results	Partial match	Full match		352.179	8.893	18	0	0	0		10	19	9		No matches found	No matches found		Multiple matches found	DDA for preferred ion	90216.5	89289.3	1.30108e+07	9.23823e+06	674251	1.16384e+07	1.47713e+07	3.84216e+06	3.82468e+06	1.28023e+07	1.90314e+07	5.18522e+06	8.57703e+06	7.34255e+06	9.51814e+06	9.45443e+06	8.41606e+06	8.89195e+06	6.48823e+06	6.53224e+06	6.01311e+06	5.82699e+06	3.38675e+06	1.90145e+06
FALSE			Unused	No results	No results	No results	No results	No results		154.147	5.342	0	0	0	0		10	13	12		No matches found	No matches found		No matches found	DDA for preferred ion	264795	191048	2.89898e+06	4.90337e+06	6.11626e+06	6.50866e+06	5.19909e+06	3.59395e+06	5.66186e+06	2.77812e+06	2.65743e+06	5.56995e+06	8.08893e+06	8.84594e+06	7.50593e+06	9.19071e+06	8.25127e+06	8.65857e+06	6.97103e+06	6.44795e+06	6.02088e+06	8.21591e+06	7.66065e+06	1.12228e+07
TRUE	3-oxyindole	C8 H5 N O	Full match	No results	No results	No results	Full match	No results		131.037	5.602	7	0	0	0		10	14	4		No matches found	No matches found		No matches found	DDA for preferred ion	51492.8	76997.4	4.54533e+06	1.8947e+07	1.68659e+06	1.00309e+07	1.16545e+07	9.05617e+06	4.23877e+06	1.0613e+07	4.07771e+06	4.08209e+06	5.611e+06	5.74721e+06	5.4344e+06	5.73369e+06	5.3894e+06	5.29536e+06	4.86211e+06	4.2588e+06	3.99394e+06	4.0058e+06	1.69094e+06	788101
FALSE			Unused	No results	No results	No results	No results	No results		264.061	7.917	0	0	0	0		10	21	6		No matches found	No matches found		No matches found	DDA for preferred ion	87763.8	87244.1	1.40193e+07	1.6605e+07	1.25569e+07	1.10162e+07	8.83951e+06	8.09405e+06	9.56525e+06	8.10792e+06	9.55757e+06	1.04158e+07	1.35343e+07	1.33857e+07	1.3301e+07	1.23175e+07	1.22062e+07	1.18857e+07	1.0566e+07	8.58511e+06	7.72104e+06	7.68628e+06	7.36716e+06	5.56659e+06
FALSE	Tazobactam	C10 H12 N4 O5 S	Not the top hit	No results	No results	No results	Full match	No results		300.051	6.881	2	0	0	0		10	22	8		No matches found	No matches found		No matches found	DDA for preferred ion	56436.3	55604.4	1.80599e+07	1.87992e+07	1.06492e+06	8.8305e+06	7.69436e+06	1.7335e+06	1.18171e+07	1.91455e+06	1.5905e+06	3.69239e+06	5.59886e+06	5.63833e+06	5.17691e+06	5.09398e+06	5.04282e+06	5.25461e+06	4.42648e+06	3.33291e+06	3.16068e+06	3.18909e+06	4.37701e+06	1.22306e+07
TRUE			Unused	No results	No results	No results	No results	No results		230.931	1.335	0	0	0	0		10	17	4		No matches found	No matches found		No matches found	DDA for preferred ion	12987.6	12284.8	1.74994e+07	1.87083e+07	1.45853e+07	1.71239e+07	1.48325e+07	1.44488e+07	1.32751e+07	1.20714e+07	8.67552e+06	1.20449e+07	9.29621e+06	1.03206e+07	9.76738e+06	9.53011e+06	9.33398e+06	9.21514e+06	8.59325e+06	7.08048e+06	6.55137e+06	6.03723e+06	205428	405690
FALSE			Unused	No results	No results	No results	No results	No results		220.011	1.34	0	0	0	0		10	27	18		No matches found	No matches found		No matches found	DDA for preferred ion	27096.7	25751.8	1.86812e+07	1.26048e+07	1.04315e+07	1.24856e+07	1.08888e+07	5.9155e+06	8.26832e+06	6.20201e+06	8.78456e+06	5.95274e+06	1.26117e+07	1.12687e+07	1.29471e+07	1.4667e+07	1.16206e+07	1.43757e+07	8.21354e+06	6.38356e+06	8.47223e+06	8.11215e+06	1.04505e+07	8.76604e+06
TRUE			Unused	No results	No results	No results	No results	No results		675.343	4.111	0	0	0	0		10	20	8		No matches found	No matches found		No matches found	DDA for other ion	31904.2	30846.4	1.2534e+07	9.25738e+06	1.86486e+07	1.72584e+07	9.5336e+06	7.92271e+06	6.24908e+06	4.37102e+06	1.48547e+07	4.90593e+06	9.74691e+06	9.92543e+06	9.78611e+06	8.34557e+06	9.767e+06	1.0109e+07	7.54698e+06	6.22554e+06	6.76404e+06	5.98157e+06	3.50084e+06	3.11593e+06
FALSE	1-(5-Acetyl-2-hydroxyphenyl)-3-methyl-1-butanone	C13 H16 O3	Full match	No results	No results	No results	Full match	No results		220.11	10.307	14	0	0	0		10	16	10		No matches found	No matches found		No matches found	DDA for preferred ion	411208	449671	1.86082e+07	6.01156e+06	8.96096e+06	5.87399e+06	3.31096e+06	5.00876e+06	3.99619e+06	4.7759e+06	7.22871e+06	4.54091e+06	8.94309e+06	9.41522e+06	9.60834e+06	7.73077e+06	7.77126e+06	7.3307e+06	6.85921e+06	6.37271e+06	6.13538e+06	6.6648e+06	6.67587e+06	7.69316e+06
FALSE			Unused	No results	No results	No results	No results	No results		243.256	10.122	0	0	0	0		10	16	5		No matches found	No matches found		No matches found	DDA for preferred ion	93744.5	91548.1	9.39035e+06	9.02833e+06	6.57295e+06	9.02885e+06	5.11466e+06	5.65276e+06	6.50137e+06	6.6936e+06	7.46912e+06	6.23976e+06	7.44453e+06	7.90035e+06	8.00214e+06	7.05888e+06	7.93057e+06	7.12402e+06	6.24424e+06	6.06965e+06	5.2209e+06	4.96134e+06	6.67244e+06	1.07194e+07
TRUE	Pridopidine	C15 H23 N O2 S	Full match	No results	No results	No results	Full match	No results		281.144	10.223	1	0	0	0		10	16	8		No matches found	No matches found		No matches found	DDA for preferred ion	150218	151648	1.06013e+07	1.07279e+07	1.43886e+06	1.36896e+07	7.70773e+06	1.00216e+07	6.35076e+06	1.14546e+07	4.81428e+06	7.80748e+06	7.72366e+06	7.52842e+06	7.42583e+06	6.25551e+06	7.79538e+06	8.39139e+06	6.55196e+06	5.86042e+06	5.83161e+06	5.01122e+06	921355	704244
FALSE	4-(Hydroxymethyl)-6,7a-dihydro-1H-spiro[cyclopenta[c]pyran-7,2'-oxirane]-1,6-diol	C10 H12 O5	Full match	No results	No results	No results	Full match	No results		212.068	11.095	19	0	0	0		10	22	4		No matches found	No matches found		No matches found	DDA for preferred ion	125229	208895	9.78672e+06	5.54759e+06	7.20231e+06	1.83442e+07	7.84231e+06	7.13139e+06	6.68082e+06	1.22132e+07	4.1536e+06	8.02052e+06	1.21128e+07	1.23432e+07	1.22171e+07	1.33874e+07	1.24016e+07	1.18289e+07	1.02745e+07	9.08368e+06	7.57561e+06	6.35735e+06	1.85098e+07	1.09225e+07
FALSE			No results	No results	No results	No results	No results	No results		118.076	10.036	0	0	0	0		10	25	19		No matches found	No matches found		No matches found	DDA for preferred ion	384377	352942	1.85089e+07	5.81584e+06	8.26212e+06	4.95246e+06	3.20918e+06	2.70841e+06	2.7809e+06	3.17262e+06	3.97302e+06	3.73676e+06	7.51336e+06	9.31741e+06	6.84479e+06	8.57988e+06	9.0895e+06	7.81735e+06	8.67606e+06	3.55396e+06	5.86706e+06	5.48532e+06	4.90735e+06	4.47225e+06
FALSE			Unused	No results	No results	No results	No results	No results		520.137	10.039	0	0	0	0		10	29	20		No matches found	No matches found		No matches found	DDA for preferred ion	1.02924e+06	918728	1.82082e+07	8.31332e+06	8.69994e+06	6.84499e+06	4.80744e+06	4.5846e+06	4.93362e+06	5.12177e+06	5.56879e+06	5.04155e+06	1.14694e+07	1.29864e+07	7.19555e+06	9.24863e+06	1.02066e+07	5.8275e+06	7.69492e+06	7.24913e+06	6.45351e+06	5.95652e+06	6.6876e+06	6.83796e+06
FALSE			Unused	No results	No results	No results	No results	No results		374.152	8.989	0	0	0	0		10	19	7		No matches found	No matches found		No matches found	DDA for preferred ion	83478.1	81868.6	1.70429e+06	1.17987e+06	559023	394918	499619	3.52187e+06	2.26129e+06	201139	1.0717e+06	335859	3.36438e+06	3.12048e+06	3.44197e+06	3.04533e+06	3.00115e+06	2.74893e+06	2.48096e+06	2.22098e+06	2.08324e+06	2.00465e+06	958127	939998
TRUE			No results	No results	No results	No results	No results	No results		161.948	1.348	0	0	0	0		10	29	8		No matches found	No matches found		No matches found	DDA for preferred ion	31082.4	30835.4	1.42437e+07	1.32155e+07	1.80279e+07	1.21971e+07	1.03597e+07	1.2958e+07	9.78617e+06	7.51584e+06	6.39769e+06	7.06188e+06	8.57383e+06	9.68757e+06	1.06796e+07	1.07959e+07	9.52447e+06	9.22512e+06	7.78308e+06	5.9065e+06	5.0402e+06	4.11209e+06	486706	512041
FALSE	fludroxycortide	C24 H33 F O6	No match	No results	No results	No results	Full match	No results		436.228	6.486	3	0	0	0		10	20	5		No matches found	No matches found		No matches found	DDA for preferred ion	1.46949e+06	1.61241e+06	1.10772e+07	8.13859e+06	7.50355e+06	6.42177e+06	5.95826e+06	8.95397e+06	4.02158e+06	5.63967e+06	5.17498e+06	8.47706e+06	1.20924e+07	1.18369e+07	1.07299e+07	1.08398e+07	1.09684e+07	1.11602e+07	9.82902e+06	8.27799e+06	6.74651e+06	6.8225e+06	7.47093e+06	8.32795e+06
FALSE	Triflusal	C10 H7 F3 O4	No match	No results	No results	No results	Full match	No results		248.029	1.344	1	0	0	0		10	23	6		No matches found	No matches found		No matches found	DDA for preferred ion	14880.8	14179	1.78944e+07	1.3734e+07	1.54418e+07	1.38215e+07	1.12726e+07	421641	1.26062e+07	1.08757e+07	6.38561e+06	1.22468e+07	1.02888e+07	1.13469e+07	1.05969e+07	1.02815e+07	1.06806e+07	1.0573e+07	8.09155e+06	6.80006e+06	6.36159e+06	5.73745e+06	4.38837e+06	4.57666e+06
TRUE			No results	No results	No results	No results	No results	No results		785.815	1.285	0	0	0	0		10	27	6		No matches found	No matches found		No matches found	DDA for preferred ion	14477.3	14014.8	884837	357771	128480	181164	239566	127513	135078	574606	358401	189957	3.42056e+06	3.47709e+06	3.8435e+06	3.41278e+06	3.69896e+06	3.37272e+06	2.81042e+06	2.18701e+06	1.88831e+06	1.64375e+06	1.24685e+07	1.78396e+07
FALSE			Unused	No results	No results	No results	No results	No results		574.404	11.581	0	0	0	0		10	27	6		No matches found	No matches found		No matches found	DDA for preferred ion	159729	288014	1.78149e+07	1.49917e+07	251700	7.81524e+06	8.28785e+06	317346	5.09596e+06	473499	4.57491e+06	375192	6.69229e+06	5.9348e+06	5.88113e+06	5.65906e+06	6.22587e+06	5.91113e+06	4.63193e+06	4.48313e+06	3.36841e+06	2.43646e+06	1.08128e+07	1.1348e+07
FALSE	NP-020156	C9 H17 N O4	No match	Invalid mass	No results	No results	No results	No results		225.097	7.426	0	0	1	0		10	20	5		No matches found	No matches found	63.9	No matches found	DDA for preferred ion	72822.4	69627.5	6.4755e+06	9.34169e+06	6.3875e+06	8.00404e+06	6.40002e+06	1.13261e+07	6.9528e+06	7.81386e+06	3.51415e+06	6.72259e+06	1.2396e+07	1.20756e+07	1.16219e+07	1.19519e+07	1.18513e+07	1.15108e+07	9.95587e+06	8.04943e+06	7.37177e+06	7.35659e+06	9.30111e+06	9.47312e+06
TRUE			Unused	No results	No results	No results	No results	No results		464.043	1.391	0	0	0	0		10	23	20		No matches found	No matches found		No matches found	DDA for preferred ion	19141.7	18006.5	7.77838e+06	1.31783e+07	9.51494e+06	1.5224e+07	1.37724e+07	1.76984e+07	1.75458e+07	1.40637e+07	5.22773e+06	1.20152e+07	3.87964e+06	2.56595e+06	4.04024e+06	4.11431e+06	4.69616e+06	4.47477e+06	3.97816e+06	4.19546e+06	2.04988e+06	2.98525e+06	265818	264549
FALSE			Unused	No results	No results	No results	No results	No results		346.036	1.359	0	0	0	0		10	25	9		No matches found	No matches found		No matches found	DDA for preferred ion	35257.6	34996.8	1.5027e+07	1.57815e+07	1.76745e+07	1.57336e+07	1.10855e+07	1.59731e+07	1.10509e+07	9.6396e+06	7.97398e+06	1.05315e+07	1.0086e+07	1.14616e+07	1.06814e+07	1.07331e+07	9.80884e+06	1.13355e+07	7.90315e+06	7.06824e+06	5.6022e+06	5.7157e+06	6.57563e+06	6.15968e+06
FALSE			Unused	No results	No results	No results	No results	No results		613.802	1.298	0	0	0	0		10	27	10		No matches found	No matches found		No matches found	DDA for preferred ion	15492.1	15834.2	1.29957e+07	1.03271e+07	3.58202e+06	6.50614e+06	7.21578e+06	2.58443e+06	5.19633e+06	7.64711e+06	7.67757e+06	5.72256e+06	1.55494e+07	1.75119e+07	1.76669e+07	1.49714e+07	1.64442e+07	1.53032e+07	1.1029e+07	1.00954e+07	8.9368e+06	8.26557e+06	1.089e+06	1.17808e+06
TRUE			Unused	No results	No results	No results	No results	No results		400.243	5.45	0	0	0	0		10	16	5		No matches found	No matches found		No matches found	DDA for preferred ion	47640.5	46169	1.59511e+07	1.43902e+07	1.40876e+07	1.76586e+07	1.31593e+07	1.29994e+07	1.10559e+07	1.29358e+07	9.25872e+06	1.36239e+07	1.18025e+07	1.27312e+07	1.16832e+07	1.17755e+07	1.19816e+07	1.15613e+07	1.03805e+07	8.55745e+06	8.35021e+06	8.42899e+06	1.90872e+06	1.88576e+06
FALSE			Unused	No results	No results	No results	No results	No results		177.151	9.704	0	0	0	0		10	15	4		No matches found	No matches found		No matches found	DDA for preferred ion	176823	216061	4.35673e+06	1.28536e+07	8.00047e+06	1.25884e+07	9.39812e+06	1.06036e+07	9.54826e+06	1.03487e+07	1.29972e+07	8.98768e+06	1.28643e+07	1.21188e+07	1.20572e+07	1.19847e+07	1.22917e+07	1.13445e+07	1.02421e+07	9.26996e+06	8.72183e+06	8.37041e+06	5.77153e+06	1.15915e+07
FALSE			Unused	No results	No results	No results	No results	No results		309.227	10.199	0	0	0	0		10	17	8		No matches found	No matches found		No matches found	DDA for preferred ion	2.54117e+06	2.91349e+06	4.41145e+06	4.41855e+06	3.31319e+06	3.71451e+06	2.88433e+06	2.02476e+06	2.72037e+06	2.74874e+06	4.45934e+06	2.62675e+06	8.97448e+06	1.02979e+07	8.32877e+06	8.40973e+06	9.04331e+06	8.87124e+06	7.04518e+06	6.66235e+06	6.50503e+06	6.24327e+06	9.29293e+06	5.69178e+06
FALSE	(2E)-2-(hydroxymethyl)-3-[3-oxo-5-(propan-2-yl)-1,3,4,5,6,7-hexahydro-2-benzofuran-4-yl]prop-2-enoic acid	C15 H20 O5	No match	Invalid mass	No results	No results	No match	No match		302.112	8.536	3	0	3	0		10	19	9		No matches found	No matches found	72.9	Single match found	DDA for preferred ion	206420	151207	1.28053e+07	1.75567e+07	1.4053e+07	1.4481e+07	1.25124e+07	1.27311e+07	1.09569e+07	1.0122e+07	1.19668e+07	1.11905e+07	1.40414e+07	1.18908e+07	1.3089e+07	1.326e+07	1.49904e+07	1.45809e+07	1.21143e+07	8.95283e+06	9.6491e+06	8.69132e+06	1.6715e+07	1.52732e+07
TRUE	9,12-Hexadecadienoylcarnitine	C23 H41 N O4	Not the top hit	No results	No results	No results	Full match	No results		395.303	10.692	1	0	0	0		10	15	12		No matches found	No matches found		No matches found	DDA for preferred ion	119601	88773.7	1.33359e+06	2.11621e+06	2.18604e+06	2.36659e+06	1.38205e+06	809061	792149	788757	2.30736e+06	1.88791e+06	7.18403e+06	7.41902e+06	6.80643e+06	6.1525e+06	5.98913e+06	7.20374e+06	5.70661e+06	7.22785e+06	4.48588e+06	5.43219e+06	6.54393e+06	6.34955e+06
TRUE			Unused	No results	No results	No results	No results	No results		357.955	1.336	0	0	0	0		10	24	12		No matches found	No matches found		No matches found	DDA for preferred ion	9925.09	9387.99	1.54792e+07	1.42354e+07	8.37144e+06	1.16393e+07	9.91713e+06	5.97254e+06	7.22051e+06	1.10377e+07	1.05302e+07	7.68232e+06	1.74418e+07	1.74906e+07	1.67741e+07	1.52708e+07	1.59817e+07	1.17223e+07	1.2274e+07	1.02895e+07	9.44263e+06	9.43982e+06	2.44086e+06	2.49145e+06
TRUE	7316	C18 H18 Cl2 N2 O3	No match	No results	No results	No results	Full match	No results		380.071	1.371	1	0	0	0		10	29	15		No matches found	No matches found		No matches found	DDA for preferred ion	14593.6	14486.5	2.56414e+06	1.81324e+06	1.13533e+06	575254	554904	1.28353e+06	1.01261e+06	809370	901501	1.13785e+06	5.5288e+06	5.41261e+06	6.50754e+06	5.5354e+06	5.32548e+06	5.04243e+06	4.30025e+06	3.52272e+06	2.28643e+06	3.02382e+06	5.19684e+06	5.11547e+06
FALSE	(+/-)-6-Hydroxy-3-oxo-alpha-ionol	C13 H20 O3	Full match	No results	No results	No results	Partial match	Full match		224.141	9.615	14	0	0	0		10	25	6		No matches found	No matches found		Multiple matches found	DDA for preferred ion	924138	1.09695e+06	6.8001e+06	3.73433e+06	4.63578e+06	3.46525e+06	2.74603e+06	4.41285e+06	3.62658e+06	2.86704e+06	7.23276e+06	2.70654e+06	1.05664e+07	1.00284e+07	9.92641e+06	9.94786e+06	1.01226e+07	9.82134e+06	8.3429e+06	6.44677e+06	5.22986e+06	5.09325e+06	3.81366e+06	5.67231e+06
TRUE	3'-hydroxyacetophenone;3-ACETYLPHENOL	C8 H8 O2	Full match	No results	No results	Partial match	Partial match	Full match		136.052	1.53	26	0	0	2	Anaerobic aromatic compound degradation (Thauera aromatica);Other	10	15	11		No matches found	No matches found		Multiple matches found	DDA for preferred ion	1.53626e+06	40030	8.06177e+06	1.40629e+07	1.39937e+07	1.74511e+07	1.21682e+07	1.12386e+07	8.55234e+06	8.06806e+06	9.75934e+06	9.906e+06	9.39897e+06	9.85121e+06	8.92796e+06	9.97963e+06	7.12754e+06	9.13867e+06	8.91442e+06	7.45949e+06	6.30721e+06	7.74153e+06	5.34094e+06	2.24514e+06
FALSE	flumipropyn	C18 H15 Cl F N O3	No match	No results	No results	No results	Full match	No results		347.071	1.328	1	0	0	0		10	26	15		No matches found	No matches found		No matches found	DDA for preferred ion	14471.7	13688.5	4.83505e+06	3.95782e+06	1.777e+06	3.58575e+06	2.76174e+06	826775	1.91461e+06	2.32145e+06	2.92915e+06	1.72063e+06	7.8927e+06	7.66487e+06	7.81105e+06	7.36988e+06	7.78472e+06	7.34932e+06	6.29624e+06	5.18457e+06	3.06631e+06	4.62278e+06	1.72599e+07	1.67744e+07
TRUE	CMP-N-acetylneuraminate	C20 H31 N4 O16 P	No match	No results	No results	Partial match	Partial match	Full match		614.146	1.466	1	0	0	1	Other	10	20	15		No matches found	No matches found		Single match found	DDA for preferred ion	50618.2	45498.9	6.36663e+06	1.26581e+07	1.71783e+07	9.61212e+06	9.55843e+06	1.29471e+07	1.27359e+07	9.03008e+06	9.09714e+06	1.083e+07	1.06319e+07	7.5365e+06	7.77694e+06	8.77662e+06	9.68947e+06	1.17219e+07	8.20061e+06	6.82589e+06	7.86195e+06	6.46206e+06	1.49392e+06	1.48852e+06
FALSE			Unused	No results	No results	No results	No results	No results		262.066	1.367	0	0	0	0		10	26	16		No matches found	No matches found		No matches found	DDA for preferred ion	12103.3	12190.4	5.61058e+06	6.68111e+06	7.45881e+06	5.31984e+06	4.53982e+06	5.24907e+06	3.38146e+06	7.85787e+06	4.33311e+06	4.85511e+06	7.39075e+06	8.016e+06	6.41858e+06	7.13215e+06	9.17146e+06	7.39402e+06	7.87378e+06	4.02683e+06	5.42957e+06	3.91928e+06	6.20078e+06	7.24823e+06
TRUE			No results	No results	No results	No results	No results	No results		95.9147	1.334	0	0	0	0		10	16	9		No matches found	No matches found		No matches found	DDA for preferred ion	17186.6	16169.2	3.09776e+06	2.59811e+06	415300	2.2835e+06	1.64199e+06	402051	513273	3.52295e+06	1.92441e+06	1.14641e+06	3.65491e+06	4.74958e+06	4.7841e+06	4.64485e+06	4.73649e+06	4.47225e+06	3.75527e+06	3.51635e+06	3.70526e+06	2.90753e+06	1.17982e+07	1.15452e+07
FALSE	Phenol	C6 H6 O	Full match	No results	No results	Full match	Full match	Full match		94.0421	8.851	2	0	0	1	Anaerobic aromatic compound degradation (Thauera aromatica)	10	15	5		No matches found	No matches found		Single match found	DDA for preferred ion	89119.8	236683	1.28129e+07	1.57899e+07	1.20428e+07	1.41817e+07	1.1179e+07	1.15077e+07	1.08827e+07	1.11693e+07	1.22868e+07	9.21849e+06	1.31405e+07	1.47138e+07	1.40531e+07	1.38585e+07	1.37006e+07	1.34902e+07	1.17801e+07	1.06684e+07	9.56436e+06	9.78545e+06	1.55872e+07	1.70228e+07
TRUE			Unused	No results	No results	No results	No results	No results		238.912	1.315	0	0	0	0		10	18	9		No matches found	No matches found		No matches found	DDA for preferred ion	19222.5	18182.2	1.3929e+07	1.53805e+07	1.69845e+07	1.52066e+07	1.20533e+07	1.40493e+07	1.3821e+07	1.05737e+07	1.03313e+07	9.98669e+06	8.18141e+06	8.65343e+06	6.0749e+06	7.63715e+06	7.86001e+06	8.63917e+06	7.01103e+06	6.52448e+06	5.64221e+06	4.96906e+06	266875	248314
FALSE			Unused	No results	No results	No results	No results	No results		404.279	10.013	0	0	0	0		10	22	14		No matches found	No matches found		No matches found	DDA for preferred ion	119048	103331	8.13515e+06	1.08399e+07	8.07922e+06	8.0045e+06	6.72507e+06	5.04747e+06	7.87306e+06	8.96917e+06	7.05469e+06	6.1935e+06	1.11619e+07	9.90238e+06	1.0502e+07	1.14888e+07	1.02684e+07	9.20676e+06	9.48107e+06	5.57606e+06	6.40889e+06	7.41044e+06	9.15232e+06	8.46906e+06
TRUE			Unused	No results	No results	No results	No results	No results		841.428	5.921	0	0	0	0		10	23	9		No matches found	No matches found		No matches found	DDA for other ion	53369.3	51635.2	1.00039e+07	1.6768e+07	7.30998e+06	1.05813e+07	9.58537e+06	1.51535e+07	8.82541e+06	1.42632e+07	3.58841e+06	1.35639e+07	1.30927e+07	1.24227e+07	1.25986e+07	1.11248e+07	1.20665e+07	1.13338e+07	8.97828e+06	7.44246e+06	7.44167e+06	7.30408e+06	4.86271e+06	4.9388e+06
FALSE			Unused	No results	No results	No results	No results	No results		284.174	11.18	0	0	0	0		10	29	8		No matches found	No matches found		No matches found	DDA for preferred ion	120397	117334	1.67663e+07	1.46186e+07	221242	7.00516e+06	8.71671e+06	159882	7.98308e+06	194908	5.09793e+06	169498	9.0221e+06	7.84341e+06	7.19322e+06	7.04782e+06	8.17274e+06	6.89998e+06	5.58456e+06	4.79346e+06	4.07347e+06	3.2935e+06	1.27715e+07	1.27038e+07
TRUE			Unused	No results	No results	No results	No results	No results		355.945	1.343	0	0	0	0		10	25	10		No matches found	No matches found		No matches found	DDA for preferred ion	35886.2	33761.7	1.27833e+07	1.39643e+07	1.35861e+07	1.29057e+07	1.05547e+07	1.6752e+07	1.44331e+07	8.99745e+06	6.53422e+06	9.42065e+06	7.04688e+06	7.06697e+06	6.64919e+06	6.70938e+06	6.72448e+06	6.97039e+06	4.97675e+06	4.20485e+06	3.57203e+06	3.90197e+06	615580	576992
TRUE			Unused	No results	No results	No results	No results	No results		118.996	1.322	0	0	0	0		10	21	5		No matches found	No matches found		No matches found	DDA for preferred ion	15095.6	14278.7	2.92583e+06	2.48104e+06	900174	2.14958e+06	1.90908e+06	911180	1.74895e+06	2.32202e+06	1.54772e+06	1.54028e+06	6.06813e+06	5.98508e+06	6.12032e+06	5.69994e+06	5.72564e+06	5.75433e+06	5.0453e+06	4.12535e+06	3.41179e+06	3.40893e+06	1.63452e+07	1.66876e+07
FALSE	NP-021084	C17 H26 O3	No match	Invalid mass	No results	No results	No results	No results		300.169	10.526	0	0	2	0		10	25	14		No matches found	No matches found	67.8	No matches found	DDA for preferred ion	4.25856e+06	4.40152e+06	1.66799e+07	9.95691e+06	5.39319e+06	1.00591e+07	4.21263e+06	3.5579e+06	4.41172e+06	4.52349e+06	4.57694e+06	7.07327e+06	1.31417e+07	1.39044e+07	1.31791e+07	1.41322e+07	1.36552e+07	1.20538e+07	1.03653e+07	1.01158e+07	5.45174e+06	8.08193e+06	1.21601e+07	1.20975e+07
TRUE			Unused	No results	No results	No results	No results	No results		384.951	1.344	0	0	0	0		10	27	10		No matches found	No matches found		No matches found	DDA for preferred ion	6905.32	6650.64	6.29278e+06	8.47773e+06	1.66043e+07	8.69926e+06	7.04171e+06	1.26476e+07	6.70486e+06	4.7423e+06	5.84124e+06	6.20658e+06	2.94781e+06	3.09278e+06	3.13013e+06	2.60475e+06	2.93603e+06	2.68225e+06	2.15228e+06	1.73388e+06	1.52053e+06	1.48649e+06	112052	114518
FALSE	Cystathionine ketimine	C7 H9 N O4 S	Full match	No results	No results	No results	Full match	No results		203.025	4.843	1	0	0	0		10	23	15		No matches found	No matches found		No matches found	DDA for preferred ion	70581.2	455194	1.04265e+07	8.62584e+06	4.77653e+06	9.63344e+06	1.0604e+07	1.42153e+07	5.65575e+06	8.74817e+06	6.29335e+06	1.13154e+07	1.18189e+07	1.30041e+07	1.65864e+07	1.28941e+07	1.46387e+07	1.27245e+07	1.06104e+07	1.3713e+07	8.78551e+06	6.85391e+06	8.54311e+06	6.62799e+06
FALSE			Unused	No results	No results	No results	No results	No results		597.828	1.294	0	0	0	0		10	26	10		No matches found	No matches found		No matches found	DDA for preferred ion	15734.7	16164.3	8.52864e+06	6.26625e+06	1.11783e+06	3.57048e+06	3.86759e+06	911824	2.61761e+06	4.82781e+06	4.05899e+06	3.10809e+06	1.64092e+07	1.60977e+07	1.65631e+07	1.49834e+07	1.45412e+07	1.45802e+07	9.94602e+06	9.68113e+06	9.13928e+06	7.96747e+06	5.74013e+06	8.00332e+06
FALSE	2-Hydroxyphenethylamine	C8 H11 N O	Full match	No results	No results	No results	Partial match	Full match		137.084	4.24	14	0	0	0		10	14	9		No matches found	No matches found		Multiple matches found	DDA for preferred ion	217666	37772.3	1.28632e+07	1.34962e+07	1.39797e+07	9.24007e+06	7.53036e+06	9.26173e+06	1.17576e+07	1.40955e+07	3.81262e+06	1.65626e+07	9.52153e+06	8.9991e+06	7.31672e+06	9.43362e+06	7.05875e+06	8.75791e+06	8.02267e+06	7.14239e+06	7.15416e+06	6.22736e+06	3.17947e+06	6.3795e+06
TRUE			Unused	No results	No results	No results	No results	No results		525.749	1.299	0	0	0	0		10	28	10		No matches found	No matches found		No matches found	DDA for preferred ion	12025.4	12353.7	4.46694e+06	7.44231e+06	1.65502e+07	7.01673e+06	4.61676e+06	1.37286e+07	5.67664e+06	2.27673e+06	3.67912e+06	4.66397e+06	877948	945369	982504	903040	863412	847252	680373	513278	457413	447953	148161	135078
FALSE	Anthranilic acid	C7 H7 N O2	Full match	Full match	No results	Partial match	Partial match	Full match		137.047	7.834	15	0	4	14	Superpathway of chorismate metabolism;Superpathway of aromatic amino acid biosynthesis;Anaerobic aromatic compound degradation (Thauera aromatica);Other	10	10	4		No matches found	No matches found	76	Multiple matches found	DDA for preferred ion	151976	136141	5.72246e+06	1.65113e+07	4.52276e+06	1.5772e+07	1.30714e+07	8.32571e+06	4.75398e+06	7.957e+06	3.75997e+06	8.53172e+06	9.9609e+06	1.03629e+07	1.03797e+07	9.78697e+06	1.04038e+07	1.06321e+07	9.3485e+06	8.33689e+06	8.09801e+06	8.34183e+06	5.32062e+06	3.41536e+06
FALSE	7-demethoxyegonol	C18 H16 O4	Not the top hit	No results	No results	No results	Full match	No results		296.105	7.251	12	0	0	0		10	20	6		No matches found	No matches found		No matches found	DDA for preferred ion	58379.3	57787.1	1.60855e+07	8.58295e+06	4.87618e+06	2.15813e+06	3.68843e+06	4.31219e+06	7.54539e+06	1.38293e+06	3.3304e+06	1.90425e+06	7.68564e+06	7.4778e+06	7.52129e+06	8.09053e+06	7.69053e+06	6.8941e+06	6.14025e+06	5.1312e+06	4.95265e+06	4.5103e+06	8.22582e+06	8.53858e+06
TRUE			Unused	No results	No results	No results	No results	No results		258.977	1.326	0	0	0	0		10	25	9		No matches found	No matches found		No matches found	DDA for preferred ion	15862.7	15004.3	1.05423e+07	1.36863e+07	1.64118e+07	1.35732e+07	1.05529e+07	1.3989e+07	8.11831e+06	7.15981e+06	5.44638e+06	8.10783e+06	6.00352e+06	4.93286e+06	6.10461e+06	5.4164e+06	5.45755e+06	5.39958e+06	4.1412e+06	3.40901e+06	3.22824e+06	2.92885e+06	250904	248783
FALSE			Unused	No results	No results	No results	No results	No results		467.381	11.678	0	0	0	0		10	25	12		No matches found	No matches found		No matches found	DDA for preferred ion	140241	231713	1.62054e+07	1.5377e+07	913835	7.98592e+06	8.68125e+06	956233	6.15293e+06	967201	5.07358e+06	1.3798e+06	6.94997e+06	6.91993e+06	6.8965e+06	6.31117e+06	5.35112e+06	4.6244e+06	4.52755e+06	5.18137e+06	3.88971e+06	3.30099e+06	1.37379e+07	1.18504e+07
FALSE	Efinaconazole	C18 H22 F2 N4 O	No match	No results	No results	No results	Full match	No results		348.175	5.991	2	0	0	0		10	21	7		No matches found	No matches found		No matches found	DDA for preferred ion	1.49185e+06	1.5963e+06	1.16222e+07	8.90525e+06	8.37775e+06	7.08857e+06	6.44881e+06	1.01922e+07	4.23661e+06	6.20962e+06	5.18377e+06	7.6432e+06	1.22731e+07	1.30913e+07	1.21781e+07	1.10146e+07	1.14161e+07	1.07436e+07	9.48045e+06	7.81104e+06	7.33266e+06	7.13366e+06	7.5734e+06	8.29693e+06
FALSE	4-nitro-6-oxohepta-2,4-dienedioic acid	C7 H5 N O7	Full match	No results	No results	No results	Full match	No results		215.007	1.287	1	0	0	0		10	19	9		No matches found	No matches found		No matches found	DDA for preferred ion	52812.4	84931.9	1.2419e+07	1.18952e+07	7.98383e+06	8.66461e+06	1.08341e+07	1.14205e+07	9.62068e+06	7.06576e+06	9.39572e+06	1.11975e+07	1.34143e+07	1.53044e+07	1.53821e+07	1.42138e+07	1.10505e+07	1.39251e+07	1.25195e+07	1.0324e+07	9.23093e+06	9.12409e+06	5.36389e+06	7.1785e+06
FALSE			Unused	No results	No results	No results	No results	No results		210.086	8.085	0	0	0	0		10	29	11		No matches found	No matches found		No matches found	DDA for preferred ion	1.31177e+06	839833	1.60639e+07	1.49627e+07	8.32436e+06	9.20308e+06	8.58684e+06	6.29758e+06	6.27841e+06	4.83582e+06	6.35823e+06	4.20712e+06	1.35148e+07	1.30764e+07	1.40659e+07	1.21819e+07	1.24335e+07	1.21581e+07	8.97585e+06	7.10668e+06	6.8067e+06	6.19313e+06	9.57913e+06	9.22409e+06
FALSE			Unused	No results	No results	No results	No results	No results		200.081	10.728	0	0	0	0		10	25	11		No matches found	No matches found		No matches found	DDA for preferred ion	175720	112624	1.60526e+07	1.44991e+07	2.16547e+06	7.26735e+06	4.14515e+06	1.93905e+06	5.63608e+06	528336	4.43286e+06	220766	6.09357e+06	5.75321e+06	6.3568e+06	5.81113e+06	5.65509e+06	5.48116e+06	4.2923e+06	3.97566e+06	2.81923e+06	3.31167e+06	4.08127e+06	1.40978e+07
TRUE			Unused	No results	No results	No results	No results	No results		272.01	1.375	0	0	0	0		10	28	12		No matches found	No matches found		No matches found	DDA for preferred ion	37883.6	37605.7	1.40972e+07	1.43392e+07	1.36284e+07	1.16231e+07	1.00901e+07	1.11917e+07	8.68741e+06	7.88032e+06	9.02158e+06	8.1916e+06	1.55291e+07	1.13186e+07	1.40221e+07	1.51847e+07	1.45928e+07	1.59389e+07	1.13527e+07	8.66747e+06	7.51995e+06	7.15524e+06	2.11154e+06	2.28921e+06
FALSE	Loganate	C16 H24 O10	Not the top hit	No results	No results	No match	No match	Full match		376.137	6.294	3	0	0	2	Adenosylcobalamin biosynthesis I (anaerobic);Adenosylcobalamin biosynthesis II (aerobic)	10	20	5		No matches found	No matches found		Multiple matches found	DDA for preferred ion	55118.3	55053.3	1.17784e+07	1.59949e+07	8.08585e+06	1.57872e+07	1.35471e+07	1.4075e+07	9.68863e+06	1.27616e+07	5.48237e+06	1.02184e+07	1.20837e+07	1.13264e+07	1.11479e+07	1.16757e+07	1.10269e+07	1.12408e+07	9.15583e+06	7.96457e+06	7.38214e+06	6.82812e+06	7.30873e+06	9.14572e+06
FALSE			Unused	No results	No results	No results	No results	No results		348.16	10.525	0	0	0	0		10	21	16		No matches found	No matches found		No matches found	DDA for preferred ion	1.8711e+06	1.9062e+06	1.44982e+07	6.60621e+06	3.83769e+06	6.84467e+06	2.6469e+06	3.11056e+06	3.45706e+06	2.98285e+06	3.72216e+06	6.09786e+06	9.92342e+06	9.09955e+06	9.24015e+06	9.47418e+06	8.88441e+06	8.8185e+06	7.82232e+06	8.61718e+06	4.00844e+06	6.84527e+06	6.1948e+06	6.41124e+06
FALSE			Unused	No results	No results	No results	No results	No results		150.038	1.202	0	0	0	0		10	12	11		No matches found	No matches found		No matches found	DDA for preferred ion	346409	447549	5.47705e+06	4.63528e+06	5.93902e+06	5.79855e+06	5.48648e+06	4.2992e+06	4.69818e+06	3.59553e+06	5.52495e+06	4.37392e+06	9.91937e+06	9.66239e+06	8.69516e+06	7.75021e+06	7.43562e+06	7.87306e+06	7.12113e+06	6.97394e+06	7.87228e+06	7.81495e+06	9.61281e+06	9.51139e+06
FALSE			Unused	No results	No results	No results	No results	No results		609.362	11.786	0	0	0	0		10	22	8		No matches found	No matches found		No matches found	DDA for preferred ion	181444	168729	2.42928e+06	2.41403e+06	4.16796e+06	1.93412e+06	940877	1.31177e+06	1.13605e+06	849001	157787	1.9892e+06	4.3336e+06	4.60576e+06	5.58045e+06	5.54427e+06	5.00209e+06	4.77056e+06	4.13731e+06	3.79015e+06	3.24037e+06	2.67334e+06	1.55079e+06	1.31899e+06
FALSE	Tetraacetylethylenediamine	C10 H16 N2 O4	Not the top hit	No results	No results	No results	Full match	No results		228.112	9.121	6	0	0	0		10	22	4		No matches found	No matches found		No matches found	DDA for preferred ion	96542.4	96269.8	1.58884e+07	5.21924e+06	8.6654e+06	4.21149e+06	3.43623e+06	2.82069e+06	2.6693e+06	2.40323e+06	4.02505e+06	2.58557e+06	7.64232e+06	7.19299e+06	7.08472e+06	7.12611e+06	7.31094e+06	7.11201e+06	6.07424e+06	4.92817e+06	4.24037e+06	4.05293e+06	4.43254e+06	3.99883e+06
TRUE			Unused	No results	No results	No results	No results	No results		231.889	1.326	0	0	0	0		10	26	13		No matches found	No matches found		No matches found	DDA for preferred ion	10768.4	10185.7	668563	413085	172708	214396	126623	178487	148105	652256	99543.7	87630.2	1.33551e+06	1.52778e+06	1.43318e+06	1.46912e+06	1.79909e+06	1.65286e+06	1.3697e+06	920400	788525	854793	1.06674e+07	1.02621e+07
FALSE	alpha-methylstyrene	C9 H10	Full match	No results	No results	No results	Full match	No results		118.078	9.841	2	0	0	0		9	12	2		No matches found	No matches found		No matches found	DDA for preferred ion	1.77059e+06	1.84841e+06	1.5693e+07	8.83439e+06	1.05529e+07	6.92718e+06	7.82905e+06	6.89245e+06	5.48403e+06	6.41959e+06	8.56194e+06	6.80186e+06	7.59234e+06	7.81406e+06	7.49714e+06	7.68632e+06	7.78134e+06	7.56299e+06	8.06463e+06	6.51443e+06	5.88568e+06	5.63968e+06	7.86712e+06	6.73952e+06
TRUE			Unused	No results	No results	No results	No results	No results		577.762	1.298	0	0	0	0		10	26	8		No matches found	No matches found		No matches found	DDA for preferred ion	13697.1	14071.1	1.01925e+07	1.26017e+07	1.56879e+07	1.15226e+07	9.59336e+06	1.13101e+07	8.48554e+06	5.43749e+06	6.34451e+06	7.02612e+06	3.89705e+06	4.50438e+06	3.92084e+06	3.56916e+06	3.85428e+06	3.94487e+06	3.22368e+06	2.45233e+06	2.10403e+06	1.93888e+06	178874	153856
FALSE			Unused	No results	No results	No results	No results	No results		122.007	1.211	0	0	0	0		10	17	6		No matches found	No matches found		No matches found	DDA for preferred ion	298528	331663	6.24846e+06	5.23368e+06	8.00869e+06	7.01019e+06	5.47092e+06	4.42458e+06	4.11958e+06	3.08284e+06	4.60142e+06	3.52842e+06	1.04159e+07	1.03202e+07	1.0272e+07	9.36971e+06	9.04976e+06	9.99949e+06	8.09502e+06	7.9528e+06	6.33999e+06	6.55938e+06	1.19162e+07	1.05177e+07
FALSE	4-Octylphenol	C14 H22 O	Full match	No results	No results	No results	Full match	No results		206.167	11.155	14	0	0	0		10	25	10		No matches found	No matches found		No matches found	DDA for preferred ion	109903	102581	883337	566661	970916	391691	329239	151151	237975	147075	192485	298335	1.61339e+06	1.66553e+06	1.8693e+06	1.6225e+06	1.46297e+06	1.43078e+06	1.28048e+06	1.02162e+06	862713	925970	794773	1.57775e+06
FALSE	(3aR,4aS,5R,8S,9aR)-5-hydroxy-4a,8-dimethyl-3-methylidene-2H,3H,3aH,4H,4aH,5H,6H,8H,9H,9aH-azuleno[6,5-b]furan-2,6-dione	C15 H18 O4	No match	Invalid mass	No results	No results	No match	No results		244.107	9.116	7	0	1	0		10	14	13		No matches found	No matches found	64.3	No matches found	DDA for preferred ion	97404.5	97129.4	331842	226993	153206	377336	133832	135631	237247	180183	255541	196531	1.03848e+06	1.18401e+06	1.07827e+06	1.14408e+06	978535	1.26395e+06	1.19801e+06	824254	810977	1.10306e+06	998285	1.29739e+06
FALSE			Unused	No results	No results	No results	No results	No results		396.102	8.853	0	0	0	0		10	18	7		No matches found	No matches found		No matches found	DDA for preferred ion	103621	102556	1.10358e+07	1.41951e+07	1.27353e+07	1.34116e+07	1.07677e+07	9.96662e+06	9.45793e+06	9.6883e+06	8.5303e+06	8.81019e+06	1.55173e+07	1.39463e+07	1.45472e+07	1.30213e+07	1.42575e+07	1.37565e+07	1.11427e+07	1.02458e+07	1.08605e+07	8.67563e+06	1.46583e+07	1.37304e+07
FALSE	(2R,5R,6R)-3-[(1E,3E)-hepta-1,3-dien-1-yl]-5,6-dihydroxy-2-(hydroxymethyl)cyclohexan-1-one	C14 H22 O4	No match	Invalid mass	No results	No match	No match	No match		276.133	9.41	2	0	2	1	Superpathway of L-lysine degradation	10	18	7		No matches found	No matches found	81.2	Single match found	DDA for preferred ion	156383	193837	1.29994e+07	1.18514e+07	1.54959e+07	8.77324e+06	8.75452e+06	1.53558e+07	1.1537e+07	1.33434e+07	6.47091e+06	1.35937e+07	1.17002e+07	1.04721e+07	1.01727e+07	9.83499e+06	9.17752e+06	1.00366e+07	8.71292e+06	7.12706e+06	7.35173e+06	6.45172e+06	8.09128e+06	8.12275e+06
FALSE	Triethanolamine	C6 H15 N O3	Full match	No results	No results	No results	Full match	No results		149.105	1.422	1	0	0	0		10	24	7		No matches found	No matches found		No matches found	DDA for preferred ion	82393	82471.3	1.17205e+07	1.46888e+07	1.2867e+07	1.19357e+07	9.84693e+06	1.07734e+07	8.53648e+06	7.45173e+06	7.39897e+06	8.08714e+06	7.75576e+06	7.49051e+06	7.21294e+06	7.83548e+06	7.68604e+06	7.36609e+06	5.83085e+06	4.93714e+06	4.07429e+06	4.08842e+06	1.42979e+07	1.54844e+07
TRUE			No results	No results	No results	No results	No results	No results		78.0346	1.824	0	0	0	0		10	11	4		No matches found	No matches found		No matches found	DDA for preferred ion	48259.2	54539	1.47186e+07	1.5453e+07	1.42559e+07	1.54797e+07	1.43065e+07	1.42176e+07	1.23696e+07	1.22563e+07	1.1436e+07	1.18598e+07	1.04186e+07	1.08315e+07	1.0049e+07	1.03982e+07	9.78823e+06	1.12143e+07	9.28116e+06	9.06256e+06	8.15222e+06	7.93552e+06	1.72972e+06	2.05257e+06
FALSE			Unused	No results	No results	No results	No results	No results		358.228	9.734	0	0	0	0		10	20	9		No matches found	No matches found		No matches found	DDA for preferred ion	113932	111697	1.54721e+07	6.60499e+06	604224	8.34589e+06	1.17037e+07	2.84978e+06	3.08658e+06	8.82393e+06	1.44406e+07	4.14572e+06	7.45152e+06	7.3203e+06	7.83796e+06	5.84394e+06	7.38239e+06	6.54562e+06	5.95586e+06	4.92459e+06	4.70441e+06	4.52027e+06	2.45236e+06	1.22394e+06
FALSE	(S)-2-hydrazino-3-(4-hydroxy-3-methoxyphenyl)-2-methylpropionic acid	C11 H16 N2 O4	Not the top hit	No results	No results	No results	Full match	No results		240.112	9.303	1	0	0	0		10	21	6		No matches found	No matches found		No matches found	DDA for preferred ion	236207	92519.4	1.54332e+07	6.97696e+06	1.01982e+07	5.28523e+06	4.26366e+06	3.91147e+06	3.21726e+06	3.63663e+06	4.80459e+06	4.65062e+06	7.38121e+06	7.1098e+06	7.1442e+06	7.32039e+06	7.40048e+06	7.12983e+06	6.15222e+06	4.75681e+06	4.33986e+06	4.20372e+06	6.03867e+06	4.82428e+06
TRUE			Unused	No results	No results	No results	No results	No results		254.97	1.313	0	0	0	0		10	28	9		No matches found	No matches found		No matches found	DDA for preferred ion	12367.6	12587.9	992677	639430	163314	287473	423749	149322	202418	635741	336226	400004	2.85294e+06	3.08173e+06	2.82769e+06	2.68377e+06	2.48302e+06	2.63078e+06	2.19777e+06	1.65527e+06	1.36322e+06	1.32485e+06	1.54018e+07	1.49067e+07
TRUE			Unused	No results	No results	No results	No results	No results		483.108	2.009	0	0	0	0		10	22	21		No matches found	No matches found		No matches found	DDA for preferred ion	40256.1	40924.1	1.11649e+07	1.29751e+07	1.53445e+07	1.31882e+07	1.03587e+07	1.20783e+07	1.24379e+07	9.95137e+06	9.8714e+06	1.05053e+07	1.04679e+07	1.02403e+07	1.10782e+07	1.05993e+07	6.63991e+06	8.06687e+06	1.39209e+07	8.87089e+06	8.79244e+06	7.46795e+06	1.83506e+06	2.52387e+06
FALSE			Unused	No results	No results	No results	No results	No results		353.987	1.362	0	0	0	0		10	19	5		No matches found	No matches found		No matches found	DDA for preferred ion	33902.4	34146.3	1.28989e+07	1.23473e+07	6.15869e+06	1.03587e+07	8.98189e+06	3.89905e+06	5.53693e+06	7.50874e+06	9.19918e+06	7.31551e+06	1.4904e+07	1.49519e+07	1.46556e+07	1.53024e+07	1.29133e+07	1.26013e+07	1.23171e+07	1.07574e+07	9.31782e+06	8.58164e+06	4.48341e+06	4.69995e+06
TRUE			Unused	No results	No results	No results	No results	No results		213.043	1.404	0	0	0	0		10	24	16		No matches found	No matches found		No matches found	DDA for preferred ion	61052.8	63730.3	1.52861e+07	1.37894e+07	9.78411e+06	1.36241e+07	1.26491e+07	1.11223e+07	1.30161e+07	1.34801e+07	8.0304e+06	9.53035e+06	8.9729e+06	8.11719e+06	8.29087e+06	8.39885e+06	8.63508e+06	9.46408e+06	7.45749e+06	3.90144e+06	5.37597e+06	5.83892e+06	2.49958e+06	2.83857e+06
FALSE			Unused	No results	No results	No results	No results	No results		197.177	9.39	0	0	0	0		10	6	4		No matches found	No matches found		No matches found	DDA for preferred ion	1.0179e+06	906428	1.09647e+07	5.46343e+06	4.31748e+06	6.56916e+06	6.88661e+06	3.54538e+06	3.60345e+06	6.09195e+06	1.01508e+07	4.22128e+06	8.93536e+06	9.19813e+06	9.22513e+06	8.52668e+06	8.99317e+06	8.77907e+06	8.71088e+06	7.58838e+06	8.22059e+06	8.13639e+06	6.65108e+06	4.20859e+06
FALSE			Unused	No results	No results	No results	No results	No results		480.254	6.682	0	0	0	0		10	13	6		No matches found	No matches found		No matches found	DDA for preferred ion	1.30922e+06	1.4513e+06	9.02172e+06	7.03088e+06	6.90272e+06	5.41974e+06	5.96239e+06	8.03067e+06	3.41524e+06	5.40833e+06	3.81755e+06	7.35233e+06	9.14667e+06	9.01727e+06	8.88872e+06	8.94756e+06	8.66223e+06	8.05918e+06	7.2487e+06	8.38875e+06	6.53742e+06	6.26116e+06	5.97469e+06	7.35775e+06
TRUE	Taprenepag	C24 H22 N4 O5 S	No match	No results	No results	No results	Full match	No results		478.131	1.451	1	0	0	0		10	21	10		No matches found	No matches found		No matches found	DDA for preferred ion	18459.7	18301.6	1.1989e+07	9.89303e+06	1.52122e+07	1.41968e+07	1.02588e+07	8.19951e+06	7.85786e+06	6.55489e+06	9.70537e+06	7.07225e+06	7.07916e+06	8.71867e+06	7.95297e+06	6.87063e+06	7.91625e+06	8.62138e+06	6.00164e+06	5.55338e+06	4.92341e+06	4.99108e+06	943966	1.19233e+06
TRUE			No results	No results	No results	No results	No results	No results		150.943	1.33	0	0	0	0		10	20	4		No matches found	No matches found		No matches found	DDA for preferred ion	11451	10831.4	1.3322e+07	1.44603e+07	1.34924e+07	1.51879e+07	1.26437e+07	1.29061e+07	7.4111e+06	7.70589e+06	7.89063e+06	1.01386e+07	1.11038e+07	1.15916e+07	1.10053e+07	1.05334e+07	1.06035e+07	1.01936e+07	9.30122e+06	7.65874e+06	6.66557e+06	6.47248e+06	1.00718e+06	1.06606e+06
FALSE			Unused	No results	No results	No results	No results	No results		502.347	11.269	0	0	0	0		10	29	6		No matches found	No matches found		No matches found	DDA for preferred ion	132262	132206	1.24066e+07	1.51669e+07	189984	7.38303e+06	6.84532e+06	155651	4.48184e+06	141332	4.09361e+06	155658	5.26112e+06	4.77573e+06	4.2553e+06	4.37465e+06	4.21741e+06	4.08432e+06	3.64163e+06	3.00358e+06	2.25226e+06	1.88688e+06	8.54663e+06	1.0314e+07
FALSE			Unused	No results	No results	No results	No results	No results		216.097	4.612	0	0	0	0		10	13	9		No matches found	No matches found		No matches found	DDA for preferred ion	788040	838333	1.51587e+07	1.17254e+07	9.40836e+06	9.58559e+06	8.41146e+06	8.35434e+06	7.37276e+06	7.13573e+06	7.40017e+06	7.2526e+06	1.21694e+07	1.23235e+07	1.37357e+07	1.01984e+07	1.33823e+07	1.04872e+07	1.11137e+07	9.99745e+06	9.78401e+06	9.89061e+06	1.19014e+07	1.14329e+07
TRUE			No results	No results	No results	No results	No results	No results		853.802	1.282	0	0	0	0		10	26	8		No matches found	No matches found		No matches found	No MS2	14668.7	14200.1	608563	223209	130179	110823	113213	114561	89188.9	314150	191284	105815	2.3378e+06	2.75697e+06	2.57809e+06	2.50875e+06	2.33053e+06	2.26783e+06	1.8691e+06	1.49238e+06	1.52758e+06	1.16432e+06	1.22119e+07	1.51354e+07
FALSE			Unused	No results	No results	No results	No results	No results		238.117	9.213	0	0	0	0		10	19	5		No matches found	No matches found		No matches found	DDA for preferred ion	353384	342929	1.50473e+07	8.75195e+06	2.07202e+06	6.8504e+06	6.11582e+06	1.26741e+06	5.4023e+06	1.39074e+06	5.04138e+06	1.08521e+06	5.30154e+06	5.65226e+06	5.7599e+06	5.87454e+06	4.98581e+06	5.23416e+06	4.53351e+06	4.02543e+06	3.63256e+06	3.33283e+06	7.15446e+06	6.53739e+06
FALSE			Unused	No results	No results	No results	No results	No results		458.347	11.038	0	0	0	0		10	29	10		No matches found	No matches found		No matches found	DDA for preferred ion	107997	97143	5.65709e+06	2.90038e+06	1.82007e+06	1.6083e+06	2.18242e+06	439250	841551	997838	1.68933e+06	740256	4.63696e+06	4.10077e+06	5.07714e+06	4.16871e+06	3.87194e+06	3.49723e+06	3.72483e+06	3.18401e+06	2.24224e+06	1.64126e+06	4.41065e+06	968165
FALSE			Unused	No results	No results	No results	No results	No results		288.937	1.369	0	0	0	0		10	18	6		No matches found	No matches found		No matches found	DDA for preferred ion	15634.2	15519.5	3.72233e+06	3.05329e+06	824988	1.86325e+06	1.83849e+06	739316	1.90684e+06	2.2757e+06	2.03209e+06	1.50079e+06	6.28125e+06	7.18232e+06	6.80687e+06	7.39753e+06	7.304e+06	7.24196e+06	6.36628e+06	5.60879e+06	4.61493e+06	4.30695e+06	9.472e+06	9.26754e+06
FALSE			Unused	No results	No results	No results	No results	No results		560.389	11.662	0	0	0	0		10	27	7		No matches found	No matches found		No matches found	DDA for preferred ion	335746	142642	1.29668e+07	1.49532e+07	3.43832e+06	8.60479e+06	6.87213e+06	2.96024e+06	4.28803e+06	2.66315e+06	5.62082e+06	3.90351e+06	9.48391e+06	8.84577e+06	8.90021e+06	8.8356e+06	7.19373e+06	7.28805e+06	6.70014e+06	5.90954e+06	4.62232e+06	3.77073e+06	4.49963e+06	1.00991e+07
TRUE			Unused	No results	No results	No results	No results	No results		629.776	1.299	0	0	0	0		10	29	12		No matches found	No matches found		No matches found	DDA for preferred ion	15337	15675.8	1.4943e+07	1.20323e+07	8.10885e+06	1.07586e+07	9.15417e+06	5.22386e+06	7.40599e+06	7.51184e+06	8.54604e+06	7.53116e+06	7.80106e+06	1.15014e+07	1.17604e+07	1.0526e+07	1.07847e+07	1.05301e+07	7.52492e+06	6.63121e+06	5.93933e+06	4.83359e+06	199272	171401
FALSE	capuride	C9 H18 N2 O2	Full match	No results	No results	No results	Full match	No results		186.137	5.155	2	0	0	0		10	25	5		No matches found	No matches found		No matches found	DDA for preferred ion	42586.4	42652.9	7.81562e+06	7.48733e+06	1.49138e+07	4.93076e+06	4.35701e+06	1.1052e+07	8.21645e+06	1.09891e+07	2.31818e+06	1.16478e+07	7.44435e+06	7.19475e+06	7.17909e+06	6.86361e+06	6.92077e+06	7.04023e+06	5.46887e+06	4.67159e+06	3.81741e+06	3.52954e+06	3.14698e+06	4.44363e+06
FALSE	Bleekerine	C23 H24 N2 O5	Not the top hit	No results	No results	No results	Full match	No results		408.167	10.338	1	0	0	0		10	21	8		No matches found	No matches found		No matches found	DDA for preferred ion	112097	108316	1.48116e+07	1.22131e+07	5.68695e+06	8.70184e+06	6.72233e+06	4.87564e+06	6.47828e+06	4.19135e+06	7.09212e+06	4.79118e+06	8.43002e+06	8.10211e+06	8.59269e+06	8.13816e+06	7.66774e+06	7.01453e+06	6.26445e+06	5.18333e+06	5.2005e+06	4.89168e+06	1.01342e+07	1.03511e+07
TRUE			Unused	No results	No results	No results	No results	No results		221.99	1.599	0	0	0	0		10	13	6		No matches found	No matches found		No matches found	DDA for preferred ion	66310.5	66147.9	2.09143e+06	2.25566e+06	675709	2.06415e+06	1.71304e+06	795669	1.24977e+06	1.5535e+06	1.20775e+06	1.51595e+06	5.38043e+06	5.75471e+06	5.72671e+06	6.22693e+06	5.82972e+06	6.39737e+06	5.10973e+06	4.948e+06	4.52534e+06	4.15336e+06	7.28334e+06	6.24985e+06
FALSE	11-Aminoundecanoic acid	C11 H23 N O2	Full match	No results	No results	No results	Full match	No results		201.172	1.499	1	0	0	0		10	18	8		No matches found	No matches found		No matches found	DDA for preferred ion	51632.8	48633	1.41195e+07	1.15558e+07	6.46132e+06	1.03922e+07	8.58075e+06	7.74113e+06	8.19894e+06	5.38021e+06	9.37149e+06	4.73772e+06	9.86081e+06	1.03172e+07	1.01175e+07	9.80247e+06	9.75733e+06	1.03093e+07	8.43842e+06	7.23085e+06	6.10544e+06	7.1273e+06	1.41424e+07	1.47746e+07
TRUE			Unused	No results	No results	No results	No results	No results		339.971	1.356	0	0	0	0		10	22	6		No matches found	No matches found		No matches found	DDA for preferred ion	31570.3	30081.4	1.43686e+07	1.47516e+07	8.08212e+06	1.09809e+07	1.01239e+07	7.62663e+06	8.26236e+06	1.08156e+07	7.11965e+06	8.98632e+06	1.46627e+07	1.36204e+07	1.40911e+07	1.24375e+07	1.39373e+07	1.29875e+07	1.07511e+07	9.37511e+06	8.13069e+06	8.00555e+06	2.54651e+06	2.49373e+06
TRUE			Unused	No results	No results	No results	No results	No results		382.108	1.344	0	0	0	0		10	26	17		No matches found	No matches found		No matches found	No MS2	11954.9	11247.2	1.25668e+06	933832	905158	1.24045e+06	689380	484566	922606	996568	582071	815468	2.33007e+06	1.94994e+06	3.31396e+06	3.04738e+06	3.16129e+06	2.88682e+06	2.50564e+06	1.76537e+06	1.60318e+06	1.77499e+06	1.46982e+07	1.11777e+07
TRUE			Unused	No results	No results	No results	No results	No results		230.981	1.305	0	0	0	0		10	17	16		No matches found	No matches found		No matches found	DDA for preferred ion	24340.4	23023.2	7.212e+06	7.98218e+06	8.14033e+06	8.55591e+06	7.59336e+06	1.46492e+07	8.07284e+06	7.07757e+06	6.89502e+06	8.13741e+06	3.40801e+06	4.50771e+06	5.33385e+06	5.10877e+06	5.75076e+06	3.6089e+06	4.92954e+06	4.36797e+06	4.11929e+06	4.15623e+06	420210	377623
TRUE	Sulfurol hexanate	C12 H19 N O2 S	Full match	No results	No results	No results	Full match	No results		241.113	9.173	1	0	0	0		10	26	10		No matches found	No matches found		No matches found	DDA for preferred ion	99907.4	96324.1	6.83688e+06	9.45446e+06	1.40575e+06	8.36546e+06	6.50115e+06	7.0918e+06	4.70142e+06	6.80713e+06	3.37047e+06	5.15226e+06	6.95428e+06	5.71716e+06	6.94719e+06	6.90418e+06	6.7265e+06	7.64889e+06	5.20695e+06	4.32146e+06	3.59937e+06	3.53833e+06	531699	600502
FALSE	Indigo dye	C16 H10 N2 O2	Full match	No results	No results	No results	Full match	No results		262.073	9.682	1	0	0	0		10	24	9		No matches found	No matches found		No matches found	DDA for preferred ion	106292	105153	700245	3.26368e+06	175247	177795	155158	155398	134977	142608	6.94746e+06	1.4611e+07	1.5203e+06	1.42237e+06	1.52025e+06	1.33953e+06	1.29165e+06	1.35715e+06	1.39482e+06	895275	808477	772948	2.52113e+06	194480
FALSE			Unused	No results	No results	No results	No results	No results		309.048	1.349	0	0	0	0		8	28	11		No matches found	No matches found		No matches found	DDA for preferred ion	35055.6	33402.3	1.06814e+06	1.10036e+06	1.03105e+06	846967	895063	1.18055e+06	695258	410679	626423	650322	889048	840876	657399	857983	660793	864104	716193	483304	415894	424145	1.45225e+07	1.01581e+07
FALSE			Unused	No results	No results	No results	No results	No results		341.981	1.335	0	0	0	0		10	24	8		No matches found	No matches found		No matches found	DDA for preferred ion	10282.5	9726.06	6.71425e+06	5.03797e+06	1.80355e+06	3.51774e+06	3.8386e+06	1.48152e+06	2.73501e+06	5.67408e+06	4.38133e+06	2.49233e+06	1.45141e+07	1.2375e+07	1.26273e+07	1.28709e+07	1.24499e+07	1.27868e+07	1.00881e+07	8.03088e+06	7.52205e+06	7.12989e+06	1.29859e+07	1.31531e+07
TRUE	({5-[(2S)-2-Carboxy-2-(trimethylammonio)ethyl]-1H-imidazol-2-yl}sulfanyl)oxidanide	C9 H15 N3 O3 S	Full match	No results	No results	No results	Full match	No results		245.083	1.434	1	0	0	0		10	28	21		No matches found	No matches found		No matches found	DDA for preferred ion	17825	17188.2	7.57601e+06	1.15697e+07	1.16046e+07	1.02963e+07	1.05826e+07	1.00627e+07	9.29889e+06	6.65506e+06	6.21317e+06	7.34236e+06	4.42038e+06	1.06887e+07	1.03146e+07	9.71152e+06	9.21493e+06	1.07877e+07	8.33327e+06	5.9719e+06	6.544e+06	5.82454e+06	3.05065e+06	2.65245e+06
TRUE			Unused	No results	No results	No results	No results	No results		133.011	1.333	0	0	0	0		10	23	4		No matches found	No matches found		No matches found	DDA for preferred ion	10159.8	9610	1.15264e+06	1.22183e+06	380664	692969	665291	357965	565407	968364	623338	637154	3.07952e+06	3.17194e+06	2.91166e+06	2.94095e+06	2.8791e+06	2.92521e+06	2.53976e+06	2.02736e+06	1.6737e+06	1.55932e+06	1.44969e+07	1.363e+07
FALSE			Unused	No results	No results	No results	No results	No results		150.089	11.711	0	0	0	0		10	21	10		No matches found	No matches found		No matches found	DDA for preferred ion	163156	150854	1.24024e+07	1.44609e+07	206991	5.01188e+06	6.76901e+06	368612	4.49676e+06	185751	3.24496e+06	783232	4.54545e+06	4.03369e+06	5.22096e+06	4.2422e+06	3.95443e+06	3.80508e+06	3.33764e+06	3.58116e+06	2.94513e+06	2.39146e+06	1.06942e+07	1.01937e+07
TRUE	4-hydroxy-3-[(2E,6E)-4-hydroxy-3,7,11-trimethyldodeca-2,6,10-trien-1-yl]benzoic acid	C22 H30 O4	No match	Invalid mass	No results	No results	No match	No results		380.195	10.672	1	0	1	0		10	19	13		No matches found	No matches found	75.8	No matches found	DDA for preferred ion	150294	117488	1.497e+06	321915	1.12258e+06	338196	197743	189943	253148	336876	342578	724444	3.48123e+06	3.43785e+06	3.18258e+06	3.13479e+06	3.19135e+06	2.98653e+06	2.92472e+06	2.75738e+06	1.60359e+06	2.56146e+06	9.05959e+06	8.01757e+06
TRUE			No results	No results	No results	No results	No results	No results		905.816	1.274	0	0	0	0		10	26	10		No matches found	No matches found		No matches found	DDA for preferred ion	16711.3	16579.2	144157	145160	137793	129390	117177	126279	95518.7	137518	81555.2	90525.4	224200	237474	222501	270267	212832	211883	207196	131273	141240	109867	1.42523e+07	1.44231e+07
FALSE			Unused	No results	No results	No results	No results	No results		302.185	10.67	0	0	0	0		10	23	13		No matches found	No matches found		No matches found	DDA for preferred ion	173381	102895	5.97595e+06	2.73484e+06	2.05824e+06	3.45765e+06	1.74864e+06	3.07895e+06	2.80487e+06	1.91758e+06	1.42787e+06	2.32148e+06	7.1524e+06	8.24844e+06	7.35511e+06	7.3692e+06	6.60349e+06	7.18539e+06	6.61348e+06	4.76266e+06	3.64268e+06	4.9172e+06	1.43426e+07	1.16328e+07
TRUE			No results	No results	No results	No results	No results	No results		199.904	1.317	0	0	0	0		10	20	7		No matches found	No matches found		No matches found	DDA for preferred ion	37674.7	35635.9	8.30073e+06	9.40711e+06	1.28566e+07	1.03548e+07	8.05805e+06	1.4327e+07	7.60325e+06	6.27865e+06	5.46347e+06	7.15631e+06	3.8842e+06	4.30978e+06	4.47828e+06	3.87788e+06	3.85302e+06	3.73142e+06	3.27642e+06	2.75723e+06	2.59999e+06	2.54203e+06	542119	511090
TRUE			Unused	No results	No results	No results	No results	No results		213.043	5.475	0	0	0	0		10	27	21		No matches found	No matches found		No matches found	DDA for preferred ion	49639.6	48106.3	1.02529e+07	1.16844e+07	6.41005e+06	1.05457e+07	8.92146e+06	1.43096e+07	9.40688e+06	1.20451e+07	4.16709e+06	8.97227e+06	9.35716e+06	1.01107e+07	1.00828e+07	4.00068e+06	1.07607e+07	9.89329e+06	8.19799e+06	7.18112e+06	6.38598e+06	6.37427e+06	2.41896e+06	2.50462e+06
FALSE	Cytidine 5'-monophosphate (hydrate)	C9 H14 N3 O8 P	No results	Full match	No results	Full match	Full match	Full match		323.051	1.45	5	0	1	21	Methanobacterium thermoautotrophicum燽iosynthetic metabolism;Other	10	24	15		No matches found	No matches found	79.8	Multiple matches found	DDA for preferred ion	35350.8	34839.7	1.15446e+07	1.32357e+07	1.39655e+07	1.19906e+07	1.22441e+07	1.00916e+07	9.92332e+06	7.05653e+06	8.71331e+06	7.60242e+06	1.11193e+07	1.12357e+07	7.73549e+06	1.19925e+07	1.07456e+07	1.2616e+07	1.07799e+07	6.91351e+06	6.56434e+06	7.11453e+06	3.47532e+06	4.323e+06
FALSE			Unused	No results	No results	No results	No results	No results		237.037	1.366	0	0	0	0		10	26	13		No matches found	No matches found		No matches found	DDA for preferred ion	16293.1	16410.3	1.42272e+07	9.91889e+06	8.49363e+06	1.01736e+07	8.63468e+06	4.73665e+06	5.43406e+06	4.47548e+06	6.46068e+06	4.61129e+06	1.18712e+07	1.0374e+07	9.99141e+06	1.09485e+07	1.00593e+07	9.54573e+06	7.45606e+06	5.55738e+06	5.94325e+06	6.01947e+06	7.083e+06	6.72449e+06
FALSE			Unused	No results	No results	No results	No results	No results		874.296	8.851	0	0	0	0		10	28	13		No matches found	No matches found		No matches found	DDA for other ion	58410.6	56457.4	1.23212e+07	1.37247e+07	8.23315e+06	1.20371e+07	7.72726e+06	8.95081e+06	8.54902e+06	8.50287e+06	1.04374e+07	7.06319e+06	1.42265e+07	1.30441e+07	1.1597e+07	1.30015e+07	1.09059e+07	1.12697e+07	8.17413e+06	6.81712e+06	7.4965e+06	6.40898e+06	1.1838e+07	1.10972e+07
FALSE	Myristicacid	C14 H28 O2	Full match	No results	No results	No results	Partial match	Full match		228.208	11.186	14	0	0	0		10	28	7		No matches found	No matches found		Single match found	DDA for preferred ion	108193	105441	1.3111e+07	1.4173e+07	165080	4.80008e+06	4.96526e+06	138666	3.73475e+06	124888	2.59125e+06	148269	4.58061e+06	4.05478e+06	4.32764e+06	4.13369e+06	4.5759e+06	4.13302e+06	3.00959e+06	2.81492e+06	2.17234e+06	1.87046e+06	1.06238e+07	1.02356e+07
FALSE	Methyl alpha-aspartylphenylalaninate	C14 H18 N2 O5	Full match	No results	No results	No results	Full match	No results		294.121	6.13	11	0	0	0		10	19	5		No matches found	No matches found		No matches found	DDA for preferred ion	55786.7	55760.8	9.76591e+06	1.32808e+07	8.47107e+06	1.36622e+07	1.00547e+07	1.26802e+07	8.94503e+06	1.24833e+07	5.95802e+06	8.94791e+06	1.25369e+07	1.26525e+07	1.26474e+07	1.1927e+07	1.23785e+07	1.19317e+07	1.0127e+07	8.75952e+06	7.92967e+06	7.78779e+06	1.15149e+07	1.04194e+07
FALSE			Unused	No results	No results	No results	No results	No results		681.789	1.296	0	0	0	0		10	28	9		No matches found	No matches found		No matches found	DDA for preferred ion	15257.3	15673.9	9.3993e+06	7.15528e+06	1.80348e+06	4.92588e+06	4.57281e+06	1.40579e+06	3.25791e+06	5.22976e+06	4.87744e+06	3.90947e+06	1.32417e+07	1.35542e+07	1.41317e+07	1.19862e+07	1.32524e+07	1.27305e+07	8.68768e+06	8.23162e+06	7.13979e+06	6.14779e+06	1.12156e+06	1.23126e+06
FALSE			Unused	No results	No results	No results	No results	No results		363.045	1.33	0	0	0	0		10	27	9		No matches found	No matches found		No matches found	DDA for preferred ion	13188	12474.3	1.4044e+07	9.34463e+06	6.46433e+06	1.00916e+07	7.40034e+06	3.55044e+06	5.06833e+06	4.65057e+06	5.83902e+06	4.2817e+06	1.11356e+07	1.05065e+07	1.10267e+07	1.00602e+07	1.02461e+07	1.04712e+07	7.92177e+06	6.18044e+06	5.33561e+06	5.29122e+06	4.00234e+06	4.1867e+06
FALSE	Clonixin	C13 H11 Cl N2 O2	No match	No results	No results	No results	Full match	No results		262.051	7.882	1	0	0	0		10	25	10		No matches found	No matches found		No matches found	DDA for preferred ion	76766.6	75678.1	1.39818e+07	4.06598e+06	7.60525e+06	2.99253e+06	1.93111e+06	4.63158e+06	2.94772e+06	1.96236e+06	6.21912e+06	1.19218e+06	6.29393e+06	6.60136e+06	5.99638e+06	6.26172e+06	5.93814e+06	5.87262e+06	4.71752e+06	3.68143e+06	3.20201e+06	3.39655e+06	4.11529e+06	5.89917e+06
FALSE			Unused	No results	No results	No results	No results	No results		583.25	10.297	0	0	0	0		10	25	14		No matches found	No matches found		No matches found	No MS2	86592.3	103681	6.37014e+06	3.63286e+06	326300	2.12526e+06	1.71266e+06	1.95655e+06	2.49941e+06	2.13389e+06	3.91365e+06	2.81719e+06	6.362e+06	3.7863e+06	5.84624e+06	5.08992e+06	5.2657e+06	5.10047e+06	3.75113e+06	3.61122e+06	3.71673e+06	2.91115e+06	2.68676e+06	2.51961e+06
FALSE	3-Methyl-quinolin-2-ol	C10 H9 N O	Full match	No results	No results	No results	Partial match	Full match		159.068	5.353	8	0	0	0		10	10	6		No matches found	No matches found		Multiple matches found	DDA for preferred ion	50632.3	48443.3	5.54501e+06	7.38651e+06	4.24253e+06	5.42267e+06	5.34727e+06	7.50667e+06	5.54148e+06	8.83653e+06	4.34228e+06	5.75259e+06	7.70701e+06	8.31063e+06	8.62303e+06	7.66714e+06	8.9357e+06	7.44928e+06	7.26945e+06	7.19127e+06	7.03985e+06	6.32904e+06	9.15602e+06	9.60615e+06
FALSE	Phosphocreatine	C4 H10 N3 O5 P	Not the top hit	No results	No results	No results	Full match	Full match		211.035	1.51	1	0	0	0		10	19	16		No matches found	No matches found		Single match found	DDA for preferred ion	46067	46721.9	1.88656e+06	2.50617e+06	1.54588e+06	2.64367e+06	2.71964e+06	3.91758e+06	2.20419e+06	4.32769e+06	1.51946e+06	3.39155e+06	6.11568e+06	7.10988e+06	7.55484e+06	6.80258e+06	8.88033e+06	6.9922e+06	8.7279e+06	7.86856e+06	5.84702e+06	4.55703e+06	2.95109e+06	3.4428e+06
TRUE			Unused	No results	No results	No results	No results	No results		363.274	10.927	0	0	0	0		10	28	9		No matches found	No matches found		No matches found	DDA for preferred ion	132273	126364	460659	265115	260864	511417	178199	206001	144897	241007	170499	179625	2.38747e+06	1.84918e+06	2.24959e+06	2.23583e+06	2.05158e+06	2.18053e+06	1.6971e+06	1.68593e+06	1.12472e+06	856676	2.39182e+06	2.97637e+06
FALSE			Unused	No results	No results	No results	No results	No results		283.323	11.063	0	0	0	0		10	23	8		No matches found	No matches found		No matches found	DDA for preferred ion	3.00731e+06	2.71614e+06	1.07332e+07	8.67512e+06	1.0662e+07	8.9669e+06	6.43222e+06	8.30826e+06	5.90475e+06	6.36098e+06	3.76325e+06	6.57732e+06	1.37257e+07	1.21904e+07	1.39126e+07	1.29935e+07	1.29883e+07	1.32829e+07	1.27594e+07	1.06347e+07	7.21037e+06	6.31882e+06	1.15108e+07	1.11039e+07
FALSE			Unused	No results	No results	No results	No results	No results		261.061	1.346	0	0	0	0		8	16	3		No matches found	No matches found		No matches found	DDA for preferred ion	14310	13635.1	3.34472e+06	1.85369e+06	987848	1.54885e+06	1.49867e+06	914438	1.06961e+06	1.35068e+06	1.65924e+06	1.38832e+06	4.22425e+06	3.9335e+06	254212	4.2941e+06	4.02253e+06	3.90792e+06	3.80984e+06	257528	3.02737e+06	2.66295e+06	1.10939e+07	1.01592e+07
FALSE	Epinephrine(OrL-Adrenaline)	C9 H13 N O3	Full match	No results	No results	No results	Partial match	Full match		183.089	4.689	9	0	0	0		10	6	3		No matches found	No matches found		Multiple matches found	DDA for preferred ion	142186	135595	7.71369e+06	8.39235e+06	7.1616e+06	9.33832e+06	7.80587e+06	7.49835e+06	6.7198e+06	8.93272e+06	8.19562e+06	7.45284e+06	8.40531e+06	9.10767e+06	8.74457e+06	8.92254e+06	8.94879e+06	8.97355e+06	8.26226e+06	7.93718e+06	8.0403e+06	7.46646e+06	5.58784e+06	5.41221e+06
FALSE	NP-002855	C12 H22 O4	No match	Invalid mass	No results	No results	No results	No results		252.133	9.647	0	0	3	0		10	23	5		No matches found	No matches found	70.6	No matches found	DDA for preferred ion	333835	170432	1.38557e+07	8.89981e+06	3.52844e+06	7.79035e+06	6.16041e+06	1.42172e+06	5.47484e+06	1.5323e+06	6.15613e+06	1.28707e+06	6.54824e+06	6.24327e+06	5.99219e+06	5.71009e+06	6.02378e+06	5.65848e+06	4.64229e+06	3.99014e+06	3.71846e+06	3.06381e+06	6.18123e+06	6.60118e+06
TRUE	NP-016455	C11 H18 N2 O4	No match	Invalid mass	No results	No results	No match	No results		264.108	8.209	1	0	1	0		10	22	9		No matches found	No matches found	63	No matches found	DDA for preferred ion	76217.7	76605.6	1.4139e+06	5.01961e+06	6.30802e+06	7.55862e+06	4.93855e+06	4.7484e+06	2.52594e+06	5.50777e+06	1.3804e+07	7.75857e+06	3.68872e+06	3.76417e+06	3.73651e+06	3.79532e+06	3.76649e+06	3.60515e+06	2.7314e+06	2.34931e+06	2.27597e+06	2.28241e+06	186445	290339
FALSE	Candimine	C18 H19 N O6	No match	No results	No results	No results	Full match	No results		345.121	8.855	1	0	0	0		10	27	18		No matches found	No matches found		No matches found	DDA for preferred ion	72259.2	71516.5	8.43664e+06	1.37191e+07	9.5326e+06	6.17653e+06	9.84551e+06	9.92387e+06	8.35933e+06	1.00642e+07	8.16964e+06	8.79804e+06	1.3102e+07	1.02355e+07	6.94781e+06	1.27993e+07	9.69107e+06	9.3837e+06	7.10891e+06	7.79045e+06	7.0239e+06	6.4795e+06	6.65596e+06	6.12945e+06
FALSE	Berberine	C20 H17 N O4	Full match	Full match	No results	No results	No match	No results		335.115	7.226	1	0	1	0		10	10	9		No matches found	No matches found	92.8	No matches found	DDA for preferred ion	1.00654e+06	871767	1.5204e+06	657737	1.11302e+06	861015	1.58168e+06	661240	1.53492e+06	1.42015e+06	797219	915708	2.55505e+06	2.41105e+06	2.29303e+06	2.53138e+06	2.25499e+06	2.45664e+06	2.46197e+06	1.94278e+06	1.92044e+06	2.41659e+06	1.56274e+06	799275
TRUE			Unused	No results	No results	No results	No results	No results		316.107	1.296	0	0	0	0		10	29	15		No matches found	No matches found		No matches found	DDA for preferred ion	972858	1.11974e+06	1.18996e+07	1.20278e+07	1.37061e+07	1.23486e+07	9.26576e+06	9.40062e+06	6.94272e+06	7.44029e+06	7.24193e+06	7.59535e+06	1.2276e+07	1.09666e+07	1.14264e+07	1.089e+07	9.3055e+06	8.30856e+06	7.00952e+06	6.27626e+06	5.55335e+06	5.90469e+06	3.45595e+06	3.79384e+06
TRUE	Gusperimus	C17 H37 N7 O3	Not the top hit	No results	No results	No results	Full match	No results		387.298	10.434	3	0	0	0		10	19	14		No matches found	No matches found		No matches found	DDA for preferred ion	109829	107185	1.15707e+06	1.54463e+06	1.58846e+06	1.1481e+06	779082	1.25455e+06	1.29779e+06	1.54761e+06	2.14473e+06	1.31594e+06	5.93143e+06	5.24656e+06	6.56189e+06	5.65034e+06	7.69765e+06	5.28282e+06	4.34772e+06	4.7421e+06	4.95967e+06	4.5254e+06	5.88031e+06	5.54928e+06
FALSE	[FA(18:4)]6Z_9Z_12Z_15Z-octadecatetraenoicacid	C18 H28 O2	Not the top hit	No results	No results	No results	Partial match	Full match		276.208	11.029	10	0	0	0		10	25	11		No matches found	No matches found		Single match found	No MS2	198669	157794	1.7719e+06	1.61083e+06	700488	1.58013e+06	998796	627330	1.72943e+06	761095	873209	595992	3.06136e+06	2.70373e+06	3.3152e+06	2.74525e+06	2.87122e+06	3.32591e+06	2.38682e+06	2.40228e+06	1.48307e+06	1.58705e+06	3.54612e+06	2.81545e+06
TRUE			No results	No results	No results	No results	No results	No results		222.938	1.311	0	0	0	0		10	18	10		No matches found	No matches found		No matches found	DDA for preferred ion	19185.2	18147	9.15919e+06	7.74648e+06	6.89795e+06	9.87164e+06	6.6419e+06	4.8168e+06	9.42826e+06	1.11145e+07	8.72009e+06	7.80835e+06	1.15632e+07	1.35944e+07	1.11213e+07	1.24509e+07	1.31621e+07	1.29775e+07	9.73103e+06	8.99767e+06	8.1263e+06	8.92768e+06	2.11585e+06	2.00416e+06
FALSE	(1S,4R)-4-{[(3S)-2,3-Dihydroxy-2,3-dihydro-1H-indol-3-yl]methyl}-3-hydroxy-1-methyl-1,4-dihydro-6H-pyrazino[2,1-b]quinazolin-6-one	C21 H20 N4 O4	Not the top hit	No results	No results	No results	Full match	No results		392.15	10.494	1	0	0	0		10	16	13		No matches found	No matches found		No matches found	DDA for preferred ion	629973	589671	1.35655e+07	5.56628e+06	3.97821e+06	5.37489e+06	2.26648e+06	3.06804e+06	3.49203e+06	3.11209e+06	4.62309e+06	5.69974e+06	6.55263e+06	7.58419e+06	7.1022e+06	6.89475e+06	6.5727e+06	6.87649e+06	5.28918e+06	6.55316e+06	4.10074e+06	6.21387e+06	6.61558e+06	6.65215e+06
TRUE	Diclofenac	C14 H11 Cl2 N O2	No match	No results	No results	No results	Full match	No results		295.017	1.318	2	0	0	0		10	21	14		No matches found	No matches found		No matches found	DDA for preferred ion	15451.9	14615.7	2.679e+06	1.5121e+06	214714	1.03298e+06	1.16325e+06	326061	711983	2.48059e+06	1.04647e+06	1.29486e+06	5.33048e+06	6.19431e+06	4.18814e+06	4.20424e+06	4.14375e+06	5.75296e+06	4.36702e+06	3.82016e+06	3.43512e+06	3.57554e+06	1.35487e+07	1.07337e+07
TRUE	D-Raffinose	C18 H32 O16	No match	Invalid mass	No results	No results	No results	No results		526.15	1.377	0	0	1	0		10	21	9		No matches found	No matches found	75.5	No matches found	DDA for preferred ion	19384.1	18234.5	738100	872393	1.02672e+06	898189	678829	908317	629025	330272	543524	550481	2.88764e+06	2.62003e+06	2.50585e+06	2.22514e+06	2.42273e+06	3.00763e+06	2.31777e+06	2.08121e+06	1.72442e+06	1.48156e+06	1.07381e+07	1.08601e+07
FALSE			Unused	No results	No results	No results	No results	No results		315.047	1.355	0	0	0	0		10	27	8		No matches found	No matches found		No matches found	DDA for preferred ion	26516.5	26029.2	7.42749e+06	5.23833e+06	2.57006e+06	4.46777e+06	4.05111e+06	1.67316e+06	2.50327e+06	5.02797e+06	5.19293e+06	3.47746e+06	1.24034e+07	1.27505e+07	1.16425e+07	1.21036e+07	1.10657e+07	1.15176e+07	8.69589e+06	7.6671e+06	6.04788e+06	5.88923e+06	1.2586e+07	1.29073e+07
TRUE			Unused	No results	No results	No results	No results	No results		208.949	1.342	0	0	0	0		10	27	7		No matches found	No matches found		No matches found	DDA for preferred ion	223495	315276	1.06275e+07	1.3519e+07	1.30672e+07	1.20853e+07	9.62681e+06	1.21449e+07	8.30264e+06	6.05699e+06	4.53217e+06	6.3841e+06	4.98368e+06	4.98986e+06	5.08892e+06	4.58736e+06	4.84915e+06	4.85864e+06	3.7553e+06	2.99713e+06	2.45873e+06	2.39103e+06	234880	240048
TRUE	N~6~-(5-Oxo-D-isoleucyl)-L-lysine	C12 H23 N3 O4	Full match	No results	No results	No results	Full match	No results		273.168	6.925	1	0	0	0		10	17	7		No matches found	No matches found		No matches found	DDA for preferred ion	81160.8	79622.6	176319	174585	122934	205569	126147	116428	122375	106852	119806	131535	1.79282e+06	1.83628e+06	1.96851e+06	1.98751e+06	2.0406e+06	2.18266e+06	2.46996e+06	2.22767e+06	2.93464e+06	2.61523e+06	1.54412e+06	2.55367e+06
FALSE			Unused	No results	No results	No results	No results	No results		105.994	1.205	0	0	0	0		10	22	6		No matches found	No matches found		No matches found	DDA for preferred ion	140196	19662.2	5.32173e+06	4.325e+06	6.38358e+06	6.08007e+06	4.54735e+06	3.60059e+06	3.04802e+06	2.30083e+06	3.24651e+06	2.58103e+06	7.95716e+06	8.33628e+06	8.29315e+06	7.98595e+06	7.66864e+06	9.05093e+06	6.94893e+06	5.71704e+06	4.93488e+06	4.51282e+06	9.97228e+06	9.31396e+06
FALSE			Unused	No results	No results	No results	No results	No results		524.28	6.85	0	0	0	0		10	21	7		No matches found	No matches found		No matches found	DDA for preferred ion	1.24574e+06	1.29451e+06	4.40622e+06	5.39683e+06	5.71773e+06	3.99283e+06	5.07063e+06	5.80456e+06	2.72721e+06	4.41142e+06	3.09522e+06	5.77566e+06	7.31754e+06	7.8211e+06	6.97857e+06	7.15444e+06	6.44688e+06	6.8214e+06	5.47719e+06	4.72767e+06	4.49222e+06	4.25225e+06	4.46216e+06	5.9701e+06
FALSE			Unused	No results	No results	No results	No results	No results		156.076	5.048	0	0	0	0		10	26	9		No matches found	No matches found		No matches found	DDA for preferred ion	63926	77634.4	7.29815e+06	5.92419e+06	3.2641e+06	5.31073e+06	3.18646e+06	3.18784e+06	3.16147e+06	2.34088e+06	1.89687e+06	2.61256e+06	5.12314e+06	6.28664e+06	6.13732e+06	5.27792e+06	5.67415e+06	5.59207e+06	4.59896e+06	4.60765e+06	2.91523e+06	2.50095e+06	3.94953e+06	1.34284e+07
FALSE			No results	No results	No results	No results	No results	No results		240.161	10.009	0	0	0	0		10	14	8		No matches found	No matches found		No matches found	DDA for preferred ion	89700.6	88735.4	1.17237e+07	1.34248e+07	316879	4.53123e+06	6.54678e+06	216207	5.19037e+06	200116	2.51844e+06	175495	3.15245e+06	3.41616e+06	3.48645e+06	4.10648e+06	3.72603e+06	3.5509e+06	3.07408e+06	2.94367e+06	2.93561e+06	2.5222e+06	7.06478e+06	8.29633e+06
TRUE			Unused	No results	No results	No results	No results	No results		270.957	1.355	0	0	0	0		10	24	12		No matches found	No matches found		No matches found	DDA for preferred ion	14972.5	15080.3	837379	570354	440369	447471	405653	587779	296951	514988	360635	289028	2.00277e+06	2.20319e+06	1.86925e+06	1.76139e+06	1.88353e+06	1.89252e+06	1.48477e+06	1.12842e+06	1.08828e+06	1.1757e+06	1.34118e+07	1.24942e+07
FALSE	Styrene	C8 H8	Full match	No results	No results	No results	Full match	No results		104.063	10.04	1	0	0	0		10	8	8		No matches found	No matches found		No matches found	DDA for preferred ion	469693	359689	1.33999e+07	3.7011e+06	6.4956e+06	3.76871e+06	3.08844e+06	3.41133e+06	3.39839e+06	4.31213e+06	5.34904e+06	3.34008e+06	5.2035e+06	6.0195e+06	5.74048e+06	6.1851e+06	6.76883e+06	6.29761e+06	6.91724e+06	6.63557e+06	6.64844e+06	6.25448e+06	3.91197e+06	3.37653e+06
TRUE			Unused	No results	No results	No results	No results	No results		175.033	1.394	0	0	0	0		10	17	6		No matches found	No matches found		No matches found	DDA for preferred ion	14983	14094.4	2.17151e+06	1.35788e+06	814247	1.30466e+06	815607	702088	507891	2.0465e+06	1.37362e+06	970124	3.90904e+06	3.74075e+06	3.94719e+06	4.10598e+06	3.97944e+06	3.38275e+06	3.44717e+06	3.13631e+06	2.89044e+06	2.25166e+06	1.2893e+07	1.32739e+07
FALSE	1-(3-ethyl-2,4-dihydroxy-6-methoxyphenyl)butan-1-one	C13 H18 O4	No match	Invalid mass	No results	No results	No match	No results		220.109	10.057	14	0	1	0		10	25	8		No matches found	No matches found	62.1	No matches found	DDA for preferred ion	143535	105321	1.1681e+07	7.97118e+06	5.99768e+06	3.16962e+06	2.2747e+06	2.71291e+06	1.91553e+06	2.38389e+06	4.24832e+06	1.91929e+06	7.98276e+06	7.50082e+06	6.67181e+06	7.43556e+06	7.1755e+06	7.42787e+06	5.55898e+06	4.44003e+06	4.1864e+06	3.81767e+06	2.73129e+06	2.94962e+06
TRUE	3-(3,4-Dihydroxyphenyl)-N-(3-oxopropyl)propanamide	C12 H15 N O4	Full match	No results	No results	No results	Full match	No results		237.099	4.242	6	0	0	0		10	17	13		No matches found	No matches found		No matches found	DDA for preferred ion	39169.7	36637.7	196203	398817	143879	247551	367400	209487	97145	487413	77474.5	187392	3.26371e+06	3.01382e+06	3.25601e+06	2.9425e+06	2.83406e+06	2.94955e+06	2.62687e+06	2.05525e+06	3.03622e+06	1.90507e+06	9.29372e+06	4.03229e+06
FALSE			Unused	No results	No results	No results	No results	No results		665.815	1.293	0	0	0	0		10	28	9		No matches found	No matches found		No matches found	DDA for preferred ion	14809.6	15213.9	5.77942e+06	3.49448e+06	512469	2.06767e+06	2.46421e+06	406663	1.41938e+06	3.2708e+06	2.81099e+06	1.82814e+06	1.17638e+07	1.20977e+07	1.30855e+07	1.11236e+07	1.17344e+07	1.03215e+07	8.43696e+06	6.86978e+06	6.28131e+06	5.50753e+06	5.75344e+06	6.81652e+06
FALSE			Unused	No results	No results	No results	No results	No results		251.149	7.169	0	0	0	0		10	21	6		No matches found	No matches found		No matches found	DDA for preferred ion	119651	88093.1	1.30741e+07	4.62394e+06	2.49259e+06	5.42411e+06	6.93909e+06	1.29915e+06	2.03604e+06	6.30159e+06	9.91974e+06	2.55538e+06	7.19729e+06	7.49912e+06	7.00441e+06	7.21118e+06	6.66682e+06	6.93018e+06	5.6992e+06	4.69146e+06	4.39336e+06	4.23931e+06	4.26127e+06	2.41322e+06
TRUE	cinromide	C11 H12 Br N O	No match	No results	No results	No results	Full match	No results		253.011	1.359	1	0	0	0		10	27	13		No matches found	No matches found		No matches found	DDA for preferred ion	16891.1	17012.7	1.17322e+07	1.1719e+07	1.30622e+07	1.03181e+07	8.65773e+06	8.17283e+06	7.64067e+06	3.84463e+06	6.84816e+06	4.98656e+06	6.27559e+06	5.83466e+06	5.52931e+06	6.39776e+06	5.82429e+06	5.77647e+06	4.33858e+06	3.29059e+06	3.021e+06	3.40408e+06	265736	704872
FALSE			Unused	No results	No results	No results	No results	No results		852.394	10.221	0	0	0	0		10	27	9		No matches found	No matches found		No matches found	No MS2	278784	362124	1.14201e+07	5.54316e+06	4.55434e+06	5.16927e+06	3.93736e+06	3.54218e+06	4.19393e+06	5.04531e+06	5.69078e+06	4.00088e+06	8.64075e+06	8.25236e+06	9.57045e+06	7.11074e+06	7.92223e+06	7.9016e+06	5.91001e+06	5.30726e+06	4.70132e+06	4.02429e+06	6.92344e+06	4.64222e+06
FALSE			Unused	No results	No results	No results	No results	No results		101.999	1.194	0	0	0	0		10	20	7		No matches found	No matches found		No matches found	DDA for preferred ion	170218	192168	4.69207e+06	3.79369e+06	5.68342e+06	5.10653e+06	3.93657e+06	3.17467e+06	2.99324e+06	2.14712e+06	3.28614e+06	2.59466e+06	7.93398e+06	7.58348e+06	7.41633e+06	7.19958e+06	6.93384e+06	8.52734e+06	6.27493e+06	5.4965e+06	4.81628e+06	4.58848e+06	8.95295e+06	8.6509e+06
FALSE			No results	No results	No results	No results	No results	No results		749.776	1.293	0	0	0	0		10	29	7		No matches found	No matches found		No matches found	DDA for preferred ion	14025.2	13577.2	7.62085e+06	5.42653e+06	1.08763e+06	3.92662e+06	3.28438e+06	822186	2.38194e+06	4.23194e+06	3.64822e+06	2.83519e+06	1.28707e+07	1.25373e+07	1.25971e+07	1.18359e+07	1.22239e+07	1.09778e+07	8.77581e+06	7.30508e+06	6.26448e+06	5.28862e+06	983504	1.23125e+06
TRUE			Unused	No results	No results	No results	No results	No results		266.97	1.324	0	0	0	0		10	19	10		No matches found	No matches found		No matches found	DDA for other ion	20463.1	19355.7	1.80687e+06	1.10314e+06	2.70216e+06	914683	935463	352579	532585	1.35416e+06	1.03717e+06	943798	4.05398e+06	4.59485e+06	3.91602e+06	3.44429e+06	3.83867e+06	4.14849e+06	4.20492e+06	2.84879e+06	2.88914e+06	2.53012e+06	1.28657e+07	1.06421e+07
[truncated: 397 more rows]
[truncated: 32 more columns]
