# Supplementary material for: UHPLC-ESI-QE-Orbitrap-MS based metabolomics reveals the antioxidant mechanism of icaritin on mice with cerebral ischemic reperfusion
Source: PeerJ. 2023 Jan 10;11:e14483. doi: 10.7717/peerj.14483 (PMC9838208; doi:10.7717/peerj.14483)
Supplement: Supplemental Information 3 [file peerj-11-14483-s003.zip › Original data for metabolomics/POS_VY.xlsx]

## Sheet: Compounds
Checked	Name	Formula	Annotation Source: Predicted Compositions	Annotation Source: mzCloud Search	Annotation Source: mzVault Search	Annotation Source: Metabolika Search	Annotation Source: ChemSpider Search	Annotation Source: MassList Search	FISh Coverage	Molecular Weight	RT [min]	# ChemSpider Results	# mzVault Results	# mzCloud Results	# Metabolika Pathways	Metabolika Pathways	mzVault Best Match	mzVault Library Match: Bamba lab 34 lipid mediators library stepped NCE 10 30 45	mzVault Library Match: Bamba lab 598 polar metabolites stepped NCE 10 30 45	mzCloud Best Match	Mass List Match: Endogenous Metabolites database 4400 compounds	MS2	Area: POS_V-1.raw (F1)	Area: POS_V-2.raw (F2)	Area: POS_V-3.raw (F3)	Area: POS_V-4.raw (F4)	Area: POS_V-5.raw (F5)	Area: POS_V-6.raw (F6)	Area: POS_V-7.raw (F7)	Area: POS_V-8.raw (F8)	Area: POS_V-9.raw (F9)	Area: POS_V-10.raw (F10)	Area: POS_Y-1.raw (F16)	Area: POS_Y-2.raw (F17)	Area: POS_Y-3.raw (F18)	Area: POS_Y-4.raw (F19)	Area: POS_Y-5.raw (F20)	Area: POS_Y-6.raw (F21)	Area: POS_Y-7.raw (F22)	Area: POS_Y-8.raw (F23)	Area: POS_Y-9.raw (F24)	Area: POS_Y-10.raw (F25)	Group Area: POS_V	Group Area: POS_Y	Group CV [%]: POS_V	Group CV [%]: POS_Y	Ratio: (POS_Y) / (POS_V)	Log2 Fold Change: (POS_Y) / (POS_V)	P-value: (POS_Y) / (POS_V)
FALSE	Stearoyl Ethanolamide	C20 H41 N O2	Full match	Full match	No results	No results	Partial match	Full match		327.313	12.662	2	0	2	0			No matches found	No matches found	87.8	Single match found	DDA for preferred ion	1.6409e+10	1.73248e+10	9.99927e+09	1.10206e+10	5.73021e+09	1.90146e+09	1.20709e+08	2.14322e+09	5.26986e+09	1.15627e+10	4.94668e+09	1.87231e+08	4.97856e+09	1.87985e+09	3.0063e+08	6.82575e+07	3.6123e+07	5.26355e+07	4.02913e+07	9.67642e+07	1.22296e+10	2.77941e+08	56.633	150.936	0.023	-5.46	0.00116723
FALSE	1-palmitoyl-2-oleoyl-sn-glycero-3-phosphocholine	C42 H82 N O8 P	No match	No results	No results	No results	Full match	No results		759.576	12.885	26	0	0	0			No matches found	No matches found		No matches found	DDA for preferred ion	1.33168e+10	4.26696e+09	1.15605e+10	1.49759e+10	5.65856e+09	8.23486e+09	6.95285e+09	2.68483e+09	3.15881e+08	3.48561e+09	7.54879e+09	8.37303e+09	1.46602e+09	1.31877e+10	1.96546e+09	7.14667e+09	4.25773e+09	5.95721e+09	5.13166e+09	7.0766e+09	1.13488e+10	1.4337e+10	60.6769	46.3904	1.263	0.34	0.349138
FALSE	Creatine	C4 H9 N3 O2	Full match	Full match	No results	No results	Full match	Full match		131.069	1.402	2	0	2	0			No matches found	No matches found	91	Multiple matches found	DDA for preferred ion	4.23818e+09	4.18103e+09	4.55532e+09	4.33571e+09	3.57312e+09	1.05888e+10	8.90918e+09	7.54436e+09	5.64002e+09	4.13091e+09	1.40923e+10	1.20537e+10	6.65144e+09	8.88649e+09	9.15723e+09	8.31399e+09	9.0758e+09	8.4996e+09	8.12595e+09	8.53046e+09	5.90005e+09	2.17056e+10	67.1905	23.7963	3.679	1.88	0.00223042
FALSE	[FA(16:2)]N-hexadecyl-ethanolamine	C18 H37 N O2	Full match	No results	No results	Partial match	Partial match	Full match		299.281	11.986	6	0	0	1	Other		No matches found	No matches found		Multiple matches found	DDA for preferred ion	1.37389e+10	1.28601e+10	8.4106e+09	1.01146e+10	5.72786e+09	1.81288e+09	2.03943e+08	2.07812e+09	3.03472e+09	8.06697e+09	4.54838e+09	2.8066e+08	2.22242e+09	1.8093e+09	2.52259e+08	1.48613e+08	6.83877e+07	8.94302e+07	6.66327e+07	1.7419e+08	1.01665e+10	4.52241e+08	53.6956	130.385	0.044	-4.49	0.000414512
FALSE	1-palmitoylglycerol;MAG(16:0)	C19 H38 O4	Full match	No results	No results	No results	Partial match	Full match		330.276	12.187	5	0	0	0			No matches found	No matches found		Multiple matches found	DDA for preferred ion	1.34325e+10	9.14162e+09	6.20517e+09	1.00688e+10	3.73745e+09	4.20109e+09	3.52528e+09	4.68289e+09	5.43297e+09	9.48098e+09	8.40699e+09	9.57998e+09	8.29406e+09	6.57018e+09	3.91289e+09	5.96477e+09	3.66594e+09	3.44266e+09	3.74779e+09	4.30974e+09	9.50585e+09	1.06282e+10	25.5493	20.8411	1.118	0.16	0.128498
FALSE	1-palmitoyl-2-oleoyl-sn-glycero-3-phosphocholine	C42 H82 N O8 P	No match	No results	No results	No results	Full match	No results		759.576	13.207	26	0	0	0			No matches found	No matches found		No matches found	DDA for preferred ion	6.49593e+09	3.98929e+07	5.77932e+09	1.82691e+09	1.22535e+09	1.71974e+09	1.18847e+09	3.14881e+09	8.60618e+06	2.95163e+09	1.1705e+10	4.26303e+09	4.09856e+07	4.75654e+09	2.95721e+09	3.65761e+07	2.58728e+09	1.71558e+09	3.42265e+09	2.09892e+09	3.11592e+09	7.34805e+09	74.278	67.3043	2.358	1.24	0.433336
FALSE			Unused	No results	No results	No results	No results	No results		352.258	12.174	0	0	0	0			No matches found	No matches found		No matches found	DDA for preferred ion	1.13124e+10	7.60922e+09	5.12177e+09	8.52557e+09	3.03828e+09	3.34263e+09	2.83717e+09	2.09197e+08	4.46471e+09	7.7708e+09	6.81419e+09	7.89071e+09	6.87021e+09	5.32557e+09	3.09877e+09	4.86971e+09	2.93772e+09	2.73088e+09	3.00482e+09	3.442e+09	7.39345e+09	8.56075e+09	44.2537	22.159	1.158	0.21	0.192284
FALSE	Hypoxanthine	C5 H4 N4 O	Full match	Full match	No results	Partial match	Partial match	Full match		136.038	1.819	5	0	2	5	Superpathway of purine nucleotide salvage;Purine nucleotides degradation II (aerobic);Superpathway of purines degradation in plants;Purine nucleotides degradation I (plants);Other		No matches found	No matches found	96.8	Multiple matches found	DDA for preferred ion	3.19674e+09	2.97953e+09	4.4169e+09	4.39153e+09	3.44633e+09	5.51027e+09	9.0834e+09	5.98771e+09	4.66628e+09	5.18829e+09	1.12106e+10	8.25764e+09	8.31231e+09	7.44417e+09	7.57541e+09	8.79538e+09	1.09279e+10	8.6591e+09	8.24089e+09	8.88234e+09	6.54707e+09	2.04746e+10	66.9432	32.0836	3.127	1.64	0.000715251
FALSE	1-Stearoylglycerol	C21 H42 O4	Full match	Full match	No results	No results	Full match	Full match		358.307	12.907	5	0	1	0			No matches found	No matches found	87.7	Single match found	DDA for preferred ion	5.0147e+09	1.05061e+10	2.8479e+09	3.48012e+09	1.92904e+09	1.98712e+09	1.5795e+09	1.97447e+09	6.07161e+09	7.43355e+09	3.30448e+09	3.57281e+09	7.83551e+09	2.80813e+09	2.6823e+09	1.70777e+09	1.46424e+09	1.55405e+09	1.81128e+09	1.86707e+09	4.29034e+09	4.60932e+09	59.4811	42.8924	1.074	0.1	0.924564
FALSE	Oleoylethanolamide	C20 H39 N O2	Full match	No results	No results	No results	Full match	No results		325.297	12.133	1	0	0	0			No matches found	No matches found		No matches found	DDA for preferred ion	1.0455e+10	8.18784e+09	4.6394e+09	7.47147e+09	3.23873e+09	7.52924e+08	1.54537e+08	1.00522e+09	1.84225e+09	5.28159e+09	1.93081e+09	2.38593e+08	1.12037e+09	7.37463e+08	1.53728e+08	1.35488e+08	5.54501e+07	7.31237e+07	4.78114e+07	1.43934e+08	5.67359e+09	3.79109e+08	63.457	107.013	0.067	-3.9	0.000186987
FALSE	1-palmitoyl-2-oleoyl-sn-glycero-3-phosphocholine	C42 H82 N O8 P	No match	No results	No results	No results	Full match	No results		759.576	12.668	26	0	0	0			No matches found	No matches found		No matches found	DDA for preferred ion	6.49631e+09	7.00801e+07	1.65974e+09	8.56408e+09	1.99503e+09	1.72938e+08	2.05221e+09	1.88166e+09	1.7159e+07	2.62348e+09	1.04284e+10	1.6998e+09	4.24923e+07	1.05218e+08	6.00885e+07	1.96587e+09	1.0348e+09	1.31301e+09	3.8723e+08	1.08017e+09	3.51975e+09	2.76975e+09	94.2278	121.596	0.787	-0.35	0.901452
FALSE	5212188	C44 H80 N O8 P	No match	No results	No results	No results	Full match	No results		781.561	12.207	45	0	0	0			No matches found	No matches found		No matches found	DDA for preferred ion	1.34883e+08	9.69523e+09	4.18609e+09	1.33638e+08	3.3795e+09	2.13595e+09	2.13341e+09	2.99418e+09	4.84466e+09	3.84109e+09	4.89228e+09	2.24947e+09	5.11204e+09	4.08041e+09	2.51277e+09	5.16576e+07	2.22284e+09	1.98608e+09	3.03999e+09	1.82047e+09	5.42908e+09	6.30933e+09	64.6021	42.2937	1.162	0.22	0.60015
FALSE	Adenosine	C10 H13 N5 O4	Full match	Full match	No results	Full match	Full match	Full match		267.096	2.28	7	0	2	5	Superpathway of purine nucleotide salvage;Superpathway of L-methionine salvage and degradation;Purine nucleotides degradation II (aerobic);Other		No matches found	No matches found	95.5	Multiple matches found	DDA for preferred ion	1.65253e+09	1.36441e+09	2.79052e+09	1.74357e+09	1.7335e+09	8.82698e+09	5.40458e+09	6.22515e+09	2.3011e+09	2.91005e+09	6.77079e+09	6.86022e+09	3.30189e+09	3.86625e+09	5.42187e+09	4.02777e+09	5.66363e+09	5.37082e+09	6.81415e+09	7.27641e+09	3.86772e+09	1.27379e+10	88.9516	38.3403	3.293	1.72	0.00996293
FALSE	1-Palmitoylglycerophosphocholine	C24 H50 N O7 P	Full match	No results	No results	No results	Partial match	Full match		495.331	11.957	2	0	0	0			No matches found	No matches found		Single match found	DDA for preferred ion	8.69687e+09	7.72305e+09	6.97534e+09	7.26732e+09	3.84439e+09	2.10222e+09	1.06812e+09	2.07357e+09	3.12936e+09	6.081e+09	4.88583e+09	2.14791e+09	4.89659e+09	4.06429e+09	1.64664e+09	1.37721e+09	1.23223e+09	1.13632e+09	1.29212e+09	1.67725e+09	7.37523e+09	3.91832e+09	35.1593	33.2958	0.531	-0.91	0.0532874
FALSE			Unused	No results	No results	No results	No results	No results		380.289	12.907	0	0	0	0			No matches found	No matches found		No matches found	DDA for preferred ion	3.75136e+09	8.68812e+09	2.18287e+09	2.67187e+09	1.47028e+09	1.49669e+09	1.20003e+09	1.4843e+09	5.01848e+09	5.77174e+09	2.53773e+09	2.80096e+09	6.40273e+09	2.15842e+09	2.10549e+09	1.30047e+09	1.06494e+09	1.16989e+09	1.39293e+09	1.4019e+09	3.26123e+09	3.52635e+09	63.6523	47.1088	1.081	0.11	0.903339
FALSE	Palmitic Acid	C16 H32 O2	No match	Invalid mass	No results	No results	No match	No results		273.266	10.066	1	0	2	0			No matches found	No matches found	70.6	No matches found	DDA for preferred ion	1.04988e+09	1.00806e+09	1.17205e+09	1.24858e+09	3.67661e+09	1.26682e+09	1.21429e+09	1.82425e+09	2.95644e+09	8.55058e+09	1.59069e+09	1.5406e+09	1.50983e+09	1.20084e+09	2.4135e+09	2.42451e+09	2.48774e+09	2.39323e+09	2.2255e+09	2.79346e+09	2.71483e+09	6.18564e+09	89.3392	47.132	2.278	1.19	0.216853
FALSE	Hypoxanthine	C5 H4 N4 O	Full match	Full match	No results	Partial match	Partial match	Full match		136.038	2.566	5	0	2	5	Superpathway of purine nucleotide salvage;Purine nucleotides degradation II (aerobic);Superpathway of purines degradation in plants;Purine nucleotides degradation I (plants);Other		No matches found	No matches found	89.3	Multiple matches found	DDA for preferred ion	2.23459e+09	2.31843e+09	2.14458e+09	2.29243e+09	1.96654e+09	5.8497e+09	7.91382e+09	5.96744e+09	2.97671e+09	3.95086e+09	7.08279e+09	7.43612e+09	3.19292e+09	5.31755e+09	8.1593e+09	6.83134e+09	8.32764e+09	7.55843e+09	6.06068e+09	7.77687e+09	4.44029e+09	1.77678e+10	83.7219	41.0284	4.001	2	0.00363698
FALSE	Nicotinamide	C6 H6 N2 O	Full match	Full match	No results	Full match	Partial match	Full match		122.048	1.803	6	0	3	2	Other		No matches found	No matches found	92.4	Single match found	DDA for preferred ion	1.60968e+09	1.62064e+09	2.09941e+09	1.93162e+09	1.64988e+09	5.35688e+09	6.84924e+09	5.27127e+09	2.84383e+09	3.15053e+09	6.03798e+09	6.72018e+09	3.35762e+09	4.26252e+09	7.31646e+09	6.03601e+09	7.70053e+09	6.90506e+09	6.18967e+09	6.85992e+09	3.60854e+09	1.65731e+10	85.3945	41.8528	4.593	2.2	0.00324377
FALSE	N-Butylbenzenesulfonamide	C10 H15 N O2 S	Full match	Full match	No results	No results	Partial match	No results		213.082	8.844	2	0	1	0			No matches found	No matches found	89.8	No matches found	DDA for preferred ion	7.48545e+09	7.5914e+09	5.57959e+09	5.0161e+09	4.95257e+09	4.16996e+09	4.45033e+09	4.6826e+09	3.92388e+09	4.95467e+09	6.90581e+09	5.77838e+09	4.32731e+09	5.02507e+09	4.47894e+09	4.55771e+09	3.3761e+09	4.41499e+09	3.91345e+09	3.6978e+09	7.85851e+09	9.77228e+09	16.567	19.2082	1.244	0.31	0.0235673
FALSE	1-hexadecanoyl-2-(4Z,7Z,10Z,13Z,16Z,19Z-docosahexaenoyl)-sn-glycero-3-phosphocholine	C46 H80 N O8 P	No match	No results	No results	No results	Full match	No results		805.561	11.518	49	0	0	0			No matches found	No matches found		No matches found	DDA for preferred ion	3.50513e+07	6.78289e+09	7.49864e+09	7.09954e+07	1.94023e+09	5.78384e+09	2.22422e+09	2.756e+09	3.46855e+09	3.59084e+09	6.5069e+09	3.81492e+09	3.6932e+09	4.26258e+09	1.09398e+09	4.72274e+07	2.92247e+09	1.28496e+09	4.39899e+09	4.69972e+09	5.60483e+09	6.73293e+09	66.2829	56.8562	1.201	0.26	0.454172
FALSE			No results	No results	No results	No results	No results	No results		115.979	13.933	0	0	0	0			No matches found	No matches found		No matches found	DDA for preferred ion	6.64686e+09	6.83112e+09	6.42527e+09	3.21432e+09	4.67934e+09	3.64614e+09	2.25453e+09	2.63523e+09	2.57914e+09	3.80815e+09	6.45733e+09	7.20081e+09	5.4399e+09	5.22035e+09	2.86514e+09	2.56794e+09	2.42263e+09	2.66556e+09	3.29518e+09	3.93908e+09	6.15591e+09	8.35878e+09	19.8908	18.6955	1.358	0.44	0.00191328
FALSE			No results	No results	No results	No results	No results	No results		83.9524	13.905	0	0	0	0			No matches found	No matches found		No matches found	DDA for preferred ion	7.02638e+09	6.94398e+09	6.23258e+09	3.6303e+09	4.07571e+09	2.87693e+09	2.57897e+09	2.60629e+09	3.11378e+09	3.82889e+09	5.51485e+09	6.99169e+09	5.12783e+09	5.35706e+09	2.63865e+09	3.30539e+09	2.39157e+09	2.40312e+09	3.31327e+09	2.64433e+09	6.57167e+09	7.5144e+09	16.2018	20.8645	1.143	0.19	0.00740617
FALSE	DL-Dipalmitoylphosphatidylcholine	C40 H80 N O8 P	Full match	Full match	No results	No results	Full match	Full match		733.56	12.215	11	0	1	0			No matches found	No matches found	92	Single match found	DDA for preferred ion	3.37139e+09	4.0946e+06	5.68899e+09	6.87361e+09	2.03048e+09	1.07365e+09	1.07247e+09	6.32153e+08	3.83981e+06	1.68296e+09	3.16545e+09	5.38988e+09	2.86531e+06	2.0664e+09	3.64364e+08	2.49845e+09	1.09913e+09	1.18859e+09	8.15287e+08	1.25025e+09	2.52502e+09	3.26329e+09	92.3735	73.4763	1.292	0.37	0.569377
FALSE	Hypoxanthine	C5 H4 N4 O	Full match	Full match	No results	Partial match	Partial match	Full match		136.038	2.18	5	0	2	5	Superpathway of purine nucleotide salvage;Purine nucleotides degradation II (aerobic);Superpathway of purines degradation in plants;Purine nucleotides degradation I (plants);Other		No matches found	No matches found	89.1	Multiple matches found	DDA for preferred ion	2.11722e+09	2.76309e+09	1.96726e+09	1.40549e+09	1.67463e+09	3.30047e+09	4.42847e+09	3.39813e+09	2.59823e+09	1.79356e+09	4.95863e+09	6.58247e+09	2.34627e+09	4.22235e+09	6.72738e+09	4.14488e+09	6.28912e+09	6.17405e+09	4.47225e+09	5.66132e+09	2.79719e+09	1.18951e+10	66.5057	42.6586	4.253	2.09	0.000651436
FALSE	1-Oleoylglycerophosphocholine	C26 H52 N O7 P	Full match	No results	No results	No results	Partial match	Full match		521.347	12.102	3	0	0	0			No matches found	No matches found		Single match found	DDA for preferred ion	6.60621e+09	6.49203e+09	3.47938e+09	4.82127e+09	2.24011e+09	7.66893e+08	4.31572e+08	8.39676e+08	1.22838e+09	3.22953e+09	1.90644e+09	8.22042e+08	2.04967e+09	1.57274e+09	7.05532e+08	6.09617e+08	5.29136e+08	4.84678e+08	4.03126e+08	6.88025e+08	4.09847e+09	1.66796e+09	54.4663	34.3082	0.407	-1.3	0.0211392
FALSE			Unused	No results	No results	No results	No results	No results		349.294	12.663	0	0	0	0			No matches found	No matches found		No matches found	DDA for preferred ion	6.36456e+09	6.21484e+09	3.70034e+09	4.12064e+09	2.32577e+09	7.90938e+08	5.23216e+07	8.97728e+08	2.05747e+09	4.68683e+09	1.93465e+09	7.45297e+07	1.88703e+09	7.17041e+08	1.3726e+08	2.91597e+07	1.55245e+07	2.14429e+07	1.63162e+07	4.08757e+07	4.64355e+09	1.13518e+08	54.9227	148.401	0.024	-5.35	0.00106233
FALSE			No results	No results	No results	No results	No results	No results		133.989	13.911	0	0	0	0			No matches found	No matches found		No matches found	DDA for preferred ion	5.85609e+09	5.74073e+09	4.91589e+09	3.67104e+09	3.55998e+09	2.75616e+09	1.94468e+09	2.21292e+09	2.70336e+09	3.34591e+09	5.42871e+09	5.99514e+09	4.36393e+09	4.54713e+09	2.23421e+09	2.33797e+09	2.16154e+09	2.11959e+09	2.66042e+09	2.46964e+09	5.56291e+09	6.57416e+09	11.869	18.7553	1.182	0.24	0.00185378
FALSE	NP-002105	C24 H32 O7	No match	Invalid mass	No results	No results	No match	No results		414.203	10.031	7	0	1	0			No matches found	No matches found	62.1	No matches found	DDA for preferred ion	2.29523e+09	1.86423e+09	2.93713e+09	3.26937e+09	1.46565e+09	3.51218e+09	2.98266e+09	2.82113e+09	1.62701e+09	1.85405e+09	5.6847e+09	5.32123e+09	3.23855e+09	3.9149e+09	3.2993e+09	3.07268e+09	2.67894e+09	3.78227e+09	2.67118e+09	2.40978e+09	3.67911e+09	7.58838e+09	47.7032	22.3065	2.063	1.04	0.000927412
FALSE	Octyl hydrogen phthalate	C16 H22 O4	Full match	Full match	No results	Partial match	Partial match	Full match		278.151	10.793	15	0	1	1	Other		No matches found	No matches found	67.1	Single match found	DDA for preferred ion	5.1062e+09	5.37224e+09	3.98421e+09	4.28225e+09	2.67065e+09	2.82526e+09	2.71201e+09	2.69235e+09	2.33997e+09	2.74789e+09	4.78216e+09	5.49986e+09	4.76146e+09	4.19972e+09	2.21018e+09	2.89879e+09	2.33576e+09	2.66372e+09	2.72957e+09	2.57791e+09	5.27122e+09	7.13886e+09	14.1165	15.2104	1.354	0.44	0.00015866
FALSE	α-Linolenoyl ethanolamide	C20 H35 N O2	No match	Invalid mass	No results	No results	No results	No results		321.264	11.939	0	0	4	0			No matches found	No matches found	68.4	No matches found	DDA for preferred ion	5.1599e+09	4.74999e+09	2.82292e+09	3.69337e+09	1.99206e+09	7.65969e+08	1.0045e+08	8.9328e+08	3.55714e+08	2.71557e+09	1.88053e+09	1.35768e+08	9.34122e+08	7.99464e+08	1.21405e+08	7.23795e+07	3.29968e+07	4.25133e+07	3.0275e+07	8.11379e+07	3.46992e+09	2.1495e+08	59.6013	124.834	0.062	-4.01	0.00107679
FALSE			No results	No results	No results	No results	No results	No results		760.58	12.9	0	0	0	0			No matches found	No matches found		No matches found	DDA for preferred ion	4.76588e+09	2.75069e+07	4.90334e+09	5.04302e+09	1.79801e+09	2.41518e+09	2.02919e+09	1.58059e+09	2.35619e+06	2.18524e+09	2.04859e+08	2.84112e+09	1.16273e+07	2.91214e+09	5.68691e+08	1.50091e+09	2.89943e+09	1.45822e+09	1.94458e+09	2.35635e+09	3.94425e+09	4.5078e+09	62.1703	66.7092	1.143	0.19	0.726459
FALSE			Unused	No results	No results	No results	No results	No results		300.133	10.78	0	0	0	0			No matches found	No matches found		No matches found	DDA for preferred ion	4.93975e+09	4.64516e+09	3.49479e+09	4.18867e+09	2.62709e+09	1.85128e+08	2.39913e+09	2.41461e+09	4.25648e+08	2.48712e+09	4.57317e+09	4.7598e+09	4.21028e+09	4.18118e+09	1.94938e+09	2.56629e+09	4.19208e+08	3.12443e+08	2.47242e+09	2.28101e+09	4.62043e+09	6.19859e+09	47.0742	45.3538	1.342	0.42	0.36263
FALSE	L-Norleucine	C6 H13 N O2	Full match	Full match	No results	Partial match	Not the top hit	Full match		131.094	3.012	18	0	8	6	Superpathway of indole-3-acetate conjugate biosynthesis;Other		No matches found	No matches found	85.3	Multiple matches found	DDA for preferred ion	3.29011e+09	3.09102e+09	3.81372e+09	4.24183e+09	2.6161e+09	1.95681e+09	2.26219e+09	2.46516e+09	2.12232e+09	2.98596e+09	4.84542e+09	3.05159e+09	2.61217e+09	2.95965e+09	3.02262e+09	3.24917e+09	2.14525e+09	2.35216e+09	1.47698e+09	2.08491e+09	4.49927e+09	5.68057e+09	19.3107	26.1599	1.263	0.34	0.0178104
FALSE	1-palmitoyl-2-oleoyl-sn-glycero-3-phosphocholine	C42 H82 N O8 P	No match	No results	No results	No results	Full match	No results		759.576	13.572	26	0	0	0			No matches found	No matches found		No matches found	DDA for preferred ion	4.77508e+09	7.94381e+07	4.52001e+09	3.59237e+09	1.63856e+09	1.5641e+09	9.09147e+08	7.19119e+08	9.70089e+07	3.15916e+09	4.50729e+09	3.57671e+09	9.44104e+07	2.12405e+09	4.72788e+08	7.87188e+08	9.15057e+08	1.14664e+09	9.17037e+08	1.86483e+09	2.85374e+09	2.98848e+09	67.1337	59.1207	1.047	0.07	0.623428
FALSE			Unused	No results	No results	No results	No results	No results		337.333	13.909	0	0	0	0			No matches found	No matches found		No matches found	DDA for preferred ion	1.6414e+09	1.94126e+09	1.81124e+09	1.36973e+09	9.40814e+08	1.13277e+09	6.10095e+08	7.00233e+08	2.21703e+09	4.00037e+09	1.18438e+09	7.164e+08	4.71212e+09	2.35535e+09	6.68086e+08	6.84862e+08	6.39063e+08	5.03421e+08	4.51542e+08	6.29948e+08	1.87475e+09	1.61825e+09	60.3588	80.8083	0.863	-0.21	0.628518
FALSE			Unused	No results	No results	No results	No results	No results		347.279	12.144	0	0	0	0			No matches found	No matches found		No matches found	DDA for preferred ion	4.64088e+09	3.5514e+09	1.96278e+09	3.33402e+09	1.42093e+09	3.67595e+08	7.5826e+07	4.91743e+08	8.59941e+08	2.5271e+09	9.03709e+08	1.18757e+08	5.47826e+08	3.65692e+08	7.61839e+07	6.58501e+07	2.64025e+07	3.41578e+07	2.06199e+07	6.96396e+07	2.44236e+09	1.86121e+08	62.1685	105.683	0.076	-3.71	0.000203714
FALSE			Unused	No results	No results	No results	No results	No results		102.047	4.336	0	0	0	0			No matches found	No matches found		No matches found	DDA for preferred ion	3.29988e+09	3.35207e+09	4.49164e+09	4.36957e+09	3.54e+09	2.58054e+09	2.49316e+09	2.87761e+09	2.43543e+09	4.07301e+09	3.95832e+09	2.68359e+09	3.0773e+09	3.22907e+09	3.86988e+09	2.5037e+09	2.81549e+09	2.76503e+09	2.16302e+09	3.12441e+09	5.7163e+09	6.43028e+09	19.909	26.5162	1.125	0.17	0.054372
FALSE			Unused	No results	No results	No results	No results	No results		290.245	11.177	0	0	0	0			No matches found	No matches found		No matches found	DDA for preferred ion	4.49059e+09	4.48839e+09	2.70644e+07	4.1579e+07	1.3678e+09	3.66356e+09	1.26154e+09	7.23788e+08	4.84591e+07	1.68271e+09	4.07938e+07	4.86634e+07	1.98604e+07	2.21305e+07	2.03722e+07	1.91869e+07	1.92294e+07	1.83479e+07	2.4368e+07	2.38535e+07	2.33067e+09	5.28515e+07	90.1942	27.0504	0.023	-5.46	0.00122653
FALSE			Unused	No results	No results	No results	No results	No results		368.343	11.074	0	0	0	0			No matches found	No matches found		No matches found	DDA for preferred ion	7.18042e+08	1.10403e+09	1.67577e+06	5.75445e+08	6.55224e+08	1.76445e+08	5.20625e+08	5.18088e+08	3.38859e+08	4.78409e+08	1.08039e+09	8.00568e+08	6.75165e+08	8.90554e+08	1.03436e+06	4.24202e+08	3.12174e+08	6.6142e+08	2.87781e+08	4.37092e+09	7.43851e+08	1.25853e+09	50.1214	148.011	1.692	0.76	0.519798
FALSE	5212188	C44 H80 N O8 P	No match	No results	No results	No results	Full match	No results		781.56	12.069	45	0	0	0			No matches found	No matches found		No matches found	DDA for preferred ion	9.91941e+06	1.89618e+07	1.69796e+09	7.52365e+06	1.20172e+09	3.70667e+08	2.67257e+08	1.69144e+09	4.0272e+09	7.0933e+08	4.19653e+09	2.85927e+07	2.51029e+09	3.54306e+09	6.8722e+07	4.76662e+06	1.75392e+09	5.82921e+07	4.46283e+08	6.63695e+08	8.5896e+08	1.43668e+09	142.21	103.305	1.673	0.74	0.625288
FALSE	5212188	C44 H80 N O8 P	No match	No results	No results	No results	Full match	No results		781.56	12.745	45	0	0	0			No matches found	No matches found		No matches found	DDA for preferred ion	1.29598e+09	4.16441e+09	2.32009e+09	5.42963e+08	6.30983e+08	1.71338e+09	8.79888e+08	1.11863e+09	1.43996e+09	8.6213e+08	1.88407e+09	1.58545e+09	3.41015e+09	1.30545e+09	3.2646e+08	3.35133e+08	6.86669e+08	8.20606e+08	4.19938e+08	1.33681e+09	2.24659e+09	2.26469e+09	51.9657	57.1738	1.008	0.01	0.920283
FALSE	L-Homocysteicacid	C4 H9 N O5 S	No match	No results	No results	No results	Partial match	Full match		183.02	13.94	1	0	0	0			No matches found	No matches found		Single match found	DDA for preferred ion	3.36677e+09	3.97695e+09	3.63803e+09	2.27414e+09	1.96447e+09	1.97223e+09	1.40698e+09	1.54449e+09	2.288e+09	1.97311e+09	2.40392e+09	3.55555e+09	2.65376e+09	2.849e+09	2.1283e+09	1.54009e+09	1.42678e+09	1.74321e+09	1.88812e+09	2.24528e+09	3.42552e+09	4.87276e+09	20.0317	18.7026	1.422	0.51	0.00819245
FALSE	Tributyl citrate acetate	C20 H34 O8	Full match	No results	No results	No results	Full match	No results		402.224	11.087	1	0	0	0			No matches found	No matches found		No matches found	DDA for preferred ion	3.95559e+09	2.42025e+09	1.40213e+09	2.59674e+09	1.16271e+09	1.6027e+09	1.28599e+09	1.80969e+09	1.29784e+09	1.53032e+09	2.41499e+09	1.55668e+09	2.53984e+09	1.48742e+09	1.06939e+09	1.88543e+09	1.3424e+09	1.31157e+09	1.54479e+09	9.88627e+08	2.95777e+09	3.45712e+09	26.0484	26.6207	1.169	0.23	0.135386
FALSE	2-Amino-1,3,4-octadecanetriol	C18 H39 N O3	Full match	Full match	No results	No results	Full match	Full match		317.292	10.072	1	0	1	0			No matches found	No matches found	62.3	Single match found	DDA for preferred ion	2.55164e+09	2.57535e+09	5.43201e+08	5.55206e+08	1.928e+09	6.05063e+08	5.43704e+08	9.98862e+08	1.59262e+09	3.84067e+09	8.01912e+08	7.07637e+08	6.87456e+08	6.06546e+08	1.16813e+09	1.14848e+09	1.16811e+09	1.18438e+09	1.10582e+09	1.42092e+09	2.30904e+09	3.03404e+09	63.502	47.7262	1.314	0.39	0.774145
FALSE			No results	No results	No results	No results	No results	No results		101.963	13.916	0	0	0	0			No matches found	No matches found		No matches found	DDA for preferred ion	3.74896e+09	2.98637e+09	3.49549e+09	1.18832e+09	1.31809e+09	1.55945e+09	1.50171e+09	1.14767e+09	1.71439e+09	1.43533e+09	2.27729e+09	2.92863e+09	2.52165e+09	2.69977e+09	1.58852e+09	1.94747e+09	1.07286e+09	1.43352e+09	1.45072e+09	1.29798e+09	3.01404e+09	4.05155e+09	31.6215	19.6709	1.344	0.43	0.0204636
FALSE	[FAamino_oxo(6:0/2:0)]2-amino-3-oxo-hexanedioicacid	C6 H9 N O5	Full match	No results	No results	No results	Partial match	Full match		175.048	1.784	5	0	0	0			No matches found	No matches found		Multiple matches found	DDA for preferred ion	6.81734e+08	7.61106e+08	1.15602e+09	1.02477e+09	7.44704e+08	2.85723e+09	2.62778e+09	1.99703e+09	8.12207e+08	1.05793e+09	3.61934e+09	3.67182e+09	1.19781e+09	1.7759e+09	2.59134e+09	2.21483e+09	2.48456e+09	2.50561e+09	1.93057e+09	1.72148e+09	1.49728e+09	5.71236e+09	83.9195	34.7225	3.815	1.93	0.00446786
FALSE			Unused	No results	No results	No results	No results	No results		312.227	11.175	0	0	0	0			No matches found	No matches found		No matches found	DDA for preferred ion	3.62295e+09	3.65962e+09	7.81745e+06	1.76573e+07	1.14679e+09	3.00019e+09	1.06451e+09	6.17569e+08	3.25142e+07	1.43304e+09	5.22279e+06	1.57227e+07	3.82455e+06	3.2297e+06	1.8652e+06	1.24623e+06	3.01909e+06	1.53824e+06	2.9326e+06	1.68988e+06	1.96989e+09	5.61692e+06	89.6021	87.9236	0.003	-8.45	0.000110984
FALSE	Docosahexaenoicacid	C22 H32 O2	Full match	No results	No results	No results	Partial match	Full match		328.239	12.139	14	0	0	0			No matches found	No matches found		Single match found	DDA for preferred ion	3.6443e+09	3.24777e+09	1.88356e+09	2.73697e+09	1.59492e+09	4.45378e+08	1.44743e+08	5.42589e+08	9.71672e+08	1.11077e+09	1.03253e+09	2.96323e+08	6.78964e+08	5.77256e+08	1.37724e+08	1.46094e+08	1.09868e+08	1.10048e+08	1.8566e+08	1.81953e+08	2.28062e+09	4.75085e+08	53.6551	57.6796	0.208	-2.26	0.000763566
FALSE	1-phenylpropane-1_2-dione	C9 H8 O2	Full match	No results	No results	Partial match	Partial match	Full match		148.052	4.338	15	0	0	5	Superpathway of scopolin and esculin biosynthesis;Other		No matches found	No matches found		Multiple matches found	DDA for preferred ion	2.71683e+09	2.51932e+09	3.60873e+09	2.87642e+09	2.10196e+09	1.45783e+09	1.20914e+09	1.38545e+09	1.04944e+09	1.64308e+09	2.95072e+09	2.05403e+09	2.02584e+09	2.00338e+09	2.07852e+09	1.28628e+09	1.33654e+09	1.25575e+09	8.88679e+08	1.26079e+09	2.82703e+09	3.49758e+09	23.7546	20.3525	1.237	0.31	0.0977841
FALSE	L-Phenylalanine	C9 H11 N O2	Full match	Full match	No results	Full match	Not the top hit	Full match		165.079	4.325	17	0	2	13	Superpathway of chorismate metabolism;Superpathway of aromatic amino acid biosynthesis;Anaerobic aromatic compound degradation (Thauera aromatica);Superpathway of indole-3-acetate conjugate biosynthesis;Superpathway of scopolin and esculin biosynthesis;Other		No matches found	No matches found	91.8	Multiple matches found	DDA for preferred ion	2.71613e+09	2.50827e+09	3.59868e+09	2.86717e+09	2.09236e+09	1.45118e+09	1.1998e+09	1.37621e+09	1.04199e+09	1.63453e+09	2.9415e+09	2.04731e+09	2.01849e+09	1.99549e+09	2.06567e+09	1.27765e+09	1.3264e+09	1.24375e+09	8.81633e+08	1.24685e+09	2.8111e+09	3.48014e+09	23.8525	20.3793	1.238	0.31	0.102003
FALSE	1-hexadecanoyl-2-(4Z,7Z,10Z,13Z,16Z,19Z-docosahexaenoyl)-sn-glycero-3-phosphocholine	C46 H80 N O8 P	No match	No results	No results	No results	Full match	No results		805.561	11.737	49	0	0	0			No matches found	No matches found		No matches found	DDA for preferred ion	1.1564e+06	6.61613e+08	6.15475e+08	2.38352e+06	1.87499e+08	6.18416e+07	7.69803e+07	2.9556e+08	1.44994e+08	2.06555e+08	3.88746e+08	3.33408e+09	7.04665e+08	2.04746e+08	4.04756e+08	1.86636e+06	1.45949e+08	1.90032e+08	1.91146e+08	9.76976e+07	3.0234e+08	5.1595e+08	83.7268	160.24	1.707	0.77	0.19882
FALSE			Unused	No results	No results	No results	No results	No results		334.271	11.176	0	0	0	0			No matches found	No matches found		No matches found	DDA for preferred ion	3.26322e+09	3.23787e+09	2.33919e+07	2.34789e+07	1.00131e+09	2.63929e+09	1.07441e+09	5.86947e+08	2.82757e+07	1.25216e+09	5.96733e+06	1.36943e+07	4.35868e+06	3.19944e+06	2.1841e+06	1.73334e+06	2.58146e+06	1.88887e+06	2.81521e+06	2.51099e+06	1.72065e+09	6.46552e+06	87.8657	68.5661	0.004	-8.06	4.43752e-05
FALSE			Unused	No results	No results	No results	No results	No results		309.227	11.177	0	0	0	0			No matches found	No matches found		No matches found	No MS2	3.0713e+09	3.0731e+09	6.8504e+06	1.49398e+07	9.60062e+08	2.50982e+09	8.89529e+08	5.17341e+08	3.19647e+07	1.20161e+09	5.32466e+06	1.45409e+07	3.93687e+06	3.02899e+06	1.9507e+06	1.45926e+06	2.87018e+06	1.62316e+06	3.23022e+06	2.73062e+06	1.65049e+09	6.40509e+06	89.446	76.0665	0.004	-8.01	0.000156845
FALSE	Adenosine	C10 H13 N5 O4	Full match	Full match	No results	Full match	Not the top hit	Full match		267.096	2.05	7	0	1	5	Superpathway of purine nucleotide salvage;Superpathway of L-methionine salvage and degradation;Purine nucleotides degradation II (aerobic);Other		No matches found	No matches found	94.2	Multiple matches found	DDA for preferred ion	5.88412e+08	7.06518e+08	2.79052e+09	8.39882e+08	7.01211e+08	2.91805e+09	2.07394e+09	2.17834e+09	9.07756e+08	1.25625e+07	3.0586e+09	2.58077e+09	1.27613e+09	1.17466e+09	1.57186e+09	2.00199e+09	2.16734e+09	1.94679e+09	2.25839e+09	6.75288e+08	1.57816e+09	4.19775e+09	84.9813	43.3096	2.66	1.41	0.0778093
FALSE	Choline	C5 H13 N O	Full match	Full match	No results	No results	No results	Full match		103.1	1.346	0	0	1	0			No matches found	No matches found	88	Single match found	DDA for preferred ion	2.67651e+09	2.68763e+09	2.7196e+09	2.56703e+09	2.2907e+09	1.83742e+09	2.06374e+09	2.07761e+09	1.83214e+09	1.97343e+09	2.97657e+09	2.48293e+09	2.03076e+09	2.13677e+09	2.38745e+09	2.11523e+09	3.23995e+08	2.05482e+09	2.17042e+09	1.93527e+09	3.50901e+09	4.48259e+09	21.441	37.5825	1.277	0.35	0.522699
FALSE	lysophosphatidylethanolamine (22:6(4Z,7Z,10Z,13Z,16Z,19Z)/0:0)	C27 H44 N O7 P	Full match	No results	No results	No results	Full match	No results		525.285	11.523	2	0	0	0			No matches found	No matches found		No matches found	DDA for preferred ion	2.9717e+09	2.21629e+09	1.65737e+09	2.02671e+09	1.09952e+09	5.18758e+08	3.58062e+08	5.40014e+08	7.25683e+08	1.67991e+09	1.20345e+09	6.12204e+08	9.72952e+08	7.8642e+08	4.24771e+08	4.5893e+08	4.28444e+08	3.62269e+08	4.60167e+08	6.34587e+08	1.97917e+09	1.26461e+09	38.2531	15.2127	0.639	-0.65	0.0494415
FALSE			Unused	No results	No results	No results	No results	No results		436.185	10.051	0	0	0	0			No matches found	No matches found		No matches found	DDA for preferred ion	1.27946e+09	8.91751e+08	1.61866e+09	1.72909e+09	8.43088e+08	2.17455e+09	1.61086e+09	1.56292e+09	1.02142e+09	1.04056e+09	2.92153e+09	2.68036e+09	1.89208e+09	1.88209e+09	3.86361e+08	1.56568e+09	1.45136e+09	1.90514e+09	1.41642e+09	1.36325e+09	2.15974e+09	3.84934e+09	49.534	33.2395	1.782	0.83	0.0355724
FALSE			No results	No results	No results	No results	No results	No results		117.972	14.137	0	0	0	0			No matches found	No matches found		No matches found	DDA for preferred ion	2.48887e+09	2.88434e+09	1.85444e+09	2.49638e+09	1.18811e+09	9.8535e+08	1.23845e+09	1.37702e+09	1.2256e+09	6.28646e+08	2.54984e+09	2.16955e+09	1.79866e+09	2.1493e+09	9.09422e+08	1.01401e+09	9.75126e+08	8.93526e+08	1.02022e+09	1.28061e+09	2.59042e+09	2.83237e+09	28.7062	14.2282	1.093	0.13	0.0845995
FALSE	Gamma-Aminobutyric acid	C4 H9 N O2	Full match	No results	Full match	Partial match	Partial match	Full match		103.064	1.361	19	1	0	7	Superpathway of L-methionine salvage and degradation;Superpathway of L-arginine and L-ornithine degradation;Other	79.4	No matches found	Single match found		Multiple matches found	DDA for preferred ion	8.41217e+08	8.26934e+08	8.88441e+08	8.74562e+08	7.32295e+08	1.54975e+09	1.68446e+09	1.40734e+09	1.03966e+09	8.18358e+08	2.86497e+09	2.51124e+09	1.17393e+09	2.10003e+09	1.94202e+09	2.00718e+09	2.09558e+09	1.93545e+09	1.4381e+09	1.75271e+09	1.18909e+09	4.28367e+09	61.5013	28.4362	3.602	1.85	0.00044671
FALSE			No results	No results	No results	No results	No results	No results		117.972	14.301	0	0	0	0			No matches found	No matches found		No matches found	DDA for preferred ion	2.44732e+09	2.82814e+09	1.81718e+09	2.43396e+09	8.5426e+08	9.61885e+08	1.21243e+09	1.35859e+09	1.24314e+09	2.99942e+08	2.52191e+09	2.12098e+09	1.76049e+09	1.70773e+09	4.53678e+08	9.94523e+08	9.55935e+08	2.64058e+08	4.81556e+08	8.38742e+08	2.58891e+09	2.72099e+09	36.9361	40.716	1.051	0.07	0.937629
FALSE	3alpha-Hydroxy-5beta-pregnane-20-one	C21 H34 O2	Full match	No results	No results	No results	Partial match	Full match		318.255	12.993	13	0	0	0			No matches found	No matches found		Multiple matches found	DDA for preferred ion	1.44745e+09	2.80114e+09	1.36314e+09	5.73028e+08	6.12975e+08	5.43716e+08	6.40276e+08	5.75418e+08	7.43207e+08	7.33836e+08	7.84166e+08	9.09737e+08	1.09752e+09	5.7677e+08	3.9538e+08	1.59932e+08	2.8149e+08	2.24033e+08	1.99658e+08	3.62129e+08	1.31893e+09	9.13204e+08	41.7614	42.4136	0.692	-0.53	0.0323969
FALSE	PC	C46 H84 N O8 P	No match	No results	No results	No results	Full match	No results		809.591	13.853	41	0	0	0			No matches found	No matches found		No matches found	DDA for preferred ion	1.87887e+09	1.89538e+08	2.7891e+09	1.934e+09	1.2242e+09	1.17086e+09	6.16631e+08	9.75508e+08	5.22781e+07	1.56064e+09	1.99992e+09	2.13474e+09	1.17639e+08	1.43507e+09	5.90823e+08	6.62429e+08	8.43803e+08	3.17835e+08	1.15057e+09	7.51461e+08	2.0238e+09	2.08942e+09	56.5939	50.4026	1.032	0.05	0.590272
FALSE	NP-016087	C24 H30 O2	No match	Invalid mass	No results	No results	No results	No results		350.221	12.138	0	0	1	0			No matches found	No matches found	63.7	No matches found	DDA for preferred ion	2.7608e+09	2.54889e+09	1.46695e+09	2.08163e+09	1.09171e+09	3.55923e+08	1.22224e+08	4.18811e+08	7.88054e+08	7.67732e+08	8.54375e+08	2.65168e+08	5.67865e+08	4.86723e+08	1.22487e+08	1.27097e+08	9.08339e+07	8.45861e+07	1.60955e+08	1.49973e+08	1.77039e+09	4.08919e+08	53.6443	56.6564	0.231	-2.11	0.00122164
FALSE			Unused	No results	No results	No results	No results	No results		201.031	14.115	0	0	0	0			No matches found	No matches found		No matches found	DDA for preferred ion	5.73784e+07	5.62681e+08	1.96517e+09	1.92867e+08	1.39662e+09	8.99656e+08	4.66216e+08	9.60368e+08	1.25305e+09	1.08975e+09	3.15355e+08	2.75287e+09	1.3575e+09	1.83847e+09	1.39778e+09	9.84922e+08	8.9636e+08	1.01199e+09	1.20629e+09	9.67434e+08	1.63535e+09	2.81552e+09	64.1264	39.9441	1.722	0.78	0.0627964
FALSE	1-Palmitoylglycerophosphocholine	C24 H50 N O7 P	Full match	No results	No results	No results	Partial match	Full match		495.331	11.802	2	0	0	0			No matches found	No matches found		Single match found	DDA for preferred ion	2.06373e+09	2.00045e+09	2.74615e+09	1.6803e+09	8.85383e+08	5.47189e+08	3.15777e+08	4.51557e+08	5.94578e+08	1.21319e+09	1.41243e+09	5.95473e+08	1.0445e+09	1.31728e+09	3.37916e+08	3.64036e+08	2.52621e+08	2.63634e+08	2.78645e+08	3.95091e+08	1.59683e+09	9.76765e+08	47.4787	43.0226	0.612	-0.71	0.075913
FALSE			No results	No results	No results	No results	No results	No results		135.982	14.174	0	0	0	0			No matches found	No matches found		No matches found	DDA for preferred ion	2.31054e+09	2.72447e+09	1.83455e+09	2.22979e+09	1.107e+09	9.62454e+08	1.36911e+09	1.13091e+09	1.40493e+09	2.86156e+08	2.55534e+09	2.05758e+09	1.77383e+09	1.97846e+09	3.67718e+08	8.99966e+08	7.70482e+08	9.7442e+08	1.26072e+09	3.43851e+08	2.35173e+09	2.80666e+09	36.251	38.34	1.193	0.26	0.674623
FALSE	2-Ethylhexylphthalate	C16 H22 O4	Full match	No results	No results	Partial match	Partial match	Full match		278.151	10.719	15	0	0	1	Other		No matches found	No matches found		Single match found	DDA for preferred ion	6.45368e+08	1.06803e+08	7.82625e+08	4.5344e+08	3.2928e+08	3.19902e+08	3.03541e+08	6.31232e+07	4.82702e+07	2.58746e+08	5.1554e+08	1.86469e+08	4.20697e+07	5.56648e+08	2.7051e+09	7.02479e+07	4.21448e+08	3.33563e+08	6.5185e+07	2.48015e+08	5.65839e+08	6.31872e+08	62.2671	169.326	1.117	0.16	0.459569
FALSE			Unused	No results	No results	No results	No results	No results		148.005	13.924	0	0	0	0			No matches found	No matches found		No matches found	DDA for preferred ion	1.87575e+09	1.44418e+09	2.63977e+09	2.19869e+09	1.48743e+09	1.62703e+09	7.20036e+08	8.15835e+08	1.15236e+09	8.97883e+08	1.99735e+09	2.34698e+09	1.94737e+09	1.68899e+09	3.45586e+08	7.10412e+08	6.60023e+08	1.06855e+09	1.05587e+09	2.05251e+09	2.17081e+09	2.85885e+09	32.4179	40.8308	1.317	0.4	0.33022
FALSE			Unused	No results	No results	No results	No results	No results		166.015	13.881	0	0	0	0			No matches found	No matches found		No matches found	DDA for preferred ion	1.85112e+09	1.35732e+09	2.54293e+09	2.23287e+09	1.47695e+09	1.58479e+09	7.15986e+08	8.13495e+08	1.10196e+09	8.38283e+08	2.02297e+09	2.36541e+09	1.88962e+09	1.63594e+09	1.27499e+09	6.83747e+08	6.00373e+08	9.82622e+08	1.02386e+09	1.70084e+09	2.13576e+09	2.87155e+09	32.858	27.2909	1.345	0.43	0.0528222
FALSE	DL-Tryptophan	C11 H12 N2 O2	Full match	Full match	No results	Full match	Full match	Full match		204.089	5.323	12	0	3	14	Superpathway of chorismate metabolism;Superpathway of aromatic amino acid biosynthesis;Other		No matches found	No matches found	81.7	Multiple matches found	DDA for preferred ion	1.74977e+09	1.69051e+09	2.48116e+09	2.23688e+09	1.71588e+09	1.17166e+09	1.0867e+09	9.58516e+08	5.74576e+08	1.31546e+09	1.93852e+09	1.08283e+09	1.22461e+09	1.13641e+09	1.3702e+09	8.42356e+08	9.28048e+08	8.91073e+08	6.62838e+08	9.99686e+08	2.11178e+09	2.36461e+09	28.0564	22.0567	1.12	0.16	0.609311
FALSE	trans-3-Indoleacrylic acid	C11 H9 N O2	Full match	Full match	No results	No results	Full match	Full match		187.063	5.342	1	0	4	0			No matches found	No matches found	95.8	Multiple matches found	DDA for preferred ion	1.73656e+09	1.68081e+09	2.47778e+09	2.23418e+09	1.70843e+09	1.16531e+09	1.08662e+09	9.56492e+08	5.73738e+08	1.3143e+09	1.93068e+09	1.07945e+09	1.21993e+09	1.13143e+09	1.36984e+09	8.4144e+08	9.3035e+08	8.92189e+08	6.62663e+08	1.00108e+09	2.10361e+09	2.36507e+09	28.1477	22.1823	1.124	0.17	0.599723
FALSE	1-hexadecanoyl-2-[(7Z,10Z,13Z,16Z,19Z)-docosapentaenoyl]-sn-glycero-3-phosphocholine	C46 H82 N O8 P	No match	No results	No results	No results	Full match	No results		807.575	12.941	50	0	0	0			No matches found	No matches found		No matches found	DDA for preferred ion	1.34018e+06	2.43233e+09	6.39705e+08	4.02127e+06	4.48294e+08	4.39969e+08	2.91164e+08	4.88043e+08	9.69387e+08	4.64028e+08	5.09255e+08	5.65852e+07	1.28249e+09	5.96448e+08	3.88189e+08	3.16749e+06	1.47271e+08	3.4065e+08	4.46264e+08	2.65398e+08	7.8373e+08	8.116e+08	84.7844	72.5283	1.036	0.05	0.708902
FALSE	1-Oleoyl-2-Stearoyl-sn-Glycero-3-Phosphocholine	C44 H86 N O8 P	No match	No results	No results	No results	Full match	No results		787.607	13.631	30	0	0	0			No matches found	No matches found		No matches found	DDA for preferred ion	9.88383e+08	2.41361e+09	8.52874e+08	1.45287e+09	8.4335e+08	3.31514e+08	1.16394e+06	5.94808e+08	6.00313e+08	4.45642e+08	4.98702e+08	3.06932e+06	2.21666e+09	7.46167e+08	8.70221e+08	4.74598e+08	5.32653e+08	2.06106e+08	2.99708e+06	4.67157e+08	1.16474e+09	1.17979e+09	58.812	86.0573	1.013	0.02	0.707618
FALSE			No results	No results	No results	No results	No results	No results		83.9528	13.91	0	0	0	0			No matches found	No matches found		No matches found	DDA for preferred ion	2.33093e+09	1.56954e+09	2.4132e+09	5.33973e+08	7.82273e+08	8.01672e+08	1.0269e+09	6.79701e+08	1.01488e+09	8.94906e+08	1.05457e+09	1.41646e+09	1.60162e+09	2.3074e+09	1.18562e+09	1.40159e+09	6.01743e+08	8.6512e+08	9.52518e+08	7.76582e+08	1.56694e+09	2.5127e+09	40.3838	31.4222	1.604	0.68	0.0391226
FALSE	Hydroxycitronellal diethyl acetal	C14 H30 O3	Full match	No results	No results	No results	Full match	No results		246.219	11.168	1	0	0	0			No matches found	No matches found		No matches found	DDA for preferred ion	2.15121e+09	2.39798e+09	8.02199e+06	1.22394e+07	7.00002e+08	1.60177e+09	5.55949e+08	3.50252e+08	1.79301e+07	6.67392e+08	5.80317e+06	1.12193e+07	4.55646e+06	4.13052e+06	2.07232e+06	1.46214e+06	2.88732e+06	1.83166e+06	2.56536e+06	2.58661e+06	1.05494e+09	6.92259e+06	90.1138	54.9357	0.007	-7.25	0.000213407
FALSE			Unused	No results	No results	No results	No results	No results		356.253	11.173	0	0	0	0			No matches found	No matches found		No matches found	DDA for preferred ion	2.39699e+09	2.39593e+09	4.93318e+06	1.23401e+07	7.79131e+08	1.96476e+09	8.28518e+08	4.58991e+08	2.24394e+07	9.62478e+08	2.99982e+06	1.06266e+07	2.36994e+06	2.26449e+06	1.24642e+06	768616	1.67791e+06	1.0482e+06	1.90961e+06	1.16213e+06	1.33043e+09	3.69538e+06	86.8747	92.455	0.003	-8.49	0.000103124
FALSE			Unused	No results	No results	No results	No results	No results		806.563	11.711	0	0	0	0			No matches found	No matches found		No matches found	No MS2	2.21844e+06	1.1644e+09	4.88269e+07	9.14749e+06	1.61218e+08	5.99774e+08	5.06417e+07	1.54603e+08	5.82434e+08	3.8656e+08	2.39137e+09	1.85646e+09	2.01194e+08	1.56458e+08	2.30526e+08	8.60526e+06	6.90299e+07	3.7469e+08	8.11754e+07	6.99089e+07	2.93554e+08	2.84512e+08	104.363	131.772	0.969	-0.05	0.309201
FALSE			Unused	No results	No results	No results	No results	No results		517.313	11.953	0	0	0	0			No matches found	No matches found		No matches found	DDA for preferred ion	2.3736e+09	2.05099e+09	1.75039e+09	1.77804e+09	1.01334e+09	6.27931e+08	3.5347e+08	6.29975e+08	8.00644e+08	1.55089e+09	1.39049e+09	6.47257e+08	1.32307e+09	1.17774e+09	4.98163e+08	4.78417e+08	3.77298e+08	3.81582e+08	3.91341e+08	4.86186e+08	1.92522e+09	1.22677e+09	29.2729	27.164	0.637	-0.65	0.085095
FALSE	2475675	C23 H34 O2	Full match	No results	No results	No results	Full match	No results		342.255	12.831	1	0	0	0			No matches found	No matches found		No matches found	DDA for preferred ion	1.47719e+09	2.30671e+09	8.66437e+08	1.13365e+09	6.45578e+08	2.32193e+08	1.9448e+08	2.95174e+08	6.27317e+08	7.67755e+08	5.58132e+08	3.35762e+08	8.48161e+08	4.2828e+08	1.65163e+08	8.04476e+07	9.8896e+07	8.42915e+07	1.05303e+08	1.186e+08	1.10431e+09	3.57412e+08	49.8489	67.4657	0.324	-1.63	0.00286064
FALSE	PC	C42 H80 N O8 P	No match	No results	No results	No results	Full match	No results		757.56	12.858	28	0	0	0			No matches found	No matches found		No matches found	DDA for preferred ion	7.76441e+07	1.80776e+09	5.7027e+08	6.33634e+06	3.79717e+08	3.8303e+08	2.76513e+08	2.18697e+08	8.14181e+08	5.04573e+08	5.59321e+08	2.94248e+08	2.2986e+09	5.72431e+08	8.31978e+08	1.16368e+07	2.82988e+08	4.06426e+08	3.53831e+08	3.19749e+08	7.0128e+08	8.73159e+08	79.9356	85.973	1.245	0.32	0.373849
FALSE			Unused	No results	No results	No results	No results	No results		268.201	11.168	0	0	0	0			No matches found	No matches found		No matches found	DDA for preferred ion	1.94591e+09	2.17932e+09	6.9034e+06	1.10086e+07	6.59354e+08	1.48672e+09	5.23856e+08	3.31947e+08	1.70395e+07	6.32459e+08	4.46287e+06	9.86929e+06	3.51689e+06	2.97594e+06	1.43342e+06	819173	2.26631e+06	1.24993e+06	1.8966e+06	1.68126e+06	9.96404e+08	5.08792e+06	89.3034	69.6419	0.005	-7.61	0.000132051
FALSE			Unused	No results	No results	No results	No results	No results		148.016	10.793	0	0	0	0			No matches found	No matches found		No matches found	DDA for preferred ion	2.15926e+09	1.9502e+09	1.73849e+09	1.78695e+09	1.16489e+09	1.09205e+09	1.08978e+09	1.08008e+09	1.1459e+09	1.11077e+09	2.02879e+09	1.98703e+09	1.84111e+09	1.87928e+09	9.75877e+08	1.16636e+09	1.09356e+09	1.14927e+09	1.16377e+09	1.16618e+09	2.19686e+09	3.10259e+09	14.3169	10.3587	1.412	0.5	2.77845e-05
FALSE			No results	No results	No results	No results	No results	No results		131.951	14.14	0	0	0	0			No matches found	No matches found		No matches found	DDA for preferred ion	2.15852e+09	1.71464e+09	1.44219e+09	1.58237e+09	5.11006e+08	5.92443e+08	3.54026e+08	3.92438e+08	3.96528e+08	5.14653e+08	2.039e+09	1.90105e+09	1.36923e+09	1.31998e+09	4.04884e+08	4.82619e+08	4.24876e+08	1.49774e+08	4.38106e+08	2.4444e+08	1.00483e+09	1.26918e+09	43.8422	56.624	1.263	0.34	0.632713
FALSE	1-arachidonoyl-sn-glycero-3-phosphocholine	C28 H50 N O7 P	Full match	No results	No results	No results	Full match	No results		543.331	11.648	2	0	0	0			No matches found	No matches found		No matches found	DDA for preferred ion	2.13614e+09	1.83306e+09	1.35262e+09	1.80676e+09	9.21829e+08	2.97776e+08	2.04735e+08	3.69899e+08	4.46436e+08	1.23295e+09	5.49316e+08	3.1737e+08	7.37765e+08	4.76853e+08	3.74327e+08	4.17512e+08	2.98995e+08	2.89977e+08	1.90094e+08	4.2339e+08	1.63555e+09	8.52722e+08	46.7369	25.8569	0.521	-0.94	0.0551327
FALSE			Unused	No results	No results	No results	No results	No results		543.329	12.107	0	0	0	0			No matches found	No matches found		No matches found	DDA for preferred ion	1.66334e+09	2.12791e+09	8.22237e+08	1.13408e+09	8.30249e+08	1.41982e+08	1.24063e+08	1.99214e+08	3.23751e+08	8.53368e+08	3.87886e+08	2.18868e+08	4.90562e+08	3.01411e+08	1.63157e+08	1.70618e+08	1.45702e+08	1.25142e+08	8.10573e+07	1.81756e+08	1.13673e+09	4.31111e+08	59.5003	30.6222	0.379	-1.4	0.0169129
FALSE			Unused	No results	No results	No results	No results	No results		215.047	13.946	0	0	0	0			No matches found	No matches found		No matches found	DDA for preferred ion	1.70857e+09	1.90127e+09	2.07025e+09	9.87796e+08	1.05627e+09	1.22955e+09	7.49415e+08	8.50808e+08	1.35273e+09	1.21611e+09	1.29777e+09	1.56951e+09	1.41955e+09	1.57899e+09	1.04539e+09	8.37902e+08	8.11289e+08	1.02693e+09	1.09671e+09	1.52615e+09	1.808e+09	2.6164e+09	25.4704	21.6443	1.447	0.53	0.0170427
FALSE	1-(4Z,7Z,10Z,13Z,16Z,19Z-docosahexaenoyl)-sn-glycero-3-phosphocholine	C30 H50 N O7 P	Full match	No results	No results	No results	Full match	No results		567.331	11.6	1	0	0	0			No matches found	No matches found		No matches found	DDA for preferred ion	2.06484e+09	1.65202e+09	1.10516e+09	1.55901e+09	8.43511e+08	3.09115e+08	2.08203e+08	3.33612e+08	4.17927e+08	1.06162e+09	7.14251e+08	2.99002e+08	6.92912e+08	5.34905e+08	3.05456e+08	3.74021e+08	2.46268e+08	2.38517e+08	1.73634e+08	3.98249e+08	1.4112e+09	8.24511e+08	44.646	25.4004	0.584	-0.78	0.0514099
FALSE			No results	No results	No results	No results	No results	No results		101.963	13.87	0	0	0	0			No matches found	No matches found		No matches found	DDA for preferred ion	1.3933e+09	1.03544e+09	2.04731e+09	6.54351e+08	5.35819e+08	8.02179e+08	4.74806e+08	4.59996e+08	7.29356e+08	1.02034e+09	1.22272e+09	1.51217e+09	1.16057e+09	1.0088e+09	5.35171e+08	5.45887e+08	4.71116e+08	5.71613e+08	4.54582e+08	7.92664e+08	1.28456e+09	1.6032e+09	39.0274	22.9767	1.248	0.32	0.0738251
FALSE			Unused	No results	No results	No results	No results	No results		359.315	13.921	0	0	0	0			No matches found	No matches found		No matches found	DDA for preferred ion	6.7445e+08	7.46158e+08	7.49674e+08	5.43464e+08	3.85318e+08	5.25428e+08	2.65811e+08	3.19845e+08	1.03612e+09	1.65763e+09	5.27187e+08	3.00646e+08	2.03693e+09	1.01671e+09	3.19111e+08	3.04908e+08	2.96891e+08	2.27708e+08	2.16138e+08	2.74215e+08	7.31564e+08	7.41552e+08	62.5925	77.823	1.014	0.02	0.79507
FALSE	Piperidine	C5 H11 N	Full match	No results	No results	No results	Partial match	Full match		85.0896	3.013	1	0	0	0			No matches found	No matches found		Single match found	DDA for preferred ion	1.56264e+09	1.52294e+09	1.83846e+09	1.40207e+09	1.35813e+09	8.55123e+08	1.17009e+09	1.39838e+09	1.20601e+09	1.63418e+09	2.01724e+09	1.50078e+09	1.27931e+09	1.40189e+09	1.58517e+09	1.28367e+09	1.15375e+09	1.20857e+09	9.65489e+08	1.14758e+09	2.28814e+09	2.75589e+09	24.0589	21.7	1.204	0.27	0.0114524
FALSE	Platelet-activating factor	C26 H54 N O7 P	Full match	No results	No results	No results	Full match	No results		523.363	12.652	3	0	0	0			No matches found	No matches found		No matches found	DDA for preferred ion	1.69441e+09	1.87081e+09	1.4233e+09	8.07423e+08	6.7254e+08	6.98805e+08	2.6768e+08	7.64824e+08	1.20806e+09	1.68426e+09	1.67423e+09	6.22395e+08	1.98702e+09	1.27027e+09	6.48424e+08	2.73754e+08	3.43651e+08	2.83701e+08	4.82111e+08	3.91889e+08	1.63833e+09	1.20684e+09	37.8268	50.5815	0.737	-0.44	0.559795
FALSE	Palmitoylcarnitine	C23 H45 N O4	Full match	Full match	No results	No results	Full match	Full match		399.334	11.162	1	0	1	0			No matches found	No matches found	82.3	Single match found	DDA for preferred ion	1.17931e+09	1.17225e+09	1.10138e+09	1.16711e+09	4.2487e+08	5.65107e+08	7.96081e+08	6.22663e+08	4.11763e+08	8.25595e+08	1.97097e+09	1.68212e+09	1.60424e+09	1.57829e+09	8.19605e+08	5.56375e+08	4.41366e+08	3.92504e+08	4.70676e+08	1.17024e+09	1.18746e+09	2.29139e+09	27.8265	33.3852	1.93	0.95	0.00382633
FALSE			Unused	No results	No results	No results	No results	No results		654.625	12.666	0	0	0	0			No matches found	No matches found		No matches found	DDA for preferred ion	1.94329e+09	1.76501e+09	8.62605e+08	1.06831e+09	5.01368e+08	7.5067e+07	339348	1.12407e+08	4.72171e+08	1.41315e+09	2.77409e+08	800578	3.05804e+08	5.35255e+07	2.69521e+06	336382	300360	289882	345084	351336	1.07429e+09	1.16671e+06	71.2937	187.343	0.001	-9.85	0.00136339
FALSE			No results	No results	No results	No results	No results	No results		782.563	12.132	0	0	0	0			No matches found	No matches found		No matches found	DDA for preferred ion	5.22948e+06	1.92428e+09	4.84399e+08	3.33364e+06	7.78385e+08	8.02745e+08	5.19276e+08	8.03829e+08	4.69713e+08	5.91558e+07	1.7717e+09	8.11378e+08	1.40925e+09	1.09636e+09	2.30725e+08	1.14957e+06	6.31985e+08	5.97349e+08	1.06729e+08	4.43877e+08	1.15882e+09	1.56508e+09	76.6143	60.3092	1.351	0.43	0.443358
FALSE			No results	No results	No results	No results	No results	No results		131.951	14.338	0	0	0	0			No matches found	No matches found		No matches found	DDA for preferred ion	2.30008e+08	6.58277e+07	1.39308e+09	5.39011e+08	3.04647e+08	1.68697e+08	1.2442e+08	9.43362e+07	1.04201e+08	1.19313e+08	1.86821e+09	6.55211e+07	1.31278e+09	3.46371e+07	1.98008e+08	4.78064e+08	1.08868e+08	1.33951e+08	4.17816e+08	2.24327e+08	2.69062e+08	5.25589e+08	111.804	92.2484	1.953	0.97	0.275413
FALSE	5212188	C44 H80 N O8 P	Not the top hit	No results	No results	No results	Full match	No results		781.561	12.373	45	0	0	0			No matches found	No matches found		No matches found	DDA for preferred ion	2.7812e+07	1.58681e+08	8.73159e+08	2.44273e+07	2.51564e+08	2.2797e+08	4.22492e+08	4.994e+08	5.10924e+08	6.912e+07	1.3223e+09	1.38582e+09	1.83931e+09	8.81843e+08	3.38247e+08	8.65807e+06	1.83905e+08	2.05455e+08	1.87742e+08	1.86637e+08	4.26498e+08	7.2986e+08	87.0968	81.519	1.711	0.78	0.175805
FALSE	DL-Dipalmitoylphosphatidylcholine	C40 H80 N O8 P	Full match	Full match	No results	No results	Full match	Full match		733.561	12.546	11	0	1	0			No matches found	No matches found	92.5	Single match found	DDA for preferred ion	1.22171e+09	642169	4.09672e+08	1.82606e+09	9.11182e+07	4.91676e+08	5.10859e+08	3.95735e+08	357161	2.08479e+08	1.83726e+09	1.24235e+09	4.36269e+06	3.37127e+08	4.21202e+08	4.95746e+08	5.32206e+08	1.09232e+08	4.46022e+08	3.16039e+08	6.7328e+08	1.16031e+09	96.8601	66.3074	1.723	0.79	0.261017
FALSE	Sphinganine;2-Amion-1_3-octadecanediol	C18 H39 N O2	Full match	No results	No results	Partial match	Partial match	Full match		301.297	10.645	2	0	0	1	Other		No matches found	No matches found		Single match found	DDA for preferred ion	8.13744e+08	8.2132e+08	2.80988e+08	3.012e+08	4.80737e+08	2.12847e+08	2.50795e+08	3.174e+08	3.83319e+08	1.82065e+09	3.73556e+08	3.5229e+08	3.44098e+08	4.19165e+08	2.79206e+08	3.49849e+08	3.07089e+08	3.8754e+08	2.95763e+08	7.12163e+08	7.268e+08	7.69293e+08	77.7753	43.303	1.058	0.08	0.556035
FALSE	DL-Dipalmitoylphosphatidylcholine	C40 H80 N O8 P	Full match	Full match	No results	No results	Full match	Full match		733.56	12.046	11	0	1	0			No matches found	No matches found	92.3	Single match found	DDA for preferred ion	1.67411e+08	1.58796e+06	5.18661e+08	1.47594e+09	3.60061e+08	1.82694e+08	9.5777e+07	1.33153e+07	670537	1.85521e+08	9.19527e+08	4.76644e+08	859709	1.81284e+09	1.23188e+07	4.33576e+08	2.55361e+08	1.05386e+08	2.71231e+07	2.12324e+08	2.50551e+08	6.25779e+08	135.288	113.344	2.498	1.32	0.419371
FALSE			Unused	No results	No results	No results	No results	No results		340.237	13	0	0	0	0			No matches found	No matches found		No matches found	DDA for preferred ion	9.10664e+08	1.79317e+09	8.9231e+08	3.49157e+08	5.04452e+08	3.12747e+08	3.80629e+08	3.46003e+08	6.43835e+08	3.70468e+08	4.94219e+08	5.4363e+08	7.15704e+08	4.80871e+08	2.36986e+08	1.37788e+08	1.6174e+08	1.3585e+08	1.40544e+08	2.3113e+08	8.73474e+08	5.83407e+08	45.638	39.7462	0.668	-0.58	0.0514167
FALSE	Oxidized glutathione	C20 H32 N6 O12 S2	Not the top hit	Partial match	Full match	Partial match	Partial match	Full match		612.151	1.993	2	1	1	4	Superpathway of seleno-compound metabolism;Other	91.4	No matches found	Single match found	93.2	Single match found	DDA for preferred ion	3.11195e+08	3.44647e+08	5.14512e+08	5.13624e+08	3.55475e+08	1.58552e+09	1.28938e+09	1.24041e+09	6.74455e+08	5.24584e+08	1.73768e+09	1.6807e+09	5.03221e+08	1.05044e+09	1.39482e+09	1.32082e+09	1.39982e+09	1.56229e+09	1.36459e+09	1.28024e+09	7.04906e+08	3.33584e+09	83.7943	38.1878	4.732	2.24	0.00581947
FALSE	L-Pyroglutamic acid	C5 H7 N O3	Full match	Full match	Full match	Full match	Full match	Full match		129.042	1.363	11	1	2	2	Other	74.6	No matches found	Single match found	80.3	Multiple matches found	DDA for preferred ion	5.57193e+08	4.44634e+08	5.41103e+08	5.08812e+08	5.42325e+08	1.10572e+09	7.45064e+08	8.8907e+08	7.9833e+08	4.6474e+08	1.71846e+09	9.76225e+08	4.45411e+08	8.20404e+08	5.44026e+08	5.69443e+08	4.48596e+08	4.60437e+08	6.03215e+08	5.37578e+08	7.98147e+08	1.36386e+09	56.9014	26.374	1.709	0.77	0.116903
FALSE	L-Glutamic acid	C5 H9 N O4	Full match	Full match	Full match	Full match	Full match	Full match		147.053	1.362	16	3	3	95	Superpathway of chorismate metabolism;Superpathway of purine nucleotide salvage;Superpathway of L-methionine salvage and degradation;Superpathway of aromatic amino acid biosynthesis;Aspartate superpathway;Superpathway of L-lysine degradation;Superpathway of L-lysine, L-threonine and L-methionine biosynthesis II;Anaerobic aromatic compound degradation (Thauera aromatica);Superpathway of arginine a…	81.3	No matches found	Multiple matches found	84.5	Multiple matches found	DDA for preferred ion	9.21904e+08	8.52731e+08	6.62775e+08	6.41104e+08	7.0519e+08	1.21688e+09	9.19586e+08	1.2916e+09	1.17624e+09	7.64662e+08	1.70711e+09	1.32616e+09	1.29048e+09	1.38371e+09	7.53141e+08	1.17807e+09	7.03741e+08	7.18761e+08	7.77385e+08	6.6996e+08	1.12843e+09	2.13926e+09	50.9575	18.6002	1.896	0.92	0.0253376
FALSE	Adenine	C5 H5 N5	Full match	Full match	No results	Full match	Partial match	Full match		135.054	2.292	2	0	3	8	Superpathway of purine nucleotide salvage;Other		No matches found	No matches found	81.9	Single match found	DDA for preferred ion	2.4642e+08	2.62778e+08	3.98009e+08	3.5464e+08	2.86977e+08	1.19098e+09	1.01405e+09	8.21937e+08	4.75471e+08	1.46484e+08	1.7043e+09	9.68269e+08	6.57973e+08	6.3586e+08	1.22909e+09	8.95019e+08	1.68785e+09	1.55072e+09	1.41107e+09	1.35482e+09	4.94298e+08	2.77561e+09	90.4719	48.906	5.615	2.49	0.00170568
FALSE	PC	C44 H84 N O8 P	No results	No results	No results	No results	Full match	No results		785.591	11.011	31	0	0	0			No matches found	No matches found		No matches found	DDA for preferred ion	1.29589e+09	1.07075e+09	2.97186e+08	1.13964e+09	2.80551e+08	1.64747e+08	4.82159e+08	2.33991e+08	4.25216e+08	4.9421e+06	6.83425e+06	1.70225e+09	1.00712e+09	1.58665e+06	1.27786e+08	3.08884e+08	1.89777e+08	2.77225e+08	4.54672e+08	1.00834e+09	7.09021e+08	8.24311e+08	64.5976	92.1431	1.163	0.22	0.791482
FALSE	3-Methylsulfolene	C5 H8 O2 S	Full match	No results	No results	No results	Full match	No results		132.024	1.883	2	0	0	0			No matches found	No matches found		No matches found	DDA for preferred ion	9.77204e+08	1.06422e+09	9.06722e+08	9.54296e+08	7.50653e+08	7.90939e+08	5.49083e+08	6.17399e+08	4.18952e+08	7.29045e+08	1.68305e+09	1.23073e+09	1.09214e+09	9.05117e+08	8.52983e+08	6.34806e+08	8.39469e+08	8.49977e+08	4.51276e+08	6.28834e+08	1.20059e+09	1.91125e+09	15.385	21.8693	1.592	0.67	6.56894e-05
FALSE	L-Norleucine	C6 H13 N O2	Full match	Full match	No results	Partial match	Not the top hit	Full match		131.094	2.721	18	0	8	6	Superpathway of indole-3-acetate conjugate biosynthesis;Other		No matches found	No matches found	82.6	Multiple matches found	DDA for preferred ion	1.55708e+09	1.67772e+09	1.66263e+09	1.31096e+09	1.30267e+09	8.71449e+08	8.17092e+08	9.23355e+08	7.56631e+08	3.08367e+08	1.51191e+09	9.8978e+08	1.22087e+09	1.21542e+09	9.43373e+08	1.37003e+07	8.72298e+08	7.05082e+08	6.17075e+08	9.14422e+08	1.70239e+09	1.95629e+09	28.9423	37.3024	1.149	0.2	0.73229
FALSE	Acetyl-L-carnitine	C9 H17 N O4	Full match	Full match	No results	No results	Full match	Full match		203.115	1.462	3	0	1	0			No matches found	No matches found	89.1	Single match found	DDA for preferred ion	1.24388e+09	1.24369e+09	1.31281e+09	1.22439e+09	1.0864e+09	1.28715e+09	9.07393e+08	1.13199e+09	9.8529e+08	1.21603e+09	1.50006e+09	9.93595e+08	1.67515e+09	1.26489e+09	1.26139e+09	8.97802e+08	1.08468e+09	9.34449e+08	8.56109e+08	8.43301e+08	1.76547e+09	2.41866e+09	23.3941	20.7056	1.37	0.45	0.0145396
FALSE	Valine	C5 H11 N O2	Full match	Full match	No results	Not the top hit	Full match	Full match		117.079	1.694	14	0	2	8	Superpathway of L-lysine degradation;Superpathway of indole-3-acetate conjugate biosynthesis;Other		No matches found	No matches found	77.8	Multiple matches found	DDA for preferred ion	7.22877e+08	1.02345e+09	8.24761e+08	7.19515e+08	9.87316e+08	8.07588e+08	4.50986e+08	6.27997e+08	6.66339e+08	1.1432e+09	1.65749e+09	6.72186e+08	7.68502e+08	1.20557e+09	9.88675e+08	7.10584e+08	4.68693e+08	6.71407e+08	5.54668e+08	7.36437e+08	1.20801e+09	1.86413e+09	25.4285	24.8669	1.543	0.63	0.00929503
FALSE	1-Oleoylglycerophosphocholine	C26 H52 N O7 P	Full match	No results	No results	No results	Partial match	Full match		521.347	11.919	3	0	0	0			No matches found	No matches found		Single match found	DDA for preferred ion	9.08845e+08	6.67838e+08	1.54136e+09	1.65016e+09	5.1246e+08	2.14881e+08	2.39487e+08	2.91546e+08	2.57358e+08	5.89245e+08	7.64009e+08	4.38924e+08	5.06615e+08	7.41781e+08	1.66895e+08	1.36864e+08	1.14746e+08	1.41743e+08	1.76658e+08	1.80772e+08	7.597e+08	4.68568e+08	62.8301	47.9236	0.617	-0.7	0.0969475
FALSE			Unused	No results	No results	No results	No results	No results		229.24	10.172	0	0	0	0			No matches found	No matches found		No matches found	DDA for preferred ion	8.50518e+08	8.83222e+08	1.06842e+08	9.81649e+07	5.15332e+08	5.69997e+07	7.5532e+07	4.07743e+08	4.2404e+08	1.59759e+09	1.0428e+08	8.38731e+07	1.02678e+08	8.03274e+07	1.10287e+08	1.19275e+08	1.2554e+08	1.03199e+08	1.06312e+08	1.31218e+08	8.47025e+08	2.8913e+08	91.0996	37.3732	0.341	-1.55	0.0821284
FALSE	5212188	C44 H80 N O8 P	No match	No results	No results	No results	Full match	No results		781.559	13.573	45	0	0	0			No matches found	No matches found		No matches found	DDA for preferred ion	1.55585e+09	6.38182e+07	1.24121e+09	1.2953e+09	5.95951e+08	2.43259e+08	6.87367e+07	2.70309e+08	2.74354e+07	1.10423e+09	6.85455e+08	1.95001e+08	2.30664e+07	2.11065e+08	1.13176e+08	1.65357e+08	8.00237e+07	7.16807e+07	9.51378e+07	5.86661e+07	7.73591e+08	2.77132e+08	78.5156	71.3094	0.358	-1.48	0.166022
FALSE	PC	C46 H84 N O8 P	No match	No results	No results	No results	Full match	No results		809.59	13.621	41	0	0	0			No matches found	No matches found		No matches found	DDA for preferred ion	4.7677e+08	4.49486e+08	1.55566e+09	6.83602e+08	1.09863e+09	1.56345e+08	5.66985e+08	3.49917e+08	1.56202e+08	1.01912e+09	1.32005e+08	1.93364e+08	4.56191e+08	5.70691e+08	4.82803e+07	6.3727e+08	5.22169e+07	6.49496e+08	5.53866e+07	5.69322e+08	8.03522e+08	5.20515e+08	64.3595	91.5745	0.648	-0.63	0.211565
FALSE	1-[(9Z)-octadecenoyl]-2-[(4Z,7Z,10Z,13Z,16Z,19Z)-docosahexaenoyl]-sn-glycero-3-phosphocholine	C48 H82 N O8 P	No match	No results	No results	No results	Full match	No results		831.575	12.214	34	0	0	0			No matches found	No matches found		No matches found	DDA for preferred ion	1.93151e+08	1.48426e+09	6.5823e+08	2.26086e+08	7.00524e+08	4.53318e+08	4.82871e+08	5.29006e+08	6.16295e+08	6.50159e+08	1.11296e+09	5.3253e+08	5.97121e+08	4.61144e+08	3.0455e+08	2.32604e+07	3.38711e+08	3.4161e+08	4.26536e+08	6.35035e+08	1.00965e+09	9.51344e+08	45.0626	42.7377	0.942	-0.09	0.911172
FALSE			No results	No results	No results	No results	No results	No results		120.01	13.92	0	0	0	0			No matches found	No matches found		No matches found	DDA for preferred ion	7.97404e+08	7.95305e+08	6.8915e+08	8.77088e+08	8.64282e+08	8.12551e+08	9.44768e+08	9.6785e+08	1.43906e+09	1.06264e+09	9.05019e+08	8.08785e+08	8.64487e+08	9.28211e+08	6.32495e+08	7.21574e+08	2.83596e+08	7.40632e+08	1.1683e+09	1.36884e+09	1.47225e+09	1.56087e+09	48.4455	46.0725	1.06	0.08	0.385351
FALSE	L-Aspartic acid	C4 H7 N O4	Full match	Full match	No results	Full match	Full match	Full match		133.037	1.784	4	0	2	30	Superpathway of purine nucleotide salvage;Aspartate superpathway;Superpathway of L-lysine, L-threonine and L-methionine biosynthesis II;Superpathway of arginine and polyamine biosynthesis;Methanobacterium thermoautotrophicum燽iosynthetic metabolism;Superpathway of histidine, purine, and pyrimidine biosynthesis;Superpathway of indole-3-acetate conjugate biosynthesis;Other		No matches found	No matches found	73.1	Multiple matches found	DDA for preferred ion	2.40523e+08	2.32819e+08	4.51971e+08	4.3991e+08	3.55529e+08	1.28917e+09	1.17421e+09	7.38673e+08	4.90374e+08	4.86608e+08	1.36847e+09	1.38564e+09	4.68891e+08	5.07547e+08	8.98208e+08	1.12201e+09	1.01218e+09	1.00685e+09	1.05548e+09	9.92393e+08	6.4082e+08	2.39453e+09	85.3609	38.7124	3.737	1.9	0.0103854
FALSE	L-Pyroglutamic acid	C5 H7 N O3	Full match	Full match	Full match	Full match	Not the top hit	Full match		129.042	1.652	11	1	2	2	Other	58.9	No matches found	Single match found	68.7	Multiple matches found	DDA for preferred ion	2.91729e+08	6.27879e+08	3.76173e+08	5.79058e+08	2.05741e+08	7.24872e+08	1.20326e+09	6.0058e+08	3.8265e+08	3.33949e+08	1.23953e+09	1.38506e+09	3.96704e+08	9.5848e+08	7.64608e+08	9.21696e+08	7.34704e+08	8.81651e+08	7.13104e+08	6.69313e+08	6.94237e+08	1.97093e+09	85.0569	30.6368	2.839	1.51	0.0041171
FALSE	Furomine	C20 H32 N2 O4	Not the top hit	No results	No results	No results	Full match	No results		364.237	12.826	1	0	0	0			No matches found	No matches found		No matches found	DDA for preferred ion	9.29287e+08	1.37923e+09	5.46276e+08	7.156e+08	3.91091e+08	1.48867e+08	1.20035e+08	1.86992e+08	3.93623e+08	4.59976e+08	3.64705e+08	2.35012e+08	5.69055e+08	2.91199e+08	1.09689e+08	5.26894e+07	6.24023e+07	5.43973e+07	6.93562e+07	7.97882e+07	6.79122e+08	2.36807e+08	48.4703	68.4017	0.349	-1.52	0.00529041
FALSE			No results	No results	No results	No results	No results	No results		163.977	14.122	0	0	0	0			No matches found	No matches found		No matches found	DDA for preferred ion	1.15095e+09	1.35811e+09	8.76614e+08	8.09549e+08	1.75629e+08	3.28094e+08	2.00713e+08	1.87542e+08	2.3559e+08	3.08642e+08	9.9061e+08	2.68794e+08	8.39149e+08	7.52182e+08	4.7121e+08	2.53058e+08	2.1358e+08	9.29827e+07	2.08298e+08	1.91289e+08	5.72442e+08	6.49811e+08	52.1622	49.0644	1.135	0.18	0.733049
FALSE			Unused	No results	No results	No results	No results	No results		756.06	12.906	0	0	0	0			No matches found	No matches found		No matches found	DDA for preferred ion	1.2612e+06	1.21111e+09	5.05538e+08	1.11316e+06	5.09418e+08	2.75508e+08	2.29747e+08	2.9087e+08	1.34916e+09	3.85573e+08	4.35707e+08	2.06168e+08	4.06836e+08	4.91364e+08	5.08116e+08	560684	2.12948e+08	3.14475e+08	2.16565e+08	3.30287e+08	5.85348e+08	6.22606e+08	106.158	51.9562	1.064	0.09	0.646109
FALSE	Orthophosphate	H3 O4 P	No results	No results	No results	Partial match	Partial match	Full match		97.9771	1.502	1	0	0	156	Superpathway of chorismate metabolism;Superpathway of purine nucleotide salvage;Superpathway of L-methionine salvage and degradation;Superpathway of aromatic amino acid biosynthesis;Aspartate superpathway;Superpathway of L-lysine degradation;Superpathway of L-lysine, L-threonine and L-methionine biosynthesis II;Purine nucleotides degradation II (aerobic);Anaerobic aromatic compound degradation (T…		No matches found	No matches found		Single match found	DDA for preferred ion	1.11595e+09	9.96548e+08	1.04527e+09	9.83727e+08	1.04654e+09	9.39563e+08	8.72443e+08	8.491e+08	9.07307e+08	8.46425e+08	3.38181e+07	1.34813e+09	1.19104e+09	1.2033e+09	8.56944e+08	1.18106e+09	9.17122e+08	1.14999e+09	1.07489e+09	9.06447e+08	1.54091e+09	2.25752e+09	25.7772	41.3723	1.465	0.55	0.816877
FALSE	L-Homocysteicacid	C4 H9 N O5 S	Not the top hit	No results	No results	No results	Partial match	Full match		183.02	14.136	1	0	0	0			No matches found	No matches found		Single match found	DDA for preferred ion	5.43791e+07	3.33914e+08	1.34665e+09	1.85071e+08	9.38756e+08	7.72903e+08	2.43382e+08	7.17968e+08	9.68524e+08	8.11032e+08	1.57988e+08	3.22195e+08	1.28352e+09	1.32388e+09	1.11148e+09	7.44029e+08	6.41642e+08	3.64657e+07	8.22017e+08	7.35132e+08	1.3159e+09	1.92094e+09	66.47	59.7537	1.46	0.55	0.445601
FALSE	Methionine	C5 H11 N O2 S	Full match	Full match	No results	Full match	Full match	Full match		149.051	1.873	7	0	2	27	Superpathway of L-methionine salvage and degradation;Aspartate superpathway;Superpathway of L-lysine, L-threonine and L-methionine biosynthesis II;Other		No matches found	No matches found	82.9	Multiple matches found	DDA for preferred ion	7.6722e+08	8.08974e+08	7.12888e+08	7.11118e+08	5.95893e+08	6.22438e+08	4.3422e+08	5.19992e+08	3.24562e+08	6.00239e+08	1.3429e+09	9.76929e+08	8.62121e+08	1.48158e+08	6.77596e+08	5.01378e+08	6.45348e+08	7.0424e+08	3.64221e+08	4.73841e+08	9.1863e+08	1.51369e+09	16.1479	36.9515	1.648	0.72	0.155885
FALSE	SM(d18:1/18:0)	C41 H83 N2 O6 P	No match	No results	No results	No results	Partial match	Full match		730.597	12.199	3	0	0	0			No matches found	No matches found		Single match found	DDA for preferred ion	9.75748e+08	3.15659e+06	5.82531e+08	1.33043e+09	7.8622e+07	1.67068e+08	1.03779e+08	2.45932e+08	1.54844e+06	1.12157e+08	5.42039e+08	6.41232e+08	2.20686e+06	3.60104e+08	9.08787e+07	2.95843e+08	2.64027e+08	1.25904e+08	4.64893e+08	1.97503e+08	2.88244e+08	6.39621e+08	111.549	61.5525	2.219	1.15	0.358431
FALSE	Piperidine	C5 H11 N	Full match	No results	No results	No results	Partial match	Full match		85.0895	2.723	1	0	0	0			No matches found	No matches found		Single match found	DDA for preferred ion	9.22352e+08	8.38755e+08	1.14652e+09	8.79107e+08	8.76425e+08	6.99268e+08	6.0334e+08	7.32463e+08	5.42855e+08	1.29715e+09	1.10845e+09	6.32949e+08	1.12338e+08	9.09024e+07	7.1126e+08	4.45925e+08	5.27584e+08	5.71828e+08	4.23453e+08	6.76359e+08	1.39508e+09	1.31213e+09	22.696	49.5554	0.941	-0.09	0.290924
FALSE	D-Serine	C3 H7 N O3	Full match	No results	No results	Full match	Full match	Full match		105.042	1.356	3	0	0	20	Superpathway of chorismate metabolism;Superpathway of L-methionine salvage and degradation;Superpathway of aromatic amino acid biosynthesis;Superpathway of seleno-compound metabolism;Methanobacterium thermoautotrophicum燽iosynthetic metabolism;Other		No matches found	No matches found		Multiple matches found	DDA for preferred ion	5.42437e+08	3.98657e+08	4.91657e+08	4.60418e+08	3.71768e+08	7.5468e+08	4.64871e+08	4.6831e+08	4.87758e+08	2.78375e+08	1.28657e+09	6.40915e+08	2.69944e+08	5.50195e+08	3.54753e+08	3.62585e+08	2.59807e+08	2.93206e+08	3.77413e+08	3.48614e+08	6.24915e+08	8.996e+08	45.1657	32.6345	1.44	0.53	0.214405
FALSE	Arachidonic acid	C20 H32 O2	Full match	Full match	No results	Partial match	Partial match	Full match		304.239	12.24	33	0	2	2	Other		No matches found	No matches found	89.2	Multiple matches found	DDA for preferred ion	1.2819e+09	1.01899e+09	7.41275e+08	1.03634e+09	5.00169e+08	1.89398e+08	1.46116e+08	2.27467e+08	3.49386e+08	4.2075e+08	4.08918e+08	2.76535e+08	2.51389e+08	2.30097e+08	1.70626e+08	1.20374e+08	1.39757e+08	1.34911e+08	1.8817e+08	2.04167e+08	7.98296e+08	4.17207e+08	44.4327	15.6275	0.523	-0.94	0.00790128
FALSE	2-Hydroxycinnamic acid	C9 H8 O3	Full match	Full match	No results	Partial match	Not the top hit	Full match		164.047	2.207	20	0	4	6	Superpathway of chorismate metabolism;Superpathway of aromatic amino acid biosynthesis;Anaerobic aromatic compound degradation (Thauera aromatica);Superpathway of scopolin and esculin biosynthesis;Other		No matches found	No matches found	88.2	Multiple matches found	DDA for preferred ion	1.09929e+09	9.76404e+08	1.26689e+09	1.172e+09	8.85956e+08	4.23374e+08	4.42875e+08	4.41274e+08	3.80971e+08	7.14446e+08	1.00233e+09	7.05472e+08	8.26661e+08	6.47821e+08	6.63821e+08	3.90124e+08	4.57094e+08	4.67187e+08	2.58103e+08	4.24548e+08	1.05655e+09	1.24107e+09	25.9078	21.203	1.175	0.23	0.573743
FALSE			No results	No results	No results	No results	No results	No results		87.984	13.917	0	0	0	0			No matches found	No matches found		No matches found	DDA for preferred ion	9.00693e+08	8.07548e+08	1.02171e+09	1.06557e+09	6.74982e+08	8.7202e+08	9.77464e+08	9.92828e+08	1.26178e+09	1.09077e+09	9.89147e+08	1.01754e+09	9.7116e+08	9.74949e+08	7.44635e+08	9.00204e+08	6.62593e+08	6.27804e+08	1.16364e+09	1.22086e+09	1.46416e+09	1.86324e+09	40.1346	31.8535	1.273	0.35	0.102362
FALSE	3-[(12-Hydroxyoctadecanoyl)oxy]-4-(trimethylammonio)butanoate	C25 H49 N O5	Full match	No results	No results	No results	Full match	No results		443.36	11.233	1	0	0	0			No matches found	No matches found		No matches found	DDA for preferred ion	5.0318e+08	4.95296e+08	6.26783e+08	5.81453e+08	2.35723e+08	3.3665e+08	3.93898e+08	3.44237e+08	2.02399e+08	4.23969e+08	1.26064e+09	7.86933e+08	7.82371e+08	7.08134e+08	4.23919e+08	2.79341e+08	2.46162e+08	2.34887e+08	2.52724e+08	5.87411e+08	6.23458e+08	1.11635e+09	28.6362	31.6893	1.791	0.84	0.00156372
FALSE			No results	No results	No results	No results	No results	No results		149.961	14.135	0	0	0	0			No matches found	No matches found		No matches found	DDA for preferred ion	1.17096e+09	1.25294e+09	6.91977e+08	9.3061e+08	2.59674e+08	3.18593e+08	6.16972e+07	1.36695e+08	2.25844e+08	1.80466e+08	1.10251e+09	1.0356e+09	6.12314e+08	6.80924e+08	1.79262e+08	2.7353e+08	1.62551e+08	8.83563e+07	2.71765e+08	1.54963e+08	5.52654e+08	7.5222e+08	62.8915	58.4566	1.361	0.44	0.403395
FALSE			Unused	No results	No results	No results	No results	No results		827.542	11.571	0	0	0	0			No matches found	No matches found		No matches found	DDA for preferred ion	2.2865e+06	9.24334e+08	1.58846e+08	1.87186e+06	4.38198e+08	5.99096e+08	5.96463e+08	5.17234e+08	4.91953e+08	5.04112e+08	1.22538e+09	4.8084e+08	8.81171e+08	1.01199e+08	1.58815e+08	1.61368e+06	2.74575e+08	3.61384e+08	7.46755e+08	5.48739e+08	8.34602e+08	9.38289e+08	69.3323	68.3221	1.124	0.17	0.487038
FALSE	1-tetradecanoyl-2-[(9Z)-octadecenoyl]-sn-glycero-3-phosphocholine	C40 H78 N O8 P	Full match	No results	No results	No results	Full match	No results		731.544	12.168	25	0	0	0			No matches found	No matches found		No matches found	DDA for preferred ion	1.92182e+07	1.21671e+09	2.09459e+08	2.04484e+07	2.39152e+08	1.41865e+08	9.79347e+07	2.21381e+08	2.9063e+08	4.00412e+08	6.05166e+08	4.04207e+08	7.96686e+08	5.19673e+08	1.73953e+08	4.49286e+06	1.11584e+08	1.1611e+08	2.01193e+08	1.43167e+08	3.3388e+08	5.0302e+08	86.0142	61.922	1.507	0.59	0.4579
FALSE	MFCD22416941	C25 H47 N O4	Full match	No results	No results	No results	Full match	No results		425.35	11.233	7	0	0	0			No matches found	No matches found		No matches found	DDA for preferred ion	4.84222e+08	4.80179e+08	6.13522e+08	5.69819e+08	2.34686e+08	3.2963e+08	3.93842e+08	3.39973e+08	1.97816e+08	4.09672e+08	1.21624e+09	7.65602e+08	7.45752e+08	6.74777e+08	4.1337e+08	2.70246e+08	2.45499e+08	2.32176e+08	2.49021e+08	5.78409e+08	6.06576e+08	1.07573e+09	29.3901	31.1546	1.773	0.83	0.00158983
FALSE	Xanthine	C5 H4 N4 O2	Full match	No results	Full match	Partial match	Full match	Full match		152.033	1.96	3	1	0	6	Purine nucleotides degradation II (aerobic);Superpathway of purines degradation in plants;Purine nucleotides degradation I (plants);Other	64.2	No matches found	Single match found		Single match found	DDA for preferred ion	8.4338e+08	7.38712e+08	1.21359e+09	1.16647e+09	8.79194e+08	7.5351e+08	7.95711e+08	5.7976e+08	4.43294e+08	8.05075e+08	8.98569e+08	7.1653e+08	8.73425e+08	1.10326e+09	7.59182e+08	7.12392e+08	7.05596e+08	7.19565e+08	5.71536e+08	8.42316e+08	1.32018e+09	1.86463e+09	29.0182	20.9727	1.412	0.5	0.0196692
FALSE			Unused	No results	No results	No results	No results	No results		662.444	12.981	0	0	0	0			No matches found	No matches found		No matches found	DDA for preferred ion	5.37643e+08	7.04201e+08	2.05952e+06	4.76491e+08	1.14445e+08	1.082e+08	7.29977e+07	6.90469e+07	5.01346e+08	1.98666e+08	3.72671e+07	8.87822e+07	1.2111e+09	5.14059e+08	4.25704e+06	1.83787e+08	1.90834e+08	2.29805e+08	2.72366e+07	3.047e+08	2.44766e+08	5.23178e+08	84.8585	102.862	2.137	1.1	0.802673
FALSE			Unused	No results	No results	No results	No results	No results		353.328	12.824	0	0	0	0			No matches found	No matches found		No matches found	DDA for preferred ion	5.00703e+08	1.20293e+09	2.15164e+08	2.76049e+08	1.54276e+08	4.31477e+07	3.00513e+06	3.73318e+07	1.88443e+08	4.81015e+08	9.17036e+07	3.72607e+06	1.66043e+08	3.30996e+07	6.24744e+06	1.56463e+06	628223	838077	577664	2.24773e+06	3.16935e+08	5.92476e+06	92.8791	177.585	0.019	-5.74	0.000809799
FALSE	PC	C46 H84 N O8 P	No match	No results	No results	No results	Full match	No results		809.591	11.005	41	0	0	0			No matches found	No matches found		No matches found	DDA for preferred ion	1.18091e+09	1.06573e+09	1.75894e+08	8.92844e+08	1.91613e+08	1.46144e+08	1.55574e+08	1.65349e+08	3.8778e+08	6.38992e+06	1.42295e+07	9.41747e+08	8.17275e+08	2.46731e+07	1.0582e+08	1.68473e+08	2.28645e+08	1.9632e+08	3.71666e+08	7.77172e+08	3.63668e+08	6.14926e+08	75.0554	82.9149	1.691	0.76	0.825053
FALSE			Unused	No results	No results	No results	No results	No results		378.297	11.176	0	0	0	0			No matches found	No matches found		No matches found	DDA for preferred ion	1.16295e+09	1.10571e+09	1.50657e+06	5.76556e+06	3.65975e+08	9.98328e+08	4.79457e+08	2.38952e+08	1.1441e+07	4.43112e+08	1.35791e+06	4.21577e+06	1.49598e+06	1.20805e+06	666038	673470	1.41493e+06	1.03423e+06	1.10397e+06	917247	6.1854e+08	2.28682e+06	88.0803	57.6043	0.004	-8.08	0.000270739
FALSE	Choline	C5 H13 N O	Full match	Full match	No results	No results	No results	Full match		103.1	11.927	0	0	2	0			No matches found	No matches found	91.3	Single match found	DDA for preferred ion	9.53728e+07	3.26356e+08	3.6836e+08	3.42238e+08	1.68996e+08	1.51029e+08	1.13107e+08	1.94532e+08	2.21207e+08	6.96575e+07	4.04598e+08	3.17649e+08	1.16283e+09	3.18522e+08	1.85566e+08	1.88034e+08	1.15784e+08	1.37308e+08	1.44668e+08	1.82048e+08	3.10838e+08	4.90853e+08	44.0395	72.6413	1.579	0.66	0.0177999
FALSE	2_3-Dimethylmaleate	C6 H8 O4	Full match	No results	No results	Partial match	Partial match	Full match		144.042	1.629	18	0	0	1	Other		No matches found	No matches found		Multiple matches found	DDA for preferred ion	1.97536e+08	4.16441e+08	4.41822e+08	1.84582e+08	1.31084e+08	5.05008e+08	9.18159e+08	4.32652e+08	2.10743e+08	2.41098e+08	6.0878e+08	1.16011e+09	2.56605e+08	7.63707e+08	2.87499e+08	5.03248e+08	5.2193e+08	7.66959e+08	3.48393e+08	2.33837e+08	4.43814e+08	1.11176e+09	95.2463	51.3028	2.505	1.32	0.0229626
FALSE			Unused	No results	No results	No results	No results	No results		436.185	10.478	0	0	0	0			No matches found	No matches found		No matches found	DDA for preferred ion	1.15358e+09	1.04003e+09	3.7105e+08	4.5428e+08	6.88203e+08	4.31666e+08	3.38448e+08	3.8354e+08	5.43659e+08	9.8519e+08	7.59056e+08	7.3641e+08	3.64244e+08	5.42146e+08	5.16989e+08	4.55862e+08	4.27039e+08	4.78049e+08	5.17073e+08	5.79154e+08	9.49446e+08	1.24677e+09	30.6884	23.979	1.313	0.39	0.125597
FALSE	7_10_13_16-Docosatetraenoylethanolamine	C24 H41 N O2	Full match	No results	No results	No results	Partial match	Full match		375.312	12.17	1	0	0	0			No matches found	No matches found		Single match found	DDA for preferred ion	1.14004e+09	7.65654e+08	3.23334e+08	6.62214e+08	2.95243e+08	6.74838e+07	3.81944e+06	8.44973e+07	1.6251e+08	5.4859e+08	1.40754e+08	7.014e+06	9.49738e+07	5.52741e+07	5.46623e+06	4.12509e+06	926943	1.28128e+06	1.80677e+06	2.91979e+06	4.5304e+08	1.15807e+07	71.2326	141.573	0.026	-5.29	0.000318086
FALSE	Choline	C5 H13 N O	Full match	Full match	No results	No results	No results	Full match		103.1	11.646	0	0	2	0			No matches found	No matches found	92.1	Single match found	DDA for preferred ion	1.13572e+09	3.50741e+08	2.34607e+08	4.07111e+08	2.48045e+08	1.38326e+08	1.39601e+08	1.76211e+08	2.2036e+08	1.87987e+08	2.89158e+08	2.96637e+08	8.09528e+07	2.58904e+08	1.40689e+08	2.35921e+08	1.2303e+08	1.43161e+08	1.3658e+08	1.42669e+08	3.61137e+08	3.75926e+08	57.648	33.1324	1.041	0.06	0.628131
FALSE			No results	No results	No results	No results	No results	No results		782.563	12.676	0	0	0	0			No matches found	No matches found		No matches found	No MS2	3.25318e+07	1.10203e+09	4.57347e+08	1.92443e+08	1.07104e+08	4.73412e+07	1.67183e+08	3.98053e+07	1.83019e+08	3.58703e+07	1.28186e+08	7.03034e+07	1.12673e+09	8.01711e+07	3.26342e+07	1.50593e+08	1.3861e+08	2.7913e+07	3.06249e+07	2.26292e+07	2.13087e+08	1.25399e+08	105.017	157.788	0.588	-0.76	0.850382
FALSE			No results	No results	No results	No results	No results	No results		130.003	1.508	0	0	0	0			No matches found	No matches found		No matches found	DDA for preferred ion	7.65975e+08	8.48265e+08	7.15819e+08	6.51333e+08	6.98717e+08	9.4469e+08	9.36191e+08	7.97008e+08	7.14479e+08	7.50041e+08	9.51188e+08	1.12562e+09	1.05664e+09	1.06479e+09	5.91845e+08	1.02705e+09	9.95269e+08	9.69264e+08	8.15876e+08	8.276e+08	1.11267e+09	1.97137e+09	39.7463	28.3357	1.772	0.83	0.00406428
FALSE			Unused	No results	No results	No results	No results	No results		755.542	12.204	0	0	0	0			No matches found	No matches found		No matches found	DDA for preferred ion	3.63215e+08	1.3302e+06	7.43871e+08	1.12058e+09	4.22071e+08	7.567e+07	1.64325e+08	1.92239e+08	652519	3.12328e+08	1.98897e+08	4.41589e+08	932368	2.49666e+08	5.97328e+07	3.20304e+08	1.00484e+08	1.49781e+08	1.71952e+08	1.22678e+08	4.02318e+08	3.5366e+08	92.1888	66.3913	0.879	-0.19	0.718879
FALSE	1-STEAROYL-2-DOCOSAHEXANOYL-SN-GLYCERO-3-PHOSPHOCHOLINE	C48 H84 N O8 P	No match	No results	No results	No results	Full match	No results		833.591	12.821	38	0	0	0			No matches found	No matches found		No matches found	DDA for preferred ion	7.12842e+08	2.51622e+06	4.97272e+08	7.71704e+08	4.36229e+08	2.68654e+08	4.30732e+06	1.93081e+08	6.07545e+06	3.70249e+08	1.1181e+09	3.83276e+08	7.76238e+06	2.559e+08	2.50428e+08	2.38683e+08	2.21226e+08	2.16536e+07	1.7214e+08	2.76548e+08	5.20231e+08	6.35438e+08	76.1386	68.9146	1.221	0.29	0.376147
FALSE			Unused	No results	No results	No results	No results	No results		312.265	12.064	0	0	0	0			No matches found	No matches found		No matches found	DDA for preferred ion	1.1125e+09	1.38864e+08	4.4199e+07	8.90573e+08	3.32285e+07	7.42967e+07	5.57494e+07	8.01229e+07	1.08246e+08	1.54293e+08	9.11105e+08	9.4838e+08	1.71997e+08	7.37017e+08	4.76694e+08	7.58232e+07	6.99355e+07	4.40337e+08	8.96531e+07	7.32838e+07	1.53918e+08	7.1519e+08	122.89	76.5259	4.647	2.22	0.0404189
FALSE			Unused	No results	No results	No results	No results	No results		369.347	11.004	0	0	0	0			No matches found	No matches found		No matches found	DDA for preferred ion	3.05603e+08	2.74642e+08	2.86393e+06	1.2049e+08	1.68021e+08	1.75288e+08	1.12008e+08	1.30099e+08	1.13482e+08	1.32111e+08	4.68629e+07	2.48538e+08	1.99354e+08	1.73804e+08	1.9398e+06	9.67959e+07	7.91178e+07	1.66542e+08	9.38091e+07	1.11199e+09	2.73262e+08	2.73374e+08	41.2734	156.942	1	0	0.696426
FALSE			Unused	No results	No results	No results	No results	No results		808.578	12.916	0	0	0	0			No matches found	No matches found		No matches found	DDA for other ion	3.63057e+07	6.62127e+08	3.70572e+08	4.28401e+07	1.94005e+08	1.53367e+08	1.53175e+08	2.05799e+08	5.43849e+08	2.14833e+08	2.46405e+08	3.02534e+07	1.09873e+09	2.37844e+08	3.2498e+08	2.19279e+07	1.52292e+08	1.36696e+08	3.20298e+08	2.19916e+08	3.50474e+08	4.18252e+08	79.5972	86.9853	1.193	0.26	0.612471
FALSE			Unused	No results	No results	No results	No results	No results		318.276	11.719	0	0	0	0			No matches found	No matches found		No matches found	DDA for preferred ion	1.09157e+09	8.88973e+08	2.60432e+07	3.17891e+07	3.09454e+08	9.21284e+08	2.42061e+08	1.36673e+08	1.17464e+07	4.243e+08	8.74443e+06	9.90929e+06	6.53134e+06	6.39485e+06	5.3856e+06	5.75176e+06	4.32978e+06	4.46549e+06	5.33058e+06	4.69705e+06	5.56229e+08	1.27376e+07	94.4211	17.5734	0.023	-5.45	0.000140473
FALSE			No results	No results	No results	No results	No results	No results		149.961	14.334	0	0	0	0			No matches found	No matches found		No matches found	DDA for preferred ion	9.21359e+07	4.94216e+07	5.2001e+08	5.57748e+08	1.40303e+08	1.05134e+08	6.16972e+07	6.05573e+07	1.17701e+08	6.80845e+07	1.09118e+09	7.08075e+07	4.94932e+08	5.2822e+08	1.39108e+08	2.39023e+08	4.43828e+07	5.04406e+07	2.25494e+08	6.64221e+07	1.76919e+08	4.92835e+08	91.8032	80.2446	2.786	1.48	0.0976647
FALSE	Hydroxymethylphosphonate	C H5 O4 P	No results	No results	No results	No results	Partial match	Full match		111.993	1.504	2	0	0	0			No matches found	No matches found		Single match found	DDA for preferred ion	7.46405e+08	8.26412e+08	6.8837e+08	6.25912e+08	6.76312e+08	9.14509e+08	9.03511e+08	7.65678e+08	6.76817e+08	7.18448e+08	9.26762e+08	1.08987e+09	1.02871e+09	1.03579e+09	5.70602e+08	9.87149e+08	9.57855e+08	9.30716e+08	7.7285e+08	7.90302e+08	1.07162e+09	1.8953e+09	39.6541	27.9299	1.769	0.82	0.00376923
FALSE	DibenzylSuccinate	C18 H18 O4	Not the top hit	No results	No results	No results	Partial match	Full match		298.121	7.288	11	0	0	0			No matches found	No matches found		Single match found	DDA for preferred ion	6.02488e+08	4.92084e+08	3.64513e+08	3.17847e+08	4.15456e+08	1.04289e+08	2.04174e+08	9.35987e+08	1.06736e+09	1.08845e+09	4.44065e+08	1.87347e+08	4.27721e+08	1.64811e+08	1.00807e+08	1.30042e+08	1.42077e+08	1.45188e+08	5.2663e+07	1.69972e+08	5.54054e+08	3.80297e+08	80.4549	39.6354	0.686	-0.54	0.0286655
FALSE	Inosine	C10 H12 N4 O5	Full match	Full match	Full match	Full match	Partial match	Full match		268.08	2.575	11	2	2	5	Superpathway of purine nucleotide salvage;Purine nucleotides degradation II (aerobic);Superpathway of purines degradation in plants;Purine nucleotides degradation I (plants);Other	81.8	No matches found	Multiple matches found	90	Multiple matches found	DDA for preferred ion	2.19148e+08	2.16726e+08	1.83136e+08	1.66084e+08	1.67782e+08	4.84192e+08	7.93569e+08	5.59614e+08	1.88077e+08	2.91895e+08	7.76543e+08	1.08602e+09	2.73774e+08	4.87987e+08	7.80577e+08	6.47092e+08	8.05917e+08	7.39239e+08	5.82045e+08	7.42316e+08	3.45626e+08	1.78515e+09	95.8607	39.5967	5.165	2.37	0.00146162
FALSE	1-[(9Z)-octadecenoyl]-2-[(4Z,7Z,10Z,13Z,16Z,19Z)-docosahexaenoyl]-sn-glycero-3-phosphocholine	C48 H82 N O8 P	No match	No results	No results	No results	Full match	No results		831.575	12.454	34	0	0	0			No matches found	No matches found		No matches found	DDA for preferred ion	8.8887e+06	6.20505e+08	2.4369e+08	5.86628e+07	3.09032e+08	1.74412e+08	1.98372e+08	1.94595e+08	2.56534e+08	1.11968e+08	7.3307e+08	3.69071e+08	1.07995e+09	2.86991e+08	3.38131e+08	9.24051e+06	1.37406e+08	4.00195e+07	1.2887e+07	1.33327e+08	3.68054e+08	4.31348e+08	60.6486	93.2149	1.172	0.23	0.674794
FALSE	1-tetradecanoyl-2-[(9Z)-octadecenoyl]-sn-glycero-3-phosphocholine	C40 H78 N O8 P	Full match	No results	No results	No results	Full match	No results		731.544	11.835	25	0	0	0			No matches found	No matches found		No matches found	DDA for preferred ion	3.63531e+07	5.78673e+08	1.01801e+09	7.70302e+07	5.00035e+08	8.15253e+08	5.85528e+08	3.9459e+08	8.68318e+08	5.05296e+08	9.84293e+08	6.15632e+08	5.72926e+08	1.0784e+09	8.58755e+08	4.46767e+07	4.99018e+08	7.16872e+08	9.90092e+08	3.79121e+08	8.22642e+08	1.3437e+09	66.3308	53.2245	1.633	0.71	0.201279
FALSE	Arachidonic acid	C20 H32 O2	No match	Invalid mass	No results	No match	No match	No match		286.229	13	25	0	1	3	Other		No matches found	No matches found	89.5	Multiple matches found	DDA for preferred ion	5.76515e+08	1.07487e+09	5.21171e+08	4.0549e+08	2.94848e+08	2.55522e+08	2.81103e+08	2.55067e+08	2.57576e+08	4.03947e+08	3.10525e+08	3.85886e+08	4.0473e+08	1.94906e+08	1.73551e+08	7.85132e+07	1.35483e+08	9.74961e+07	6.76063e+07	1.44683e+08	5.70201e+08	3.71151e+08	29.1262	40.5004	0.651	-0.62	0.00371684
FALSE			Unused	No results	No results	No results	No results	No results		326.221	12.246	0	0	0	0			No matches found	No matches found		No matches found	DDA for preferred ion	1.04591e+09	7.8655e+08	5.62221e+08	8.18706e+08	3.361e+08	1.48287e+08	1.33765e+08	1.82011e+08	3.00248e+08	2.9244e+08	3.62825e+08	2.66979e+08	2.47792e+08	2.24628e+08	1.41336e+08	1.26933e+08	1.18769e+08	1.15063e+08	1.7365e+08	1.76567e+08	6.08335e+08	3.76468e+08	45.2149	14.3242	0.619	-0.69	0.0388633
FALSE			Unused	No results	No results	No results	No results	No results		361.318	10.074	0	0	0	0			No matches found	No matches found		No matches found	DDA for preferred ion	7.96601e+08	7.81281e+08	1.57418e+08	1.63367e+08	5.72692e+08	1.9036e+08	1.62102e+08	2.80205e+08	5.39653e+08	1.03856e+09	2.39015e+08	2.08517e+08	2.0172e+08	1.83423e+08	3.54304e+08	3.46614e+08	3.54258e+08	3.5047e+08	3.20583e+08	4.1268e+08	6.88142e+08	8.99473e+08	60.982	47.6936	1.307	0.39	0.793363
FALSE			Unused	No results	No results	No results	No results	No results		268.099	2.274	0	0	0	0			No matches found	No matches found		No matches found	DDA for preferred ion	1.70442e+08	1.55372e+08	3.00819e+08	2.09867e+08	1.82511e+08	9.23107e+08	5.60178e+08	6.32251e+08	2.4092e+08	3.44134e+08	1.0338e+09	7.08092e+08	3.61532e+08	5.39227e+08	7.08914e+08	6.7834e+08	7.33131e+08	5.94092e+08	7.13416e+08	7.33086e+08	4.38586e+08	1.76397e+09	86.1092	33.4172	4.022	2.01	0.00356651
FALSE	2-Aminomuconate	C6 H7 N O4	Full match	No results	No results	Partial match	Partial match	Full match		157.037	1.801	5	0	0	5	Other		No matches found	No matches found		Single match found	DDA for preferred ion	1.48644e+08	1.55066e+08	2.83787e+08	2.62493e+08	1.64545e+08	8.00764e+08	7.92376e+08	5.69873e+08	2.23453e+08	2.4939e+08	9.87234e+08	1.02404e+09	3.11906e+08	4.91665e+08	7.4737e+08	5.4334e+08	7.41249e+08	7.06895e+08	4.46921e+08	4.51111e+08	3.60222e+08	1.36701e+09	94.1923	38.2655	3.795	1.92	0.00660254
FALSE			No results	No results	No results	No results	No results	No results		101.999	13.921	0	0	0	0			No matches found	No matches found		No matches found	DDA for preferred ion	4.83884e+08	6.11188e+08	4.42104e+08	4.99717e+08	5.59232e+08	5.69837e+08	5.70419e+08	6.51862e+08	9.08234e+08	7.50164e+08	5.47982e+08	5.73598e+08	5.55917e+08	6.95533e+08	5.72053e+08	3.51289e+08	1.29202e+08	6.86235e+08	7.02177e+08	9.89321e+08	9.97135e+08	1.05692e+09	46.5694	51.0943	1.06	0.08	0.401001
FALSE	1-arachidonoyl-sn-glycero-3-phosphocholine	C28 H50 N O7 P	No match	No results	No results	No results	Full match	No results		543.331	12.04	2	0	0	0			No matches found	No matches found		No matches found	DDA for preferred ion	9.78849e+08	1.4168e+08	1.32216e+08	1.10604e+07	1.06063e+08	1.41982e+08	9.42466e+06	1.99214e+08	2.47957e+08	4.56928e+08	3.87886e+08	2.80863e+07	2.21732e+07	3.01411e+08	3.999e+06	1.29078e+08	1.01265e+07	1.19067e+08	8.10573e+07	1.36504e+08	2.23674e+08	2.8044e+08	91.111	81.788	1.254	0.33	0.538933
FALSE	1-Oleoylglycerophosphocholine	C26 H52 N O7 P	Full match	No results	No results	No results	Partial match	Full match		521.35	12.116	3	0	0	0			No matches found	No matches found		Single match found	DDA for other ion	9.78849e+08	4.36226e+08	8.22237e+08	2.10478e+08	1.18861e+08	1.41982e+08	1.24063e+08	1.99214e+08	2.47957e+08	2.21233e+08	3.87886e+08	1.63848e+08	764385	3.01411e+08	3.93676e+07	1.29078e+08	1.45702e+08	1.19067e+08	8.10573e+07	1.36504e+08	3.63427e+08	3.40801e+08	62.8007	52.4465	0.938	-0.09	0.18869
FALSE			Unused	No results	No results	No results	No results	No results		788.611	13.656	0	0	0	0			No matches found	No matches found		No matches found	DDA for preferred ion	4.61045e+08	9.73721e+08	6.84725e+08	7.51096e+08	5.41905e+08	2.00245e+08	2.68035e+08	3.42809e+08	3.13024e+08	6.901e+08	3.7072e+08	6.74911e+07	7.30113e+08	5.14664e+08	1.9051e+08	4.65313e+08	6.46876e+08	4.24642e+08	1.01261e+07	5.03763e+08	7.95741e+08	9.89122e+08	28.6599	67.1716	1.243	0.31	0.524561
FALSE	Choline	C5 H13 N O	Full match	Full match	No results	No results	No results	Full match		103.1	12.029	0	0	2	0			No matches found	No matches found	92.4	Single match found	DDA for preferred ion	9.53728e+07	6.75547e+08	3.6836e+08	5.26286e+08	2.67507e+08	1.90503e+08	1.13107e+08	2.40674e+08	2.21207e+08	2.7071e+08	4.04598e+08	3.17649e+08	9.68293e+08	4.03307e+08	1.85566e+08	1.88034e+08	1.54079e+08	1.37308e+08	1.44668e+08	2.18583e+08	4.59058e+08	5.13231e+08	40.0768	54.8576	1.118	0.16	0.140598
FALSE	Maleamate	C4 H5 N O3	Full match	No results	No results	Full match	Full match	Full match		115.027	1.373	1	0	0	1	Other		No matches found	No matches found		Single match found	DDA for preferred ion	3.75164e+08	3.77275e+08	3.45843e+08	3.44657e+08	3.30454e+08	6.74551e+08	5.01747e+08	7.21938e+08	6.82064e+08	4.35065e+08	9.60947e+08	7.66975e+08	5.36185e+08	8.83562e+08	4.14812e+08	8.23368e+08	4.11391e+08	4.17766e+08	4.3657e+08	3.72999e+08	5.83372e+08	1.22263e+09	57.8141	30.5275	2.096	1.07	0.0213513
FALSE			No results	No results	No results	No results	No results	No results		803.542	12.212	0	0	0	0			No matches found	No matches found		No matches found	DDA for preferred ion	1.36953e+08	3.47491e+08	9.59589e+08	8.7557e+07	7.80885e+08	3.46393e+08	3.41215e+08	3.19973e+08	8.19135e+08	4.27809e+08	6.98191e+08	5.05594e+08	7.6557e+08	5.41846e+08	4.7392e+08	3.9551e+07	4.72831e+08	4.7458e+08	3.54154e+08	5.85566e+08	6.62185e+08	1.09327e+09	69.8471	37.8873	1.651	0.72	0.265243
FALSE			No results	No results	No results	No results	No results	No results		105.995	13.947	0	0	0	0			No matches found	No matches found		No matches found	DDA for preferred ion	8.59974e+08	4.03138e+08	9.38273e+08	9.49675e+08	2.76868e+08	4.86614e+08	6.1757e+08	5.41777e+08	8.55917e+08	6.54719e+08	7.89855e+08	5.97899e+08	4.67895e+08	5.24395e+08	5.06601e+08	4.10288e+08	5.04952e+08	3.37734e+08	5.61121e+08	6.29384e+08	1.02611e+09	1.06677e+09	42.3776	25.2343	1.04	0.06	0.382916
FALSE	L-2-Aminoadipic acid	C6 H11 N O4	Full match	Full match	No results	Not the top hit	Partial match	Full match		161.068	1.638	16	0	4	10	Superpathway of L-lysine degradation;Other		No matches found	No matches found	65.5	Multiple matches found	DDA for preferred ion	1.86797e+08	1.89586e+08	2.71679e+08	2.84866e+08	2.21743e+08	4.70713e+08	5.55871e+08	4.02728e+08	1.94952e+08	2.21757e+08	9.47459e+08	7.23952e+08	2.44268e+08	6.6314e+08	5.47506e+08	2.32341e+08	5.01099e+08	4.39417e+08	3.22298e+08	4.57585e+08	3.67812e+08	1.16343e+09	71.9417	31.678	3.163	1.66	0.0038518
FALSE	1-stearoyl-sn-glycero-3-phosphoethanolamine	C23 H48 N O7 P	Full match	No results	No results	No results	Full match	No results		481.316	12.433	3	0	0	0			No matches found	No matches found		No matches found	DDA for preferred ion	6.88732e+08	5.47127e+08	5.04496e+08	5.51188e+08	2.35145e+08	1.78673e+08	1.01695e+08	1.98008e+08	3.08503e+08	9.32842e+08	3.8139e+08	1.98697e+08	4.71184e+08	3.6598e+08	1.02675e+08	9.59049e+07	9.19602e+07	8.18546e+07	9.93839e+07	1.04641e+08	6.04043e+08	2.71269e+08	50.4876	46.8529	0.449	-1.15	0.0316255
FALSE	1-arachidonoyl-sn-glycero-3-phosphocholine	C28 H50 N O7 P	Full match	No results	No results	No results	Full match	No results		543.331	11.529	2	0	0	0			No matches found	No matches found		No matches found	DDA for preferred ion	7.61936e+08	4.45025e+08	6.1363e+08	9.29998e+08	2.61144e+08	8.63751e+07	8.51142e+07	9.176e+07	1.19287e+08	2.62852e+08	3.19137e+08	2.35252e+08	2.11427e+08	2.73719e+08	7.0388e+07	8.37577e+07	5.68856e+07	4.83314e+07	5.18919e+07	8.84555e+07	4.03428e+08	2.21744e+08	69.3063	44.7379	0.55	-0.86	0.0747545
FALSE			Unused	No results	No results	No results	No results	No results		329.328	11.036	0	0	0	0			No matches found	No matches found		No matches found	DDA for preferred ion	7.59794e+08	7.27322e+08	2.87196e+08	3.1022e+08	2.37832e+08	2.02139e+08	1.89065e+08	2.40987e+08	2.85749e+08	9.24423e+08	5.38371e+08	4.9147e+08	5.32403e+08	6.34445e+08	2.03607e+08	2.33455e+08	2.1078e+08	2.08457e+08	2.13852e+08	4.12839e+08	4.83377e+08	6.60194e+08	48.9175	24.634	1.366	0.45	0.0925919
FALSE	1-hexadecanoyl-2-(4Z,7Z,10Z,13Z,16Z,19Z-docosahexaenoyl)-sn-glycero-3-phosphocholine	C46 H80 N O8 P	No match	No results	No results	No results	Full match	No results		805.56	11.232	49	0	0	0			No matches found	No matches found		No matches found	DDA for preferred ion	1.03419e+07	1.61328e+08	1.17766e+08	2.03915e+06	3.13937e+07	3.33922e+07	1.12315e+08	9.15219e+07	1.87837e+08	3.17321e+07	5.15125e+08	6.4067e+08	2.92192e+08	1.01897e+08	4.13364e+07	815703	2.76317e+07	9.23572e+08	6.452e+07	4.24742e+07	1.07801e+08	1.73623e+08	95.6663	148.991	1.611	0.69	0.219169
FALSE	Glycidyl Stearate	C21 H40 O3	Full match	No results	No results	No results	Full match	No results		340.297	13.092	2	0	0	0			No matches found	No matches found		No matches found	DDA for preferred ion	6.42451e+08	9.18616e+08	3.30361e+08	4.18382e+08	2.61507e+08	2.528e+08	2.07085e+08	2.64169e+08	5.27726e+08	8.07482e+08	3.91706e+08	3.59659e+08	7.10703e+08	3.28184e+08	1.70426e+07	2.14883e+08	2.19414e+08	2.04279e+08	2.35268e+08	2.6213e+08	5.43507e+08	6.05325e+08	42.1512	43.2421	1.114	0.16	0.389768
FALSE	L-Pyroglutamic acid	C5 H7 N O3	Full match	Full match	Full match	Full match	Full match	Full match		129.042	1.997	11	1	2	2	Other	70.1	No matches found	Single match found	80.8	Multiple matches found	DDA for preferred ion	7.19239e+08	6.30869e+08	9.1498e+08	7.2423e+08	5.05887e+08	6.91856e+08	6.24194e+08	6.69839e+08	4.32405e+08	6.723e+08	8.70998e+08	7.18196e+08	4.06859e+08	5.9986e+08	6.62599e+08	5.60586e+08	6.33642e+08	7.06655e+08	5.97077e+08	6.82855e+08	9.5308e+08	1.5951e+09	28.4736	30.4252	1.674	0.74	0.0517873
FALSE			No results	No results	No results	No results	No results	No results		810.594	13.899	0	0	0	0			No matches found	No matches found		No matches found	DDA for preferred ion	7.61438e+08	4.2153e+07	4.76406e+08	8.89816e+08	3.33674e+08	4.24439e+08	2.41613e+08	2.81251e+08	1.28416e+07	2.54956e+08	7.27335e+08	9.13939e+08	3.49894e+07	6.1906e+08	1.59421e+08	2.65943e+08	5.27483e+08	9.78286e+07	5.20277e+08	2.86743e+08	5.90091e+08	8.24806e+08	61.8969	61.3992	1.398	0.48	0.290778
FALSE	Cuminaldehyde	C10 H12 O	Full match	No results	No results	Full match	Not the top hit	Full match		148.088	10.033	16	0	0	1	Other		No matches found	No matches found		Multiple matches found	DDA for preferred ion	3.37837e+08	3.07382e+08	3.98678e+08	4.72201e+08	2.0692e+08	4.05725e+08	4.21237e+08	4.42577e+08	2.37495e+08	2.96737e+08	9.05008e+08	8.70029e+08	4.27915e+08	5.59038e+08	5.06464e+08	5.16317e+08	4.19339e+08	5.94182e+08	4.08823e+08	3.86669e+08	5.17676e+08	1.17883e+09	43.9812	25.792	2.277	1.19	0.000211906
FALSE	L-Tyrosine	C9 H11 N O3	Full match	Not the top hit	Full match	Full match	Full match	Full match		181.074	2.205	19	1	2	11	Superpathway of chorismate metabolism;Superpathway of aromatic amino acid biosynthesis;Other	78.4	No matches found	Single match found	91.8	Multiple matches found	DDA for preferred ion	7.93788e+08	6.9076e+08	8.78988e+08	8.15444e+08	9.03521e+08	2.7364e+08	1.39913e+08	4.44886e+08	1.29738e+08	5.93737e+08	3.59019e+08	1.91109e+08	2.87536e+08	6.84165e+08	4.31382e+08	2.47506e+08	1.73281e+08	1.68641e+08	2.43668e+08	2.46982e+08	8.19215e+08	5.50375e+08	45.7027	42.0254	0.672	-0.57	0.353441
FALSE	PC	C44 H84 N O8 P	No results	No results	No results	No results	Full match	No results		785.591	13.997	31	0	0	0			No matches found	No matches found		No matches found	DDA for preferred ion	5.45014e+08	1.81407e+06	5.70749e+08	8.39075e+08	4.20631e+08	5.08859e+08	3.8493e+08	3.39776e+08	4.53097e+06	4.83154e+08	5.72036e+08	9.01884e+08	7.81601e+06	7.59752e+08	1.28796e+08	5.90198e+08	2.77074e+08	3.16855e+08	5.21494e+08	4.19898e+08	7.00125e+08	9.7613e+08	58.0403	54.1456	1.394	0.48	0.342799
FALSE			Unused	No results	No results	No results	No results	No results		400.279	11.178	0	0	0	0			No matches found	No matches found		No matches found	DDA for preferred ion	9.01599e+08	8.54344e+08	703202	4.82966e+06	2.93215e+08	7.72867e+08	3.76431e+08	1.87171e+08	9.43622e+06	3.38932e+08	392721	2.87863e+06	818529	453868	187658	188397	908040	608011	605318	265277	4.84127e+08	1.00842e+06	87.7262	91.6624	0.002	-8.91	0.000116135
FALSE			Unused	No results	No results	No results	No results	No results		340.258	11.719	0	0	0	0			No matches found	No matches found		No matches found	DDA for preferred ion	8.90349e+08	7.11529e+08	2.22346e+07	2.69232e+07	2.58424e+08	7.51436e+08	2.02493e+08	1.15964e+08	1.01096e+07	3.47996e+08	7.42048e+06	8.41186e+06	5.55174e+06	5.54067e+06	4.81012e+06	5.10466e+06	3.79463e+06	3.81688e+06	4.63773e+06	4.12246e+06	4.61736e+08	1.10219e+07	93.5423	17.9202	0.024	-5.39	0.000139902
FALSE	1-Oleoyl-2-Stearoyl-sn-Glycero-3-Phosphocholine	C44 H86 N O8 P	No match	No results	No results	No results	Full match	No results		787.607	13.905	30	0	0	0			No matches found	No matches found		No matches found	DDA for preferred ion	2.52532e+08	4.52559e+08	3.44172e+08	2.75833e+08	1.62662e+08	2.05544e+08	593613	9.38864e+07	4.03378e+08	3.16054e+08	2.67181e+08	1.0191e+06	8.79494e+08	2.01708e+08	5.12225e+07	1.30144e+08	4.46545e+07	1.08895e+08	618662	1.09113e+08	3.74707e+08	2.92466e+08	62.1305	121.016	0.781	-0.36	0.464651
FALSE			Unused	No results	No results	No results	No results	No results		362.302	11.705	0	0	0	0			No matches found	No matches found		No matches found	DDA for preferred ion	8.79121e+08	7.94486e+08	2.67442e+07	3.55633e+07	2.43559e+08	7.2197e+08	2.27518e+08	1.18231e+08	1.3539e+07	3.59046e+08	1.08808e+07	1.08462e+07	9.36821e+06	9.20937e+06	6.29479e+06	7.99344e+06	3.46593e+06	6.87842e+06	7.83014e+06	6.32305e+06	4.57274e+08	1.5721e+07	89.6129	22.7573	0.034	-4.86	0.000164117
FALSE	DA9185000	C12 H10 O S	No results	No results	No results	No results	Full match	No results		202.045	1.337	1	0	0	0			No matches found	No matches found		No matches found	DDA for preferred ion	8.77752e+08	7.67568e+08	5.19623e+08	4.08848e+08	4.59218e+08	1.62278e+08	9.54277e+07	1.50866e+08	2.66888e+08	2.87817e+08	2.47239e+08	1.75129e+08	5.11175e+08	2.38311e+08	6.01057e+07	5.05942e+07	1.11969e+08	1.76147e+08	3.61256e+07	6.6108e+07	5.57197e+08	3.07079e+08	41.0518	66.512	0.551	-0.86	0.0207864
FALSE			Unused	No results	No results	No results	No results	No results		366.324	10.01	0	0	0	0			No matches found	No matches found		No matches found	DDA for preferred ion	8.75766e+08	8.3982e+08	7.60387e+08	8.7377e+08	5.88256e+08	5.6257e+08	5.68808e+08	7.10747e+08	5.42517e+08	7.37225e+08	8.06271e+08	7.59282e+08	5.9038e+08	6.61007e+08	6.73005e+08	6.07685e+08	4.29225e+08	6.40813e+08	5.38827e+08	5.27114e+08	1.06229e+09	1.29173e+09	18.7688	23.2745	1.216	0.28	0.047306
FALSE			Unused	No results	No results	No results	No results	No results		620.545	11.994	0	0	0	0			No matches found	No matches found		No matches found	DDA for preferred ion	8.67722e+08	7.24377e+08	3.9044e+08	6.00326e+08	2.87201e+08	5.67687e+07	2.0645e+06	8.10764e+07	1.43463e+08	4.68613e+08	1.82384e+08	1.74911e+06	5.70357e+07	4.74606e+07	2.36072e+06	883825	282440	303739	189099	1.05344e+06	4.89607e+08	2.77916e+06	65.4766	181.036	0.006	-7.46	0.000352927
FALSE	Creatine	C4 H9 N3 O2	Full match	Full match	No results	No results	Full match	Full match		131.069	1.66	2	0	2	0			No matches found	No matches found	86.8	Multiple matches found	DDA for preferred ion	1.28093e+08	2.57461e+08	2.37327e+08	1.87189e+08	1.425e+08	2.18094e+08	4.78229e+08	7.94344e+08	1.18582e+08	2.56006e+08	4.05687e+08	5.28566e+08	2.57573e+08	3.29501e+08	2.52505e+08	3.24952e+08	8.59398e+08	3.8982e+08	4.3762e+08	5.38261e+08	2.84197e+08	8.91831e+08	98.6124	60.1513	3.138	1.65	0.0104065
FALSE	stearoylcarnitine	C25 H49 N O4	Full match	No results	No results	No results	Full match	No results		427.365	11.461	2	0	0	0			No matches found	No matches found		No matches found	DDA for preferred ion	7.41772e+08	5.52223e+08	5.71704e+08	7.84908e+08	2.88379e+08	3.39801e+08	2.66927e+08	2.68604e+08	2.41354e+08	5.848e+08	5.67788e+08	6.17301e+08	6.73882e+08	8.47701e+08	3.98696e+08	3.90371e+08	1.23391e+08	1.83697e+08	1.85902e+08	3.49559e+08	6.55416e+08	9.33498e+08	23.9023	37.0717	1.424	0.51	0.241544
FALSE	DL-Carnitine	C7 H15 N O3	Full match	Full match	No results	No results	Full match	Full match		161.105	1.362	3	0	2	0			No matches found	No matches found	97.8	Multiple matches found	DDA for preferred ion	2.95841e+08	2.01196e+08	3.00666e+08	3.16598e+08	2.40976e+08	6.08445e+08	4.49585e+08	4.51489e+08	4.47358e+08	3.64926e+08	8.38527e+08	5.9709e+08	6.31926e+08	6.84806e+08	5.15753e+08	6.24818e+08	5.92669e+08	5.67431e+08	4.42197e+08	5.35125e+08	4.64075e+08	1.27385e+09	56.9469	21.4775	2.745	1.46	0.0014833
FALSE	1-palmitoyl-2-oleoyl-sn-glycero-3-phosphocholine	C42 H82 N O8 P	No match	No results	No results	No results	Full match	No results		759.576	10.997	26	0	0	0			No matches found	No matches found		No matches found	DDA for preferred ion	6.17768e+08	8.3648e+08	6.2984e+07	2.56374e+08	7.64786e+07	6.52128e+07	1.01741e+08	6.67826e+07	3.49215e+08	8.61684e+06	3.00545e+07	5.82476e+08	5.39693e+08	2.57101e+07	4.12917e+07	1.05616e+08	8.3113e+07	8.09626e+07	9.88075e+07	3.64042e+08	1.95056e+08	2.57769e+08	92.279	92.9937	1.322	0.4	0.714775
FALSE			Unused	No results	No results	No results	No results	No results		364.294	13.469	0	0	0	0			No matches found	No matches found		No matches found	DDA for preferred ion	4.64364e+08	8.04791e+08	3.25567e+08	3.31229e+08	1.90858e+08	6.54706e+07	2.79076e+07	6.81136e+07	2.43117e+08	8.32447e+08	1.46651e+08	3.91607e+07	4.68644e+08	1.58698e+08	2.63757e+07	1.68668e+07	9.45568e+06	1.40816e+07	9.9463e+06	2.38952e+07	4.23706e+08	6.26008e+07	75.8344	143.871	0.148	-2.76	0.00499946
FALSE			Unused	No results	No results	No results	No results	No results		201.031	13.92	0	0	0	0			No matches found	No matches found		No matches found	DDA for preferred ion	6.51293e+08	7.35359e+08	6.47474e+08	5.34786e+08	4.76432e+08	1.51006e+08	2.29454e+08	2.57552e+08	3.02895e+08	3.49867e+08	4.36064e+08	8.30204e+08	4.08654e+08	5.81041e+08	3.0171e+08	2.54698e+08	2.69067e+08	2.75536e+08	3.99217e+08	3.09018e+08	6.58293e+08	7.69203e+08	25.7309	30.0771	1.168	0.22	0.0326365
FALSE	14'-apo-beta-Carotenal	C22 H30 O	Full match	No results	No results	No results	Partial match	Full match		310.229	12.827	2	0	0	0			No matches found	No matches found		Single match found	DDA for preferred ion	4.92443e+08	8.3017e+08	2.9218e+08	3.81587e+08	2.39305e+08	7.62814e+07	6.8782e+07	9.80666e+07	2.11514e+08	2.84843e+08	1.72409e+08	8.97405e+07	2.42091e+08	1.21291e+08	4.95396e+07	2.5186e+07	3.36945e+07	2.72949e+07	3.30844e+07	3.48585e+07	4.00967e+08	1.11258e+08	51.2877	63.5317	0.277	-1.85	0.000678449
FALSE	Glycidyl Stearate	C21 H40 O3	Full match	No results	No results	No results	Full match	No results		340.297	12.906	2	0	0	0			No matches found	No matches found		No matches found	DDA for preferred ion	6.42451e+08	1.84433e+08	3.30361e+08	4.18382e+08	2.61507e+08	2.528e+08	2.07085e+08	2.64169e+08	5.27726e+08	8.07482e+08	3.91706e+08	3.59659e+08	7.10703e+08	3.28184e+08	2.85619e+08	2.14883e+08	2.19414e+08	2.04279e+08	2.35268e+08	2.6213e+08	5.26667e+08	6.21558e+08	51.1353	25.7515	1.18	0.24	0.350099
FALSE			Unused	No results	No results	No results	No results	No results		139.993	8.845	0	0	0	0			No matches found	No matches found		No matches found	DDA for preferred ion	8.03781e+08	8.00288e+08	6.57195e+08	5.92109e+08	5.93432e+08	4.95621e+08	5.44163e+08	5.72263e+08	4.95046e+08	6.46971e+08	6.95169e+08	6.17776e+08	4.71232e+08	5.53299e+08	5.38053e+08	5.42754e+08	3.96425e+08	5.44867e+08	4.80565e+08	4.73797e+08	9.3408e+08	1.14764e+09	19.2427	23.8648	1.229	0.3	0.0966442
FALSE	1-oleoyl-2-linoleoyl-sn-glycero-3-phosphocholine	C44 H82 N O8 P	No match	No results	No results	No results	Full match	No results		783.576	11.006	32	0	0	0			No matches found	No matches found		No matches found	DDA for preferred ion	7.2142e+08	4.54057e+06	7.29143e+06	5.07123e+08	1.82027e+08	1.13233e+08	1.93497e+08	1.18555e+08	1.27573e+06	1.78499e+08	2.59592e+08	8.02687e+08	4.17582e+06	7.16118e+08	1.32938e+06	2.92066e+08	1.02157e+08	1.60817e+08	1.44886e+08	3.65223e+08	2.49597e+08	4.38161e+08	89.8396	81.392	1.755	0.81	0.394696
FALSE			Unused	No results	No results	No results	No results	No results		368.343	11.272	0	0	0	0			No matches found	No matches found		No matches found	DDA for preferred ion	2.82659e+08	4.07009e+08	1.0354e+06	5.27611e+07	4.59531e+07	4.92357e+08	2.08854e+07	1.9436e+07	2.67225e+07	2.56687e+07	7.27171e+08	8.00568e+08	6.75165e+08	4.379e+07	248607	2.95003e+06	1.40225e+08	8.99612e+07	2.87781e+08	6.6413e+07	6.34282e+07	3.3264e+08	148.249	97.396	5.244	2.39	0.442873
FALSE	1-Palmitoyl-2-docosahexanoyl-sn-glycero-3-phosphoethanolamine	C43 H74 N O8 P	Not the top hit	No results	No results	No results	Full match	No results		763.513	13.781	41	0	0	0			No matches found	No matches found		No matches found	DDA for preferred ion	4.61088e+08	3.54662e+08	2.07333e+06	1.96525e+08	2.0061e+08	1.17944e+08	1.73853e+08	1.6691e+08	1.84421e+08	1.39153e+08	2.65269e+08	3.33393e+08	3.32993e+08	2.46461e+08	1.82499e+06	7.80423e+07	1.32678e+08	1.44509e+08	1.30107e+08	7.85015e+08	3.38937e+08	3.91488e+08	45.2156	101.011	1.155	0.21	0.592503
FALSE	Acetylsalicylic acid	C9 H8 O4	Full match	Partial match	Full match	Partial match	Partial match	Full match		180.042	10.705	20	2	2	9	Superpathway of chorismate metabolism;Superpathway of aromatic amino acid biosynthesis;Superpathway of scopolin and esculin biosynthesis;Other	62.2	No matches found	Multiple matches found	61.8	Multiple matches found	DDA for preferred ion	3.79112e+08	7.21678e+08	3.54933e+08	7.2621e+08	6.1454e+08	5.98505e+08	6.34645e+08	6.64024e+08	6.75003e+08	6.50357e+08	7.41444e+08	3.93206e+08	7.75711e+08	7.67964e+08	2.12345e+07	6.45421e+08	6.41118e+08	6.95529e+08	7.17038e+08	6.77096e+08	9.78488e+08	1.4541e+09	40.4362	47.9588	1.486	0.57	0.793783
FALSE	[FA(16:2)]N-hexadecyl-ethanolamine	C18 H37 N O2	Full match	No results	No results	Partial match	Partial match	Full match		299.282	10.962	6	0	0	1	Other		No matches found	No matches found		Multiple matches found	DDA for preferred ion	7.10573e+08	6.66892e+08	4.27369e+08	3.06787e+08	2.15609e+08	1.11487e+08	1.12742e+08	1.20181e+08	1.17289e+08	7.74522e+08	3.19796e+08	2.72723e+08	2.3426e+08	2.87096e+08	1.01858e+08	8.646e+07	8.02917e+07	8.32277e+07	6.86981e+07	3.28657e+08	3.76888e+08	3.11962e+08	59.0364	50.205	0.828	-0.27	0.330866
FALSE	(2E)-2,5-Dichloro-4-oxo-2-hexenedioic acid	C6 H4 Cl2 O5	No match	No results	No results	No results	Full match	No results		225.944	1.275	2	0	0	0			No matches found	No matches found		No matches found	DDA for preferred ion	7.62255e+08	6.27533e+08	4.40149e+08	4.18847e+08	4.23514e+08	5.17091e+07	3.63765e+07	6.71373e+07	9.70958e+07	2.2764e+08	7.6823e+07	5.98378e+07	2.27148e+08	9.53151e+07	4.12176e+07	3.97537e+07	2.97891e+07	3.1709e+07	3.0406e+07	3.00363e+07	4.32472e+08	1.00041e+08	64.5196	66.0334	0.231	-2.11	0.00420621
FALSE			Unused	No results	No results	No results	No results	No results		345.323	10.641	0	0	0	0			No matches found	No matches found		No matches found	DDA for preferred ion	3.64119e+08	3.76321e+08	9.29276e+07	1.0348e+08	2.2176e+08	8.07731e+07	8.9799e+07	1.38144e+08	1.75509e+08	7.53733e+08	1.29688e+08	1.20398e+08	1.12884e+08	1.36317e+08	1.17299e+08	1.56977e+08	1.2943e+08	1.68358e+08	1.1464e+08	2.52396e+08	3.24954e+08	3.09712e+08	78.9481	45.0649	0.953	-0.07	0.811545
FALSE	2,4,6-Octatriyn-1-ol	C8 H6 O	Full match	No results	No results	No results	Full match	No results		118.042	2.159	4	0	0	0			No matches found	No matches found		No matches found	DDA for preferred ion	5.0303e+08	4.97893e+08	3.81223e+08	7.51984e+08	4.40491e+08	4.61253e+08	2.70375e+08	5.00906e+08	2.73228e+08	7.40262e+08	6.62884e+08	3.13908e+08	2.20616e+08	5.74394e+08	4.78612e+08	4.21837e+08	1.99303e+08	2.84851e+08	1.98698e+08	3.05595e+08	6.99905e+08	7.89693e+08	30.2324	36.0316	1.128	0.17	0.921475
FALSE			Unused	No results	No results	No results	No results	No results		133.951	14.018	0	0	0	0			No matches found	No matches found		No matches found	DDA for preferred ion	7.12321e+08	7.5153e+08	2.13769e+08	4.74478e+08	2.25908e+08	2.02295e+08	2.74601e+08	1.76156e+08	1.19064e+08	1.37756e+08	5.44123e+08	6.28012e+08	1.93877e+08	3.65557e+08	2.16617e+08	1.17406e+08	7.81737e+07	1.15323e+08	1.39289e+08	1.58272e+08	3.80682e+08	3.88683e+08	45.2018	51.8229	1.021	0.03	0.829571
FALSE	L-Glutamic acid	C5 H9 N O4	Full match	Full match	Full match	Full match	Full match	Full match		147.053	1.457	16	2	2	95	Superpathway of chorismate metabolism;Superpathway of purine nucleotide salvage;Superpathway of L-methionine salvage and degradation;Superpathway of aromatic amino acid biosynthesis;Aspartate superpathway;Superpathway of L-lysine degradation;Superpathway of L-lysine, L-threonine and L-methionine biosynthesis II;Anaerobic aromatic compound degradation (Thauera aromatica);Superpathway of arginine a…	80.4	No matches found	Multiple matches found	84.3	Multiple matches found	DDA for preferred ion	4.10213e+08	3.8218e+08	3.82903e+08	4.04851e+08	1.73477e+08	6.59611e+08	4.74034e+08	2.82104e+07	1.88422e+08	4.78312e+07	7.26549e+08	7.51291e+08	7.08773e+08	6.57072e+08	4.80554e+08	2.77772e+08	4.79801e+08	3.89254e+08	3.68479e+08	4.24177e+08	4.12037e+08	1.08871e+09	80.0534	16.2381	2.642	1.4	0.00692979
FALSE	2-Aminoacetophenone;O-Acetylaniline	C8 H9 N O	Full match	No results	No results	No results	Partial match	Full match		135.068	2.183	16	0	0	0			No matches found	No matches found		Multiple matches found	DDA for preferred ion	5.63315e+08	5.56583e+08	6.92109e+08	7.43224e+08	4.55523e+08	3.19469e+08	2.80261e+08	3.76217e+08	2.82415e+08	7.08866e+08	2.02685e+08	3.66366e+08	3.84461e+08	5.87049e+08	3.44056e+08	4.31199e+08	2.09465e+08	2.06147e+08	2.08964e+08	2.9754e+08	7.24605e+08	6.13776e+08	21.8743	35.6816	0.847	-0.24	0.473149
FALSE	Glycidyl Stearate	C21 H40 O3	Full match	No results	No results	No results	Full match	No results		340.297	12.757	2	0	0	0			No matches found	No matches found		No matches found	DDA for preferred ion	4.4167e+08	7.41423e+08	2.32184e+08	2.89134e+08	1.51536e+08	7.85849e+07	3.80325e+07	9.09832e+07	2.50231e+08	5.05485e+08	2.15623e+08	7.83135e+07	4.37653e+08	1.36144e+08	5.70235e+07	3.08208e+07	3.2525e+07	3.19659e+07	2.53482e+07	5.13228e+07	3.36352e+08	1.29511e+08	60.6206	95.4858	0.385	-1.38	0.0241039
FALSE	Creatine	C4 H9 N3 O2	Full match	Full match	No results	No results	Full match	Full match		131.069	1.557	2	0	4	0			No matches found	No matches found	89.1	Multiple matches found	DDA for preferred ion	2.63654e+07	2.16683e+08	2.38748e+08	1.84706e+08	2.37103e+08	7.38339e+07	7.35418e+08	4.11988e+08	233788	2.7707e+08	5.60511e+07	5.28566e+08	3.69135e+07	2.8523e+07	3.26922e+08	1.25189e+08	5.33072e+08	8.47745e+07	2.66153e+08	5.38261e+08	2.73127e+08	5.43048e+08	123.238	88.5139	1.988	0.99	0.367945
FALSE	N-Phenyl-2-naphthylamine	C16 H13 N	Full match	Full match	No results	No results	Not the top hit	No results		219.104	10.674	2	0	1	0			No matches found	No matches found	75.9	No matches found	DDA for preferred ion	7.35125e+08	6.79018e+08	5.43161e+08	5.89448e+08	2.56873e+08	2.38248e+08	2.80316e+08	2.87942e+08	2.81845e+08	5.5447e+08	6.22617e+08	5.29274e+08	4.62342e+08	5.6752e+08	3.01071e+08	2.93854e+08	2.06828e+08	2.8653e+08	2.80791e+08	2.78918e+08	6.93365e+08	7.90807e+08	19.0766	12.7116	1.141	0.19	0.0229467
FALSE	Oleamide	C18 H35 N O	Full match	Full match	No results	No results	Partial match	Full match		281.271	12.206	3	0	2	0			No matches found	No matches found	87.7	Single match found	DDA for preferred ion	7.30594e+08	4.77741e+08	2.86827e+08	4.78024e+08	2.04524e+08	1.45466e+08	1.2866e+08	1.7469e+08	2.41543e+08	4.41235e+08	3.21641e+08	2.66654e+08	3.18582e+08	2.22586e+08	1.26518e+08	2.0212e+08	1.41303e+08	1.08202e+08	1.47305e+08	1.43077e+08	4.28423e+08	4.07866e+08	33.325	18.4841	0.952	-0.07	0.425377
FALSE	DJ3013000	C17 H14 O4	Not the top hit	No results	No results	No results	Full match	No results		282.088	13.975	9	0	0	0			No matches found	No matches found		No matches found	DDA for preferred ion	6.27419e+08	7.27763e+08	5.35018e+08	6.8849e+08	3.52997e+08	3.22551e+08	3.87797e+08	3.42194e+08	4.98615e+08	3.12509e+08	5.30406e+08	6.12708e+08	6.58739e+08	5.8763e+08	3.07386e+08	4.57895e+08	2.2414e+08	2.98891e+08	3.84907e+08	3.71363e+08	6.98654e+08	9.3335e+08	26.3962	20.2795	1.336	0.42	0.0383242
FALSE	1-(4Z,7Z,10Z,13Z,16Z,19Z-docosahexaenoyl)-sn-glycero-3-phosphocholine	C30 H50 N O7 P	Full match	No results	No results	No results	Full match	No results		567.332	11.498	1	0	0	0			No matches found	No matches found		No matches found	DDA for preferred ion	5.14926e+08	2.99859e+08	3.64748e+08	7.27484e+08	1.6891e+08	5.60074e+07	8.38172e+07	7.53763e+07	7.70536e+07	1.8806e+08	2.17938e+08	1.7583e+08	1.84373e+08	2.69757e+08	6.25748e+07	9.23959e+07	3.96301e+07	4.87758e+07	3.84133e+07	6.27497e+07	2.73775e+08	2.04859e+08	72.4629	47.6228	0.748	-0.42	0.20911
FALSE			Unused	No results	No results	No results	No results	No results		684.426	12.963	0	0	0	0			No matches found	No matches found		No matches found	DDA for preferred ion	2.94364e+08	4.06046e+08	1.17705e+06	3.16172e+08	7.70656e+07	6.86249e+07	4.67391e+07	3.70313e+07	2.93424e+08	1.11102e+08	2.60569e+06	4.29397e+07	7.19537e+08	3.08803e+08	3.12474e+06	9.61038e+07	1.34182e+08	1.24818e+08	1.39073e+07	1.70763e+08	1.44643e+08	3.12829e+08	83.7574	106.643	2.163	1.11	0.945629
FALSE	Pregabalin	C8 H17 N O2	Full match	No results	No results	No results	Full match	No results		159.126	1.442	2	0	0	0			No matches found	No matches found		No matches found	DDA for preferred ion	4.1281e+08	4.28161e+08	4.33733e+08	4.02713e+08	3.66375e+08	4.4855e+08	4.61649e+08	3.96569e+08	2.65114e+08	3.60205e+08	7.13959e+08	4.45334e+08	6.79473e+08	4.55747e+08	3.57801e+08	3.13405e+08	4.74505e+08	3.82405e+08	3.69478e+08	3.51579e+08	5.70593e+08	9.09819e+08	35.3228	19.4925	1.595	0.67	0.0023793
FALSE			Unused	No results	No results	No results	No results	No results		620.301	12.838	0	0	0	0			No matches found	No matches found		No matches found	DDA for preferred ion	3.9051e+08	7.13582e+08	5.52605e+06	1.77051e+07	1.06693e+08	9.30009e+06	6.60347e+06	1.51625e+07	3.36199e+08	3.68772e+08	2.38536e+07	8.75226e+06	5.81369e+07	1.09476e+07	2.73083e+07	1.01723e+07	1.22346e+07	9.80825e+06	1.51233e+07	1.31865e+07	1.04122e+08	3.13269e+07	114.566	60.5317	0.301	-1.73	0.137196
FALSE	2-Hydroxycinnamic acid	C9 H8 O3	Full match	Full match	No results	Partial match	Not the top hit	Full match		164.047	2.039	20	0	8	6	Superpathway of chorismate metabolism;Superpathway of aromatic amino acid biosynthesis;Anaerobic aromatic compound degradation (Thauera aromatica);Superpathway of scopolin and esculin biosynthesis;Other		No matches found	No matches found	88.8	Multiple matches found	DDA for preferred ion	4.17886e+08	4.85814e+08	5.491e+08	7.05194e+08	4.38519e+08	2.70697e+08	2.34236e+08	2.66864e+08	1.88344e+08	2.54137e+08	4.88476e+08	2.96159e+08	4.22568e+08	3.77717e+08	3.12468e+08	2.30151e+08	2.75412e+08	2.33328e+08	1.52554e+08	2.44012e+08	5.34872e+08	6.23885e+08	29.8788	17.7986	1.166	0.22	0.253413
FALSE			Unused	No results	No results	No results	No results	No results		342.186	12.255	0	0	0	0			No matches found	No matches found		No matches found	DDA for preferred ion	6.9881e+08	5.71082e+08	4.27889e+08	5.22123e+08	2.64916e+08	1.27876e+08	1.1789e+08	1.47117e+08	2.28943e+08	1.95924e+08	3.03935e+08	2.36306e+08	2.04421e+08	2.07553e+08	1.22523e+08	1.24551e+08	1.07251e+08	1.06923e+08	1.51963e+08	1.50336e+08	4.7102e+08	3.38411e+08	37.2252	12.1108	0.718	-0.48	0.148347
FALSE			Unused	No results	No results	No results	No results	No results		397.294	12.173	0	0	0	0			No matches found	No matches found		No matches found	DDA for preferred ion	6.96676e+08	4.5162e+08	1.79661e+08	3.9435e+08	1.72424e+08	4.09725e+07	2.16856e+06	5.23834e+07	1.02067e+08	3.55885e+08	8.47874e+07	3.85468e+06	5.80877e+07	3.29775e+07	3.39035e+06	2.58845e+06	305959	653591	472857	1.56647e+06	2.58671e+08	6.8006e+06	72.1152	144.372	0.026	-5.25	0.000397299
FALSE			Unused	No results	No results	No results	No results	No results		360.197	12.247	0	0	0	0			No matches found	No matches found		No matches found	DDA for preferred ion	6.96077e+08	5.7187e+08	4.31417e+08	5.22303e+08	2.63221e+08	1.27438e+08	1.16501e+08	1.45833e+08	2.26788e+08	1.94651e+08	3.03223e+08	2.35644e+08	2.02759e+08	2.06291e+08	1.21155e+08	1.23184e+08	1.05614e+08	1.05437e+08	1.50467e+08	1.48619e+08	4.67249e+08	3.35526e+08	37.5147	12.3703	0.718	-0.48	0.142382
FALSE	Acetyl-L-carnitine	C9 H17 N O4	Full match	Full match	No results	No results	Full match	Full match		203.115	1.693	3	0	2	0			No matches found	No matches found	90.6	Single match found	DDA for preferred ion	3.49658e+08	4.24911e+08	5.14511e+08	5.86635e+08	3.59881e+08	6.54204e+08	4.83496e+08	5.23588e+08	3.62981e+08	6.44267e+08	6.87712e+08	5.18146e+08	4.18044e+08	4.75339e+08	4.28582e+08	3.91998e+08	4.88776e+08	4.48197e+08	5.28647e+08	4.92588e+08	7.7757e+08	1.07629e+09	38.2864	25.7724	1.384	0.47	0.0533799
FALSE	lysophosphatidylethanolamine (22:6(4Z,7Z,10Z,13Z,16Z,19Z)/0:0)	C27 H44 N O7 P	Not the top hit	No results	No results	No results	Full match	No results		525.285	11.434	2	0	0	0			No matches found	No matches found		No matches found	DDA for preferred ion	5.37763e+08	4.41906e+08	4.71617e+08	6.83102e+08	2.08523e+08	1.07269e+08	9.50172e+07	9.84379e+07	1.21187e+08	2.91573e+08	3.49892e+08	2.5246e+08	1.84617e+08	3.54823e+08	1.17824e+08	1.13002e+08	8.02294e+07	7.4195e+07	7.08169e+07	1.08814e+08	3.80239e+08	2.93545e+08	52.0607	37.2744	0.772	-0.37	0.350563
FALSE			Unused	No results	No results	No results	No results	No results		384.284	11.709	0	0	0	0			No matches found	No matches found		No matches found	DDA for preferred ion	6.79671e+08	6.03546e+08	2.23155e+07	2.97082e+07	1.92006e+08	5.53611e+08	1.81804e+08	9.45819e+07	1.15969e+07	2.84471e+08	9.37995e+06	9.76691e+06	8.5094e+06	7.38873e+06	5.49736e+06	7.12017e+06	2.89457e+06	6.13982e+06	6.68081e+06	5.48851e+06	3.61496e+08	1.36884e+07	88.0166	24.1628	0.038	-4.72	0.000164261
FALSE			No results	No results	No results	No results	No results	No results		782.563	12.851	0	0	0	0			No matches found	No matches found		No matches found	DDA for preferred ion	6.77246e+08	3.08287e+08	4.14929e+08	5.66778e+08	1.85727e+08	1.03848e+08	6.17628e+07	7.1173e+07	4.97662e+07	2.77516e+08	1.65617e+08	1.4228e+08	2.26496e+08	8.96228e+07	4.27969e+07	1.27609e+08	5.37015e+07	4.15763e+07	4.16725e+07	4.46005e+07	3.11165e+08	1.50185e+08	62.8299	49.5717	0.483	-1.05	0.0537194
FALSE	1-arachidonoyl-sn-glycero-3-phosphoethanolamine	C25 H44 N O7 P	Full match	No results	No results	No results	Full match	No results		501.284	11.565	4	0	0	0			No matches found	No matches found		No matches found	DDA for preferred ion	6.76342e+08	6.1036e+08	3.27939e+08	4.66615e+08	2.77276e+08	1.61923e+08	9.51626e+07	1.42573e+08	1.98797e+08	4.40837e+08	3.42385e+08	1.68144e+08	2.83382e+08	2.1207e+08	1.54959e+08	1.71443e+08	1.44027e+08	1.28299e+08	1.6139e+08	1.9516e+08	4.48159e+08	4.25005e+08	33.5695	14.5413	0.948	-0.08	0.485387
FALSE			Unused	No results	No results	No results	No results	No results		301.136	10.722	0	0	0	0			No matches found	No matches found		No matches found	DDA for preferred ion	8.4728e+07	8.75511e+07	5.11355e+08	6.14375e+07	4.12547e+07	3.48308e+08	4.51829e+07	4.85164e+07	4.62652e+07	3.32369e+07	6.52187e+07	6.76048e+08	5.82408e+08	7.75815e+07	4.63409e+08	3.56031e+08	3.27452e+08	4.82738e+07	3.43763e+08	3.57585e+07	9.4833e+07	9.23723e+08	121.529	72.915	9.741	3.28	0.0216938
FALSE	2-Linoleoyl glycerol	C21 H38 O4	No match	Invalid mass	No results	No results	No results	No results		336.263	12.592	0	0	1	0			No matches found	No matches found	68	No matches found	DDA for preferred ion	6.67604e+08	4.76141e+08	3.68279e+08	4.39685e+08	1.72563e+08	7.05279e+07	3.00562e+07	1.18459e+08	2.21502e+08	5.00335e+08	2.17868e+08	7.04242e+07	4.27266e+08	2.089e+08	5.94973e+07	2.92171e+07	1.7249e+07	2.09733e+07	2.09674e+07	3.62635e+07	4.80083e+08	1.04381e+08	52.7983	102.575	0.217	-2.2	0.0158681
FALSE	Acetonecyanohydrin	C4 H7 N O	Full match	No results	No results	Partial match	Partial match	Full match		85.0532	1.488	3	0	0	1	Other		No matches found	No matches found		Single match found	DDA for preferred ion	1.95784e+08	2.00997e+08	9.92925e+07	4.42842e+07	1.81908e+08	1.04098e+08	4.34455e+08	3.19131e+08	2.59174e+08	2.39246e+08	6.61598e+08	5.7012e+08	3.27422e+08	4.58166e+08	4.95158e+08	4.81898e+08	5.16838e+08	5.05157e+08	4.08788e+08	4.47882e+08	2.53285e+08	1.12041e+09	83.3462	29.3243	4.423	2.15	0.000679209
FALSE	Reduced glutathione	C10 H17 N3 O6 S	Full match	Partial match	Full match	Partial match	Partial match	Full match		307.083	1.787	2	3	3	8	Superpathway of seleno-compound metabolism;Other	84.7	No matches found	Multiple matches found	87.1	Single match found	DDA for preferred ion	4.61617e+06	2.45407e+06	2.28255e+06	1.50025e+06	2.05116e+07	3.19914e+08	4.48868e+08	9.92813e+07	1.79496e+07	3.40595e+06	1.60839e+08	6.03111e+08	1.01366e+08	8.45891e+07	6.59646e+08	4.66391e+08	1.16545e+08	2.25078e+08	1.35236e+08	1.62761e+08	1.94248e+07	3.88485e+08	184.376	84.5621	19.999	4.32	0.00364221
FALSE			Unused	No results	No results	No results	No results	No results		245.235	9.28	0	0	0	0			No matches found	No matches found		No matches found	DDA for preferred ion	5.0091e+08	4.63265e+08	1.08471e+08	1.0481e+08	4.07745e+08	1.13687e+08	1.14376e+08	1.68535e+08	3.00096e+08	6.54592e+08	1.49106e+08	1.44903e+08	1.42575e+08	1.02756e+08	2.07921e+08	2.00944e+08	2.13915e+08	2.11724e+08	1.98933e+08	2.5103e+08	4.10581e+08	5.36765e+08	59.8984	45.4966	1.307	0.39	0.857583
FALSE			Unused	No results	No results	No results	No results	No results		589.313	11.603	0	0	0	0			No matches found	No matches found		No matches found	DDA for preferred ion	6.49633e+08	4.52036e+08	3.05467e+08	4.56117e+08	2.42277e+08	9.31539e+07	6.8008e+07	1.02517e+08	1.33177e+08	2.82162e+08	2.05578e+08	8.18173e+07	2.21203e+08	1.70546e+08	1.0052e+08	1.14451e+08	7.52547e+07	7.78275e+07	4.99944e+07	1.22253e+08	3.97501e+08	2.58792e+08	44.0476	27.5798	0.651	-0.62	0.0640605
FALSE			No results	No results	No results	No results	No results	No results		135.982	14.551	0	0	0	0			No matches found	No matches found		No matches found	DDA for preferred ion	8.92322e+06	1.23019e+07	6.49542e+08	1.1865e+07	4.04066e+08	1.41752e+07	4.22286e+08	2.53749e+07	3.02806e+07	1.79004e+07	9.78834e+06	2.04038e+08	1.14263e+07	1.91885e+07	2.20799e+07	2.32152e+07	2.04748e+07	4.71928e+07	1.08626e+07	3.54215e+08	3.98014e+07	5.74166e+07	147.35	164.385	1.443	0.53	0.969014
FALSE			Unused	No results	No results	No results	No results	No results		197.03	1.794	0	0	0	0			No matches found	No matches found		No matches found	DDA for preferred ion	2.35835e+08	2.60876e+08	3.42375e+08	3.04767e+08	2.30316e+08	5.41551e+08	4.63727e+08	4.10838e+08	2.32512e+08	3.87208e+08	6.35209e+08	6.43148e+08	2.91028e+08	2.96742e+08	4.73884e+08	4.35459e+08	4.63687e+08	5.5632e+08	4.24036e+08	4.01245e+08	4.75929e+08	1.13953e+09	54.9728	35.3849	2.394	1.26	0.00897514
FALSE			Unused	No results	No results	No results	No results	No results		149.998	14.165	0	0	0	0			No matches found	No matches found		No matches found	DDA for preferred ion	5.97019e+08	6.42065e+08	3.94289e+08	6.05084e+08	3.82136e+08	3.19934e+08	2.18695e+08	4.5106e+08	7.40902e+07	4.51952e+08	4.21853e+08	5.20304e+08	3.94892e+08	5.27156e+08	2.15404e+08	3.34739e+08	4.28198e+08	3.82051e+08	4.7965e+08	5.85561e+08	6.22662e+08	8.98065e+08	32.6293	34.2774	1.442	0.53	0.0239177
FALSE			Unused	No results	No results	No results	No results	No results		362.279	12.757	0	0	0	0			No matches found	No matches found		No matches found	DDA for preferred ion	3.74997e+08	6.34531e+08	1.92098e+08	2.43926e+08	1.23067e+08	4.20134e+07	1.11748e+07	5.1768e+07	1.66948e+08	3.60395e+08	1.51746e+08	2.30206e+07	3.47062e+08	9.45215e+07	2.67303e+07	9.5452e+06	7.82386e+06	8.42639e+06	9.35365e+06	1.34252e+07	2.81325e+08	3.60404e+07	68.0312	143.678	0.128	-2.96	0.0133451
FALSE			No results	No results	No results	No results	No results	No results		367.344	11.224	0	0	0	0			No matches found	No matches found		No matches found	DDA for preferred ion	1.85887e+08	4.22118e+06	7.02111e+06	5.98195e+07	1.10637e+08	4.7321e+06	9.27682e+07	1.69224e+06	4.42456e+07	2.12747e+07	6.26183e+08	1.33444e+07	3.97393e+08	5.59979e+06	3.72026e+06	2.15064e+08	2.22267e+08	8.20566e+07	1.52391e+08	5.5946e+07	5.37727e+07	3.33582e+08	105.279	86.3108	6.204	2.63	0.0729329
FALSE			Unused	No results	No results	No results	No results	No results		322.217	13.6	0	0	0	0			No matches found	No matches found		No matches found	DDA for preferred ion	6.25797e+08	5.8532e+08	2.79461e+08	4.37321e+08	1.87451e+08	1.969e+08	1.30181e+08	7.34204e+07	2.86681e+08	3.06438e+08	4.35102e+08	2.98957e+08	3.56586e+08	3.10998e+08	1.32313e+08	1.23078e+08	1.25029e+08	1.14255e+08	1.64466e+08	1.4135e+08	4.06236e+08	4.09959e+08	36.9088	22.5264	1.009	0.01	0.822314
FALSE			Unused	No results	No results	No results	No results	No results		806.563	11.523	0	0	0	0			No matches found	No matches found		No matches found	No MS2	1.35427e+06	3.75053e+08	3.47574e+08	4.82665e+06	1.89602e+08	3.65147e+08	7.17994e+07	1.89921e+08	1.70498e+08	2.86252e+08	2.79559e+08	6.24106e+08	4.19018e+08	1.87503e+08	1.83676e+08	780825	1.27628e+08	6.01086e+07	2.86595e+08	7.72984e+07	3.78509e+08	3.61407e+08	65.7762	73.0779	0.955	-0.07	0.544243
FALSE	Crotonic acid	C4 H6 O2	Full match	Full match	No results	Full match	Not the top hit	Full match		86.0372	1.351	11	0	1	3	Other		No matches found	No matches found	61.5	Multiple matches found	DDA for preferred ion	1.68182e+08	1.73806e+08	1.79264e+08	1.82489e+08	1.56088e+08	1.72956e+08	3.40454e+08	3.26655e+08	2.56585e+08	1.71606e+08	6.20773e+08	5.41813e+08	2.37202e+08	4.7255e+08	4.25251e+08	4.66538e+08	4.84313e+08	4.34365e+08	3.11126e+08	3.9301e+08	2.51444e+08	9.42373e+08	63.201	30.9196	3.748	1.91	0.000170554
FALSE			Unused	No results	No results	No results	No results	No results		198.993	14.125	0	0	0	0			No matches found	No matches found		No matches found	DDA for preferred ion	4.14855e+08	6.12332e+08	3.69873e+08	3.70016e+08	1.25433e+08	1.5636e+08	1.47116e+08	1.19604e+08	1.94706e+08	1.33674e+08	3.90136e+08	2.40019e+08	2.18545e+08	3.28256e+08	1.69502e+08	1.10803e+08	1.37399e+08	1.24896e+08	1.02228e+08	9.00134e+07	3.89587e+08	3.79641e+08	37.0312	25.5656	0.974	-0.04	0.751049
FALSE			Unused	No results	No results	No results	No results	No results		213.91	13.902	0	0	0	0			No matches found	No matches found		No matches found	DDA for preferred ion	5.37264e+08	6.06752e+08	4.07992e+08	4.11211e+08	1.8406e+08	2.19265e+08	1.75857e+08	2.70356e+08	2.76319e+08	2.57869e+08	5.09614e+08	5.68439e+08	4.06171e+08	3.78486e+08	2.42501e+08	2.17655e+08	2.20155e+08	2.3815e+08	2.5451e+08	2.94949e+08	5.28474e+08	6.41635e+08	21.2253	16.0313	1.214	0.28	0.00111232
FALSE	Pantothenicacid(VitaminB5)	C9 H17 N O5	Full match	No results	No results	Partial match	Partial match	Full match		219.11	4.672	2	0	0	5	Other		No matches found	No matches found		Single match found	DDA for preferred ion	2.21681e+08	2.39007e+08	4.04378e+08	3.48892e+08	2.39073e+08	2.86815e+08	2.06494e+08	2.83288e+08	2.82085e+08	3.69461e+08	6.04801e+08	3.21831e+08	3.1712e+08	3.97989e+08	3.68601e+08	1.9987e+08	3.5996e+08	2.83874e+08	3.46776e+08	2.93162e+08	5.16207e+08	7.43969e+08	29.4977	25.5875	1.441	0.53	0.00241639
FALSE			Unused	No results	No results	No results	No results	No results		850.388	10.036	0	0	0	0			No matches found	No matches found		No matches found	DDA for preferred ion	1.70973e+08	1.53756e+08	2.3445e+08	2.71342e+08	8.90529e+07	2.57946e+08	2.27857e+08	2.29648e+08	1.04894e+08	1.26691e+08	6.01072e+08	5.37998e+08	2.69476e+08	3.57539e+08	2.96865e+08	2.8204e+08	2.18172e+08	3.37138e+08	2.18756e+08	1.09811e+08	2.66244e+08	6.90034e+08	50.8424	32.3459	2.592	1.37	0.000719135
FALSE			No results	No results	No results	No results	No results	No results		810.594	13.636	0	0	0	0			No matches found	No matches found		No matches found	DDA for preferred ion	9.65038e+07	2.20291e+08	5.90036e+08	1.88758e+08	3.46106e+08	5.16614e+07	2.18881e+08	1.36872e+08	7.71358e+07	2.95246e+08	1.64883e+08	6.52907e+07	9.97488e+07	2.08261e+08	2.48016e+07	2.26018e+08	1.06904e+08	2.91423e+08	1.06508e+08	2.35646e+08	2.63507e+08	3.02696e+08	65.5857	71.5717	1.149	0.2	0.966472
FALSE	Adenine	C5 H5 N5	Full match	Full match	No results	Full match	Partial match	Full match		135.054	2.015	2	0	4	8	Superpathway of purine nucleotide salvage;Other		No matches found	No matches found	81.5	Single match found	DDA for preferred ion	1.04035e+08	1.05906e+08	1.37841e+08	1.60282e+08	1.30172e+08	4.66387e+08	3.55237e+08	2.8668e+08	2.0414e+08	1.46484e+08	4.81304e+08	3.67659e+08	1.88048e+08	1.71423e+08	1.0107e+08	3.94503e+08	3.28175e+08	2.81436e+08	5.88342e+08	2.12896e+08	2.12093e+08	6.20598e+08	79.6415	61.3482	2.926	1.55	0.0360683
FALSE			Unused	No results	No results	No results	No results	No results		165.977	14.039	0	0	0	0			No matches found	No matches found		No matches found	DDA for preferred ion	5.71837e+08	5.86457e+08	1.50872e+08	3.74364e+08	1.88991e+08	1.66097e+08	2.45225e+08	1.45528e+08	1.24103e+07	1.07871e+08	3.99587e+08	5.24538e+08	1.45433e+08	4.3121e+08	1.8442e+08	7.9419e+07	5.40483e+07	9.05777e+07	1.00923e+08	1.25836e+08	3.15471e+08	2.95257e+08	56.5316	59.5619	0.936	-0.1	0.503163
FALSE			No results	No results	No results	No results	No results	No results		313.23	11.177	0	0	0	0			No matches found	No matches found		No matches found	DDA for preferred ion	5.83622e+08	5.73317e+08	876180	2.66996e+06	1.84095e+08	4.87664e+08	1.73235e+08	9.9427e+07	5.53327e+06	2.24597e+08	388411	2.07608e+06	293156	294535	301102	322883	179965	205533	405362	338871	3.12351e+08	682798	90.1147	95.8853	0.002	-8.84	9.2793e-05
FALSE	2-[(5Z)-5-Tetradecen-1-yl]cyclobutanone	C18 H32 O	Full match	No results	No results	No results	Full match	No results		264.244	12.209	1	0	0	0			No matches found	No matches found		No matches found	DDA for preferred ion	5.7216e+08	3.64363e+08	2.20195e+08	3.72422e+08	1.53084e+08	1.07655e+08	9.3177e+07	1.29282e+08	1.79484e+08	3.45558e+08	2.45141e+08	1.97342e+08	2.33692e+08	1.66805e+08	9.09692e+07	1.45383e+08	1.01972e+08	7.93989e+07	1.06653e+08	1.0603e+08	3.27675e+08	2.95825e+08	35.6334	18.1018	0.903	-0.15	0.324597
FALSE	PC	C44 H84 N O8 P	No match	No results	No results	No results	Full match	No results		785.591	13.789	31	0	0	0			No matches found	No matches found		No matches found	DDA for preferred ion	8.50831e+06	1.07481e+06	5.70749e+08	2.29758e+07	6.48563e+06	800297	3.8493e+08	7.16688e+06	574510	1.55681e+07	1.11983e+07	2.76784e+06	166146	1.51378e+07	273049	1.55719e+07	2.77074e+08	3.16855e+08	1.02709e+07	4.19898e+08	1.27893e+07	2.67549e+07	199.679	152.981	2.092	1.06	0.659201
FALSE			Unused	No results	No results	No results	No results	No results		828.545	11.45	0	0	0	0			No matches found	No matches found		No matches found	DDA for preferred ion	2.55068e+06	5.59666e+08	3.51311e+08	3.07478e+06	1.63127e+08	3.27749e+08	2.62327e+08	1.97179e+08	1.85477e+08	1.20324e+08	4.12058e+08	3.44292e+08	3.70307e+08	2.07108e+08	1.85425e+08	1.01284e+06	2.09166e+08	2.47422e+08	1.65022e+08	3.02052e+08	4.07656e+08	5.51457e+08	66.8503	42.2802	1.353	0.44	0.405124
FALSE	Liafensine	C24 H22 N4	Not the top hit	No results	No results	No results	Full match	No results		366.186	12.132	1	0	0	0			No matches found	No matches found		No matches found	DDA for preferred ion	5.57242e+08	5.50648e+08	3.79488e+08	4.11475e+08	2.29159e+08	8.91577e+07	3.38308e+07	1.02499e+08	1.81544e+08	1.26544e+08	2.23653e+08	7.68225e+07	1.39667e+08	1.31468e+08	3.39238e+07	3.61509e+07	2.47177e+07	2.5779e+07	4.82023e+07	4.50981e+07	3.89327e+08	1.20633e+08	50.6973	50.8621	0.31	-1.69	0.00363059
FALSE			Unused	No results	No results	No results	No results	No results		320.202	12.834	0	0	0	0			No matches found	No matches found		No matches found	DDA for preferred ion	4.55023e+08	5.46407e+08	3.31801e+08	3.69167e+08	1.96653e+08	9.44822e+07	5.20055e+07	9.89799e+07	2.3088e+08	1.82078e+08	2.59427e+08	9.28778e+07	2.34994e+08	1.39236e+08	7.80078e+07	4.3184e+07	4.46673e+07	4.23574e+07	7.10433e+07	6.04462e+07	3.76773e+08	1.783e+08	43.1812	43.4702	0.473	-1.08	0.0164847
FALSE			Unused	No results	No results	No results	No results	No results		274.25	11.72	0	0	0	0			No matches found	No matches found		No matches found	DDA for preferred ion	5.4456e+08	4.37268e+08	2.3907e+07	2.5828e+07	1.44056e+08	4.41226e+08	1.12602e+08	6.10084e+07	6.97443e+06	1.82895e+08	6.50517e+06	7.88688e+06	5.4839e+06	6.33016e+06	3.73188e+06	5.0903e+06	3.65706e+06	3.68651e+06	4.92079e+06	4.25681e+06	2.49501e+08	1.04478e+07	94.1946	18.9001	0.042	-4.58	0.000154211
FALSE			Unused	No results	No results	No results	No results	No results		249.17	9.435	0	0	0	0			No matches found	No matches found		No matches found	DDA for preferred ion	2.94947e+08	1.95463e+08	2.69275e+08	2.47589e+08	4.19544e+08	1.72096e+08	9.01915e+07	2.10317e+08	2.43604e+08	2.572e+08	2.38201e+08	1.34321e+08	5.42795e+08	3.61154e+08	1.74316e+08	1.57057e+08	1.15522e+08	1.30679e+08	1.5209e+08	1.38515e+08	3.38035e+08	4.0411e+08	39.6278	40.5321	1.195	0.26	0.393756
FALSE			Unused	No results	No results	No results	No results	No results		354.244	13.583	0	0	0	0			No matches found	No matches found		No matches found	DDA for preferred ion	5.37405e+08	4.14609e+08	2.70148e+08	3.91961e+08	1.74115e+08	1.78484e+08	1.21263e+08	8.38474e+07	2.79807e+08	2.85791e+08	3.90062e+08	2.7549e+08	2.84069e+08	2.79304e+08	1.21199e+08	1.14268e+08	1.21367e+08	1.09419e+08	1.56451e+08	1.24918e+08	3.77327e+08	3.93468e+08	33.4441	19.9629	1.043	0.06	0.841732
FALSE	L-Arginine	C6 H14 N4 O2	Full match	Full match	Full match	Full match	Full match	Full match		174.111	1.295	3	1	2	9	Superpathway of arginine and polyamine biosynthesis;Superpathway of L-arginine and L-ornithine degradation;Other	87.4	No matches found	Single match found	91.6	Multiple matches found	DDA for preferred ion	1.73051e+08	1.9567e+08	3.14216e+08	4.33832e+08	1.4554e+08	9.50457e+07	1.29053e+08	1.55643e+08	1.44899e+08	7.37867e+07	4.49808e+08	1.56292e+08	5.34821e+08	3.62787e+08	1.37071e+08	1.24993e+08	1.28712e+08	9.94878e+07	7.44143e+07	3.86512e+07	2.7977e+08	3.43712e+08	46.9886	55.2539	1.229	0.3	0.276012
FALSE			Unused	No results	No results	No results	No results	No results		217.204	8.071	0	0	0	0			No matches found	No matches found		No matches found	DDA for preferred ion	4.5603e+08	3.40592e+08	7.63746e+07	8.72537e+07	3.41683e+08	8.47922e+07	7.61491e+07	1.47482e+08	2.73582e+08	5.28495e+08	1.31006e+08	1.0735e+08	1.03384e+08	8.62998e+07	1.51744e+08	1.35036e+08	1.72462e+08	1.67263e+08	1.45849e+08	1.89764e+08	3.26245e+08	3.75975e+08	63.3012	44.9302	1.152	0.2	0.980221
FALSE	(9R)-6-Hydroxy-6-oxido-12-oxo-5,7,11-trioxa-2-aza-6lambda~5~-phosphaheptacosan-9-yl palmitate	C38 H76 N O8 P	Not the top hit	No results	No results	No results	Full match	No results		705.529	11.002	10	0	0	0			No matches found	No matches found		No matches found	DDA for preferred ion	2.80372e+06	2.59446e+08	3.80026e+08	1.70954e+06	1.75659e+08	1.60067e+08	1.07343e+08	1.09054e+08	1.32543e+08	3.16858e+08	3.51652e+08	3.70629e+08	2.03382e+08	5.23353e+08	9.84706e+07	1.94391e+06	8.9082e+07	2.04397e+08	2.40892e+08	4.16218e+08	2.78474e+08	5.23005e+08	61.3257	60.9401	1.878	0.91	0.239787
FALSE			No results	No results	No results	No results	No results	No results		120.98	14.105	0	0	0	0			No matches found	No matches found		No matches found	DDA for preferred ion	2.98801e+08	3.26289e+08	4.11253e+08	5.21586e+08	2.41727e+08	2.27944e+08	2.44926e+08	2.31939e+08	3.46122e+08	3.11972e+08	3.01861e+08	4.56498e+08	4.57969e+08	4.35392e+08	2.40171e+08	3.29625e+08	3.05942e+08	2.41995e+08	2.68986e+08	2.93093e+08	4.6182e+08	7.15091e+08	29.7392	20.0188	1.548	0.63	0.00547017
FALSE			Unused	No results	No results	No results	No results	No results		157.085	1.348	0	0	0	0			No matches found	No matches found		No matches found	DDA for preferred ion	1.40331e+08	1.36365e+08	3.08451e+08	4.27766e+08	1.40734e+08	1.4942e+08	1.13814e+08	1.47889e+08	1.52398e+08	1.87836e+08	4.41989e+08	1.64963e+08	5.20779e+08	3.63028e+08	1.57009e+08	1.28855e+08	1.27375e+08	1.20155e+08	9.10642e+07	1.70176e+08	2.83795e+08	3.82147e+08	41.1574	38.7488	1.347	0.43	0.0280902
FALSE			Unused	No results	No results	No results	No results	No results		581.278	11.652	0	0	0	0			No matches found	No matches found		No matches found	DDA for other ion	5.12156e+08	4.0497e+08	2.4579e+08	2.89436e+08	1.6869e+08	6.71883e+07	4.41514e+07	7.09823e+07	1.12295e+08	1.96171e+08	1.61589e+08	6.83447e+07	1.70018e+08	1.23215e+08	7.29185e+07	8.02879e+07	6.04709e+07	6.28383e+07	4.16621e+07	9.41616e+07	2.79363e+08	1.93173e+08	46.4208	24.5355	0.691	-0.53	0.114969
FALSE	1-STEAROYL-2-DOCOSAHEXANOYL-SN-GLYCERO-3-PHOSPHOCHOLINE	C48 H84 N O8 P	No match	No results	No results	No results	Full match	No results		833.591	12.679	38	0	0	0			No matches found	No matches found		No matches found	DDA for preferred ion	2.5497e+08	2.11304e+06	5.11951e+08	4.88647e+08	1.58925e+08	1.94307e+08	5.65566e+07	1.32014e+08	1.00342e+06	1.57677e+08	1.69702e+08	3.25981e+08	3.21625e+06	3.41741e+08	6.42056e+07	5.68787e+07	1.53246e+08	5.83571e+07	1.76139e+08	1.53554e+08	2.59219e+08	2.95865e+08	79.5552	62.3962	1.141	0.19	0.497245
FALSE	Betaine	C5 H11 N O2	Full match	Full match	No results	Partial match	Full match	Full match		117.079	1.383	14	0	2	8	Superpathway of L-lysine degradation;Superpathway of indole-3-acetate conjugate biosynthesis;Other		No matches found	No matches found	91.5	Multiple matches found	DDA for preferred ion	2.15718e+08	2.05602e+08	2.33421e+08	2.29176e+08	2.00829e+08	3.72723e+08	1.58605e+08	3.29685e+08	5.08374e+08	3.07973e+08	4.97524e+08	1.18338e+08	2.86764e+08	4.14904e+08	9.23503e+07	1.29543e+08	1.08355e+08	1.02063e+08	9.88959e+07	1.11883e+08	3.62853e+08	3.04605e+08	61.004	44.4056	0.839	-0.25	0.434969
FALSE			Unused	No results	No results	No results	No results	No results		373.355	11.03	0	0	0	0			No matches found	No matches found		No matches found	DDA for preferred ion	3.48344e+08	3.29604e+08	1.04139e+08	1.26427e+08	1.28903e+08	8.96797e+07	9.32519e+07	1.24475e+08	1.43326e+08	5.04147e+08	2.04663e+08	1.74771e+08	1.89976e+08	2.44877e+08	1.01653e+08	1.35123e+08	1.1157e+08	1.16507e+08	1.0569e+08	1.60968e+08	2.44221e+08	3.09136e+08	58.1035	15.6973	1.266	0.34	0.20302
FALSE			Unused	No results	No results	No results	No results	No results		827.541	11.41	0	0	0	0			No matches found	No matches found		No matches found	DDA for preferred ion	1.44631e+06	9.64181e+07	4.51078e+08	1.21366e+06	2.04711e+08	2.34296e+08	3.31621e+08	3.05592e+08	2.42689e+08	1.81775e+08	5.33011e+07	1.96681e+07	1.32122e+07	3.05598e+08	1.58815e+08	1.41923e+06	2.74575e+08	3.61384e+08	4.99956e+08	2.92338e+08	3.9371e+08	4.51118e+08	75.5155	97.7751	1.146	0.2	0.761593
FALSE			Unused	No results	No results	No results	No results	No results		990.661	11.95	0	0	0	0			No matches found	No matches found		No matches found	DDA for preferred ion	4.96764e+08	4.20103e+08	3.05964e+08	4.28171e+08	1.8971e+08	7.14717e+07	2.21989e+07	8.00001e+07	1.04973e+08	3.93708e+08	2.20517e+08	4.71234e+07	2.19388e+08	1.84479e+08	4.75615e+07	3.41216e+07	2.75756e+07	2.38454e+07	3.15822e+07	4.1068e+07	3.54372e+08	9.64845e+07	54.2368	68.8641	0.272	-1.88	0.0253582
FALSE			Unused	No results	No results	No results	No results	No results		296.232	11.719	0	0	0	0			No matches found	No matches found		No matches found	DDA for preferred ion	4.94331e+08	3.91723e+08	2.20094e+07	2.39405e+07	1.33608e+08	4.04632e+08	1.05574e+08	5.72632e+07	6.67282e+06	1.70641e+08	6.23997e+06	7.41609e+06	5.12856e+06	6.10958e+06	3.58328e+06	4.94712e+06	3.45156e+06	3.5445e+06	4.6742e+06	4.10671e+06	2.32123e+08	1.00042e+07	93.5365	19.0079	0.043	-4.54	0.000158168
FALSE	1-(1Z-octadecenyl)-2-arachidonoyl-sn-glycero-3-phosphoethanolamine	C43 H78 N O7 P	No results	No results	No results	No results	Full match	No results		751.55	12.215	13	0	0	0			No matches found	No matches found		No matches found	DDA for preferred ion	2.05836e+08	4.39113e+06	2.54218e+08	3.69356e+08	1.97802e+08	1.35165e+08	4.66264e+07	5.47911e+07	4.01646e+06	1.03507e+08	1.80271e+08	4.94285e+08	1.38739e+07	1.13874e+08	2.68635e+07	1.20448e+08	8.72796e+07	7.26299e+07	5.59684e+07	1.91358e+08	1.76542e+08	2.21125e+08	76.0008	85.1381	1.253	0.32	0.343815
FALSE			Unused	No results	No results	No results	No results	No results		314.185	10.995	0	0	0	0			No matches found	No matches found		No matches found	DDA for preferred ion	1.65146e+08	1.68071e+08	1.71503e+08	1.53033e+08	6.92946e+07	1.34965e+08	1.36105e+08	1.17601e+08	6.45437e+07	9.88978e+07	4.9428e+08	3.91309e+08	1.81054e+08	2.81393e+08	1.36497e+08	1.82308e+08	1.26913e+08	1.7599e+08	1.70312e+08	1.6906e+08	1.84562e+08	4.68443e+08	33.7573	26.0616	2.538	1.34	5.18756e-06
FALSE	1-oleoyl-2-linoleoyl-sn-glycero-3-phosphocholine	C44 H82 N O8 P	No match	No results	No results	No results	Full match	No results		783.575	13.884	32	0	0	0			No matches found	No matches found		No matches found	DDA for preferred ion	3.78326e+06	4.54975e+08	1.85558e+08	1.53368e+06	1.37183e+08	6.6143e+07	9.00424e+07	7.64051e+07	4.94264e+08	1.6465e+08	1.92782e+08	2.38379e+08	4.80636e+08	2.69058e+08	1.5828e+08	1.03578e+06	7.39088e+07	1.31843e+08	1.12769e+08	1.88543e+08	2.25203e+08	3.93708e+08	113.437	53.442	1.748	0.81	0.362406
FALSE			Unused	No results	No results	No results	No results	No results		326.212	12.668	0	0	0	0			No matches found	No matches found		No matches found	DDA for preferred ion	4.92879e+08	4.66795e+08	4.49494e+08	3.94932e+08	1.82065e+08	1.54033e+08	8.27463e+07	1.58888e+08	2.78477e+08	2.00317e+08	3.8938e+08	2.38467e+08	3.08061e+08	2.50243e+08	1.51704e+08	8.5438e+07	1.23565e+08	9.2682e+07	1.70501e+08	1.20184e+08	4.02402e+08	3.96086e+08	34.6078	24.2644	0.984	-0.02	0.773937
FALSE			Unused	No results	No results	No results	No results	No results		157.005	13.955	0	0	0	0			No matches found	No matches found		No matches found	DDA for preferred ion	4.38989e+08	4.92525e+08	4.25885e+08	3.05538e+08	2.36824e+08	2.15601e+08	8.10568e+07	1.75737e+08	2.47744e+08	3.11628e+08	3.84332e+08	3.89631e+08	3.16941e+08	2.35681e+08	1.99478e+08	1.91184e+08	1.93193e+08	1.97305e+08	1.68301e+08	2.21723e+08	4.25644e+08	5.12797e+08	23.8657	14.0558	1.205	0.27	0.042507
FALSE			Unused	No results	No results	No results	No results	No results		320.231	12.862	0	0	0	0			No matches found	No matches found		No matches found	DDA for preferred ion	2.43796e+08	2.98954e+08	1.15139e+06	1.61399e+08	4.33329e+07	3.12533e+07	1.37451e+07	3.4495e+07	2.10372e+08	8.95224e+07	1.09664e+06	4.6406e+07	4.92045e+08	2.05707e+08	3.58735e+06	8.85487e+07	5.74122e+07	1.05975e+08	4.93005e+06	1.34139e+08	9.95954e+07	2.02527e+08	91.5016	103.771	2.034	1.02	0.997781
FALSE	Valine	C5 H11 N O2	Full match	Full match	No results	Not the top hit	Full match	Full match		117.079	1.574	14	0	2	8	Superpathway of L-lysine degradation;Superpathway of indole-3-acetate conjugate biosynthesis;Other		No matches found	No matches found	79.7	Multiple matches found	DDA for preferred ion	3.89789e+08	3.25184e+08	4.27215e+08	4.91853e+08	3.71318e+08	2.12716e+08	2.75494e+08	3.07396e+08	1.71604e+08	3.82751e+08	7.36183e+07	2.43113e+08	4.13504e+08	2.43509e+08	3.92143e+08	2.85348e+08	2.79792e+08	2.41796e+08	1.86736e+08	2.89824e+08	5.47487e+08	6.75674e+08	24.9217	42.2481	1.234	0.3	0.838879
FALSE	Monostearin	C21 H42 O4	Full match	No results	No results	No results	Partial match	Full match		358.307	12.755	5	0	0	0			No matches found	No matches found		Single match found	DDA for preferred ion	2.60002e+08	4.26865e+08	1.18182e+08	1.56015e+08	9.89661e+07	1.32528e+08	8.8277e+07	1.71195e+08	3.47078e+08	4.29127e+08	2.65511e+08	1.85862e+08	4.87566e+08	1.57204e+08	1.45302e+08	8.73888e+07	1.05077e+08	1.01465e+08	1.3279e+08	1.07175e+08	2.56719e+08	3.09283e+08	59.8036	42.9472	1.205	0.27	0.585255
FALSE	3-O-(3-Methylbutanoyl)-beta-D-fructofuranosyl 2-O-acetyl-3-O-(2-methylbutanoyl)-4-O-(3-methylbutanoyl)-alpha-D-glucopyranoside	C29 H48 O15	No match	No results	No results	No results	Full match	No results		636.296	11.53	1	0	0	0			No matches found	No matches found		No matches found	DDA for preferred ion	4.8639e+08	4.12037e+08	7.66563e+07	8.8306e+07	1.70584e+08	4.03336e+07	4.80508e+07	1.96199e+08	3.07827e+08	2.55155e+08	1.05269e+08	8.26504e+07	9.33318e+07	6.43121e+07	3.9525e+07	6.53294e+07	7.90029e+07	5.05624e+07	8.06399e+07	8.60008e+07	3.22887e+08	1.46641e+08	66.0299	28.8919	0.454	-1.14	0.131116
FALSE	Myristyl sulfate	C14 H30 O4 S	Not the top hit	No results	No results	No results	Full match	No results		294.186	12.664	1	0	0	0			No matches found	No matches found		No matches found	DDA for preferred ion	4.8455e+08	4.75666e+08	4.33026e+08	3.751e+08	1.61483e+08	1.36184e+08	7.1222e+07	1.35665e+08	2.50283e+08	1.61449e+08	3.7672e+08	2.31433e+08	3.00162e+08	2.2905e+08	1.36939e+08	7.20742e+07	1.05129e+08	7.98688e+07	1.46041e+08	9.86029e+07	3.82605e+08	3.60859e+08	38.8922	28.7643	0.943	-0.08	0.735247
FALSE			Unused	No results	No results	No results	No results	No results		124.979	13.885	0	0	0	0			No matches found	No matches found		No matches found	DDA for preferred ion	3.99297e+08	4.81106e+08	2.83723e+08	1.51358e+08	2.33694e+08	1.52663e+08	9.99665e+07	1.3104e+08	2.07886e+08	2.42052e+08	3.62218e+08	3.57195e+08	2.56939e+08	1.51772e+08	1.43088e+08	1.41186e+08	1.44696e+08	1.3521e+08	1.10001e+08	1.63627e+08	3.54962e+08	3.97534e+08	27.1501	23.8207	1.12	0.16	0.204938
FALSE			Unused	No results	No results	No results	No results	No results		263.946	13.922	0	0	0	0			No matches found	No matches found		No matches found	DDA for preferred ion	4.77313e+08	4.60709e+08	4.19164e+08	3.86521e+08	1.77891e+08	2.01552e+08	1.63913e+08	9.6392e+07	2.84044e+08	6.4248e+07	3.47727e+08	4.43752e+08	9.65974e+07	2.66508e+08	2.42703e+08	1.85348e+08	2.04439e+08	1.99575e+08	9.07712e+07	2.54571e+08	4.37904e+08	5.43189e+08	40.7148	36.7755	1.24	0.31	0.319074
FALSE			Unused	No results	No results	No results	No results	No results		231.92	13.901	0	0	0	0			No matches found	No matches found		No matches found	DDA for preferred ion	4.35019e+08	4.72009e+08	3.01166e+08	2.32035e+08	1.39929e+08	1.18891e+08	1.50102e+08	1.46414e+08	1.6557e+08	1.81189e+08	3.41647e+08	3.69538e+08	3.17456e+08	2.8845e+08	2.00921e+08	1.43415e+08	1.55058e+08	1.72741e+08	1.82401e+08	2.04421e+08	3.33282e+08	4.9722e+08	25.6543	13.0019	1.492	0.58	0.000768026
FALSE			Unused	No results	No results	No results	No results	No results		831.573	12.961	0	0	0	0			No matches found	No matches found		No matches found	DDA for preferred ion	5.39639e+07	4.70036e+08	5.68715e+07	3.39226e+07	3.26187e+07	1.9101e+07	4.92526e+07	2.29661e+07	1.7052e+07	5.16107e+07	3.99304e+07	5.70846e+07	2.70138e+08	4.01977e+07	4.16775e+07	4.69982e+06	2.71976e+07	2.39581e+07	2.59694e+07	1.44802e+07	5.40197e+07	7.14238e+07	132.111	114.639	1.322	0.4	0.999289
FALSE			Unused	No results	No results	No results	No results	No results		415.207	9.832	0	0	0	0			No matches found	No matches found		No matches found	DDA for other ion	9.05107e+07	5.35676e+07	4.48153e+07	5.24995e+07	3.92196e+07	4.0458e+07	3.38076e+07	4.53657e+07	4.73661e+07	6.1303e+07	4.6494e+08	6.79683e+07	3.59819e+07	4.8892e+07	6.41431e+07	5.87517e+07	5.02014e+07	3.06613e+08	4.62421e+07	4.1253e+07	8.05452e+07	1.36854e+08	21.0211	113.006	1.699	0.76	0.0219142
FALSE			Unused	No results	No results	No results	No results	No results		346.267	12.144	0	0	0	0			No matches found	No matches found		No matches found	DDA for other ion	3.63215e+08	951937	2.19563e+08	4.60783e+08	2.35985e+08	7.567e+07	1.64325e+08	1.92239e+08	465020	7.87922e+07	1.98897e+08	3.77361e+08	626111	1.41162e+08	5.97328e+07	7.04259e+07	1.00484e+08	3.5227e+07	1.71952e+08	1.22678e+08	3.23064e+08	2.42069e+08	73.1216	69.9353	0.749	-0.42	0.66356
FALSE			Unused	No results	No results	No results	No results	No results		175.015	13.928	0	0	0	0			No matches found	No matches found		No matches found	DDA for preferred ion	3.89222e+08	4.55458e+08	3.02043e+08	2.48598e+08	1.5288e+08	1.53886e+08	9.87023e+07	1.32032e+08	1.7519e+08	2.53361e+08	2.94199e+08	3.35046e+08	2.38233e+08	1.38724e+08	1.4008e+08	1.41423e+08	1.25338e+08	1.3341e+08	1.08512e+08	1.52152e+08	3.40795e+08	3.71603e+08	21.243	23.1669	1.09	0.12	0.366321
FALSE			No results	No results	No results	No results	No results	No results		782.563	13.577	0	0	0	0			No matches found	No matches found		No matches found	DDA for preferred ion	4.46225e+08	1.31003e+07	4.55227e+08	3.41493e+08	1.54024e+08	7.41553e+07	2.70363e+07	8.64054e+07	5.33394e+06	3.46025e+08	2.18147e+08	6.59404e+07	1.84465e+07	6.92799e+07	2.83046e+07	2.90051e+07	2.86779e+07	2.33879e+07	3.47126e+07	2.06828e+07	2.17048e+08	8.05025e+07	80.8597	69.7178	0.371	-1.43	0.289276
FALSE	Aminoimidazoleribotide	C8 H14 N3 O7 P	Not the top hit	No results	No results	Partial match	Partial match	Full match		295.058	1.332	1	0	0	7	Superpathway of histidine, purine, and pyrimidine biosynthesis;Other		No matches found	No matches found		Single match found	DDA for preferred ion	8.29499e+07	6.1036e+07	1.02064e+08	9.32502e+07	7.46052e+07	2.39848e+08	2.53779e+08	2.36917e+08	1.15914e+08	8.08863e+07	2.57983e+08	4.53961e+08	1.19373e+08	2.20064e+08	4.02545e+08	2.57103e+08	3.83773e+08	3.52173e+08	1.80964e+08	3.31105e+08	1.27597e+08	7.3612e+08	82.4381	47.473	5.769	2.53	0.00174685
FALSE	2-Hydroxypropyl stearate	C21 H42 O3	Full match	No results	No results	No results	Full match	No results		342.312	12.894	3	0	0	0			No matches found	No matches found		No matches found	DDA for preferred ion	1.66472e+08	4.53344e+08	9.31972e+07	1.03499e+08	7.09857e+07	2.1742e+07	6.39851e+06	2.17534e+07	9.00082e+07	2.07977e+08	5.44457e+07	1.15828e+07	1.53265e+08	3.93218e+07	1.48244e+07	6.34287e+06	4.944e+06	5.69302e+06	5.65883e+06	8.54047e+06	1.26898e+08	2.03154e+07	84.4234	133.968	0.16	-2.64	0.0100804
FALSE			Unused	No results	No results	No results	No results	No results		545.344	12.649	0	0	0	0			No matches found	No matches found		No matches found	DDA for preferred ion	1.63413e+08	3.88133e+08	3.34133e+08	3.48124e+08	1.87444e+08	1.60048e+08	6.87722e+07	1.85005e+08	8.57155e+07	4.46573e+08	3.72395e+08	1.42937e+08	3.99899e+08	2.68093e+08	1.47826e+08	6.80016e+07	8.37725e+07	6.77413e+07	1.01808e+08	9.34362e+07	3.4674e+08	2.64664e+08	43.1272	43.7984	0.763	-0.39	0.873951
FALSE	PC	C44 H84 N O8 P	No match	No results	No results	No results	Full match	No results		785.591	11.523	31	0	0	0			No matches found	No matches found		No matches found	DDA for preferred ion	4.43549e+08	2.27891e+08	4.00648e+06	2.39058e+08	4.47604e+07	1.61733e+08	5.5022e+07	9.04076e+07	1.5661e+08	2.20693e+06	1.51722e+06	1.22095e+08	9.99404e+07	3.00318e+06	1.01855e+08	2.42594e+08	2.28183e+08	4.96888e+07	4.0941e+08	8.99803e+07	2.09733e+08	2.14092e+08	73.2023	105.211	1.021	0.03	0.777094
FALSE	1-hexadecanoyl-2-(4Z,7Z,10Z,13Z,16Z,19Z-docosahexaenoyl)-sn-glycero-3-phosphocholine	C46 H80 N O8 P	No match	No results	No results	No results	Full match	No results		805.559	13.607	51	0	0	0			No matches found	No matches found		No matches found	DDA for preferred ion	1.95618e+08	4.42484e+08	6.48725e+07	1.73052e+08	1.28775e+08	4.55949e+07	6.04564e+07	7.25071e+07	2.52234e+08	1.4541e+08	1.32561e+08	1.02249e+08	2.40274e+08	9.74329e+07	3.89408e+07	3.63535e+07	1.17195e+08	6.3232e+07	6.80911e+07	3.17925e+08	2.01238e+08	1.79626e+08	66.0755	79.5379	0.893	-0.16	0.805377
FALSE	1-4-beta-D-Glucan	C18 H32 O18	No match	No results	No results	No results	Partial match	Full match		536.161	2.569	1	0	0	0			No matches found	No matches found		Single match found	DDA for preferred ion	3.38074e+07	3.85954e+07	3.56128e+07	3.214e+07	3.18061e+07	1.87524e+08	4.35462e+08	2.28559e+08	6.25158e+07	9.78831e+07	2.50064e+08	4.40694e+08	8.11552e+07	1.3526e+08	3.30678e+08	2.79708e+08	3.8744e+08	3.48974e+08	2.93694e+08	3.60705e+08	9.50206e+07	7.91349e+08	137.985	49.7734	8.328	3.06	0.0032903
FALSE	DL-Lysine	C6 H14 N2 O2	Full match	Full match	No results	Full match	Full match	Full match		146.105	1.217	10	0	2	9	Aspartate superpathway;Superpathway of L-lysine degradation;Superpathway of L-lysine, L-threonine and L-methionine biosynthesis II;Superpathway of arginine and polyamine biosynthesis;Other		No matches found	No matches found	81.8	Multiple matches found	DDA for preferred ion	3.2819e+08	3.21081e+08	3.43278e+08	3.0669e+08	2.68351e+08	1.80721e+08	1.55793e+08	1.98078e+08	2.02458e+08	2.32136e+08	3.14094e+08	1.65892e+08	4.39728e+08	3.57457e+08	1.56353e+08	1.37657e+08	1.20067e+08	1.26698e+08	8.79454e+07	1.2074e+08	3.9101e+08	3.71964e+08	12.8999	34.331	0.951	-0.07	0.946577
FALSE			Unused	No results	No results	No results	No results	No results		245.936	13.9	0	0	0	0			No matches found	No matches found		No matches found	DDA for preferred ion	4.17647e+08	3.89579e+08	3.8458e+08	3.58529e+08	1.82491e+08	2.09056e+08	1.71515e+08	2.86664e+08	2.88932e+08	2.49974e+08	3.86058e+08	4.39375e+08	3.21479e+08	2.87399e+08	2.14615e+08	1.92157e+08	2.11563e+08	1.88456e+08	2.21047e+08	2.22112e+08	4.21195e+08	5.43974e+08	22.8405	14.5925	1.292	0.37	0.0122098
FALSE			No results	No results	No results	No results	No results	No results		162.969	14.702	0	0	0	0			No matches found	No matches found		No matches found	DDA for preferred ion	4.36125e+08	4.30119e+08	3.74192e+08	3.52614e+08	2.43133e+08	2.62172e+08	2.3227e+08	1.76277e+08	1.54527e+08	3.85583e+08	4.09276e+08	4.10675e+08	3.37746e+08	2.78069e+08	2.13212e+08	2.61466e+08	1.6804e+08	1.6202e+08	1.28299e+08	2.71936e+08	4.47116e+08	5.24303e+08	16.55	21.082	1.173	0.23	0.0627527
FALSE	1-Oleoyl-2-Stearoyl-sn-Glycero-3-Phosphocholine	C44 H86 N O8 P	No match	No results	No results	No results	Full match	No results		787.605	11.049	30	0	0	0			No matches found	No matches found		No matches found	DDA for preferred ion	2.31383e+08	2.64127e+08	3.20129e+07	1.76078e+08	1.78314e+07	2.06095e+07	3.1025e+07	614859	5.9804e+07	4.15917e+07	3.08473e+08	2.90403e+08	1.91931e+08	4.36053e+08	9.36532e+06	3.52194e+07	2.33559e+07	2.68829e+07	6.0247e+07	728226	6.79992e+07	1.32264e+08	88.3353	100.902	1.945	0.96	0.459183
FALSE	L-Proline	C5 H9 N O2	Full match	Full match	Full match	Full match	Full match	Full match		115.063	1.423	8	1	2	4	Other	50.2	No matches found	Single match found	66.4	Multiple matches found	DDA for preferred ion	2.75548e+08	2.69344e+08	3.23657e+08	3.07979e+08	2.37121e+08	2.28384e+08	1.94504e+08	2.0489e+08	1.70496e+08	2.03138e+08	4.34029e+08	2.78278e+08	2.26291e+08	2.62368e+08	2.55668e+08	1.89703e+08	2.06054e+08	1.9885e+08	1.63216e+08	1.93192e+08	3.95488e+08	4.948e+08	19.306	17.3501	1.251	0.32	0.00247672
FALSE	Cholinephosphate	C5 H14 N O4 P	Full match	No results	No results	No results	No results	Full match		183.066	1.364	0	0	0	0			No matches found	No matches found		Single match found	DDA for preferred ion	1.00989e+08	8.7142e+07	8.57637e+07	6.6288e+07	7.85591e+07	3.08264e+08	2.55792e+08	2.19049e+08	2.0731e+08	1.27127e+08	4.33462e+08	3.57643e+08	1.66122e+08	3.0968e+08	1.61224e+08	3.50984e+08	1.94643e+08	2.91311e+08	2.52153e+08	2.65841e+08	1.55542e+08	5.84301e+08	78.9393	33.3303	3.757	1.91	0.00408162
FALSE	Pipecolic acid	C6 H11 N O2	Full match	Full match	No results	Full match	Partial match	Full match		129.079	1.219	19	0	6	1	Superpathway of L-lysine degradation		No matches found	No matches found	89	Multiple matches found	DDA for preferred ion	3.23316e+08	3.163e+08	3.38001e+08	3.02416e+08	2.64413e+08	1.77966e+08	1.52939e+08	1.95031e+08	1.99479e+08	2.28397e+08	3.09481e+08	1.63295e+08	4.33105e+08	3.52103e+08	1.53691e+08	1.35142e+08	1.17994e+08	1.24503e+08	8.64799e+07	1.1858e+08	3.84716e+08	3.65344e+08	12.9199	34.4288	0.95	-0.07	0.938336
FALSE			Unused	No results	No results	No results	No results	No results		216.099	6.881	0	0	0	0			No matches found	No matches found		No matches found	DDA for preferred ion	1.80769e+08	4.32933e+08	4.73411e+07	6.72816e+07	2.00694e+08	2.08538e+08	2.00601e+08	1.20598e+08	1.19126e+07	5.45465e+07	2.27663e+07	2.11877e+07	2.22908e+07	1.76398e+07	2.40151e+07	6.67958e+06	2.34533e+07	6.82596e+06	1.05914e+07	2.06272e+07	2.1513e+08	3.22243e+07	73.8268	44.4848	0.15	-2.74	0.000650566
FALSE			Unused	No results	No results	No results	No results	No results		330.197	8.874	0	0	0	0			No matches found	No matches found		No matches found	DDA for preferred ion	9.0701e+07	5.50744e+07	7.90553e+07	7.85322e+07	1.63134e+08	2.33107e+08	9.81345e+07	9.81507e+07	1.3196e+08	2.58854e+07	1.29735e+08	2.23266e+08	4.28218e+08	2.42248e+08	1.77307e+08	1.07656e+08	6.04613e+07	1.2701e+08	1.59859e+08	1.24904e+08	1.52459e+08	3.7606e+08	70.5017	40.0495	2.467	1.3	0.0093607
FALSE	2-Arachidonyl Glycerol ether	C23 H40 O3	No match	Invalid mass	No results	No results	No results	No results		364.294	12.89	0	0	1	0			No matches found	No matches found	62.3	No matches found	DDA for preferred ion	1.51419e+08	4.27869e+08	8.66036e+07	9.55061e+07	6.64788e+07	2.05757e+07	5.92454e+06	2.05742e+07	8.6454e+07	1.96811e+08	4.97423e+07	1.10746e+07	1.45858e+08	3.70294e+07	1.41302e+07	5.75099e+06	4.58034e+06	5.09697e+06	5.38668e+06	8.22716e+06	1.17487e+08	1.94991e+07	85.0519	135.37	0.166	-2.59	0.0103014
FALSE	2-Aminoacrylate	C3 H5 N O2	Full match	No results	No results	Partial match	Partial match	Full match		87.0324	1.801	4	0	0	9	Aspartate superpathway;Superpathway of L-lysine, L-threonine and L-methionine biosynthesis II;Other		No matches found	No matches found		Single match found	DDA for preferred ion	8.42064e+07	9.79566e+07	1.49766e+08	1.36217e+08	7.101e+07	3.87862e+08	2.80611e+08	2.2875e+08	1.55836e+08	1.51949e+08	2.69097e+08	3.7281e+08	1.53852e+08	2.06452e+08	2.63649e+08	3.41723e+08	4.23376e+08	2.56688e+08	2.88849e+08	2.46717e+08	2.04569e+08	6.52859e+08	77.6423	45.4939	3.191	1.67	0.00795002
FALSE			Unused	No results	No results	No results	No results	No results		756.545	12.214	0	0	0	0			No matches found	No matches found		No matches found	No MS2	2.22694e+08	1.91038e+06	3.55276e+08	4.22114e+08	1.78954e+08	1.14191e+08	1.03819e+08	5.80838e+07	909648	1.04291e+08	1.53254e+08	1.57374e+08	1.29977e+06	7.85555e+07	2.60678e+07	1.94911e+08	1.57426e+08	6.67277e+07	6.46852e+07	1.02129e+08	2.20532e+08	1.95268e+08	77.5929	71.1586	0.885	-0.18	0.68862
FALSE	Oleamide	C18 H35 N O	Full match	No results	No results	No results	Partial match	Full match		281.271	10.956	3	0	0	0			No matches found	No matches found		Single match found	DDA for preferred ion	3.33506e+08	3.14522e+08	2.12266e+08	3.22028e+07	1.09172e+08	5.60777e+07	5.8667e+07	6.34551e+07	6.17183e+07	4.16803e+08	1.48284e+08	1.30415e+08	1.13473e+08	1.49936e+08	5.20676e+07	4.50115e+07	4.12913e+07	4.38255e+07	3.64169e+07	1.61684e+08	1.63135e+08	1.54577e+08	70.8414	48.3023	0.948	-0.08	0.799169
FALSE	Choline	C5 H13 N O	Full match	Full match	No results	No results	No results	Full match		103.1	12.657	0	0	1	0			No matches found	No matches found	89.4	Single match found	DDA for preferred ion	4.16561e+08	3.43981e+08	9.53465e+07	1.70733e+08	6.24741e+07	9.178e+07	2.41831e+07	1.38e+08	3.0975e+08	5.26476e+07	2.59248e+08	9.54322e+07	3.97803e+08	1.72563e+08	1.25515e+08	2.0933e+07	4.15207e+07	3.17234e+07	7.53192e+07	4.02371e+07	1.98041e+08	1.87005e+08	77.4875	73.607	0.944	-0.08	0.890571
FALSE			No results	No results	No results	No results	No results	No results		119.972	14.004	0	0	0	0			No matches found	No matches found		No matches found	DDA for preferred ion	3.63324e+08	4.15079e+08	3.76381e+08	2.9129e+08	1.82719e+08	2.00415e+08	2.34862e+08	1.49283e+08	1.77858e+08	1.91637e+08	3.42258e+08	2.6838e+08	3.06092e+08	2.71338e+08	2.18323e+08	1.73679e+08	1.52028e+08	1.7052e+08	1.96924e+08	1.86166e+08	3.79787e+08	4.64612e+08	23.5939	9.21036	1.223	0.29	0.0123302
FALSE			Unused	No results	No results	No results	No results	No results		198.993	14.04	0	0	0	0			No matches found	No matches found		No matches found	DDA for preferred ion	4.14855e+08	2.22161e+08	5.83644e+07	2.58099e+08	2.40747e+07	9.99694e+07	4.31546e+07	5.50121e+07	6.37585e+07	1.33674e+08	4.6886e+07	2.75609e+08	6.87267e+07	3.28256e+08	2.11965e+07	3.06575e+07	8.96885e+06	7.22978e+07	1.01294e+07	3.79522e+07	1.65103e+08	8.79764e+07	63.7922	111.16	0.533	-0.91	0.327042
FALSE	L-2-Aminoadipic acid	C6 H11 N O4	Full match	Full match	No results	Not the top hit	Partial match	Full match		161.068	1.53	16	0	3	10	Superpathway of L-lysine degradation;Other		No matches found	No matches found	63.2	Multiple matches found	DDA for preferred ion	1.9418e+08	2.03055e+08	1.81313e+08	1.97282e+08	1.23249e+08	3.0984e+08	3.16687e+08	2.16579e+08	1.36492e+08	1.37697e+08	4.12049e+08	3.92586e+08	7.7217e+07	3.03734e+08	2.88583e+08	2.4606e+08	2.68149e+08	2.87086e+08	1.97759e+08	2.28232e+08	2.44247e+08	6.12785e+08	59.4646	33.8429	2.509	1.33	0.0242113
FALSE	Tentoxin	C22 H30 N4 O4	Not the top hit	No results	No results	No results	Full match	No results		414.228	12.179	1	0	0	0			No matches found	No matches found		No matches found	DDA for preferred ion	1.6798e+08	1.1743e+08	1.1731e+08	1.15733e+08	5.14155e+07	1.29995e+08	1.37138e+08	1.18409e+08	1.09416e+08	1.10339e+08	2.75335e+08	4.11433e+08	3.48746e+08	2.92673e+08	1.50427e+08	1.93652e+08	1.34745e+08	1.40633e+08	1.66701e+08	1.76465e+08	1.62473e+08	4.49346e+08	39.9195	22.0834	2.766	1.47	1.55245e-05
FALSE	(7Z,17Z,21R)-27-Amino-24-hydroxy-24-oxido-19,23,25-trioxa-24lambda~5~-phosphaheptacosa-7,17-dien-21-yl (5Z,8Z,11Z,14Z,17Z)-5,8,11,14,17-icosapentaenoate	C43 H74 N O7 P	Not the top hit	No results	No results	No results	Full match	No results		747.518	12.524	6	0	0	0			No matches found	No matches found		No matches found	DDA for preferred ion	5.04794e+06	4.08921e+08	1.63421e+08	4.57945e+06	1.85677e+08	1.30557e+08	9.17864e+07	1.36317e+08	9.17537e+07	1.3364e+08	2.35375e+08	2.16694e+08	1.44734e+08	1.88673e+08	1.322e+08	2.33567e+06	9.97333e+07	8.49146e+07	1.27424e+08	1.17575e+08	2.18936e+08	2.93791e+08	60.2404	38.0451	1.342	0.42	0.407644
FALSE			Unused	No results	No results	No results	No results	No results		533.278	11.965	0	0	0	0			No matches found	No matches found		No matches found	DDA for other ion	2.5217e+08	2.51327e+08	1.41582e+08	2.00252e+08	9.21325e+07	1.14067e+08	7.04741e+07	9.52878e+07	1.08713e+08	9.67374e+07	2.4375e+08	2.05847e+08	4.036e+08	2.12644e+08	1.16757e+08	9.16249e+07	7.46858e+07	7.08599e+07	1.04921e+08	9.73034e+07	2.07632e+08	2.95396e+08	21.4964	38.8902	1.423	0.51	0.0068024
FALSE	(9R)-6-Hydroxy-6-oxido-12-oxo-5,7,11-trioxa-2-aza-6lambda~5~-phosphaheptacosan-9-yl palmitate	C38 H76 N O8 P	Not the top hit	No results	No results	No results	Full match	No results		705.529	14.122	10	0	0	0			No matches found	No matches found		No matches found	DDA for preferred ion	1.20453e+06	2.92635e+07	1.14902e+06	4.20038e+06	4.59765e+07	5.2491e+07	1.62706e+07	2.32836e+07	2.78825e+07	2.18518e+07	9.03747e+06	1.16765e+07	4.60104e+07	2.35257e+07	730315	6.37506e+06	3.49242e+07	3.87538e+07	2.74732e+07	4.01458e+08	3.56894e+07	5.5063e+07	83.6376	207.32	1.543	0.63	0.311243
FALSE			Unused	No results	No results	No results	No results	No results		217.003	14.093	0	0	0	0			No matches found	No matches found		No matches found	DDA for preferred ion	2.70617e+08	4.00754e+08	2.4286e+08	1.57e+08	7.40755e+07	7.89037e+07	9.35239e+07	7.6622e+07	1.24025e+08	8.90706e+07	3.04843e+08	1.89007e+08	1.49678e+08	2.49375e+08	9.73224e+07	7.90779e+07	8.44026e+07	8.43028e+07	6.26894e+07	2.38869e+07	2.17215e+08	2.44287e+08	40.7945	40.0594	1.125	0.17	0.696636
FALSE			Unused	No results	No results	No results	No results	No results		146.996	1.344	0	0	0	0			No matches found	No matches found		No matches found	DDA for preferred ion	2.75492e+08	2.87318e+08	3.10825e+08	2.99198e+08	2.60959e+08	2.51831e+08	1.90079e+08	1.97791e+08	2.2537e+08	1.9226e+08	3.07068e+08	2.42038e+08	3.98574e+08	3.03135e+08	2.09744e+08	1.95906e+08	1.72944e+08	1.83626e+08	1.81284e+08	1.5686e+08	4.04846e+08	5.02279e+08	21.5702	15.2371	1.241	0.31	0.0157148
FALSE	Stearoyl Ethanolamide	C20 H41 N O2	No match	Invalid mass	No results	No results	No match	No results		309.302	12.927	1	0	1	0			No matches found	No matches found	66.9	No matches found	DDA for preferred ion	8.11858e+07	1.57091e+08	8.24698e+07	6.94771e+07	4.32325e+07	2.57514e+07	1.61642e+07	3.40375e+07	1.13721e+08	1.41229e+08	6.07469e+07	2.92797e+07	3.98561e+08	5.9249e+07	3.4634e+07	3.21958e+07	2.43775e+07	1.35417e+07	1.77508e+07	2.64105e+07	8.54714e+07	7.37182e+07	61.8627	141.063	0.862	-0.21	0.661957
FALSE	Palmitoyl sphingomyelin	C39 H79 N2 O6 P	Not the top hit	Full match	No results	No results	Full match	No results		702.566	10.959	2	0	1	0			No matches found	No matches found	85.4	No matches found	DDA for preferred ion	1.83271e+06	3.96246e+08	7.66628e+07	1.40447e+06	4.2303e+07	4.23145e+07	4.18574e+07	5.30523e+07	5.76012e+07	1.42596e+08	1.6906e+08	1.4865e+08	1.49054e+08	1.9461e+08	5.34508e+07	939213	1.4659e+07	7.76892e+07	5.21348e+07	2.03528e+08	1.01219e+08	2.21368e+08	96.3579	67.8587	2.187	1.13	0.283341
FALSE			Unused	No results	No results	No results	No results	No results		420.344	11.606	0	0	0	0			No matches found	No matches found		No matches found	DDA for preferred ion	3.95329e+08	2.61189e+08	1.95652e+06	2.12951e+06	1.13544e+08	3.87001e+08	1.02635e+08	5.37752e+07	2.63067e+06	1.0544e+08	2.91762e+06	3.11543e+06	1.91021e+06	1.32125e+06	959164	732668	1.25807e+06	1.03157e+06	1.34674e+06	1.19564e+06	1.69116e+08	2.99648e+06	107.044	30.5262	0.018	-5.82	0.00127343
FALSE	4149853	C21 H41 N O4	Full match	No results	No results	No results	Full match	No results		371.303	10.811	1	0	0	0			No matches found	No matches found		No matches found	DDA for preferred ion	2.27303e+08	2.52086e+08	2.02809e+08	3.05626e+08	1.56398e+08	2.06131e+08	3.08768e+08	2.13896e+08	8.9326e+07	1.79877e+08	2.25263e+08	3.94666e+08	1.60364e+08	3.40333e+08	1.30029e+08	1.52712e+08	1.21221e+08	1.94794e+08	1.07737e+08	3.07665e+08	2.60301e+08	3.8114e+08	48.8881	39.4017	1.464	0.55	0.13755
FALSE	N-oleoylsphingosine-1-phosphocholine	C41 H81 N2 O6 P	No match	No results	No results	No results	Full match	No results		728.581	11.725	2	0	0	0			No matches found	No matches found		No matches found	DDA for preferred ion	4.15056e+06	3.94583e+08	2.32955e+08	4.12047e+06	7.61036e+07	1.83748e+08	1.15283e+08	9.78277e+07	2.37344e+08	1.16325e+08	2.89998e+08	1.32283e+08	3.33942e+08	2.15964e+08	1.88789e+08	2.3694e+06	2.51944e+08	1.75312e+08	2.36174e+08	1.63835e+08	2.43936e+08	4.39965e+08	71.0713	48.8625	1.804	0.85	0.221498
FALSE	Guanine	C5 H5 N5 O	Full match	Full match	No results	Full match	Full match	Full match		151.049	2.576	4	0	1	7	Superpathway of purine nucleotide salvage;Purine nucleotides degradation II (aerobic);Superpathway of purines degradation in plants;Purine nucleotides degradation I (plants);Other		No matches found	No matches found	93.3	Single match found	DDA for preferred ion	8.84984e+07	7.70501e+07	1.10315e+08	9.78336e+07	7.99842e+07	3.54962e+08	3.20422e+08	2.81471e+08	1.5494e+08	1.97784e+08	3.12492e+08	3.08099e+08	1.96081e+08	1.6434e+08	3.10726e+08	2.98749e+08	3.93341e+08	3.31652e+08	3.74062e+08	3.7692e+08	2.11754e+08	8.00061e+08	82.1621	44.311	3.778	1.92	0.00680794
FALSE	2,4,6-Octatriyn-1-ol	C8 H6 O	Full match	No results	No results	No results	Full match	No results		118.042	2.023	4	0	0	0			No matches found	No matches found		No matches found	DDA for preferred ion	1.84531e+08	1.7925e+08	3.81223e+08	2.88772e+08	2.98634e+08	1.52512e+08	1.5623e+08	1.81132e+08	1.46266e+08	3.93301e+08	2.5326e+08	1.70526e+08	2.20616e+08	2.07928e+08	2.02298e+08	1.69512e+08	1.99303e+08	1.44433e+08	1.35415e+08	1.8059e+08	3.73892e+08	4.0094e+08	34.5965	21.9805	1.072	0.1	0.300118
FALSE	NP-019636	C9 H8 O4	No match	Invalid mass	No results	No match	No match	No match		162.031	10.793	7	0	3	1	Superpathway of scopolin and esculin biosynthesis		No matches found	No matches found	77.9	Multiple matches found	DDA for preferred ion	3.93165e+08	3.71559e+08	3.40795e+08	3.62446e+08	2.817e+08	2.84115e+08	2.90109e+08	3.061e+08	3.04176e+08	3.21697e+08	3.8082e+08	3.89804e+08	3.79726e+08	3.75402e+08	2.65694e+08	3.06184e+08	2.92013e+08	3.1695e+08	3.25325e+08	3.09954e+08	4.67623e+08	7.16181e+08	22.9409	20.1286	1.532	0.61	0.00203
FALSE	5-(1,2,4a,5-tetramethyl-7-oxo-1,2,3,4,4a,7,8,8a-octahydronaphthalen-1-yl)-3-methylpentanoic acid	C20 H32 O3	No match	Invalid mass	No results	No results	No results	No results		342.216	11.151	0	0	4	0			No matches found	No matches found	77.1	No matches found	DDA for preferred ion	3.90876e+08	3.62116e+08	2.46806e+08	2.74076e+08	1.55264e+08	1.84251e+07	1.35267e+06	4.33021e+07	7.20312e+07	1.61763e+08	9.74178e+07	5.72401e+06	1.35212e+07	1.55983e+07	3.50444e+06	1.72846e+06	3.43106e+06	2.60909e+06	9.1861e+06	2.85612e+06	2.4376e+08	9.80474e+06	64.5421	147.084	0.04	-4.64	0.00122649
FALSE			Unused	No results	No results	No results	No results	No results		362.302	11.437	0	0	0	0			No matches found	No matches found		No matches found	DDA for preferred ion	3.70048e+08	3.62002e+08	1.2479e+06	1.80082e+06	1.16956e+08	3.90257e+08	1.04298e+08	4.74347e+07	2.82298e+06	1.15598e+08	1.31077e+06	1.68663e+06	956551	1.05258e+06	559549	680448	1.12503e+06	493022	587697	548033	1.79169e+08	1.66003e+06	104.762	34.6938	0.009	-6.75	0.000657381
FALSE			Unused	No results	No results	No results	No results	No results		544.332	12.101	0	0	0	0			No matches found	No matches found		No matches found	DDA for preferred ion	3.87425e+08	3.71625e+08	2.21641e+08	2.92307e+08	1.65033e+08	5.66084e+07	3.08013e+07	6.05474e+07	8.16623e+07	2.16252e+08	1.28423e+08	5.81963e+07	1.2444e+08	8.86673e+07	4.91884e+07	4.64915e+07	3.61311e+07	3.41513e+07	2.62731e+07	4.82986e+07	2.79592e+08	1.21489e+08	47.6625	28.1249	0.435	-1.2	0.0128673
FALSE			No results	No results	No results	No results	No results	No results		89.9697	1.274	0	0	0	0			No matches found	No matches found		No matches found	DDA for preferred ion	3.5052e+08	3.86504e+08	3.62509e+08	2.95995e+08	2.97642e+08	6.3742e+07	5.45483e+07	7.78423e+07	1.00337e+08	1.81264e+08	8.14782e+07	6.66646e+07	1.96271e+08	1.02138e+08	5.67703e+07	5.71743e+07	4.34461e+07	4.7126e+07	4.79592e+07	4.48331e+07	3.04191e+08	1.36113e+08	46.0418	39.0805	0.447	-1.16	0.00502747
FALSE			Unused	No results	No results	No results	No results	No results		297.034	8.85	0	0	0	0			No matches found	No matches found		No matches found	DDA for preferred ion	3.85945e+08	3.68919e+08	1.38458e+08	2.78829e+08	2.80709e+08	2.59531e+08	3.05656e+08	2.89358e+08	2.59352e+08	6.07363e+07	3.27515e+08	3.20018e+08	2.46324e+08	2.75458e+08	2.59221e+08	2.42628e+08	2.5221e+08	2.60155e+08	2.63774e+08	2.22076e+08	4.25654e+08	6.02203e+08	46.2346	23.6856	1.415	0.5	0.0693268
FALSE			No results	No results	No results	No results	No results	No results		831.573	13.618	0	0	0	0			No matches found	No matches found		No matches found	DDA for preferred ion	1.36225e+08	5.36498e+06	3.79027e+08	3.17845e+08	1.92561e+08	6.43387e+07	1.76039e+08	1.09932e+08	7.04925e+06	2.75555e+08	6.32385e+06	7.09184e+06	2.75676e+07	1.16591e+08	1.42513e+07	1.2772e+08	5.92155e+07	6.53908e+07	1.65163e+08	1.58793e+08	2.73327e+08	1.80105e+08	69.8312	89.8963	0.659	-0.6	0.549645
FALSE			Unused	No results	No results	No results	No results	No results		281.196	9.436	0	0	0	0			No matches found	No matches found		No matches found	DDA for preferred ion	1.96487e+08	1.35724e+08	1.93523e+08	1.71176e+08	2.87824e+08	1.16345e+08	6.14246e+07	1.42593e+08	1.66059e+08	1.78974e+08	1.60013e+08	9.02827e+07	3.74098e+08	2.47008e+08	1.20332e+08	1.07302e+08	7.80192e+07	8.68309e+07	1.02222e+08	9.4907e+07	2.35924e+08	2.70219e+08	39.4843	41.5071	1.145	0.2	0.437411
FALSE			Unused	No results	No results	No results	No results	No results		442.259	12.922	0	0	0	0			No matches found	No matches found		No matches found	DDA for preferred ion	2.35311e+08	2.68482e+08	1.5283e+08	1.74562e+08	8.02825e+07	1.06614e+08	1.04072e+08	9.45566e+07	1.92765e+08	1.7539e+08	2.44734e+08	2.84878e+08	3.73221e+08	2.27536e+08	1.35393e+08	1.19255e+08	9.9269e+07	1.06817e+08	1.41948e+08	1.47545e+08	2.30413e+08	3.52243e+08	31.7317	24.2492	1.529	0.61	0.000859415
FALSE	Creatinine	C4 H7 N3 O	Full match	Full match	No results	No results	Partial match	Full match		113.059	1.413	2	0	2	0			No matches found	No matches found	77.7	Single match found	DDA for preferred ion	1.0405e+08	1.00398e+08	1.7446e+08	9.39806e+07	6.81529e+07	1.55681e+08	2.82713e+08	2.92184e+08	1.55743e+08	1.72272e+08	3.56226e+08	3.14793e+08	1.51555e+08	1.83684e+08	3.7221e+08	1.99172e+08	3.12951e+08	2.1658e+08	3.11583e+08	1.75798e+08	2.34934e+08	5.38797e+08	74.3409	42.7297	2.293	1.2	0.0058865
FALSE	PC	C52 H80 N O8 P	No match	No results	No results	No results	Full match	No results		877.559	11.865	1	0	0	0			No matches found	No matches found		No matches found	DDA for preferred ion	1.92942e+08	1.8301e+08	1.29953e+06	1.63956e+08	4.23545e+07	1.45848e+08	5.57957e+07	6.85637e+07	9.56857e+07	9.01692e+07	6.36571e+07	1.56964e+08	1.11997e+08	1.70673e+08	525936	7.84594e+07	5.63733e+07	5.34934e+07	4.52877e+07	3.719e+08	1.6425e+08	1.6817e+08	50.5082	105.478	1.024	0.03	0.795399
FALSE	ArachidoylEthanolamide	C22 H45 N O2	Full match	No results	No results	No results	No match	Full match		355.344	11.115	1	0	0	0			No matches found	No matches found		Multiple matches found	DDA for preferred ion	1.63416e+08	1.32737e+08	5.20516e+07	6.45342e+07	6.02642e+07	3.42538e+07	3.29306e+07	3.57715e+07	8.23056e+07	3.69904e+08	1.2237e+08	8.46312e+07	1.03667e+08	9.52395e+07	7.2408e+07	8.34251e+07	7.09806e+07	6.89066e+07	8.45962e+07	1.4545e+08	9.16389e+07	1.92666e+08	94.1963	30.7569	2.102	1.07	0.0367863
FALSE	(2R)-2-Acetoxy-3-[(9Z)-9-octadecen-1-yloxy]propyl 2-(trimethylammonio)ethyl phosphate	C28 H56 N O7 P	Not the top hit	No results	No results	No results	Full match	No results		549.378	12.817	2	0	0	0			No matches found	No matches found		No matches found	DDA for preferred ion	1.48419e+08	3.68887e+08	7.60283e+07	9.44951e+07	4.08206e+07	2.42625e+07	1.05872e+07	2.19666e+07	7.97038e+07	1.57556e+08	5.89356e+07	1.66097e+07	1.01185e+08	3.46076e+07	1.8558e+07	1.00237e+07	1.17873e+07	8.36191e+06	1.18051e+07	1.58148e+07	1.10021e+08	3.6234e+07	79.9327	77.0412	0.329	-1.6	0.0190058
FALSE			No results	No results	No results	No results	No results	No results		117.972	14.516	0	0	0	0			No matches found	No matches found		No matches found	DDA for preferred ion	1.91526e+06	8.80585e+06	3.65548e+08	2.33996e+08	1.32149e+06	1.03613e+06	2.31205e+08	7.11385e+06	2.32906e+08	2.2671e+08	2.19306e+08	1.93583e+08	2.31951e+06	1.06534e+06	2.38274e+08	2.32948e+08	3.5839e+06	1.0045e+06	2.08433e+08	1.91471e+08	1.58507e+08	3.05003e+08	108.651	92.9526	1.924	0.94	0.676235
FALSE	1,2-di-O-arachidonoyl-sn-glycero-3-phosphocholine	C48 H80 N O8 P	No match	No results	No results	No results	Full match	No results		829.559	12.909	34	0	0	0			No matches found	No matches found		No matches found	DDA for preferred ion	7.8141e+07	3.61734e+08	8.08787e+07	1.18125e+08	1.12077e+08	9.80369e+07	5.32176e+07	6.60016e+07	8.55183e+07	1.17417e+08	1.00239e+08	4.19102e+07	2.80787e+08	9.81281e+07	8.05947e+07	3.07038e+07	5.74422e+07	5.61211e+07	6.81238e+07	3.23722e+08	1.5982e+08	1.64424e+08	46.4351	91.1905	1.029	0.04	0.549003
FALSE			Unused	No results	No results	No results	No results	No results		406.328	11.697	0	0	0	0			No matches found	No matches found		No matches found	DDA for preferred ion	3.58607e+08	3.26985e+08	1.56598e+07	2.38958e+07	1.00093e+08	3.06029e+08	1.11645e+08	6.08244e+07	9.59564e+06	1.47584e+08	1.14731e+07	1.06953e+07	1.05002e+07	7.75634e+06	6.33223e+06	7.10655e+06	5.45637e+06	6.03626e+06	6.93275e+06	5.47004e+06	1.87943e+08	1.62268e+07	85.1369	14.3454	0.086	-3.53	0.000506177
FALSE			Unused	No results	No results	No results	No results	No results		383.3	10.084	0	0	0	0			No matches found	No matches found		No matches found	DDA for preferred ion	2.7723e+08	3.03132e+08	7.13826e+07	7.90614e+07	2.27869e+08	8.53053e+07	7.18622e+07	1.17481e+08	2.10617e+08	3.57086e+08	1.05639e+08	9.10622e+07	9.32419e+07	8.80304e+07	1.5317e+08	1.48701e+08	1.45582e+08	1.45899e+08	1.38091e+08	1.73561e+08	2.60136e+08	3.88151e+08	53.1886	45.1347	1.492	0.58	0.591823
FALSE			Unused	No results	No results	No results	No results	No results		642.283	12.831	0	0	0	0			No matches found	No matches found		No matches found	DDA for preferred ion	2.16792e+08	3.56981e+08	3.04595e+06	1.02651e+07	6.50853e+07	6.0966e+06	4.4756e+06	9.58498e+06	1.96415e+08	2.1634e+08	1.42538e+07	4.83739e+06	3.67059e+07	6.40246e+06	1.97398e+07	6.56859e+06	7.77333e+06	6.21245e+06	9.3785e+06	7.59272e+06	6.3864e+07	1.83689e+07	112.376	65.4148	0.288	-1.8	0.148792
FALSE	Cyprodenate	C13 H25 N O2	Full match	No results	No results	No results	Full match	No results		227.188	9.438	1	0	0	0			No matches found	No matches found		No matches found	DDA for preferred ion	2.05013e+08	1.23219e+08	1.75014e+08	1.59511e+08	2.62258e+08	1.04326e+08	5.09084e+07	1.20908e+08	1.36405e+08	1.42864e+08	1.58752e+08	8.70551e+07	3.53168e+08	2.30145e+08	9.87048e+07	9.1706e+07	6.59717e+07	7.60757e+07	8.39862e+07	7.57219e+07	2.05543e+08	2.28933e+08	39.2155	45.4165	1.114	0.16	0.454839
FALSE	1-oleoyl-sn-glycero-3-phosphoethanolamine	C23 H46 N O7 P	Not the top hit	No results	No results	No results	Full match	No results		479.3	11.948	4	0	0	0			No matches found	No matches found		No matches found	DDA for preferred ion	3.38288e+08	3.52128e+08	1.62347e+08	1.91479e+08	1.35948e+08	1.15e+08	4.76993e+07	6.841e+07	1.27202e+08	2.70672e+08	2.45809e+08	1.10639e+08	1.76079e+08	1.40333e+08	7.07068e+07	7.47381e+07	7.53868e+07	5.95927e+07	8.43426e+07	9.38117e+07	2.36373e+08	2.22681e+08	35.2231	19.3522	0.942	-0.09	0.61116
FALSE	octadec-9-ynoic acid	C18 H32 O2	No match	Invalid mass	No results	No results	No match	No results		297.266	11.573	5	0	1	0			No matches found	No matches found	66.8	No matches found	DDA for preferred ion	3.50909e+08	2.54908e+08	2.71307e+08	3.22358e+08	1.48778e+08	3.33097e+07	1.378e+07	5.41014e+07	8.98804e+07	1.79705e+08	9.92597e+07	2.18188e+07	5.35862e+07	4.01716e+07	1.1645e+07	1.00255e+07	4.99072e+06	5.5782e+06	4.42257e+06	1.30356e+07	2.51146e+08	3.07181e+07	55.8067	82.7467	0.122	-3.03	0.000164402
FALSE	N-Acetylneuraminic acid	C11 H19 N O9	No results	Full match	Full match	Full match	Full match	Full match		309.106	1.447	6	1	1	3	Other	81.1	No matches found	Single match found	81.9	Single match found	DDA for preferred ion	1.2612e+08	1.169e+08	1.16277e+08	1.19445e+08	9.43838e+07	3.49884e+08	3.4065e+08	2.54929e+08	1.54617e+08	1.44294e+08	2.30922e+08	3.07591e+08	1.18543e+08	1.4946e+08	2.12177e+08	2.23611e+08	2.40923e+08	2.33848e+08	2.05646e+08	2.38882e+08	1.8087e+08	5.5781e+08	79.2906	37.2438	3.084	1.62	0.0534497
FALSE	Lisuride	C20 H26 N4 O	Not the top hit	No results	No results	No results	Full match	No results		338.212	12.842	1	0	0	0			No matches found	No matches found		No matches found	DDA for preferred ion	2.95079e+08	3.47958e+08	1.94244e+08	2.06593e+08	9.04416e+07	4.41681e+07	2.35908e+07	4.50529e+07	1.09263e+08	8.45251e+07	1.54109e+08	5.20659e+07	1.30652e+08	7.4001e+07	3.38284e+07	1.87943e+07	1.8492e+07	1.88143e+07	3.0551e+07	2.53731e+07	1.94963e+08	8.57993e+07	53.5678	56.7288	0.44	-1.18	0.0259932
FALSE	Bis(2-ethylhexyl)phthalate	C24 H38 O4	Full match	No results	No results	No results	Partial match	Full match		390.276	12.82	13	0	0	0			No matches found	No matches found		Single match found	DDA for preferred ion	1.91637e+08	3.47694e+08	9.21381e+07	1.26305e+08	8.82309e+07	5.26369e+07	4.69634e+07	6.25972e+07	2.08844e+08	1.16171e+08	1.06487e+08	8.08172e+07	2.28716e+08	3.71999e+07	1.04698e+08	4.84386e+07	3.57499e+07	1.80084e+07	5.53773e+07	4.27968e+07	1.54721e+08	1.33653e+08	60.477	62.1517	0.864	-0.21	0.249221
FALSE			Unused	No results	No results	No results	No results	No results		704.57	11.108	0	0	0	0			No matches found	No matches found		No matches found	DDA for preferred ion	1.30733e+08	5.26996e+07	3.05511e+06	1.62324e+07	2.16089e+07	6.15794e+06	695706	1.75374e+07	2.55666e+06	1.02689e+07	1.40856e+08	3.26659e+06	2.73653e+08	3.45652e+08	5.6555e+06	7.68038e+06	1.21218e+07	4.45779e+07	1.27361e+06	1.63908e+07	1.77895e+07	3.74178e+07	122.801	139.163	2.103	1.07	0.144957
FALSE			No results	No results	No results	No results	No results	No results		121.917	1.299	0	0	0	0			No matches found	No matches found		No matches found	DDA for preferred ion	4.88802e+07	5.4219e+07	6.39304e+07	6.34768e+07	5.11941e+07	2.54099e+08	2.52517e+08	1.91963e+08	1.21192e+08	7.91599e+07	3.0205e+08	3.44826e+08	1.36325e+08	1.68035e+08	2.54899e+08	2.59992e+08	3.01513e+08	2.65314e+08	2.35877e+08	1.6704e+08	9.87408e+07	6.17876e+08	93.2075	39.793	6.258	2.65	0.00292074
FALSE			Unused	No results	No results	No results	No results	No results		605.278	11.605	0	0	0	0			No matches found	No matches found		No matches found	DDA for other ion	3.44159e+08	2.63241e+08	1.6954e+08	2.08176e+08	1.05084e+08	5.04048e+07	4.065e+07	5.69306e+07	8.32865e+07	1.2701e+08	1.44307e+08	8.50125e+07	1.3413e+08	1.09395e+08	5.48905e+07	5.87986e+07	4.37788e+07	4.41847e+07	3.29581e+07	7.26743e+07	1.81809e+08	1.52306e+08	41.4758	22.3195	0.838	-0.26	0.268687
FALSE	1-[(9Z)-octadecenyl]-2-hexadecanoyl-sn-glycero-3-phosphocholine	C42 H84 N O7 P	No match	No results	No results	No results	Full match	No results		745.596	11.014	7	0	0	0			No matches found	No matches found		No matches found	DDA for preferred ion	3.12551e+08	2.68594e+08	7.12298e+06	2.82598e+08	1.00777e+08	4.84433e+07	1.69885e+06	4.80303e+07	7.25229e+07	1.07382e+08	1.28982e+08	1.96706e+06	2.70677e+08	3.44134e+08	2.77023e+07	1.15799e+08	4.88029e+07	4.43142e+07	1.17775e+06	1.49441e+08	1.56027e+08	1.52282e+08	74.4468	86.9143	0.976	-0.04	0.965101
FALSE			No results	No results	No results	No results	No results	No results		102.971	13.916	0	0	0	0			No matches found	No matches found		No matches found	DDA for preferred ion	1.65273e+08	2.17185e+08	2.58626e+08	1.85208e+08	1.54568e+08	1.76553e+08	2.16632e+08	1.51307e+08	3.34613e+08	2.6313e+08	2.49319e+08	2.1698e+08	2.1774e+08	1.5663e+08	2.06117e+08	2.58561e+08	7.79246e+07	2.48347e+08	3.18017e+08	3.43784e+08	3.23133e+08	4.46867e+08	48.1196	48.4766	1.383	0.47	0.101017
FALSE			Unused	No results	No results	No results	No results	No results		158.006	14.769	0	0	0	0			No matches found	No matches found		No matches found	DDA for preferred ion	2.27839e+08	2.51209e+08	2.04441e+08	2.58868e+08	2.07227e+08	1.11057e+08	7.24631e+07	5.8818e+07	1.25902e+08	4.60407e+07	1.63456e+08	3.43359e+08	1.98477e+08	1.60846e+08	1.84418e+08	9.79433e+07	7.72255e+07	1.44085e+08	6.56174e+07	1.23908e+08	2.42028e+08	2.84314e+08	38.4967	39.9771	1.175	0.23	0.0760699
FALSE	(2R)-2-[(7Z,10Z,13Z,16Z,19Z)-7,10,13,16,19-Docosapentaenoyloxy]-3-[(5Z,8Z,11Z,14Z,17Z)-5,8,11,14,17-icosapentaenoyloxy]propyl 2-(trimethylammonio)ethyl phosphate	C50 H80 N O8 P	No match	No results	No results	No results	Full match	No results		853.558	12.238	14	0	0	0			No matches found	No matches found		No matches found	DDA for preferred ion	5.69483e+07	2.30511e+08	1.38069e+08	1.59826e+08	1.6135e+08	1.05148e+08	6.74804e+07	1.03037e+08	7.73696e+07	1.13813e+08	7.19397e+07	7.77021e+07	6.28407e+07	2.49968e+07	3.7344e+07	2.16986e+07	3.8093e+07	8.30833e+07	6.27433e+07	3.42457e+08	1.89491e+08	1.0363e+08	30.2215	124.984	0.547	-0.87	0.298837
FALSE			Unused	No results	No results	No results	No results	No results		1028.61	11.958	0	0	0	0			No matches found	No matches found		No matches found	DDA for other ion	3.4082e+08	2.55314e+08	1.91593e+08	2.02609e+08	1.19841e+08	5.4063e+07	2.15204e+07	5.98093e+07	8.42679e+07	1.63635e+08	1.55473e+08	5.21531e+07	1.44296e+08	1.31357e+08	3.83122e+07	3.35524e+07	2.23213e+07	2.47146e+07	2.5478e+07	4.03956e+07	2.1573e+08	9.41913e+07	43.1406	52.1741	0.437	-1.2	0.0489893
FALSE			Unused	No results	No results	No results	No results	No results		421.286	13.916	0	0	0	0			No matches found	No matches found		No matches found	DDA for preferred ion	1.60867e+08	1.61697e+08	1.57909e+08	1.18619e+08	7.16044e+07	8.17714e+07	5.59398e+07	6.2278e+07	1.76084e+08	2.19282e+08	8.84674e+07	8.65309e+07	3.40441e+08	2.0604e+08	5.13245e+07	6.20052e+07	5.48181e+07	5.13723e+07	4.26747e+07	5.98355e+07	1.5862e+08	1.48887e+08	45.5643	66.2235	0.939	-0.09	0.918764
FALSE			No results	No results	No results	No results	No results	No results		152.036	13.895	0	0	0	0			No matches found	No matches found		No matches found	DDA for preferred ion	1.20742e+08	1.31517e+08	1.48653e+08	1.20099e+08	1.61701e+08	1.81864e+08	1.68422e+08	2.16155e+08	3.39834e+08	2.49656e+08	1.24248e+08	1.56871e+08	1.62192e+08	2.53861e+08	1.82724e+08	1.42738e+08	6.50688e+07	2.04436e+08	2.65928e+08	3.25862e+08	3.07926e+08	4.00886e+08	60.1572	52.6856	1.302	0.38	0.234685
FALSE			Unused	No results	No results	No results	No results	No results		674.667	13.926	0	0	0	0			No matches found	No matches found		No matches found	DDA for preferred ion	3.95815e+07	5.67525e+07	5.12376e+07	3.34372e+07	3.10674e+07	3.21061e+07	1.01954e+07	1.45497e+07	1.2065e+08	2.64757e+08	2.13218e+07	8.91493e+06	3.39714e+08	1.02311e+08	1.33715e+07	1.4034e+07	1.13974e+07	8.4582e+06	5.39875e+06	1.02652e+07	5.46937e+07	2.99504e+07	117.243	176.645	0.548	-0.87	0.313485
FALSE	DA9185000	C12 H10 O S	No match	No results	No results	No results	Full match	No results		202.045	1.284	1	0	0	0			No matches found	No matches found		No matches found	DDA for preferred ion	2.9542e+07	3.3965e+08	2.51307e+08	2.14689e+08	1.7841e+08	6.35429e+07	4.71048e+07	5.52294e+07	1.5286e+07	2.17285e+08	8.81979e+07	6.35115e+07	1.3145e+08	6.96102e+07	6.01057e+07	4.69225e+07	1.16541e+08	4.67219e+07	3.61256e+07	6.56789e+07	1.99435e+08	1.31956e+08	63.5868	45.2441	0.662	-0.6	0.972927
FALSE	1,2-DOCOSAHEXANOYL-SN-GLYCERO-3-PHOSPHOETHANOLAMINE	C49 H74 N O8 P	No match	No results	No results	No results	Full match	No results		835.512	10.979	1	0	0	0			No matches found	No matches found		No matches found	DDA for preferred ion	2.27626e+07	1.83878e+07	2.39644e+06	1.62593e+07	4.03228e+06	2.98497e+06	6.35474e+06	2.05295e+07	5.70779e+06	2.15253e+07	2.65701e+06	1.87008e+07	2.38371e+06	2.62119e+07	1.53369e+06	9.19083e+06	1.4943e+06	4.79274e+06	2.24944e+06	3.39127e+08	1.72456e+07	1.01581e+07	67.6923	267.323	0.589	-0.76	0.913982
FALSE	Glycerophospho-N-palmitoyl ethanolamine	C21 H44 N O7 P	Full match	Full match	No results	No results	Partial match	No results		453.284	11.823	2	0	1	0			No matches found	No matches found	69.9	No matches found	DDA for preferred ion	3.04898e+08	2.53931e+08	2.30764e+08	2.36749e+08	1.24162e+08	1.06776e+08	5.85813e+07	1.09356e+08	1.45545e+08	3.39102e+08	2.18992e+08	1.17585e+08	2.15691e+08	1.89435e+08	6.71363e+07	6.64984e+07	6.82084e+07	5.21259e+07	7.86471e+07	8.62194e+07	2.78168e+08	2.05649e+08	33.5567	27.3759	0.739	-0.44	0.188398
FALSE			Unused	No results	No results	No results	No results	No results		563.231	11.52	0	0	0	0			No matches found	No matches found		No matches found	DDA for preferred ion	3.38942e+08	2.36243e+08	1.47503e+08	2.44551e+08	8.27247e+07	4.70533e+07	3.89806e+07	4.71349e+07	5.84981e+07	6.42402e+07	1.59989e+08	1.0311e+08	9.58559e+07	1.01862e+08	4.28983e+07	5.53538e+07	3.44911e+07	3.18813e+07	3.7869e+07	5.78857e+07	1.32815e+08	1.45445e+08	55.016	26.4649	1.095	0.13	0.527601
FALSE	Guanine	C5 H5 N5 O	Full match	Full match	No results	Full match	Full match	Full match		151.049	2.224	4	0	1	7	Superpathway of purine nucleotide salvage;Purine nucleotides degradation II (aerobic);Superpathway of purines degradation in plants;Purine nucleotides degradation I (plants);Other		No matches found	No matches found	72.3	Single match found	DDA for preferred ion	4.94902e+07	5.28526e+07	9.47325e+07	1.05128e+08	6.62447e+07	2.00514e+08	2.60397e+08	2.02976e+08	1.34815e+08	7.10674e+07	2.60522e+08	2.19075e+08	1.16075e+08	1.38011e+08	3.37692e+08	2.15137e+08	2.89773e+08	3.04357e+08	2.54727e+08	2.34865e+08	1.28939e+08	5.78927e+08	85.2782	47.8462	4.49	2.17	0.00517139
FALSE	Adenosine 5'-monophosphate	C10 H14 N5 O7 P	Full match	Full match	No results	Full match	Full match	Full match		347.062	1.448	9	0	2	93	Superpathway of chorismate metabolism;Superpathway of purine nucleotide salvage;Aspartate superpathway;Purine nucleotides degradation II (aerobic);Anaerobic aromatic compound degradation (Thauera aromatica);Superpathway of arginine and polyamine biosynthesis;Superpathway of purines degradation in plants;Superpathway of seleno-compound metabolism;Methanobacterium thermoautotrophicum燽iosynthetic me…		No matches found	No matches found	93.3	Multiple matches found	DDA for preferred ion	1.05981e+08	1.00033e+08	1.06158e+08	1.11473e+08	8.17619e+07	3.17558e+08	3.31068e+08	2.46224e+08	1.38402e+08	1.19023e+08	2.03043e+08	2.81586e+08	8.78758e+07	1.14008e+08	2.03173e+08	2.14328e+08	2.28209e+08	2.27066e+08	1.95562e+08	2.26189e+08	1.56666e+08	5.32237e+08	83.6911	42.0585	3.397	1.76	0.0726517
FALSE	Threonine	C4 H9 N O3	Full match	Full match	No results	Partial match	Not the top hit	Full match		119.058	1.355	16	0	4	17	Aspartate superpathway;Superpathway of L-lysine, L-threonine and L-methionine biosynthesis II;Adenosylcobalamin biosynthesis I (anaerobic);Other		No matches found	No matches found	78.4	Multiple matches found	DDA for preferred ion	1.58618e+08	1.35558e+08	1.14265e+08	1.0046e+08	1.06892e+08	1.58314e+08	9.33278e+07	1.4681e+08	1.71427e+08	1.31718e+08	2.47052e+08	1.61503e+08	2.06332e+08	3.30808e+08	1.35817e+08	1.13393e+08	7.89038e+07	8.79593e+07	1.04776e+08	8.26224e+07	1.82293e+08	3.00781e+08	39.4903	30.0244	1.65	0.72	0.0159208
FALSE			No results	No results	No results	No results	No results	No results		777.54	12.863	0	0	0	0			No matches found	No matches found		No matches found	DDA for preferred ion	3.69513e+07	3.30801e+08	1.17347e+08	6.68794e+07	1.10926e+08	6.1345e+07	2.64048e+07	4.71296e+07	1.79389e+08	9.25615e+07	1.21122e+08	5.22708e+07	2.73939e+08	5.7828e+07	1.60236e+08	1.81148e+06	3.6416e+07	3.54554e+07	4.31989e+07	2.07814e+07	1.24494e+08	1.04058e+08	72.9625	92.1387	0.836	-0.26	0.552492
FALSE			No results	No results	No results	No results	No results	No results		134.025	13.969	0	0	0	0			No matches found	No matches found		No matches found	DDA for preferred ion	1.02632e+08	1.38106e+08	1.54803e+08	9.08763e+07	1.31281e+08	1.5577e+08	1.22578e+08	1.74233e+08	3.30071e+08	1.74803e+08	1.0792e+08	1.35003e+08	1.38479e+08	2.29402e+08	2.35694e+08	1.17335e+08	3.84323e+07	1.98352e+08	2.18375e+08	1.94095e+08	2.33156e+08	3.46451e+08	66.5184	52.6742	1.486	0.57	0.272075
FALSE			No results	No results	No results	No results	No results	No results		166.964	14.77	0	0	0	0			No matches found	No matches found		No matches found	DDA for preferred ion	3.29534e+08	2.2198e+08	2.3708e+08	1.36198e+08	9.93806e+07	6.9165e+07	5.65863e+07	8.12423e+07	4.77801e+07	4.54713e+07	1.61748e+08	1.56067e+08	1.30478e+08	1.26143e+08	6.27691e+07	5.84158e+07	7.90881e+07	4.97602e+07	3.5658e+07	4.54282e+07	1.66413e+08	1.81423e+08	46.3262	29.4142	1.09	0.12	0.820451
FALSE	1-[(9Z)-hexadecenoyl]-sn-glycero-3-phosphocholine	C24 H48 N O7 P	Not the top hit	No results	No results	No results	Full match	No results		493.316	11.543	1	0	0	0			No matches found	No matches found		No matches found	DDA for preferred ion	3.27231e+08	2.09338e+08	2.00614e+08	2.37214e+08	1.18505e+08	3.71414e+07	3.00673e+07	4.8401e+07	6.47105e+07	1.53402e+08	9.73641e+07	5.29808e+07	8.81948e+07	7.05773e+07	4.31668e+07	4.48951e+07	3.51532e+07	2.94225e+07	2.97609e+07	4.64391e+07	2.04984e+08	1.11569e+08	48.2675	16.4543	0.544	-0.88	0.0338406
FALSE	S-3-oxodecanoyl cysteamine	C12 H23 N O2 S	Full match	No results	No results	No results	Full match	No results		245.144	9.999	1	0	0	0			No matches found	No matches found		No matches found	DDA for preferred ion	7.10241e+07	5.679e+07	3.74828e+07	4.28209e+07	5.73907e+07	2.21081e+08	2.2061e+08	1.37387e+08	9.37849e+07	2.46575e+07	1.5537e+08	2.71326e+08	1.2365e+08	1.3123e+08	3.26801e+08	2.20174e+08	2.5546e+08	2.17182e+08	1.5287e+08	2.65227e+08	8.30834e+07	5.30221e+08	98.9385	47.0456	6.382	2.67	0.00252463
FALSE	1-[(9Z)-octadecenyl]-2-hexadecanoyl-sn-glycero-3-phosphocholine	C42 H84 N O7 P	No match	No results	No results	No results	Full match	No results		745.596	13.999	7	0	0	0			No matches found	No matches found		No matches found	DDA for preferred ion	9.19487e+07	1.21322e+08	2.80439e+08	3.06377e+08	1.14451e+08	9.71821e+07	7.54053e+07	7.89312e+07	1.08745e+08	1.5549e+06	1.98634e+06	1.84329e+08	3.25101e+08	1.75303e+06	1.63517e+08	8.7132e+07	8.75515e+07	7.74507e+07	8.69058e+07	1.03575e+08	1.86289e+08	2.47449e+08	60.5094	63.7881	1.328	0.41	0.915964
FALSE	1,4-Anhydro-6-O-dodecanoyl-2,3-bis-O-(2-hydroxyethyl)-D-glucitol	C22 H42 O8	Full match	No results	No results	No results	Full match	No results		434.287	10.528	1	0	0	0			No matches found	No matches found		No matches found	DDA for preferred ion	2.8285e+08	3.22111e+08	2.52654e+08	2.02986e+08	1.59555e+08	1.93486e+08	2.07887e+08	2.26364e+08	1.56099e+08	2.77309e+08	2.8655e+08	2.86403e+08	2.66721e+08	2.79412e+08	2.00207e+08	1.75306e+08	2.1829e+08	1.96132e+08	2.05502e+08	2.24507e+08	3.35697e+08	4.98579e+08	23.7031	15.8442	1.485	0.57	0.000873529
FALSE			Unused	No results	No results	No results	No results	No results		148.016	10.709	0	0	0	0			No matches found	No matches found		No matches found	DDA for preferred ion	3.21928e+08	7.32195e+07	2.84253e+07	1.84226e+07	1.19796e+07	3.65157e+07	1.29323e+07	9.90149e+06	1.24473e+07	6.35228e+07	1.34601e+07	8.34241e+07	8.6409e+07	2.19079e+07	6.37041e+07	1.2668e+07	8.42313e+06	1.06696e+08	1.71614e+07	4.35195e+07	3.43262e+07	7.72373e+07	127.627	90.0596	2.25	1.17	0.344579
FALSE	KKK	C18 H38 N6 O4	No match	Invalid mass	No results	No results	No results	No results		384.284	11.435	0	0	1	0			No matches found	No matches found	60.9	No matches found	DDA for preferred ion	2.90919e+08	2.81765e+08	619588	1.13804e+06	9.66526e+07	3.20626e+08	7.09715e+07	3.83849e+07	1.27899e+06	7.7566e+07	677159	1.04226e+06	263363	278985	182872	316621	155194	351608	302395	179109	1.35288e+08	656239	109.759	56.2672	0.005	-7.69	0.000359124
FALSE			Unused	No results	No results	No results	No results	No results		442.326	11.586	0	0	0	0			No matches found	No matches found		No matches found	DDA for preferred ion	3.20488e+08	1.04153e+08	684357	1.33085e+06	9.55274e+07	3.18822e+08	8.6622e+07	4.54556e+07	1.51522e+06	8.42623e+07	2.60019e+06	1.79517e+06	1.27067e+06	881069	382493	421364	616533	771839	493351	514086	1.1305e+08	1.60356e+06	114.771	43.286	0.014	-6.14	0.00161814
FALSE	N-Acetyl-1-aspartylglutamic acid	C11 H16 N2 O8	Full match	Full match	No results	No results	Full match	Full match		304.09	2.182	4	0	1	0			No matches found	No matches found	82	Single match found	DDA for preferred ion	1.07567e+08	9.84449e+07	1.18072e+08	9.58801e+07	1.30963e+08	1.56955e+08	9.26e+07	1.25418e+08	8.14758e+07	8.83353e+07	3.18631e+08	2.40411e+08	1.75634e+08	1.40207e+08	1.63092e+08	2.64923e+08	1.38545e+08	1.10812e+08	8.33541e+07	1.51935e+08	1.65548e+08	3.84406e+08	38.5238	37.0807	2.322	1.22	0.000195484
FALSE			Unused	No results	No results	No results	No results	No results		352.228	12.847	0	0	0	0			No matches found	No matches found		No matches found	DDA for preferred ion	2.72312e+08	3.17224e+08	2.17746e+08	2.44337e+08	1.38804e+08	6.59121e+07	3.62231e+07	7.00591e+07	1.58143e+08	1.30108e+08	1.67244e+08	5.86615e+07	1.42757e+08	9.30654e+07	5.40802e+07	2.96188e+07	3.17357e+07	2.98818e+07	5.04273e+07	4.4023e+07	2.51211e+08	1.22477e+08	39.1441	38.1388	0.488	-1.04	0.0109459
FALSE	Docosatetraenoic acid	C22 H36 O2	Full match	No results	No results	No results	Full match	No results		332.27	12.828	8	0	0	0			No matches found	No matches found		No matches found	DDA for preferred ion	2.2041e+08	3.17007e+08	1.05206e+08	1.44566e+08	8.59335e+07	1.73711e+07	5.99466e+06	2.55866e+07	9.52132e+07	8.88736e+07	5.93455e+07	9.79096e+06	7.23521e+07	2.70349e+07	1.07696e+07	4.28588e+06	5.13623e+06	4.95426e+06	8.43323e+06	7.13095e+06	1.3901e+08	2.05371e+07	65.9295	92.918	0.148	-2.76	0.00247477
FALSE			Unused	No results	No results	No results	No results	No results		422.323	11.174	0	0	0	0			No matches found	No matches found		No matches found	DDA for preferred ion	3.13407e+08	3.0608e+08	1.11896e+06	2.54408e+06	1.00254e+08	2.69379e+08	1.63087e+08	9.03548e+07	3.5866e+06	1.16212e+08	1.80952e+06	2.04871e+06	1.09508e+06	1.42829e+06	926191	914310	771017	976553	1.79052e+06	1.1722e+06	1.76563e+08	2.41709e+06	85.4763	33.5036	0.014	-6.19	0.000972679
FALSE			Unused	No results	No results	No results	No results	No results		206.151	7.603	0	0	0	0			No matches found	No matches found		No matches found	DDA for other ion	3.12551e+08	2.70916e+08	1.86635e+08	2.02203e+08	1.63638e+08	1.54127e+08	1.29874e+08	1.28252e+08	1.19551e+08	1.15955e+08	2.23775e+08	2.40534e+08	1.74286e+08	1.7755e+08	1.29835e+08	1.30065e+08	1.54821e+08	1.11555e+08	1.05594e+08	9.53294e+07	2.68303e+08	3.11079e+08	16.3211	19.8576	1.159	0.21	0.0380831
FALSE	β-Alanine	C3 H7 N O2	Full match	Full match	No results	Not the top hit	Partial match	Full match		89.048	1.386	10	0	2	31	Superpathway of L-lysine degradation;Methanobacterium thermoautotrophicum燽iosynthetic metabolism;Superpathway of indole-3-acetate conjugate biosynthesis;Other		No matches found	No matches found	74.7	Multiple matches found	DDA for preferred ion	5.33134e+07	7.20746e+07	5.05291e+07	6.96624e+07	1.18457e+08	2.00121e+08	1.58352e+08	2.51041e+07	8.09437e+07	2.03822e+07	3.11092e+08	2.13243e+08	2.05241e+08	2.66497e+08	3.37041e+07	1.60864e+08	1.65394e+08	2.17682e+07	1.45707e+08	1.55128e+08	8.17538e+07	3.87971e+08	89.8175	42.9514	4.746	2.25	0.014115
FALSE			Unused	No results	No results	No results	No results	No results		169.035	1.355	0	0	0	0			No matches found	No matches found		No matches found	DDA for preferred ion	2.77781e+08	2.78559e+08	2.51367e+08	2.38157e+08	1.99076e+08	1.12178e+08	8.43916e+07	9.84908e+07	9.55543e+07	1.43596e+08	1.50229e+08	1.17524e+08	3.10672e+08	1.5042e+08	8.72446e+07	9.16666e+07	7.90189e+07	8.10643e+07	7.90019e+07	8.87736e+07	2.46151e+08	2.24169e+08	20.7464	33.8569	0.911	-0.13	0.675061
FALSE	Cerulenin	C12 H17 N O3	Full match	No results	No results	No results	Partial match	Full match		223.12	1.853	9	0	0	0			No matches found	No matches found		Single match found	DDA for preferred ion	1.03038e+08	1.66367e+08	1.29102e+08	9.83874e+07	1.0033e+08	1.87481e+08	7.82791e+07	8.35298e+07	1.41322e+08	1.04289e+08	1.8414e+08	2.30284e+08	1.45823e+08	3.10085e+08	2.24488e+08	1.23108e+08	1.8041e+08	1.80876e+08	1.53509e+08	8.08811e+07	1.68017e+08	4.11658e+08	41.8761	35.2519	2.45	1.29	0.000534971
FALSE			Unused	No results	No results	No results	No results	No results		753.526	12.15	0	0	0	0			No matches found	No matches found		No matches found	DDA for preferred ion	7.4618e+06	3.06556e+08	2.57201e+07	1.85419e+07	6.06437e+07	3.76879e+07	1.591e+07	4.2164e+07	4.1517e+07	7.11516e+07	9.54652e+07	6.70126e+07	9.55834e+07	7.11992e+07	3.05327e+07	3.77272e+06	2.21556e+07	2.11122e+07	2.48374e+07	3.73081e+07	7.96498e+07	8.43653e+07	99.3169	45.2888	1.059	0.08	0.554891
FALSE			Unused	No results	No results	No results	No results	No results		369.347	11.232	0	0	0	0			No matches found	No matches found		No matches found	DDA for preferred ion	1.89817e+08	2.89604e+08	2.03734e+06	1.41876e+08	1.31555e+08	1.84682e+08	6.41929e+06	1.32402e+08	1.03957e+08	7.20406e+07	2.5674e+08	3.05916e+08	2.21851e+08	2.08618e+08	1.73865e+06	1.25915e+08	1.08772e+08	1.45491e+08	9.16639e+07	2.27188e+07	2.03955e+08	3.34016e+08	61.9853	53.3073	1.638	0.71	0.419666
FALSE			No results	No results	No results	No results	No results	No results		811.598	13.715	0	0	0	0			No matches found	No matches found		No matches found	DDA for preferred ion	2.01325e+08	5.31101e+07	3.05781e+08	2.44397e+08	1.27192e+08	1.10625e+08	1.20634e+08	1.03446e+08	1.83769e+07	1.02167e+08	2.0962e+08	2.31459e+08	2.7863e+07	1.87672e+08	5.65484e+07	1.41847e+08	9.06983e+07	1.04826e+08	1.32394e+07	1.46636e+08	2.11206e+08	2.86867e+08	53.0507	52.7731	1.358	0.44	0.728254
FALSE			Unused	No results	No results	No results	No results	No results		388.305	10.015	0	0	0	0			No matches found	No matches found		No matches found	DDA for preferred ion	2.48612e+08	2.73876e+08	2.62142e+08	3.04419e+08	1.76639e+08	1.94151e+08	2.02062e+08	2.32728e+08	1.79358e+08	2.14644e+08	2.76291e+08	2.74455e+08	2.11692e+08	2.28543e+08	2.19043e+08	2.04978e+08	1.5083e+08	2.17401e+08	1.83341e+08	1.80009e+08	3.54527e+08	4.54057e+08	23.3516	21.3666	1.281	0.36	0.0181364
FALSE	MFCD00674434	C20 H37 N O2	Full match	No results	No results	No results	Full match	No results		323.281	11.743	1	0	0	0			No matches found	No matches found		No matches found	DDA for preferred ion	3.03311e+08	2.05408e+08	1.71771e+08	2.3881e+08	1.18138e+08	2.98004e+07	1.94137e+07	5.90832e+07	9.04058e+07	1.95616e+08	1.04025e+08	2.54679e+07	6.43537e+07	4.74268e+07	1.31138e+07	1.31245e+07	7.4165e+06	7.80672e+06	7.72468e+06	1.46098e+07	2.04037e+08	3.56619e+07	48.0423	72.9464	0.175	-2.52	0.000219106
FALSE			Unused	No results	No results	No results	No results	No results		172.021	14.689	0	0	0	0			No matches found	No matches found		No matches found	DDA for preferred ion	3.02881e+08	8.5585e+07	7.12926e+07	8.39602e+07	7.92169e+07	2.64539e+08	7.53655e+07	7.59235e+07	2.2997e+08	8.95525e+07	9.25824e+07	9.44655e+07	8.44758e+07	8.21807e+07	7.28498e+07	7.15431e+07	7.25237e+07	7.13982e+07	5.55366e+07	8.25638e+07	1.44198e+08	1.73103e+08	73.7653	20.1047	1.2	0.26	0.755935
FALSE			Unused	No results	No results	No results	No results	No results		238.081	6.876	0	0	0	0			No matches found	No matches found		No matches found	DDA for preferred ion	1.26805e+08	3.01049e+08	3.50691e+07	4.90005e+07	1.47232e+08	1.5004e+08	1.45288e+08	8.87779e+07	8.91861e+06	4.17238e+07	1.58721e+07	1.47611e+07	1.62531e+07	1.26721e+07	1.74645e+07	5.0264e+06	1.75951e+07	4.96217e+06	7.87461e+06	1.54326e+07	1.55234e+08	2.36317e+07	72.9805	45.7433	0.152	-2.72	0.000563066
FALSE	Palmitoyl sphingomyelin	C39 H79 N2 O6 P	Full match	Full match	No results	No results	Full match	No results		702.565	14.093	2	0	2	0			No matches found	No matches found	92	No matches found	DDA for preferred ion	3.45504e+07	1.58219e+08	1.30418e+06	4.6429e+07	8.72927e+07	6.4773e+07	4.06397e+07	3.18106e+07	8.72452e+07	6.28109e+07	2.65437e+07	3.89432e+07	1.21947e+08	5.05458e+07	909734	3.26398e+07	4.40536e+07	6.67696e+07	4.59769e+07	3.01034e+08	9.49973e+07	1.07493e+08	60.7617	127.134	1.132	0.18	0.680744
FALSE	L-Pyroglutamic acid	C5 H7 N O3	Full match	Full match	Full match	Full match	Full match	Full match		129.042	1.448	11	1	2	2	Other	74.2	No matches found	Single match found	80.5	Multiple matches found	DDA for preferred ion	2.01213e+08	1.45221e+08	2.01483e+08	2.07822e+08	5.2323e+07	2.30727e+08	2.31749e+08	5.28309e+07	6.28873e+07	3.46819e+07	3.00521e+08	2.71077e+08	2.49994e+08	2.2598e+08	2.7629e+08	2.22177e+08	1.87386e+08	1.72968e+08	1.54479e+08	1.85744e+08	1.74664e+08	4.58183e+08	73.0637	21.909	2.623	1.39	0.00244381
FALSE			Unused	No results	No results	No results	No results	No results		289.261	9.301	0	0	0	0			No matches found	No matches found		No matches found	DDA for preferred ion	2.4158e+08	2.3692e+08	4.3619e+07	4.97656e+07	1.72654e+08	4.76895e+07	4.44613e+07	7.91354e+07	1.51516e+08	2.98781e+08	6.41433e+07	5.59869e+07	5.77011e+07	4.64448e+07	8.78226e+07	8.78678e+07	9.55033e+07	8.92655e+07	9.7177e+07	1.00006e+08	2.02647e+08	2.30781e+08	61.8515	47.0911	1.139	0.19	0.989245
FALSE			Unused	No results	No results	No results	No results	No results		228.133	7.605	0	0	0	0			No matches found	No matches found		No matches found	DDA for preferred ion	2.97099e+08	2.58159e+08	1.7796e+08	1.93854e+08	1.58158e+08	1.48545e+08	1.26548e+08	1.24995e+08	1.1681e+08	1.12977e+08	2.11686e+08	2.29706e+08	1.66771e+08	1.71116e+08	1.26064e+08	1.25831e+08	1.51788e+08	1.08691e+08	1.03264e+08	9.2937e+07	2.60391e+08	3.03627e+08	16.1983	20.1415	1.166	0.22	0.0360076
FALSE	1724514	C19 H40 O3	Full match	No results	No results	No results	Full match	No results		316.297	12.73	3	0	0	0			No matches found	No matches found		No matches found	DDA for other ion	2.22308e+08	2.96332e+08	1.3901e+08	1.39411e+08	7.69987e+07	3.64364e+07	1.23492e+07	4.28814e+07	1.09858e+08	2.10596e+08	1.15221e+08	2.72294e+07	1.97684e+08	7.75279e+07	3.3388e+07	1.0981e+07	9.24645e+06	7.92417e+06	1.36795e+07	1.46017e+07	1.79611e+08	4.24057e+07	54.1508	103.028	0.236	-2.08	0.0247413
FALSE	(16Z,19Z,22Z,25Z,28Z)-6-Hydroxy-6-oxido-12-oxo-5,7,11-trioxa-2-aza-6lambda~5~-phosphahentriaconta-16,19,22,25,28-pentaen-9-yl (13Z,16Z)-13,16-docosadienoate	C48 H82 N O8 P	No match	No results	No results	No results	Full match	No results		831.574	12.692	34	0	0	0			No matches found	No matches found		No matches found	DDA for preferred ion	5.39639e+07	1.06049e+08	1.25063e+08	5.18742e+07	5.42377e+07	1.00541e+08	2.45613e+07	7.56075e+07	1.64382e+08	2.40619e+07	2.75679e+08	8.82741e+07	2.95005e+08	1.19346e+08	1.11158e+08	4.50442e+06	6.74392e+07	4.26358e+07	9.98696e+07	4.52627e+07	9.90391e+07	1.94151e+08	75.4946	60.2765	1.96	0.97	0.259912
FALSE			Unused	No results	No results	No results	No results	No results		303.292	10.353	0	0	0	0			No matches found	No matches found		No matches found	DDA for preferred ion	2.93067e+08	2.21083e+08	1.98071e+08	2.08947e+08	1.23237e+08	1.97027e+08	1.14516e+08	1.16578e+08	1.52703e+08	1.98671e+08	2.38608e+08	1.98806e+08	2.50885e+08	2.8335e+08	1.69469e+08	1.21523e+08	1.25548e+08	1.33208e+08	2.08293e+08	1.41347e+08	2.76282e+08	3.74786e+08	18.4419	20.8865	1.357	0.44	0.000549467
FALSE	Methionine sulfoxide	C5 H11 N O3 S	Full match	Full match	No results	Partial match	Full match	Full match		165.046	1.738	6	0	2	1	Other		No matches found	No matches found	72.4	Multiple matches found	DDA for preferred ion	1.99886e+08	9.79778e+07	1.87772e+08	1.64383e+08	1.35565e+08	2.15347e+08	1.5735e+08	1.28893e+08	5.92733e+07	7.75261e+07	2.9169e+08	1.9932e+08	1.5452e+08	1.23543e+08	7.6837e+07	1.01227e+08	1.24603e+08	1.26581e+08	7.22926e+07	1.20354e+08	2.18553e+08	2.84427e+08	46.6479	25.3693	1.301	0.38	0.117499
FALSE			Unused	No results	No results	No results	No results	No results		231.992	14.263	0	0	0	0			No matches found	No matches found		No matches found	DDA for preferred ion	1.1194e+08	1.36133e+08	1.29387e+08	9.68311e+07	1.07322e+08	1.25407e+08	9.16806e+07	1.06191e+08	9.21352e+07	3.3422e+07	2.87217e+08	1.05503e+08	1.27419e+08	9.7028e+07	8.97506e+07	1.20101e+08	8.48746e+07	8.01123e+07	6.24133e+07	8.51667e+07	1.72319e+08	2.18055e+08	36.4811	28.7942	1.265	0.34	0.0436738
FALSE			No results	No results	No results	No results	No results	No results		786.594	14.105	0	0	0	0			No matches found	No matches found		No matches found	DDA for preferred ion	1.67817e+08	2.58164e+06	8.36068e+07	9.5982e+07	2.98905e+07	1.91371e+08	2.4725e+07	9.58593e+07	2.78737e+06	6.32666e+07	1.71411e+08	2.86508e+08	3.9464e+06	5.54039e+07	6.44699e+07	5.49657e+06	4.97289e+07	1.75311e+07	1.60004e+08	6.1792e+07	9.88657e+07	1.46844e+08	92.0857	94.4891	1.485	0.57	0.495888
FALSE			Unused	No results	No results	No results	No results	No results		313.297	12.299	0	0	0	0			No matches found	No matches found		No matches found	DDA for preferred ion	2.85738e+08	1.30318e+08	1.26616e+08	2.02856e+08	8.43357e+07	1.75399e+07	1.79208e+06	1.40925e+07	4.58522e+07	1.61111e+08	4.05853e+07	1.32226e+06	2.5532e+07	1.59699e+07	1.78457e+06	1.19614e+06	570305	451774	587793	904303	1.36364e+08	2.75107e+06	71.6921	139.841	0.02	-5.63	0.000224796
FALSE	alpha-methylstyrene	C9 H10	Full match	No results	No results	No results	Full match	No results		118.078	10.032	2	0	0	0			No matches found	No matches found		No matches found	DDA for preferred ion	1.05629e+08	1.00736e+08	1.37456e+08	1.59701e+08	7.17828e+07	1.47718e+08	1.69629e+08	1.44833e+08	8.33319e+07	1.00645e+08	2.84568e+08	2.53209e+08	1.37166e+08	2.2512e+08	1.74782e+08	1.74071e+08	1.50837e+08	2.18205e+08	1.4377e+08	1.37946e+08	1.80075e+08	4.17559e+08	50.1202	26.4221	2.319	1.21	0.000522192
FALSE			Unused	No results	No results	No results	No results	No results		175.03	2.38	0	0	0	0			No matches found	No matches found		No matches found	DDA for preferred ion	7.4674e+07	4.77805e+07	6.33017e+07	6.3802e+07	1.44576e+08	1.13418e+08	1.21028e+08	1.16604e+08	6.38786e+07	2.03801e+07	2.14699e+08	1.25144e+08	2.12555e+08	1.87605e+08	2.84479e+08	1.92041e+08	1.68358e+08	1.91053e+08	1.21394e+08	2.42303e+08	1.11366e+08	4.11729e+08	66.0216	37.8902	3.697	1.89	0.000482768
FALSE			Unused	No results	No results	No results	No results	No results		428.31	11.699	0	0	0	0			No matches found	No matches found		No matches found	DDA for preferred ion	2.84413e+08	2.58378e+08	1.30831e+07	1.96646e+07	8.06629e+07	2.40077e+08	9.09455e+07	4.88192e+07	8.01904e+06	1.16242e+08	1.01168e+07	9.28042e+06	8.84462e+06	6.35313e+06	5.25084e+06	6.24718e+06	4.64621e+06	5.30368e+06	5.84419e+06	4.61537e+06	1.49544e+08	1.35629e+07	84.0674	15.6017	0.091	-3.46	0.000538186
FALSE	(2R)-2-[(7Z,10Z,13Z,16Z,19Z)-7,10,13,16,19-Docosapentaenoyloxy]-3-[(5Z,8Z,11Z,14Z,17Z)-5,8,11,14,17-icosapentaenoyloxy]propyl 2-(trimethylammonio)ethyl phosphate	C50 H80 N O8 P	No match	No results	No results	No results	Full match	No results		853.559	12.475	14	0	0	0			No matches found	No matches found		No matches found	DDA for preferred ion	2.21677e+08	2.67496e+08	2.95254e+07	1.78746e+08	3.35154e+07	9.56215e+07	3.10598e+07	4.38805e+07	1.12563e+08	8.62191e+07	2.83814e+08	2.32669e+08	2.47968e+08	2.52059e+08	5.24173e+07	7.29178e+07	7.40848e+07	7.10834e+07	1.33577e+08	2.55206e+08	1.52757e+08	3.68307e+08	56.5455	43.7666	2.411	1.27	0.00504697
FALSE	1-Aminocyclopropane-1-carboxylate	C4 H7 N O2	Full match	No results	No results	Partial match	Partial match	Full match		101.048	1.365	10	0	0	7	Superpathway of L-methionine salvage and degradation;Other		No matches found	No matches found		Multiple matches found	DDA for preferred ion	9.34522e+07	1.19847e+08	1.00773e+08	9.85559e+07	9.02457e+07	1.81194e+08	1.5888e+08	1.78419e+08	2.25004e+08	1.07902e+08	2.60063e+08	1.85059e+08	1.89295e+08	2.82211e+08	1.22205e+08	1.39138e+08	1.21473e+08	1.18755e+08	1.2599e+08	1.05076e+08	1.51554e+08	3.39428e+08	61.3837	16.0478	2.24	1.16	0.0266031
FALSE			Unused	No results	No results	No results	No results	No results		456.269	10.531	0	0	0	0			No matches found	No matches found		No matches found	DDA for preferred ion	2.42412e+08	2.81824e+08	2.15797e+08	5.49253e+07	4.79422e+07	1.66014e+08	1.7756e+08	1.93655e+08	6.16282e+07	2.33946e+08	2.46087e+08	2.45013e+08	2.29163e+08	2.39831e+08	1.72181e+08	1.4355e+08	1.88244e+08	1.66695e+08	1.75767e+08	1.89162e+08	2.8275e+08	4.27677e+08	49.2673	16.0118	1.513	0.6	0.0117552
FALSE			No results	No results	No results	No results	No results	No results		241.918	1.282	0	0	0	0			No matches found	No matches found		No matches found	DDA for preferred ion	2.18484e+08	2.802e+08	2.33725e+08	2.34533e+08	2.11423e+08	1.17206e+08	8.82608e+07	1.16564e+08	1.29973e+08	1.59352e+08	1.72172e+08	1.4379e+08	2.23574e+08	1.55792e+08	9.51526e+07	8.83275e+07	8.27471e+07	8.25396e+07	7.60651e+07	5.68892e+07	2.63313e+08	2.40489e+08	17.2769	21.3802	0.913	-0.13	0.203145
FALSE			Unused	No results	No results	No results	No results	No results		338.279	12.732	0	0	0	0			No matches found	No matches found		No matches found	DDA for preferred ion	2.12716e+08	2.7911e+08	1.31024e+08	1.31539e+08	7.25664e+07	3.46388e+07	1.19351e+07	4.07199e+07	1.05607e+08	1.99454e+08	1.09126e+08	2.55346e+07	1.88678e+08	7.38843e+07	3.23779e+07	1.05124e+07	9.0605e+06	7.69484e+06	1.34342e+07	1.40045e+07	1.69381e+08	4.06162e+07	54.0751	102.569	0.24	-2.06	0.0254921
FALSE			Unused	No results	No results	No results	No results	No results		478.386	11.763	0	0	0	0			No matches found	No matches found		No matches found	DDA for preferred ion	2.78491e+08	2.53465e+08	1.10094e+06	1.34018e+06	8.10287e+07	2.46339e+08	7.59959e+07	3.64981e+07	1.04731e+06	8.19968e+07	1.01341e+06	1.11976e+06	883001	869201	538544	509308	507131	478786	540251	545240	1.25489e+08	1.39086e+06	98.8874	12.0886	0.011	-6.5	0.00102258
FALSE	Batilol	C21 H44 O3	Full match	No results	No results	No results	Full match	No results		344.328	13.646	2	0	0	0			No matches found	No matches found		No matches found	DDA for preferred ion	1.52149e+08	1.88107e+08	1.0186e+08	9.14783e+07	6.62486e+07	2.33666e+07	9.23059e+06	2.57021e+07	6.83666e+07	2.75713e+08	6.12656e+07	1.5405e+07	1.16265e+08	4.84688e+07	1.15428e+07	6.71312e+06	5.75065e+06	6.62162e+06	6.12862e+06	7.95348e+06	1.24715e+08	2.28585e+07	76.469	108.527	0.183	-2.45	0.0060969
FALSE	Linoleyl carnitine	C25 H45 N O4	Full match	No results	No results	No results	Full match	No results		423.334	11.037	2	0	0	0			No matches found	No matches found		No matches found	DDA for preferred ion	1.57223e+08	1.32444e+08	1.28054e+08	1.76252e+08	6.53388e+07	1.08493e+08	2.11856e+08	1.33654e+08	2.95135e+07	6.24509e+07	2.73042e+08	2.59607e+08	2.6076e+08	2.31959e+08	1.00989e+08	5.07603e+07	3.93813e+07	4.61798e+07	3.994e+07	1.48718e+08	1.61112e+08	3.02418e+08	67.7899	49.5994	1.877	0.91	0.193014
FALSE			Unused	No results	No results	No results	No results	No results		339.274	10.08	0	0	0	0			No matches found	No matches found		No matches found	DDA for preferred ion	2.37186e+08	2.26388e+08	8.83163e+07	8.48383e+07	1.90029e+08	8.83655e+07	8.02406e+07	1.19465e+08	1.59315e+08	2.71805e+08	1.17347e+08	1.01029e+08	1.08708e+08	9.75978e+07	1.40416e+08	1.39688e+08	1.354e+08	1.3442e+08	1.31319e+08	1.77689e+08	2.34043e+08	3.62458e+08	39.7005	39.5534	1.549	0.63	0.269252
FALSE	1-[(9Z)-octadecenyl]-2-hexadecanoyl-sn-glycero-3-phosphocholine	C42 H84 N O7 P	No match	No results	No results	No results	Full match	No results		745.596	11.26	7	0	0	0			No matches found	No matches found		No matches found	DDA for preferred ion	3.11882e+07	5.96608e+07	2.40276e+07	972910	3.72706e+06	4.69418e+06	845602	6.50141e+06	1.95515e+06	1.18731e+07	1.27852e+08	824596	2.70677e+08	9.44617e+06	1.87425e+07	2.18343e+07	1.25571e+07	1.54458e+07	438921	6.19563e+07	1.12134e+07	4.63774e+07	106.057	136.091	4.136	2.05	0.119564
FALSE			Unused	No results	No results	No results	No results	No results		850.388	9.835	0	0	0	0			No matches found	No matches found		No matches found	DDA for preferred ion	1.24482e+07	9.3115e+06	5.36947e+06	8.80765e+06	8.90529e+07	1.23347e+07	2.27857e+08	9.02911e+06	8.58053e+06	1.34802e+07	1.98045e+07	1.50316e+07	2.69476e+08	9.56678e+06	1.49247e+07	1.22021e+07	1.07712e+07	9.10859e+06	8.62334e+06	110300	1.8763e+07	2.61333e+07	209.204	196.303	1.393	0.48	0.83982
FALSE	Thiomorpholine3-carboxylate	C5 H9 N O2 S	Full match	No results	No results	No results	Partial match	Full match		147.035	1.783	1	0	0	0			No matches found	No matches found		Single match found	DDA for preferred ion	1.43459e+08	5.84192e+07	1.38842e+08	1.30468e+08	1.04396e+08	1.78217e+08	1.14674e+08	9.74219e+07	5.00527e+07	4.58507e+07	2.6887e+08	8.69784e+07	1.1994e+08	9.51114e+07	4.05295e+07	8.04809e+07	9.11923e+07	1.05075e+08	4.69594e+07	9.30437e+07	1.7081e+08	2.02703e+08	51.3683	37.5488	1.187	0.25	0.25602
FALSE			Unused	No results	No results	No results	No results	No results		181.956	14.241	0	0	0	0			No matches found	No matches found		No matches found	DDA for preferred ion	9.67112e+07	1.40784e+08	1.19557e+08	9.62488e+07	9.64845e+07	1.1315e+08	6.78661e+07	8.37866e+07	8.8826e+07	4.43716e+07	2.68089e+08	1.00142e+08	1.15754e+08	9.24741e+07	7.65701e+07	9.72695e+07	7.04511e+07	6.93668e+07	5.03171e+07	7.14592e+07	1.57002e+08	1.87475e+08	30.3424	29.4688	1.194	0.26	0.0369292
FALSE			Unused	No results	No results	No results	No results	No results		213.982	14.244	0	0	0	0			No matches found	No matches found		No matches found	DDA for preferred ion	9.36413e+07	1.35667e+08	1.2185e+08	9.6655e+07	1.02253e+08	1.14785e+08	8.16592e+07	9.6144e+07	9.47626e+07	7.54997e+07	2.67594e+08	9.85933e+07	1.15806e+08	9.46846e+07	8.55248e+07	1.11618e+08	7.43846e+07	7.1881e+07	5.17745e+07	7.8074e+07	1.63261e+08	2.00447e+08	27.68	29.8375	1.228	0.3	0.0466896
FALSE			Unused	No results	No results	No results	No results	No results		847.538	13.896	0	0	0	0			No matches found	No matches found		No matches found	DDA for other ion	1.41032e+08	1.81078e+06	2.42907e+08	2.66615e+08	6.82792e+07	1.31122e+08	1.01382e+08	1.28598e+08	1.2201e+06	1.13009e+08	2.52115e+08	2.64612e+08	1.82659e+06	2.10245e+08	8.89594e+07	1.56597e+08	9.2412e+07	8.52636e+07	1.25637e+08	1.08448e+08	2.05756e+08	2.93381e+08	65.527	43.2046	1.426	0.51	0.308719
FALSE			Unused	No results	No results	No results	No results	No results		412.258	12.825	0	0	0	0			No matches found	No matches found		No matches found	DDA for preferred ion	1.47846e+08	2.66445e+08	7.39533e+07	1.00233e+08	7.00767e+07	4.24516e+07	3.77216e+07	4.96161e+07	1.65965e+08	9.30914e+07	8.49076e+07	6.21835e+07	1.84502e+08	2.01732e+07	8.62577e+07	3.98956e+07	2.87063e+07	9.94847e+06	4.46042e+07	3.38098e+07	1.22832e+08	1.07181e+08	59.7881	67.3819	0.873	-0.2	0.215622
FALSE			Unused	No results	No results	No results	No results	No results		347.071	8.845	0	0	0	0			No matches found	No matches found		No matches found	DDA for preferred ion	2.66388e+08	2.49554e+08	6.048e+07	2.01182e+08	2.02453e+08	1.92493e+08	2.24976e+08	2.24475e+08	1.50423e+08	1.95712e+08	2.22332e+08	2.27126e+08	1.76561e+08	1.9841e+08	1.92454e+08	1.91144e+08	1.95521e+08	1.41734e+08	2.08268e+08	1.64107e+08	3.04407e+08	4.07655e+08	40.5475	26.2487	1.339	0.42	0.0833409
FALSE			Unused	No results	No results	No results	No results	No results		649.43	12.198	0	0	0	0			No matches found	No matches found		No matches found	DDA for preferred ion	2.64765e+08	1.62125e+08	6.78532e+07	1.11968e+08	6.5886e+07	6.14869e+07	4.12947e+07	4.5377e+07	8.44874e+07	1.62435e+08	1.47018e+08	1.10053e+08	1.30902e+08	1.93498e+08	9.78689e+07	1.29421e+08	7.53738e+07	8.30829e+07	1.20815e+08	1.09957e+08	1.31117e+08	2.45722e+08	40.5222	23.823	1.874	0.91	0.00106556
FALSE			Unused	No results	No results	No results	No results	No results		843.507	11.688	0	0	0	0			No matches found	No matches found		No matches found	DDA for other ion	5.52722e+06	2.05104e+08	1.03675e+08	3.43352e+06	8.33904e+07	4.98719e+07	6.50469e+07	6.97733e+07	7.17852e+07	6.99631e+07	1.84465e+08	2.64612e+08	2.12703e+08	7.80066e+07	6.68769e+07	1.77554e+06	4.16253e+07	5.79619e+07	6.99136e+07	2.74275e+07	1.35917e+08	1.69647e+08	57.583	68.8504	1.248	0.32	0.357146
FALSE	1-Methyl-N-(9-methyl-9-azabicyclo[3.3.1]non-3-yl)-1H-indazole-3-carboxamide	C18 H24 N4 O	Not the top hit	No results	No results	No results	Full match	No results		312.197	12.668	2	0	0	0			No matches found	No matches found		No matches found	DDA for preferred ion	2.63421e+08	2.47321e+08	1.7496e+08	2.11911e+08	7.22499e+07	5.99825e+07	2.96551e+07	5.29713e+07	1.0183e+08	7.23786e+07	1.94657e+08	1.14763e+08	1.3697e+08	1.1149e+08	5.2827e+07	2.541e+07	3.73317e+07	3.39528e+07	5.95343e+07	4.44353e+07	1.71721e+08	1.50565e+08	44.4065	37.8639	0.877	-0.19	0.578113
FALSE			Unused	No results	No results	No results	No results	No results		180.979	14.718	0	0	0	0			No matches found	No matches found		No matches found	DDA for preferred ion	1.81854e+08	1.21574e+08	1.47991e+08	2.54741e+08	1.74204e+08	7.26578e+07	6.17756e+07	4.74968e+07	5.07822e+07	1.05364e+08	2.62932e+08	2.18351e+08	1.00514e+08	1.25458e+08	6.14348e+07	5.97889e+07	5.26176e+07	1.07861e+08	4.25999e+07	6.34724e+07	1.51436e+08	1.59481e+08	42.9974	43.1403	1.053	0.07	0.311806
FALSE			Unused	No results	No results	No results	No results	No results		329.06	8.84	0	0	0	0			No matches found	No matches found		No matches found	DDA for preferred ion	2.60683e+08	2.42563e+08	5.55367e+07	1.96676e+08	1.97079e+08	1.86034e+08	2.19708e+08	2.17521e+08	4.93848e+07	1.52793e+08	2.16047e+08	2.21018e+08	1.71376e+08	1.92155e+08	1.87642e+08	1.86535e+08	1.90505e+08	4.85873e+07	2.03255e+08	1.57989e+08	2.57384e+08	3.81571e+08	50.5979	35.9571	1.482	0.57	0.12665
FALSE	NP-020014	C15 H26 O3	No match	Invalid mass	No results	No results	No match	No results		276.172	10.513	11	0	2	0			No matches found	No matches found	68.4	No matches found	DDA for preferred ion	9.12739e+07	9.6913e+07	1.43965e+08	1.23218e+08	3.84671e+07	6.85757e+07	8.4291e+07	6.70444e+07	1.93321e+07	7.23312e+07	2.60315e+08	2.28042e+08	1.00696e+08	1.75452e+08	9.27906e+07	8.57767e+07	6.885e+07	7.49424e+07	5.24012e+07	9.43323e+07	1.17018e+08	2.31665e+08	42.9933	30.9314	1.98	0.99	0.00100548
FALSE			No results	No results	No results	No results	No results	No results		229.882	14.089	0	0	0	0			No matches found	No matches found		No matches found	DDA for preferred ion	1.91613e+08	2.5996e+08	1.39336e+08	1.14969e+08	6.52948e+07	5.90285e+07	4.0706e+07	4.26792e+07	9.32215e+07	5.71305e+07	2.15981e+08	1.7915e+08	1.35048e+08	1.383e+08	5.87758e+07	5.10642e+07	5.39841e+07	6.03234e+07	7.67466e+07	6.28609e+07	1.30705e+08	1.93422e+08	40.8216	28.2822	1.48	0.57	0.0403358
FALSE			No results	No results	No results	No results	No results	No results		148.953	14.772	0	0	0	0			No matches found	No matches found		No matches found	DDA for preferred ion	2.59383e+08	1.56579e+08	1.94474e+08	9.44749e+07	7.86268e+07	4.06395e+07	3.97309e+07	6.7506e+07	3.26744e+07	3.08839e+07	1.30819e+08	1.19614e+08	1.0415e+08	1.01945e+08	4.69914e+07	3.71643e+07	6.16216e+07	3.53774e+07	2.49358e+07	3.36731e+07	1.262e+08	1.40863e+08	53.1416	33.6958	1.116	0.16	0.728207
FALSE	Uracil	C4 H4 N2 O2	Full match	Full match	No results	Full match	Full match	Full match		112.027	1.995	3	0	2	5	Other		No matches found	No matches found	78.2	Single match found	DDA for preferred ion	7.63681e+07	8.36264e+07	1.03373e+08	1.02367e+08	6.81135e+07	2.43192e+08	2.02455e+08	1.78092e+08	1.491e+08	1.76113e+08	2.58983e+08	2.23824e+08	1.50733e+08	2.19891e+08	2.28101e+08	2.13703e+08	2.21992e+08	2.13214e+08	1.88909e+08	1.70103e+08	1.91868e+08	4.72708e+08	65.5703	29.9959	2.464	1.3	0.00606485
FALSE			Unused	No results	No results	No results	No results	No results		354.252	12.833	0	0	0	0			No matches found	No matches found		No matches found	DDA for preferred ion	1.75258e+08	2.558e+08	8.27418e+07	1.14138e+08	6.13352e+07	1.24918e+07	4.41043e+06	2.04015e+07	7.27163e+07	6.98835e+07	4.80375e+07	7.81158e+06	5.70521e+07	2.20685e+07	8.03754e+06	3.17907e+06	3.77703e+06	3.83886e+06	6.64489e+06	5.3409e+06	1.04148e+08	1.59797e+07	67.9283	94.5931	0.153	-2.7	0.00317265
FALSE	Olomoucine	C15 H18 N6 O	Full match	No results	No results	No results	Full match	No results		298.154	10.491	1	0	0	0			No matches found	No matches found		No matches found	DDA for preferred ion	1.13408e+08	1.24034e+08	1.32866e+08	1.11229e+08	5.02487e+07	8.50282e+07	1.05412e+08	9.68759e+07	4.26089e+07	9.57081e+07	2.55772e+08	2.21351e+08	1.45302e+08	1.73549e+08	8.4505e+07	1.04591e+08	4.61153e+07	1.02059e+08	1.46393e+08	1.23149e+08	1.39924e+08	2.91086e+08	35.4871	28.1612	2.08	1.06	0.00033269
FALSE	Tandospirone	C21 H29 N5 O2	Not the top hit	No results	No results	No results	Full match	No results		383.234	11.999	1	0	0	0			No matches found	No matches found		No matches found	DDA for preferred ion	2.53781e+08	1.98623e+08	1.33012e+08	1.53655e+08	7.87351e+07	3.75592e+07	5.05898e+06	3.73067e+07	7.02225e+07	7.38443e+07	9.93736e+07	8.86294e+06	4.48515e+07	4.59432e+07	5.7049e+06	3.36761e+06	1.48857e+06	2.29899e+06	1.32285e+06	4.49522e+06	1.42384e+08	1.27383e+07	52.7783	125.464	0.089	-3.48	0.00115228
FALSE			Unused	No results	No results	No results	No results	No results		672.576	12.126	0	0	0	0			No matches found	No matches found		No matches found	DDA for preferred ion	2.52384e+08	1.79585e+08	8.18608e+07	1.64538e+08	5.97177e+07	4.57304e+06	179226	8.27625e+06	1.95355e+07	1.08361e+08	1.72286e+07	459961	7.62566e+06	3.58325e+06	202168	412654	187389	175947	181832	218014	1.0224e+08	661172	84.0245	162.729	0.006	-7.27	0.00039674
FALSE	1-Aminocyclopropane-1-carboxylate	C4 H7 N O2	Full match	No results	No results	Partial match	Partial match	Full match		101.048	1.454	10	0	0	7	Superpathway of L-methionine salvage and degradation;Other		No matches found	No matches found		Multiple matches found	DDA for preferred ion	1.17065e+08	8.76093e+07	1.18442e+08	1.11534e+08	9.06346e+07	2.07815e+08	1.41696e+08	1.37663e+08	5.40654e+07	5.75576e+07	2.52186e+08	2.06875e+08	1.73133e+08	1.14733e+08	1.4324e+08	1.37885e+08	1.31205e+08	1.17177e+08	1.20237e+08	1.25396e+08	1.47173e+08	3.39826e+08	59.9462	17.9038	2.309	1.21	0.00422325
FALSE	Methyl (4aS,4bR,5aS,6aS,7R,9aS,9bR,10R)-4a,6a-dimethyl-2,5'-dioxo-2,4,4',4a,5',5a,6,6a,8,9,9a,9b,10,11-tetradecahydro-3H,3'H-spiro[cyclopenta[7,8]phenanthro[4b,5-b]oxirene-7,2'-furan]-10-carboxylate	C24 H30 O6	Full match	No results	No results	No results	Full match	No results		414.203	10.484	7	0	0	0			No matches found	No matches found		No matches found	DDA for preferred ion	2.52083e+08	2.32662e+08	1.18709e+08	1.75183e+08	1.17725e+08	1.0423e+08	5.12828e+07	8.13116e+07	1.13606e+08	1.91803e+08	2.01144e+08	1.78349e+08	8.70803e+07	1.33242e+08	1.24211e+08	1.32655e+08	1.01359e+08	1.0246e+08	1.16513e+08	1.28454e+08	2.1282e+08	3.01867e+08	22.927	22.826	1.418	0.5	0.0214698
FALSE			Unused	No results	No results	No results	No results	No results		753.526	11.834	0	0	0	0			No matches found	No matches found		No matches found	DDA for preferred ion	5.78899e+06	1.21123e+08	2.05872e+08	5.55233e+06	1.33012e+08	1.88671e+08	1.16816e+08	1.45349e+08	2.52006e+08	1.02702e+08	1.51543e+08	1.33013e+08	2.08796e+08	2.373e+08	1.91358e+08	5.13377e+06	7.51601e+07	1.25446e+08	1.04205e+08	6.26802e+07	2.4289e+08	2.5956e+08	73.3115	50.5985	1.069	0.1	0.403884
FALSE			Unused	No results	No results	No results	No results	No results		366.31	13.652	0	0	0	0			No matches found	No matches found		No matches found	DDA for preferred ion	1.31784e+08	1.5791e+08	8.52543e+07	7.6349e+07	5.68013e+07	2.06469e+07	8.46345e+06	2.26221e+07	5.81581e+07	2.50182e+08	5.26626e+07	1.37037e+07	1.00395e+08	4.25939e+07	1.0718e+07	6.33439e+06	5.06018e+06	6.17683e+06	5.33261e+06	7.54501e+06	1.04243e+08	2.09082e+07	79.6647	105.594	0.201	-2.32	0.00658182
FALSE	SM(d18:1/18:0)	C41 H83 N2 O6 P	No match	No results	No results	No results	Partial match	Full match		730.597	11.885	3	0	0	0			No matches found	No matches found		Single match found	DDA for preferred ion	3.44072e+07	982269	1.99732e+08	1.57005e+08	3.7536e+07	4.80261e+07	6.61259e+07	1.47017e+07	518605	4.86232e+07	5.60193e+06	2.49946e+08	709422	9.25724e+07	3.73853e+06	2.17763e+08	9.12867e+07	6.64769e+07	5.66433e+07	9.06812e+07	6.56991e+07	1.76569e+08	96.3545	94.0189	2.688	1.43	0.444257
FALSE			Unused	No results	No results	No results	No results	No results		503.297	12.434	0	0	0	0			No matches found	No matches found		No matches found	DDA for preferred ion	2.20737e+08	1.53378e+08	1.42278e+08	1.63741e+08	6.88999e+07	4.76446e+07	3.08396e+07	6.0717e+07	9.2846e+07	2.49076e+08	1.09836e+08	5.78969e+07	1.40614e+08	1.05091e+08	3.10843e+07	3.13781e+07	2.75526e+07	2.46915e+07	2.7927e+07	3.0103e+07	1.69882e+08	8.21083e+07	46.8798	46.1339	0.483	-1.05	0.0339821
FALSE			No results	No results	No results	No results	No results	No results		168.051	1.352	0	0	0	0			No matches found	No matches found		No matches found	DDA for preferred ion	2.14475e+08	2.14845e+08	1.95411e+08	1.85493e+08	1.45139e+08	1.37798e+08	1.18839e+08	1.17708e+08	1.34207e+08	1.0214e+08	2.47881e+08	1.58528e+08	9.08576e+07	1.30897e+08	1.09258e+08	9.13169e+07	6.75832e+07	7.41279e+07	7.85061e+07	7.47865e+07	2.42062e+08	2.18403e+08	17.8977	22.4004	0.902	-0.15	0.54098
FALSE			Unused	No results	No results	No results	No results	No results		819.507	12.332	0	0	0	0			No matches found	No matches found		No matches found	DDA for other ion	2.40093e+06	2.46332e+08	1.1613e+08	1.77044e+06	8.07273e+07	7.70585e+07	8.89855e+07	1.10516e+08	1.18503e+08	8.56751e+07	1.82663e+08	1.42255e+08	8.25815e+07	1.18749e+08	8.23576e+07	1.01513e+06	4.99288e+07	4.25444e+07	8.47406e+07	7.75097e+07	1.48499e+08	1.91624e+08	61.4009	43.1819	1.29	0.37	0.534136
FALSE			Unused	No results	No results	No results	No results	No results		559.293	12.081	0	0	0	0			No matches found	No matches found		No matches found	DDA for other ion	2.456e+08	2.3891e+08	1.14684e+08	1.49189e+08	9.57037e+07	5.29762e+07	3.99497e+07	4.85803e+07	6.21081e+07	9.27353e+07	1.19546e+08	1.04419e+08	1.20893e+08	8.77731e+07	5.31666e+07	5.2996e+07	4.68588e+07	4.51186e+07	2.94494e+07	6.59321e+07	1.42095e+08	1.43552e+08	35.4447	20.0048	1.01	0.01	0.774837
FALSE			Unused	No results	No results	No results	No results	No results		706.532	11.035	0	0	0	0			No matches found	No matches found		No matches found	No MS2	3.82429e+06	1.53583e+08	9.48362e+07	1.51593e+06	5.98233e+07	5.85508e+07	4.09144e+07	6.39672e+07	8.02516e+07	1.04156e+08	1.8882e+08	1.32374e+08	1.10505e+08	2.44099e+08	3.24981e+07	1.01375e+06	2.51598e+07	1.18723e+08	9.90845e+07	1.69615e+08	1.17083e+08	2.33348e+08	56.2275	63.2472	1.993	0.99	0.248722
FALSE	Allyl cyclohexanebutyrate	C13 H22 O2	Full match	No results	No results	No results	Full match	No results		210.161	9.437	12	0	0	0			No matches found	No matches found		No matches found	DDA for preferred ion	1.37541e+08	8.01259e+07	1.30373e+08	1.08814e+08	1.74644e+08	6.63887e+07	3.10542e+07	7.5123e+07	8.33634e+07	9.21472e+07	1.04539e+08	5.56696e+07	2.43916e+08	1.51786e+08	6.06905e+07	5.77215e+07	3.93814e+07	4.47043e+07	4.89472e+07	4.66469e+07	1.39059e+08	1.35305e+08	40.0256	51.7222	0.973	-0.04	0.631073
FALSE	Adenosine 5'-monophosphate	C10 H14 N5 O7 P	Full match	Full match	No results	Full match	Full match	Full match		347.062	1.6	9	0	2	93	Superpathway of chorismate metabolism;Superpathway of purine nucleotide salvage;Aspartate superpathway;Purine nucleotides degradation II (aerobic);Anaerobic aromatic compound degradation (Thauera aromatica);Superpathway of arginine and polyamine biosynthesis;Superpathway of purines degradation in plants;Superpathway of seleno-compound metabolism;Methanobacterium thermoautotrophicum燽iosynthetic me…		No matches found	No matches found	92.8	Multiple matches found	DDA for preferred ion	5.22879e+07	6.63862e+07	7.09472e+07	6.05479e+07	5.01272e+07	2.43684e+08	2.16458e+08	1.70734e+08	8.94237e+07	8.97717e+07	1.65692e+08	1.95412e+08	5.71252e+07	1.06672e+08	1.85757e+08	1.84395e+08	1.82121e+08	1.70188e+08	1.75557e+08	1.75125e+08	1.09563e+08	4.4991e+08	87.7335	42.8732	4.106	2.04	0.0266161
FALSE	N-Stearoyltyrosine	C27 H45 N O4	Full match	No results	No results	No results	Full match	No results		447.334	11.013	2	0	0	0			No matches found	No matches found		No matches found	DDA for preferred ion	8.14907e+07	7.52265e+07	1.07999e+08	1.39285e+08	5.52401e+07	1.53695e+08	6.65552e+07	7.2631e+07	7.35993e+07	7.65447e+07	2.43015e+08	2.19389e+08	1.41943e+08	2.22758e+08	1.60345e+08	1.02182e+08	1.03274e+08	1.08035e+08	1.17357e+08	1.92391e+08	1.44709e+08	3.22428e+08	44.2557	20.9236	2.228	1.16	3.11256e-05
FALSE	4-Hydroxybenzaldehyde	C7 H6 O2	Full match	No results	No results	Full match	Full match	Full match		122.037	2.191	7	0	0	13	Anaerobic aromatic compound degradation (Thauera aromatica);Other		No matches found	No matches found		Multiple matches found	DDA for preferred ion	1.59479e+08	1.56274e+08	2.24076e+08	2.01615e+08	1.56236e+08	1.46553e+08	1.63493e+08	1.78697e+08	1.55706e+08	2.34417e+08	2.41279e+08	1.10902e+08	2.17384e+08	2.18109e+08	2.11886e+08	1.5418e+08	1.06605e+08	1.63188e+08	7.83206e+07	1.94037e+08	2.84492e+08	3.47447e+08	28.5712	31.4294	1.221	0.29	0.133818
FALSE	3477	C12 H20 N2 O3	Full match	No results	No results	No results	Full match	No results		240.147	1.973	2	0	0	0			No matches found	No matches found		No matches found	DDA for preferred ion	4.60823e+07	5.21022e+07	1.06007e+08	5.99888e+07	8.51619e+07	1.90815e+08	1.48877e+08	1.73352e+08	6.07151e+07	6.62477e+07	1.75179e+08	9.376e+07	8.96231e+07	1.32842e+08	2.41208e+08	9.21917e+07	9.83225e+07	9.99374e+07	8.02995e+07	9.22509e+07	1.34975e+08	2.25305e+08	74.9316	50.1071	1.669	0.74	0.0567673
FALSE			Invalid mass	No results	No results	No results	No results	No results		315.044	8.844	0	0	0	0			No matches found	No matches found		No matches found	DDA for preferred ion	2.37608e+08	1.67934e+08	1.53306e+08	1.57672e+08	1.52861e+08	1.42667e+08	1.49202e+08	1.34091e+08	1.16755e+08	1.08545e+08	2.28494e+08	1.84658e+08	1.22023e+08	1.46606e+08	1.32538e+08	1.10667e+08	1.11003e+08	1.16255e+08	1.10652e+08	1.19523e+08	2.45511e+08	3.05318e+08	25.997	15.6753	1.244	0.31	0.0405951
FALSE	5-(Heptadec-12-enyl)resorcinol	C23 H38 O2	Full match	No results	No results	No results	Full match	No results		346.286	13.823	6	0	0	0			No matches found	No matches found		No matches found	DDA for preferred ion	1.4368e+08	2.37291e+08	1.1849e+08	1.30976e+08	7.12064e+07	3.10897e+07	2.55362e+07	2.94078e+07	5.50451e+07	1.16819e+08	5.86031e+07	3.44495e+07	7.33612e+07	4.1953e+07	1.51963e+07	9.06542e+06	1.20108e+07	9.01835e+06	8.21029e+06	1.07197e+07	1.32292e+08	3.65314e+07	44.9376	61.0174	0.276	-1.86	0.000410648
FALSE			Unused	No results	No results	No results	No results	No results		257.271	10.718	0	0	0	0			No matches found	No matches found		No matches found	DDA for preferred ion	1.42097e+08	1.48155e+08	2.18587e+07	2.04264e+07	7.83415e+07	9.89076e+06	1.14706e+07	4.62953e+07	3.97227e+07	2.37117e+08	2.01548e+07	1.7512e+07	2.00758e+07	2.00198e+07	1.42058e+07	1.49865e+07	1.512e+07	1.62457e+07	1.25749e+07	2.55733e+07	9.15119e+07	3.56733e+07	92.341	27.725	0.39	-1.36	0.0698571
FALSE			Unused	No results	No results	No results	No results	No results		261.23	8.154	0	0	0	0			No matches found	No matches found		No matches found	DDA for preferred ion	2.24095e+08	1.64717e+08	3.41191e+07	3.98691e+07	1.53281e+08	3.83719e+07	3.62786e+07	6.33436e+07	1.30763e+08	2.35082e+08	5.16589e+07	4.631e+07	4.80657e+07	3.79277e+07	7.04277e+07	6.41442e+07	7.70045e+07	6.7309e+07	7.18005e+07	7.91868e+07	1.49522e+08	1.76495e+08	62.8901	45.129	1.18	0.24	0.905691
FALSE			Unused	No results	No results	No results	No results	No results		231.019	14.103	0	0	0	0			No matches found	No matches found		No matches found	DDA for preferred ion	2.12349e+08	2.35073e+08	1.66726e+08	1.46716e+08	6.90664e+07	9.56611e+07	9.64261e+07	5.7103e+07	9.1395e+07	6.10514e+07	1.46044e+08	2.05129e+08	9.7668e+07	1.35344e+08	8.97033e+07	7.94129e+07	6.29114e+07	6.50137e+07	5.81709e+07	7.37089e+07	1.95143e+08	1.88164e+08	30.2356	27.0849	0.964	-0.05	0.242577
FALSE			Unused	No results	No results	No results	No results	No results		569.273	12.211	0	0	0	0			No matches found	No matches found		No matches found	DDA for preferred ion	2.34534e+08	1.61719e+08	1.0492e+08	1.44388e+08	6.40996e+07	2.34592e+07	3.30956e+07	3.49391e+07	5.0569e+07	2.82794e+07	7.68784e+07	3.81976e+07	6.7795e+07	6.23508e+07	1.96956e+07	2.97668e+07	2.46455e+07	2.58967e+07	2.23998e+07	3.711e+07	1.08669e+08	7.82407e+07	53.5067	23.1339	0.72	-0.47	0.206252
FALSE	1-hexadecanoyl-2-[(7Z,10Z,13Z,16Z,19Z)-docosapentaenoyl]-sn-glycero-3-phosphocholine	C46 H82 N O8 P	No match	No results	No results	No results	Full match	No results		807.575	14.121	50	0	0	0			No matches found	No matches found		No matches found	DDA for preferred ion	7.0331e+07	1.40104e+08	1.47264e+08	6.13622e+07	8.67915e+07	8.77725e+07	6.24869e+06	7.18421e+07	8.44964e+07	9.2166e+07	2.34425e+08	1.23759e+08	1.55568e+08	1.85324e+07	7.43533e+07	9.72312e+07	7.00997e+06	7.99496e+07	9.38841e+06	1.75272e+06	1.4339e+08	2e+08	43.7437	77.1222	1.395	0.48	0.602237
FALSE			Unused	No results	No results	No results	No results	No results		348.233	13.8	0	0	0	0			No matches found	No matches found		No matches found	DDA for preferred ion	1.4654e+08	2.34366e+08	9.41552e+07	1.19004e+08	5.86974e+07	2.16865e+07	1.84485e+07	2.52756e+07	5.5737e+07	1.1168e+08	6.06046e+07	2.80735e+07	5.58308e+07	3.72322e+07	1.23777e+07	1.18651e+07	1.00541e+07	1.55309e+07	9.59613e+06	1.17517e+07	1.21872e+08	3.87986e+07	52.3561	46.5349	0.318	-1.65	0.00170605
FALSE			Unused	No results	No results	No results	No results	No results		779.542	12.853	0	0	0	0			No matches found	No matches found		No matches found	DDA for preferred ion	3.04408e+07	2.34354e+08	1.15577e+08	4.97278e+06	1.07498e+08	4.98564e+07	3.28496e+07	4.03956e+07	1.41723e+08	6.67095e+07	1.34977e+08	3.09959e+07	1.60065e+08	6.36896e+07	1.77511e+08	2.72411e+06	3.57199e+07	3.85833e+07	4.19056e+07	2.08265e+07	9.51208e+07	1.08366e+08	74.0259	89.8833	1.139	0.19	0.869907
FALSE	(Z)-3-butylidene-7-hydroxyphthalide	C12 H12 O3	Full match	No results	No results	No results	Full match	No results		204.078	10.794	4	0	0	0			No matches found	No matches found		No matches found	DDA for preferred ion	2.32968e+08	2.18366e+08	1.54201e+08	1.57519e+08	8.61685e+07	7.86728e+07	6.90284e+07	6.25431e+07	6.00074e+07	6.19039e+07	2.14621e+08	2.04471e+08	1.53797e+08	1.5201e+08	6.54467e+07	7.65929e+07	6.412e+07	6.71303e+07	6.1171e+07	6.20083e+07	1.60695e+08	2.02045e+08	27.8853	27.5049	1.257	0.33	0.0406678
FALSE	2a,7-Dihydroxy-3-(hydroxymethyl)-6,6,7b-trimethyl-2,2a,4a,5,6,7,7a,7b-octahydro-1H-cyclobuta[e]inden-2-yl 3-chloro-4,6-dihydroxy-2-methylbenzoate	C23 H29 Cl O7	No match	No results	No results	No results	Full match	No results		452.159	10.028	1	0	0	0			No matches found	No matches found		No matches found	DDA for preferred ion	9.71499e+07	8.23512e+07	1.24135e+08	1.30249e+08	6.61814e+07	1.38749e+08	1.53165e+08	1.3819e+08	7.6466e+07	5.37178e+07	2.32751e+08	2.29223e+08	1.38586e+08	1.71951e+08	1.40575e+08	1.37808e+08	1.24878e+08	2.01933e+08	1.14188e+08	1.30734e+08	1.63952e+08	3.38641e+08	55.9419	28.1359	2.065	1.05	0.00142939
FALSE			Unused	No results	No results	No results	No results	No results		348.203	12.257	0	0	0	0			No matches found	No matches found		No matches found	DDA for preferred ion	2.30535e+08	1.76429e+08	1.25624e+08	1.73222e+08	7.57598e+07	4.43778e+07	4.63715e+07	5.33258e+07	8.63943e+07	6.60122e+07	1.15883e+08	8.75884e+07	8.15371e+07	7.66586e+07	4.37908e+07	5.55827e+07	3.87404e+07	3.73265e+07	5.06304e+07	5.26788e+07	1.43732e+08	1.27922e+08	35.0011	12.6681	0.89	-0.17	0.415631
FALSE			No results	No results	No results	No results	No results	No results		118.012	1.197	0	0	0	0			No matches found	No matches found		No matches found	DDA for preferred ion	1.7322e+08	1.68818e+08	2.2579e+08	2.15637e+08	2.30415e+08	1.0298e+08	7.2364e+07	9.98938e+07	1.08136e+08	1.49114e+08	1.88102e+08	9.379e+07	2.22612e+08	1.53045e+08	7.20648e+07	6.84647e+07	5.63222e+07	5.11472e+07	4.30407e+07	5.41942e+07	2.09393e+08	1.72329e+08	28.7088	35.4693	0.823	-0.28	0.136207
FALSE			No results	No results	No results	No results	No results	No results		261.908	14.075	0	0	0	0			No matches found	No matches found		No matches found	DDA for preferred ion	1.7461e+08	2.29502e+08	1.37476e+08	1.06299e+08	7.3272e+07	6.11152e+07	4.09342e+07	5.01532e+07	9.65996e+07	5.6897e+07	1.89554e+08	1.55378e+08	1.33287e+08	1.33397e+08	6.37272e+07	4.63013e+07	5.46458e+07	5.61903e+07	7.28597e+07	6.50595e+07	1.29399e+08	1.84272e+08	34.9753	23.0011	1.424	0.51	0.0396815
FALSE	O-(Hydroxy{(2R)-2-[(5Z,8Z,11Z,14Z,17Z)-5,8,11,14,17-icosapentaenoyloxy]-3-[(6Z,9Z,12Z,15Z)-6,9,12,15-octadecatetraenoyloxy]propoxy}phosphoryl)-L-serine	C44 H68 N O10 P	Not the top hit	No results	No results	No results	Full match	No results		801.46	13.833	2	0	0	0			No matches found	No matches found		No matches found	DDA for other ion	1.05348e+08	2.22956e+08	1.00138e+06	3.73706e+07	4.765e+07	3.41466e+07	3.92559e+07	3.8321e+07	8.33969e+07	4.97542e+07	9.87573e+07	1.46899e+08	5.00703e+07	3.88109e+07	578909	3.31575e+07	3.64551e+07	4.16604e+07	4.72257e+07	2.28851e+08	7.91361e+07	1.13183e+08	68.2047	102.269	1.43	0.52	0.635107
FALSE	1-arachidonoyl-sn-glycero-3-phosphoethanolamine	C25 H44 N O7 P	Full match	No results	No results	No results	Full match	No results		501.284	11.466	4	0	0	0			No matches found	No matches found		No matches found	DDA for preferred ion	2.09971e+08	1.6413e+08	1.81631e+08	2.28326e+08	6.76457e+07	4.89415e+07	4.59614e+07	4.30157e+07	4.2238e+07	1.30614e+08	1.48861e+08	1.12598e+08	7.83995e+07	1.30508e+08	5.56375e+07	5.01039e+07	3.80686e+07	3.1777e+07	4.65047e+07	5.31062e+07	1.4061e+08	1.33195e+08	44.5254	26.9861	0.947	-0.08	0.830945
FALSE			No results	No results	No results	No results	No results	No results		140.951	14.125	0	0	0	0			No matches found	No matches found		No matches found	DDA for other ion	1.78497e+08	1.86101e+08	7.6377e+07	9.7994e+07	3.37778e+07	3.42156e+07	2.67173e+07	2.04396e+07	2.42061e+07	3.24153e+07	2.27895e+08	1.58653e+08	8.5318e+07	7.15522e+07	2.77012e+07	1.37179e+07	1.73404e+07	1.99788e+07	2.88841e+07	2.41298e+07	6.57972e+07	7.56801e+07	59.4202	78.337	1.15	0.2	0.616479
FALSE	(2E)-hexadecenoylcarnitine	C23 H43 N O4	Full match	No results	No results	No results	Full match	No results		397.318	10.919	2	0	0	0			No matches found	No matches found		No matches found	DDA for preferred ion	9.26199e+07	9.41102e+07	1.00435e+08	1.40179e+08	6.81104e+07	1.17442e+08	1.48265e+08	1.04996e+08	3.78658e+07	5.61398e+07	1.23454e+08	2.27239e+08	1.19685e+08	1.41319e+08	7.20248e+07	6.12769e+07	6.41379e+07	7.62948e+07	5.29372e+07	1.41794e+08	1.21163e+08	1.85301e+08	57.5902	36.8589	1.529	0.61	0.0492121
FALSE	Taurine	C2 H7 N O3 S	Full match	Full match	No results	Full match	Full match	Full match		125.015	1.44	1	0	2	1	Other		No matches found	No matches found	87.5	Single match found	DDA for preferred ion	1.39173e+08	7.82536e+07	1.43289e+08	1.35421e+08	1.07188e+08	1.58658e+08	1.47269e+08	9.60072e+07	8.13161e+07	8.13914e+07	1.92725e+08	2.18044e+08	2.24834e+08	1.24185e+08	1.31493e+08	1.39955e+08	1.55221e+08	1.53265e+08	1.12735e+08	1.10844e+08	1.78152e+08	3.42254e+08	44.0471	23.9487	1.921	0.94	0.00155581
FALSE	Diethanolamine	C4 H11 N O2	Full match	No results	No results	No results	Full match	No results		105.079	1.339	2	0	0	0			No matches found	No matches found		No matches found	DDA for preferred ion	2.14798e+07	2.23935e+08	1.58353e+07	1.65098e+07	1.80235e+08	1.17179e+08	9.89563e+07	1.28625e+08	1.27818e+08	1.1966e+07	2.1321e+08	1.13366e+08	3.41399e+07	2.45019e+07	1.00277e+08	8.61943e+07	7.41345e+07	7.88036e+07	5.39443e+07	7.44274e+07	2.26241e+08	2.03054e+08	76.6655	43.7146	0.898	-0.16	0.277135
FALSE	LysoPC(22:4(7Z,10Z,13Z,16Z))	C30 H54 N O7 P	Full match	No results	No results	No results	Full match	No results		571.362	12.123	1	0	0	0			No matches found	No matches found		No matches found	DDA for preferred ion	2.22772e+08	1.79348e+08	7.26959e+07	1.27718e+08	6.73337e+07	1.4459e+07	1.28264e+07	2.02307e+07	3.88438e+07	1.07979e+08	5.11106e+07	2.01878e+07	7.64158e+07	3.52548e+07	1.94143e+07	1.37059e+07	1.43112e+07	1.37848e+07	8.52158e+06	2.02966e+07	1.02648e+08	4.51888e+07	60.7346	51.0969	0.44	-1.18	0.0341799
FALSE			Unused	No results	No results	No results	No results	No results		200.993	14.04	0	0	0	0			No matches found	No matches found		No matches found	DDA for preferred ion	1.90701e+08	2.22336e+08	1.57117e+08	1.51004e+08	8.16621e+07	7.50563e+07	6.43852e+07	5.70202e+07	7.67716e+07	7.44644e+07	1.81408e+08	2.03809e+08	1.32011e+08	1.23676e+08	7.85202e+07	5.11635e+07	6.12519e+07	5.1582e+07	4.55807e+07	6.26427e+07	1.64035e+08	1.876e+08	23.8476	32.9736	1.144	0.19	0.244921
FALSE			Unused	No results	No results	No results	No results	No results		551.288	11.949	0	0	0	0			No matches found	No matches found		No matches found	DDA for other ion	1.89332e+08	2.22045e+08	1.58184e+08	1.37539e+08	7.15509e+07	4.91817e+07	2.46231e+07	4.4669e+07	7.18725e+07	9.05427e+07	1.74235e+08	7.22214e+07	1.39756e+08	1.30511e+08	2.91752e+07	2.34289e+07	2.3155e+07	2.33125e+07	2.94462e+07	4.47439e+07	1.43335e+08	9.59573e+07	37.546	54.3388	0.669	-0.58	0.335165
FALSE			No results	No results	No results	No results	No results	No results		85.9855	1.188	0	0	0	0			No matches found	No matches found		No matches found	DDA for preferred ion	1.69079e+08	1.6478e+08	2.18668e+08	2.0871e+08	2.21553e+08	9.91276e+07	6.96389e+07	9.40507e+07	1.01641e+08	1.40075e+08	1.84566e+08	9.19704e+07	2.14247e+08	1.48408e+08	6.98143e+07	6.61548e+07	5.36884e+07	4.86719e+07	4.02825e+07	5.06221e+07	1.9692e+08	1.6712e+08	28.8492	36.1501	0.849	-0.24	0.144831
FALSE	terguride	C20 H28 N4 O	No match	No results	No results	No results	Full match	No results		340.228	13.582	1	0	0	0			No matches found	No matches found		No matches found	DDA for preferred ion	1.56765e+08	2.21503e+08	1.46073e+08	1.90513e+08	7.16662e+07	6.05068e+07	3.72304e+07	3.35154e+07	8.35347e+07	1.30909e+08	1.42505e+08	9.40283e+07	1.77187e+08	1.10375e+08	3.98694e+07	3.701e+07	3.28421e+07	3.563e+07	5.45211e+07	4.97811e+07	1.70122e+08	1.37269e+08	36.631	38.3594	0.807	-0.31	0.726966
FALSE			Unused	No results	No results	No results	No results	No results		436.185	9.674	0	0	0	0			No matches found	No matches found		No matches found	DDA for preferred ion	1.83843e+08	1.67342e+07	1.16754e+08	1.37158e+08	1.01087e+08	1.42509e+08	9.63881e+07	1.29786e+08	1.3214e+08	2.18077e+07	2.2029e+08	1.71138e+07	1.07165e+08	1.38748e+08	1.94361e+08	1.7684e+08	1.44673e+08	1.32751e+08	1.231e+08	1.11688e+08	1.80518e+08	3.13101e+08	53.0434	46.8256	1.734	0.79	0.142298
FALSE	1-Linoleoylglycerophosphocholine	C26 H50 N O7 P	Full match	No results	No results	No results	Partial match	Full match		519.331	11.713	2	0	0	0			No matches found	No matches found		Single match found	DDA for preferred ion	2.20102e+08	1.6208e+08	1.52443e+08	1.88794e+08	8.49002e+07	4.61793e+07	3.62115e+07	4.76388e+07	4.93851e+07	1.45319e+08	1.17042e+08	5.11263e+07	7.24332e+07	7.52244e+07	4.80538e+07	4.29231e+07	3.43029e+07	3.1141e+07	4.06188e+07	4.69448e+07	1.53029e+08	1.14311e+08	37.6049	15.8248	0.747	-0.42	0.070728
FALSE			Unused	No results	No results	No results	No results	No results		500.368	11.769	0	0	0	0			No matches found	No matches found		No matches found	DDA for preferred ion	2.19862e+08	1.98351e+08	378788	621868	6.79905e+07	1.97222e+08	6.27976e+07	3.03368e+07	626510	6.81317e+07	343484	513920	298140	289372	179947	169557	172731	159396	179859	181520	1.04819e+08	465332	97.8961	25.8355	0.004	-7.82	0.000647225
FALSE	L-Aspartic acid	C4 H7 N O4	Full match	Full match	No results	Full match	Full match	Full match		133.037	1.365	4	0	4	30	Superpathway of purine nucleotide salvage;Aspartate superpathway;Superpathway of L-lysine, L-threonine and L-methionine biosynthesis II;Superpathway of arginine and polyamine biosynthesis;Methanobacterium thermoautotrophicum燽iosynthetic metabolism;Superpathway of histidine, purine, and pyrimidine biosynthesis;Superpathway of indole-3-acetate conjugate biosynthesis;Other		No matches found	No matches found	78.1	Multiple matches found	DDA for preferred ion	5.76222e+07	6.62722e+07	6.17775e+07	5.97524e+07	8.81355e+07	1.14537e+08	9.50472e+07	9.52296e+07	5.47949e+07	1.03903e+08	1.64797e+08	2.19533e+08	1.21608e+08	1.22255e+08	1.04744e+08	1.22626e+08	1.08334e+08	1.10276e+08	9.52056e+07	9.52058e+07	1.33233e+08	2.66517e+08	48.4831	23.277	2	1	0.000768462
FALSE	Uracil	C4 H4 N2 O2	Full match	Full match	No results	Full match	Full match	Full match		112.027	1.704	3	0	1	5	Other		No matches found	No matches found	63.5	Single match found	DDA for preferred ion	1.93284e+08	1.39916e+08	1.69647e+08	1.94306e+08	2.18993e+08	1.31493e+08	8.47952e+07	1.6925e+08	7.77061e+07	1.82649e+08	1.42246e+08	1.42458e+08	1.21848e+08	1.31443e+08	9.4548e+07	7.12548e+07	7.5292e+07	7.6442e+07	6.70792e+07	1.50269e+08	2.34809e+08	2.1529e+08	29.5651	24.018	0.917	-0.13	0.676093
FALSE			Unused	No results	No results	No results	No results	No results		304.26	11.257	0	0	0	0			No matches found	No matches found		No matches found	DDA for preferred ion	1.19698e+08	2.18329e+08	454324	477858	6.36873e+07	1.1315e+08	4.48503e+07	2.75615e+07	1.29145e+06	3.51131e+07	611568	846734	459540	462909	277478	353869	270784	264529	277802	348070	8.13e+07	777964	93.18	25.7226	0.01	-6.71	0.0011555
FALSE	Glycerophosphocholine	C8 H20 N O6 P	Full match	No results	Full match	No results	Not the top hit	Full match		257.102	1.361	7	1	0	0		84.1	No matches found	Single match found		Single match found	DDA for preferred ion	4.12982e+07	4.53927e+07	6.96024e+07	3.38277e+07	3.99474e+07	1.63765e+08	1.83376e+08	1.1423e+08	7.97584e+07	4.70679e+07	1.36301e+08	2.17651e+08	6.63975e+07	1.32189e+08	1.14344e+08	2.09934e+08	1.31078e+08	1.87267e+08	1.55966e+08	1.14326e+08	7.83212e+07	3.30879e+08	91.8712	45.6677	4.225	2.08	0.00643476
FALSE	Caprolactam	C6 H11 N O	Full match	No results	No results	No results	Full match	No results		113.084	5.634	4	0	0	0			No matches found	No matches found		No matches found	DDA for preferred ion	9.21448e+07	1.48981e+08	8.13116e+07	8.2126e+07	1.10846e+08	2.16708e+08	1.04653e+08	1.24534e+08	4.95772e+07	9.10552e+07	1.0564e+08	1.30048e+08	5.91506e+07	6.36558e+07	8.64904e+07	3.65385e+07	7.49367e+07	4.03644e+07	1.07857e+08	1.28964e+08	1.40742e+08	1.74885e+08	56.6582	46.1657	1.243	0.31	0.890882
FALSE	8-Hydroxyquinoline	C9 H7 N O	Full match	Full match	No results	No results	Partial match	Full match		145.052	5.343	8	0	1	0			No matches found	No matches found	72.9	Multiple matches found	DDA for preferred ion	1.40168e+08	1.39552e+08	2.16317e+08	1.97806e+08	1.58409e+08	1.19115e+08	1.24284e+08	1.1155e+08	6.81699e+07	1.48312e+08	1.66145e+08	9.4063e+07	1.23064e+08	1.12223e+08	1.37215e+08	8.35534e+07	1.06463e+08	9.65453e+07	7.27695e+07	1.20944e+08	2.2928e+08	2.19356e+08	26.9528	25.895	0.957	-0.06	0.449884
FALSE			Unused	No results	No results	No results	No results	No results		298.061	14.116	0	0	0	0			No matches found	No matches found		No matches found	DDA for preferred ion	2.15031e+08	1.49805e+08	8.87862e+07	7.98759e+07	3.54087e+07	3.85526e+07	6.00099e+07	5.94563e+07	5.11941e+07	3.51041e+07	1.72455e+08	9.7097e+07	5.61365e+07	7.19104e+07	3.75901e+07	8.6462e+07	3.20669e+07	8.19473e+07	3.02713e+07	3.53909e+07	1.13424e+08	1.06431e+08	42.8069	46.4304	0.938	-0.09	0.316772
FALSE			No results	No results	No results	No results	No results	No results		122.975	14.06	0	0	0	0			No matches found	No matches found		No matches found	DDA for preferred ion	2.1489e+08	2.02074e+08	1.47199e+08	1.24477e+08	1.38395e+08	8.59712e+07	1.11974e+08	9.45353e+07	1.3501e+08	1.34938e+08	1.52328e+08	2.07904e+08	1.74945e+08	1.79689e+08	1.10391e+08	1.89152e+08	1.59211e+08	1.14331e+08	1.19189e+08	1.17127e+08	2.00837e+08	3.13738e+08	20.9168	27.9884	1.562	0.64	0.000964189
FALSE			Unused	No results	No results	No results	No results	No results		498.155	10.034	0	0	0	0			No matches found	No matches found		No matches found	DDA for preferred ion	1.10799e+08	9.93148e+07	8.88458e+07	1.32747e+08	7.17776e+07	7.5975e+07	1.09487e+08	7.62728e+07	8.38958e+07	6.76649e+07	2.14299e+08	1.56011e+08	1.10735e+08	1.62352e+08	1.06218e+08	1.13631e+08	9.74268e+07	1.20491e+08	7.52241e+07	4.06702e+07	1.32141e+08	2.67981e+08	36.0477	28.7335	2.028	1.02	0.00294652
FALSE			Unused	No results	No results	No results	No results	No results		318.186	12.333	0	0	0	0			No matches found	No matches found		No matches found	DDA for preferred ion	2.10281e+08	1.17898e+08	9.88523e+07	1.40409e+08	5.62732e+07	2.41313e+07	2.61753e+07	2.93472e+07	4.81078e+07	6.8524e+07	7.30011e+07	3.34954e+07	8.28111e+07	4.24573e+07	1.93517e+07	1.57347e+07	1.16744e+07	1.08998e+07	1.60358e+07	1.94438e+07	1.01574e+08	4.83364e+07	47.1689	50.6252	0.476	-1.07	0.00813192
FALSE	L-Serine	C3 H7 N O3	Full match	No results	Full match	Full match	Full match	Full match		105.042	1.445	3	1	0	20	Superpathway of chorismate metabolism;Superpathway of L-methionine salvage and degradation;Superpathway of aromatic amino acid biosynthesis;Superpathway of seleno-compound metabolism;Methanobacterium thermoautotrophicum燽iosynthetic metabolism;Other	64.5	No matches found	Single match found		Multiple matches found	DDA for preferred ion	3.52372e+07	1.21689e+08	3.35482e+07	3.53562e+07	2.1956e+07	1.87924e+08	1.3753e+08	3.10928e+07	2.76341e+07	5.09438e+06	5.86008e+07	2.09997e+08	4.98528e+07	5.97985e+07	1.34435e+08	1.38059e+08	1.02458e+08	9.65698e+07	2.56066e+07	1.08156e+08	5.31866e+07	2.73285e+08	115.668	57.1856	5.138	2.36	0.0267672
FALSE			Unused	No results	No results	No results	No results	No results		357.36	11.328	0	0	0	0			No matches found	No matches found		No matches found	DDA for preferred ion	1.50597e+08	1.41571e+08	8.26332e+07	8.77962e+07	5.43898e+07	4.61395e+07	3.80893e+07	4.93429e+07	4.02871e+07	2.09506e+08	9.18783e+07	9.59527e+07	9.84435e+07	7.64951e+07	3.93694e+07	4.62572e+07	2.26409e+07	3.25463e+07	2.74692e+07	4.10308e+07	1.04277e+08	1.08737e+08	50.0683	27.8158	1.043	0.06	0.56602
FALSE	Inosine-5'-monophosphate (IMP)	C10 H13 N4 O8 P	Not the top hit	Full match	No results	Full match	Partial match	No match		348.046	1.705	6	0	1	13	Superpathway of purine nucleotide salvage;Purine nucleotides degradation II (aerobic);Superpathway of purines degradation in plants;Superpathway of histidine, purine, and pyrimidine biosynthesis;Purine nucleotides degradation I (plants);Other		No matches found	No matches found	66.3	Multiple matches found	DDA for preferred ion	2.24168e+07	4.13313e+07	6.78682e+07	5.04788e+07	4.08291e+07	1.25817e+08	1.775e+08	2.08883e+08	1.38482e+08	1.25875e+08	1.66043e+08	1.02552e+08	4.63814e+07	1.19349e+08	1.19874e+08	1.09219e+08	1.3648e+08	1.48657e+08	1.24189e+08	1.21144e+08	1.33259e+08	2.96237e+08	84.563	40.1279	2.223	1.15	0.0841124
FALSE			Unused	No results	No results	No results	No results	No results		187.014	14.043	0	0	0	0			No matches found	No matches found		No matches found	DDA for preferred ion	1.21121e+08	1.48055e+08	9.51269e+07	1.36096e+08	1.05577e+08	1.50215e+08	7.69052e+07	7.05076e+07	9.75493e+07	1.33825e+08	2.08772e+08	1.52424e+08	1.10714e+08	1.37771e+08	8.20887e+07	7.24374e+07	8.11595e+07	8.09477e+07	9.98865e+07	9.19804e+07	1.75423e+08	2.28872e+08	27.6442	14.2587	1.305	0.38	0.0096222
FALSE	N-oleoylsphingosine-1-phosphocholine	C41 H81 N2 O6 P	No match	No results	No results	No results	Full match	No results		728.581	11.53	2	0	0	0			No matches found	No matches found		No matches found	DDA for preferred ion	734583	6.47364e+07	1.94171e+08	716113	6.25829e+07	1.63046e+08	9.58556e+07	7.68624e+07	5.40528e+07	8.85743e+07	5.08121e+07	7.09025e+07	3.33938e+07	3.53409e+07	1.61096e+08	307707	5.36488e+07	2.90982e+07	2.08524e+08	2.74357e+07	1.22364e+08	7.60484e+07	75.7636	117.165	0.621	-0.69	0.744423
FALSE	(-)-Rhododendrin	C16 H24 O7	Full match	No results	No results	No results	Full match	No results		328.151	11.087	1	0	0	0			No matches found	No matches found		No matches found	DDA for preferred ion	2.08018e+08	1.2765e+08	6.74204e+07	1.29901e+08	5.29225e+07	7.67884e+07	5.96313e+07	8.84259e+07	6.1302e+07	8.11554e+07	1.08001e+08	7.10265e+07	1.24426e+08	6.43138e+07	4.81445e+07	8.40489e+07	6.03441e+07	6.11037e+07	7.2622e+07	4.89394e+07	1.40746e+08	1.55456e+08	27.6295	26.856	1.105	0.14	0.34642
FALSE			Unused	No results	No results	No results	No results	No results		784.578	13.869	0	0	0	0			No matches found	No matches found		No matches found	DDA for preferred ion	3.43344e+06	2.07571e+08	7.29743e+07	1.39187e+06	6.98901e+07	4.0104e+07	2.66728e+07	3.17076e+07	1.55085e+08	4.86665e+07	8.38403e+07	7.84125e+07	1.69842e+08	9.16951e+07	5.50763e+07	940007	2.42296e+07	4.86137e+07	4.29215e+07	5.56074e+07	7.29621e+07	1.34831e+08	97.4093	52.1839	1.848	0.89	0.409386
FALSE			Unused	No results	No results	No results	No results	No results		168.978	1.344	0	0	0	0			No matches found	No matches found		No matches found	DDA for preferred ion	1.66446e+08	1.63829e+08	1.87551e+08	1.85617e+08	1.57999e+08	9.15509e+07	8.24288e+07	8.74502e+07	1.15348e+08	1.2738e+08	1.12817e+08	8.47642e+07	2.06622e+08	1.3364e+08	9.04333e+07	7.39109e+07	7.3948e+07	7.60799e+07	7.86964e+07	6.64795e+07	1.92669e+08	2.15155e+08	18.3838	24.9853	1.117	0.16	0.922551
FALSE			Unused	No results	No results	No results	No results	No results		184.025	1.35	0	0	0	0			No matches found	No matches found		No matches found	DDA for preferred ion	2.96856e+07	3.54981e+07	4.13227e+07	4.0952e+07	2.93823e+07	1.25848e+08	1.30464e+08	1.12838e+08	6.51528e+07	4.17422e+07	2.06288e+08	1.71963e+08	3.97983e+07	8.94417e+07	1.23311e+08	9.55857e+07	7.88327e+07	8.4607e+07	9.41357e+07	9.50097e+07	5.63135e+07	2.5336e+08	87.2543	32.1947	4.499	2.17	0.0123315
FALSE	PC	C46 H84 N O8 P	No match	No results	No results	No results	Full match	No results		809.59	12.686	41	0	0	0			No matches found	No matches found		No matches found	DDA for preferred ion	1.69054e+08	6.69614e+06	2.05435e+08	1.94732e+08	5.25069e+07	9.4812e+07	3.66358e+07	8.89707e+07	5.38737e+06	5.82163e+07	1.69503e+08	1.42259e+08	9.05094e+06	6.52635e+07	1.67089e+07	2.44256e+07	8.37406e+07	4.4561e+07	1.05924e+08	2.96373e+07	1.2989e+08	1.18387e+08	68.4855	69.0624	0.911	-0.13	0.692224
FALSE	3,3-difluoro-17-methyl-5?-androstan-17?-ol	C20 H32 F2 O	No match	No results	No results	No results	Full match	No results		326.243	11.252	1	0	0	0			No matches found	No matches found		No matches found	DDA for preferred ion	1.1072e+08	2.05301e+08	247841	345732	6.08905e+07	1.07477e+08	4.30908e+07	2.66237e+07	1.15544e+06	3.385e+07	301007	588944	226180	227839	140927	217787	133277	130198	136731	345619	7.80117e+07	382905	92.8711	46.4091	0.005	-7.67	0.000770173
FALSE			Unused	No results	No results	No results	No results	No results		372.203	12.134	0	0	0	0			No matches found	No matches found		No matches found	DDA for preferred ion	2.04799e+08	1.59804e+08	1.04936e+08	1.29801e+08	4.0445e+07	3.28445e+07	1.41193e+07	4.25226e+07	8.14585e+07	4.43728e+07	8.4306e+07	3.39327e+07	6.2188e+07	5.49628e+07	1.25431e+07	1.8062e+07	9.49898e+06	1.01708e+07	1.73782e+07	1.73482e+07	1.11591e+08	4.8876e+07	51.5293	50.7112	0.438	-1.19	0.0143023
FALSE	[FA(22:5)]7Z_10Z_13Z_16Z_19Z-docosapentaenoicacid	C22 H34 O2	Full match	No results	No results	No results	Partial match	Full match		330.255	12.551	14	0	0	0			No matches found	No matches found		Multiple matches found	DDA for preferred ion	2.03342e+08	1.35348e+08	9.6912e+07	1.42818e+08	5.60909e+07	1.58036e+07	3.6265e+06	1.90111e+07	4.75121e+07	7.86233e+07	4.2572e+07	9.86263e+06	2.8869e+07	2.73898e+07	7.38557e+06	5.77328e+06	4.28281e+06	4.30362e+06	8.20007e+06	6.29182e+06	1.08103e+08	1.7793e+07	61.5589	61.1029	0.165	-2.6	0.0033429
FALSE			Unused	No results	No results	No results	No results	No results		348.287	11.264	0	0	0	0			No matches found	No matches found		No matches found	DDA for preferred ion	1.87444e+08	2.02889e+08	726376	569458	6.31091e+07	1.6621e+08	5.49124e+07	3.22909e+07	750972	6.12106e+07	580725	805237	468457	445556	295853	335912	360935	271632	357595	357416	9.585e+07	833693	93.6472	22.7118	0.009	-6.85	0.00107562
FALSE			Unused	No results	No results	No results	No results	No results		832.559	11.98	0	0	0	0			No matches found	No matches found		No matches found	DDA for other ion	2.01204e+08	1.73634e+08	1.05925e+08	1.17994e+08	6.36721e+07	2.28114e+07	2.08068e+06	2.56767e+07	4.53986e+07	7.34637e+07	7.28629e+07	3.30383e+06	3.92448e+07	2.87047e+07	3.10699e+06	1.48783e+06	486681	676983	367538	2.30053e+06	1.05032e+08	5.62911e+06	57.0256	142.151	0.054	-4.22	0.00159138
FALSE			Unused	No results	No results	No results	No results	No results		834.594	12.686	0	0	0	0			No matches found	No matches found		No matches found	DDA for preferred ion	8.98431e+07	2.65886e+06	1.72388e+08	2.00387e+08	9.2367e+07	1.14331e+08	3.65538e+07	8.95036e+07	958861	9.28688e+07	9.60656e+07	1.07848e+08	1.43968e+06	1.76522e+08	1.80858e+07	6.77235e+07	9.00226e+07	7.7983e+07	7.83062e+07	1.07609e+08	1.4262e+08	2.01783e+08	65.9803	52.9915	1.415	0.5	0.486418
FALSE	Docosahexaenoyl Ethanolamide	C24 H37 N O2	Full match	No results	No results	No results	Full match	No results		371.281	11.684	1	0	0	0			No matches found	No matches found		No matches found	DDA for preferred ion	1.99738e+08	1.26777e+08	1.11105e+08	1.7886e+08	7.64446e+07	2.34056e+07	4.23695e+06	2.22584e+07	3.70857e+07	8.74783e+07	4.0031e+07	6.41777e+06	1.85029e+07	1.78778e+07	3.89055e+06	5.00523e+06	2.63343e+06	2.41971e+06	2.10647e+06	4.65152e+06	1.25588e+08	1.11579e+07	61.2015	82.5642	0.089	-3.49	0.000107377
FALSE			No results	No results	No results	No results	No results	No results		157.956	1.274	0	0	0	0			No matches found	No matches found		No matches found	DDA for preferred ion	1.98988e+08	1.88061e+08	1.43616e+08	1.47934e+08	1.3707e+08	2.28066e+07	1.74049e+07	2.73253e+07	4.01226e+07	8.31368e+07	3.10132e+07	2.31856e+07	8.5203e+07	2.85739e+07	1.86796e+07	1.7916e+07	1.48721e+07	1.37777e+07	8.95257e+06	1.40671e+07	1.51661e+08	4.14709e+07	53.7239	60.3856	0.273	-1.87	0.00210132
FALSE	2-Octaprenyl-6-methoxy-1_4-benzoquinone	C47 H70 O3	No match	No results	No results	Partial match	Partial match	Full match		682.534	12.187	4	0	0	2	Superpathway of chorismate metabolism;Other		No matches found	No matches found		Multiple matches found	DDA for preferred ion	1.98522e+08	1.05601e+08	6.07954e+07	1.16134e+08	3.55605e+07	5.01515e+07	3.88426e+07	5.61323e+07	6.63972e+07	1.49087e+08	9.27871e+07	1.10811e+08	7.99526e+07	8.01834e+07	4.72093e+07	8.35266e+07	3.53249e+07	3.52303e+07	3.26967e+07	4.69603e+07	1.11916e+08	1.19142e+08	39.8115	32.245	1.065	0.09	0.614872
FALSE			Unused	No results	No results	No results	No results	No results		431.23	10.023	0	0	0	0			No matches found	No matches found		No matches found	DDA for preferred ion	7.21706e+07	6.98628e+07	1.01031e+08	1.11246e+08	4.44279e+07	7.6572e+07	8.48477e+07	8.64486e+07	5.10231e+07	5.31812e+07	1.97723e+08	1.85515e+08	9.29324e+07	1.2202e+08	1.01637e+08	9.88873e+07	8.28481e+07	1.17697e+08	8.32833e+07	7.369e+07	1.21125e+08	2.44968e+08	40.5092	24.5633	2.022	1.02	0.0002011
FALSE			Unused	No results	No results	No results	No results	No results		866.353	10.03	0	0	0	0			No matches found	No matches found		No matches found	DDA for other ion	5.98533e+07	4.99192e+07	5.99769e+07	8.35874e+07	2.96064e+07	8.11586e+07	6.93604e+07	7.48599e+07	3.53605e+07	4.2225e+07	1.97525e+08	1.49463e+08	6.70467e+07	1.30597e+08	9.08077e+07	8.89186e+07	6.95972e+07	1.04819e+08	7.07458e+07	6.27e+07	7.74746e+07	2.21918e+08	49.3163	26.2527	2.864	1.52	0.000210198
FALSE	Cholinephosphate	C5 H14 N O4 P	Full match	No results	No results	No results	No results	Full match		183.066	1.43	0	0	0	0			No matches found	No matches found		Single match found	DDA for preferred ion	6.70272e+07	6.92802e+07	6.46658e+07	1.02787e+08	4.82312e+07	1.06581e+07	9.26703e+07	8.90619e+06	1.21352e+07	1.76769e+07	8.02246e+06	1.06281e+08	9.40331e+07	1.47818e+07	9.78419e+07	1.9716e+08	1.00865e+08	1.04958e+07	8.03428e+06	1.02956e+08	6.88441e+07	1.63951e+08	86.6339	95.5611	2.381	1.25	0.324226
FALSE	Dipalmitoylphosphatidylcholine(DPPC)	C40 H80 N O8 P	No match	No results	No results	No results	Partial match	Full match		733.559	11.816	11	0	0	0			No matches found	No matches found		Single match found	No MS2	1.24161e+06	272319	5.10608e+07	3.84504e+07	3.90453e+07	160447	253848	131125	141998	185255	252792	1.9713e+08	266610	1.09705e+08	253853	1.09308e+07	6.28539e+07	1.73403e+07	8.33391e+06	3.99218e+07	470261	4.01751e+07	158.585	123.336	85.431	6.42	0.0612349
FALSE			Unused	No results	No results	No results	No results	No results		1016.68	11.937	0	0	0	0			No matches found	No matches found		No matches found	DDA for preferred ion	1.48013e+08	1.09192e+08	1.49107e+08	1.957e+08	6.41326e+07	2.14563e+07	1.10064e+07	2.54236e+07	2.19497e+07	7.37786e+07	8.7483e+07	2.01645e+07	5.3045e+07	6.24022e+07	1.32973e+07	1.03758e+07	6.90821e+06	5.58424e+06	7.40435e+06	1.03986e+07	1.05638e+08	3.0969e+07	66.8498	76.8303	0.293	-1.77	0.0162472
FALSE			No results	No results	No results	No results	No results	No results		70.9447	13.925	0	0	0	0			No matches found	No matches found		No matches found	DDA for other ion	8.17895e+07	1.28919e+08	1.50523e+08	5.35074e+07	9.18428e+07	9.68914e+07	1.19199e+08	8.1116e+07	1.67113e+08	1.53362e+08	1.61009e+08	1.26867e+08	1.20301e+08	1.04442e+08	1.08114e+08	1.44575e+08	4.03185e+07	1.25701e+08	1.95147e+08	1.52979e+08	1.7655e+08	2.4553e+08	48.9449	46.386	1.391	0.48	0.0616836
FALSE	NP-001596	C16 H30 O4	No match	Invalid mass	No results	No results	No results	No results		308.195	11.093	0	0	1	0			No matches found	No matches found	77.7	No matches found	DDA for preferred ion	1.46553e+08	1.65396e+08	3.29875e+07	1.23126e+08	8.02128e+07	7.23028e+07	7.65136e+07	7.14542e+07	8.49719e+07	7.96251e+07	1.94484e+08	1.82048e+08	1.29445e+08	1.60005e+08	1.6606e+07	8.60635e+07	8.31343e+07	8.35038e+07	8.75105e+07	8.21651e+07	1.47188e+08	2.413e+08	29.6955	31.6538	1.639	0.71	0.0828672
FALSE	1-stearoyl-2-oleoyl-sn-glycero-3-phosphoethanolamine zwitterion	C41 H80 N O8 P	No match	No results	No results	No results	Full match	No results		745.559	13.937	28	0	0	0			No matches found	No matches found		No matches found	DDA for preferred ion	1.80782e+06	1.58264e+08	1.33495e+08	1.5257e+06	7.38921e+07	6.87741e+07	4.57232e+07	4.61363e+07	1.54104e+08	7.45028e+07	1.11707e+08	6.92334e+07	1.94079e+08	1.0882e+08	4.52539e+07	962257	5.21026e+07	6.01722e+07	6.34156e+07	6.15443e+07	1.17864e+08	1.49947e+08	76.1638	49.0455	1.272	0.35	0.439122
FALSE			Unused	No results	No results	No results	No results	No results		738.596	12.9	0	0	0	0			No matches found	No matches found		No matches found	DDA for preferred ion	5.19307e+07	1.91494e+08	2.11997e+07	2.94776e+07	1.32959e+07	1.64413e+07	1.12938e+07	1.83486e+07	9.45154e+07	1.43032e+08	2.61959e+07	2.46334e+07	1.27406e+08	2.20955e+07	2.94593e+07	1.20182e+07	1.02905e+07	9.04098e+06	1.13157e+07	1.06806e+07	3.80206e+07	3.30175e+07	96.9632	99.8206	0.868	-0.2	0.398683
FALSE			Unused	No results	No results	No results	No results	No results		585.508	11.254	0	0	0	0			No matches found	No matches found		No matches found	DDA for preferred ion	2.04922e+06	5.90237e+07	2.77218e+07	940710	2.85939e+07	1.69066e+07	1.22606e+07	2.38661e+07	2.48241e+07	2.79217e+07	1.16398e+08	1.43111e+08	9.99624e+07	1.91223e+08	6.04623e+07	593473	3.15451e+07	1.73309e+07	4.25194e+07	5.65248e+07	3.77206e+07	1.43309e+08	57.1003	62.7912	3.799	1.93	0.0449031
FALSE			Unused	No results	No results	No results	No results	No results		203.972	2.504	0	0	0	0			No matches found	No matches found		No matches found	DDA for preferred ion	1.89302e+08	1.3717e+08	1.26263e+08	1.34094e+08	8.35634e+07	1.86591e+07	6.14002e+07	4.15662e+07	4.86268e+06	3.89702e+07	7.65321e+07	2.68729e+07	9.93662e+07	4.44784e+07	1.15618e+07	1.33052e+07	1.13402e+07	1.16322e+07	5.77823e+06	9.43427e+06	1.39218e+08	3.50553e+07	54.7619	79.3686	0.252	-1.99	0.0652235
FALSE			Unused	No results	No results	No results	No results	No results		855.572	12.887	0	0	0	0			No matches found	No matches found		No matches found	DDA for preferred ion	1.26424e+08	3.78381e+06	1.07323e+08	9.54315e+07	6.61844e+07	6.05027e+07	2.34256e+07	5.84973e+07	1.75069e+06	1.5228e+08	1.88353e+08	8.94677e+07	2.44091e+06	7.80119e+07	5.87492e+07	6.15311e+07	3.49585e+07	2.24443e+07	5.71426e+07	3.17639e+07	1.18359e+08	1.38285e+08	63.3279	52.7222	1.168	0.22	0.505494
FALSE	1,3-Dihydroxy-2-propanyl (4Z,7Z,10Z,13Z,16Z,19Z)-4,7,10,13,16,19-docosahexaenoate	C25 H38 O4	Full match	No results	No results	No results	Full match	No results		402.276	11.797	2	0	0	0			No matches found	No matches found		No matches found	DDA for other ion	1.8667e+08	1.00541e+08	3.75097e+07	8.5655e+07	4.43377e+07	3.26311e+07	2.98775e+07	3.00037e+07	3.56832e+07	1.23689e+08	4.36801e+07	3.00565e+07	9.02656e+07	7.21977e+07	2.84458e+07	2.79301e+07	2.09315e+07	2.00841e+07	1.77235e+07	3.14222e+07	7.61828e+07	6.61571e+07	49.2183	39.8277	0.868	-0.2	0.248109
FALSE	Gamma-Aminobutyric acid	C4 H9 N O2	Full match	No results	Full match	Partial match	Partial match	Full match		103.064	1.435	19	1	0	7	Superpathway of L-methionine salvage and degradation;Superpathway of L-arginine and L-ornithine degradation;Other	82.3	No matches found	Single match found		Multiple matches found	DDA for preferred ion	3.43709e+07	2.99901e+07	9.73306e+07	1.19984e+07	1.77504e+07	2.70877e+07	1.28982e+07	1.75979e+07	7.207e+07	3.91494e+07	2.37116e+07	1.79012e+07	1.86272e+08	2.01317e+07	1.76956e+07	3.01354e+07	2.3211e+07	3.15142e+07	1.20074e+08	1.67498e+07	3.53885e+07	5.57736e+07	82.1912	107.613	1.576	0.66	0.228609
FALSE	3-dehydrosphingosine	C18 H35 N O2	Full match	No results	No results	No results	Full match	No results		297.266	10.69	5	0	0	0			No matches found	No matches found		No matches found	DDA for preferred ion	1.74326e+08	1.62946e+08	1.37041e+08	1.3825e+08	7.43679e+07	4.1804e+07	3.59132e+07	3.89973e+07	3.80978e+07	1.86241e+08	9.23662e+07	7.13764e+07	5.78396e+07	6.945e+07	4.17591e+07	2.95956e+07	4.05508e+07	3.6507e+07	2.68333e+07	9.51224e+07	1.44741e+08	1.10033e+08	43.0243	37.8873	0.76	-0.4	0.334179
FALSE	Streptidine	C8 H18 N6 O4	Full match	No results	No results	No results	Partial match	Full match		262.138	1.408	2	0	0	0			No matches found	No matches found		Single match found	DDA for preferred ion	6.19134e+07	6.49636e+07	5.79435e+07	5.43515e+07	3.73339e+07	1.08164e+08	9.35324e+07	8.48891e+07	5.47707e+07	4.54604e+07	1.85427e+08	1.64112e+08	8.27677e+07	1.01676e+08	1.18601e+08	8.68109e+07	9.24709e+07	8.10935e+07	7.19064e+07	7.89836e+07	7.2439e+07	2.36075e+08	58.7108	23.5275	3.259	1.7	0.00103917
FALSE	Glyceryl 2-myristate	C17 H34 O4	Full match	No results	No results	No results	Full match	No results		302.245	11.618	4	0	0	0			No matches found	No matches found		No matches found	DDA for preferred ion	1.41624e+08	8.19758e+07	8.38984e+07	1.37497e+08	3.95461e+07	6.79597e+07	7.46166e+07	7.34668e+07	6.45482e+07	9.77057e+07	1.75054e+08	1.84986e+08	1.04956e+08	1.22329e+08	7.04834e+07	1.33434e+08	7.60247e+07	7.72243e+07	8.24906e+07	8.72184e+07	1.40309e+08	2.2072e+08	28.521	26.0092	1.573	0.65	0.000299659
FALSE	NP-001134	C16 H22 N4 O2	No match	Invalid mass	No results	No match	No match	No match		324.154	11.214	5	0	1	1	Other		No matches found	No matches found	77.1	Single match found	DDA for preferred ion	1.00727e+08	8.56617e+07	5.63173e+07	8.26039e+07	4.05651e+07	3.60981e+07	3.71401e+07	4.00253e+07	4.84741e+07	8.14044e+07	1.8288e+08	1.60063e+08	7.65313e+07	9.26395e+07	5.64246e+07	6.92209e+07	5.83622e+07	6.11575e+07	7.87917e+07	7.12015e+07	8.96717e+07	1.76378e+08	19.0705	24.8786	1.967	0.98	1.5535e-06
FALSE			Unused	No results	No results	No results	No results	No results		559.293	11.907	0	0	0	0			No matches found	No matches found		No matches found	DDA for other ion	1.82725e+08	1.59488e+08	1.58356e+08	1.5913e+08	5.12065e+07	4.24407e+07	3.33735e+07	3.55587e+07	4.59893e+07	3.65471e+07	1.64223e+08	1.06108e+08	7.96332e+07	8.63423e+07	2.81989e+07	2.61074e+07	1.76296e+07	2.58954e+07	2.16143e+07	3.34314e+07	9.29519e+07	7.86937e+07	47.9566	51.2928	0.847	-0.24	0.511434
FALSE	2-Methylthiazolidine	C4 H9 N S	Full match	No results	No results	No results	Full match	No results		103.046	1.881	1	0	0	0			No matches found	No matches found		No matches found	DDA for preferred ion	1.04276e+08	1.28113e+08	1.04604e+08	1.04312e+08	1.23148e+08	8.191e+07	7.51218e+07	5.78468e+07	5.09388e+07	8.57842e+07	1.82557e+08	1.54023e+08	1.35278e+08	1.27523e+08	1.43445e+08	1.06244e+08	1.21527e+08	1.06602e+08	4.74077e+07	8.47729e+07	1.32713e+08	2.47819e+08	23.0693	28.1131	1.867	0.9	0.000128459
FALSE			Unused	No results	No results	No results	No results	No results		273.865	1.298	0	0	0	0			No matches found	No matches found		No matches found	DDA for preferred ion	8.32966e+06	9.43626e+06	1.25807e+07	1.21658e+07	9.38546e+06	1.17713e+08	1.24027e+08	8.57978e+07	4.54511e+07	1.73456e+07	1.42765e+08	1.82281e+08	3.95795e+07	6.72159e+07	1.31682e+08	9.2568e+07	9.08849e+07	1.24808e+08	1.14873e+08	7.10335e+07	2.0443e+07	2.56002e+08	121.226	42.9299	12.523	3.65	0.00437987
FALSE	2-Aminoacrylate	C3 H5 N O2	Full match	No results	No results	Partial match	Partial match	Full match		87.0321	1.388	4	0	0	9	Aspartate superpathway;Superpathway of L-lysine, L-threonine and L-methionine biosynthesis II;Other		No matches found	No matches found		Single match found	DDA for preferred ion	1.07945e+08	5.96622e+07	4.45745e+07	9.58978e+07	3.54317e+07	8.80384e+07	5.96742e+07	6.07062e+07	8.77891e+07	7.65077e+07	1.65644e+08	1.17628e+08	7.64608e+07	1.81236e+08	9.50213e+07	7.40701e+07	3.65654e+07	5.01032e+07	6.87527e+07	4.80734e+07	1.16364e+08	1.9673e+08	40.5703	33.3046	1.691	0.76	0.0126562
FALSE			Unused	No results	No results	No results	No results	No results		404.014	1.812	0	0	0	0			No matches found	No matches found		No matches found	DDA for preferred ion	1.19708e+07	1.18125e+07	2.47761e+07	2.59512e+07	1.63608e+07	1.29372e+08	1.20223e+08	6.31018e+07	3.43547e+07	2.00963e+07	1.81056e+08	1.68032e+08	4.42297e+07	4.41068e+07	1.2251e+08	1.18688e+08	9.85088e+07	1.10728e+08	1.0911e+08	9.0096e+07	3.27254e+07	2.84651e+08	115.365	40.0998	8.698	3.12	0.00322542
FALSE			Unused	No results	No results	No results	No results	No results		677.192	8.844	0	0	0	0			No matches found	No matches found		No matches found	DDA for other ion	1.7717e+08	1.80712e+08	9.72774e+07	1.05478e+08	1.05651e+08	8.91646e+07	1.12e+08	1.09377e+08	9.21704e+07	1.21724e+08	1.68927e+08	1.35286e+08	9.91776e+07	1.12191e+08	1.05455e+08	1.04067e+08	7.74995e+07	9.38774e+07	9.60781e+07	9.617e+07	1.76159e+08	2.32907e+08	23.5046	17.9164	1.322	0.4	0.0200347
FALSE			Unused	No results	No results	No results	No results	No results		389.349	10.634	0	0	0	0			No matches found	No matches found		No matches found	DDA for preferred ion	1.04641e+08	1.0668e+08	2.23549e+07	2.35141e+07	5.96782e+07	1.96772e+07	1.90388e+07	3.14999e+07	5.03911e+07	1.79395e+08	3.18826e+07	2.80191e+07	2.58335e+07	2.71448e+07	3.3629e+07	4.13544e+07	3.64915e+07	3.65146e+07	3.17412e+07	4.88896e+07	8.20507e+07	8.72147e+07	75.9182	41.0062	1.063	0.09	0.939054
FALSE			Unused	No results	No results	No results	No results	No results		319.248	11.571	0	0	0	0			No matches found	No matches found		No matches found	DDA for preferred ion	1.79102e+08	1.1736e+08	1.26934e+08	1.66323e+08	7.34045e+07	1.70984e+07	7.26994e+06	2.73519e+07	4.52542e+07	8.07656e+07	5.00313e+07	1.0969e+07	2.75644e+07	2.03937e+07	5.86702e+06	5.58143e+06	2.54834e+06	2.68268e+06	2.23555e+06	6.80451e+06	1.17297e+08	1.58885e+07	56.6465	81.957	0.135	-2.88	0.000172979
FALSE			No results	No results	No results	No results	No results	No results		189.956	1.898	0	0	0	0			No matches found	No matches found		No matches found	DDA for preferred ion	1.2728e+08	1.78778e+08	8.2049e+07	9.70503e+07	6.18572e+07	6.60379e+07	5.47548e+07	4.06466e+07	2.53156e+07	3.75328e+07	1.58888e+08	8.661e+07	9.03357e+07	1.21243e+08	5.4277e+07	5.71987e+07	2.0791e+07	2.64894e+07	1.22694e+07	2.96446e+07	1.1555e+08	1.39348e+08	35.3916	47.5873	1.206	0.27	0.851683
FALSE			Unused	No results	No results	No results	No results	No results		76.0314	8.844	0	0	0	0			No matches found	No matches found		No matches found	DDA for preferred ion	1.78775e+08	1.75794e+08	1.5793e+08	1.43617e+08	1.51404e+08	1.2684e+08	1.47298e+08	1.50927e+08	1.36986e+08	1.76951e+08	1.62984e+08	1.40505e+08	1.16735e+08	1.3591e+08	1.42878e+08	1.41598e+08	1.09234e+08	1.46938e+08	1.34007e+08	1.31128e+08	2.46778e+08	3.16932e+08	25.6011	28.2293	1.284	0.36	0.128305
FALSE			Unused	No results	No results	No results	No results	No results		83.0375	1.364	0	0	0	0			No matches found	No matches found		No matches found	DDA for preferred ion	5.42672e+07	5.78466e+07	6.19885e+07	6.77413e+07	5.42226e+07	1.11257e+08	1.0878e+08	9.48037e+07	1.45301e+08	4.73739e+07	1.78396e+08	1.17189e+08	1.04696e+08	1.32535e+08	7.56409e+07	9.10908e+07	7.668e+07	7.17832e+07	7.98586e+07	6.44569e+07	8.87026e+07	2.13073e+08	67.7926	13.7592	2.402	1.26	0.028079
FALSE	Indole;1-Benzazole	C8 H7 N	Full match	No results	No results	Partial match	Partial match	Full match		117.058	5.342	3	0	0	4	Superpathway of chorismate metabolism;Superpathway of aromatic amino acid biosynthesis;Other		No matches found	No matches found		Single match found	DDA for preferred ion	1.13582e+08	1.14574e+08	1.77952e+08	1.64096e+08	1.31639e+08	9.26681e+07	9.08415e+07	8.06107e+07	5.28852e+07	1.16112e+08	1.28978e+08	7.50799e+07	9.24231e+07	8.53574e+07	1.13837e+08	6.65806e+07	8.14037e+07	7.87954e+07	5.7547e+07	9.06263e+07	1.71989e+08	1.72617e+08	26.7176	27.5151	1.004	0.01	0.494597
FALSE	1-(1Z-hexadecenyl)-2-(4Z,7Z,10Z,13Z,16Z,19Z-docosahexaenoyl)-sn-glycero-3-phosphoethanolamine	C43 H74 N O7 P	Full match	No results	No results	No results	Full match	No results		747.518	12.397	6	0	0	0			No matches found	No matches found		No matches found	DDA for preferred ion	3.12302e+06	1.27233e+08	1.38224e+08	2.57184e+06	1.77671e+08	1.11085e+08	6.62069e+07	8.71295e+07	1.19284e+08	1.11072e+08	1.14713e+08	2.96916e+07	1.2917e+08	1.61476e+08	1.08627e+08	1.80766e+06	8.44471e+07	7.00673e+07	1.11154e+08	1.01971e+08	1.71031e+08	2.23547e+08	60.2262	51.1255	1.307	0.39	0.498728
FALSE			No results	No results	No results	No results	No results	No results		779.542	13.57	0	0	0	0			No matches found	No matches found		No matches found	DDA for preferred ion	3.55357e+06	1.77542e+08	4.15674e+07	1.66328e+06	3.73687e+07	1.13723e+07	5.30498e+06	1.359e+07	5.64088e+07	7.12943e+07	2.5117e+07	7.8186e+06	4.88066e+07	2.28927e+07	6.8978e+06	256402	3.19332e+06	7.4424e+06	7.19735e+06	1.04572e+07	4.08377e+07	2.09677e+07	100.493	81.8232	0.513	-0.96	0.365227
FALSE			Unused	No results	No results	No results	No results	No results		1028.78	12.183	0	0	0	0			No matches found	No matches found		No matches found	DDA for other ion	1.77007e+08	9.58941e+07	5.11481e+07	9.91691e+07	2.30085e+07	4.97433e+07	4.43531e+07	5.48458e+07	6.21279e+07	1.003e+08	1.18781e+08	1.68488e+08	1.22979e+08	9.76167e+07	5.17936e+07	9.86835e+07	4.38103e+07	4.28408e+07	3.81952e+07	5.26018e+07	1.1165e+08	1.41544e+08	35.8018	37.3948	1.268	0.34	0.0229751
FALSE			Unused	No results	No results	No results	No results	No results		370.269	11.264	0	0	0	0			No matches found	No matches found		No matches found	DDA for preferred ion	1.61263e+08	1.76685e+08	513579	369315	5.65688e+07	1.44799e+08	4.9425e+07	2.88584e+07	614660	5.45275e+07	328228	542872	244846	232877	154388	203949	226147	141973	215964	186809	8.56751e+07	437612	92.8072	33.4674	0.005	-7.61	0.000699875
FALSE	Uric acid	C5 H4 N4 O3	Full match	Full match	No results	Full match	Full match	Full match		168.028	1.733	2	0	1	6	Purine nucleotides degradation II (aerobic);Superpathway of purines degradation in plants;Purine nucleotides degradation I (plants);Other		No matches found	No matches found	69.2	Single match found	DDA for preferred ion	1.76461e+08	1.61378e+08	1.27089e+08	1.27334e+08	1.29462e+08	1.61062e+07	6.12832e+06	2.28588e+07	3.92907e+07	9.3905e+07	4.37592e+07	5.53712e+06	6.28979e+07	6.40434e+07	5.48378e+06	4.41604e+06	3.99942e+06	4.26138e+06	4.69321e+06	5.818e+06	1.48673e+08	1.3545e+07	58.1266	109.453	0.091	-3.46	0.0025623
FALSE			Unused	No results	No results	No results	No results	No results		613.172	9.719	0	0	0	0			No matches found	No matches found		No matches found	No MS2	1.20116e+08	5.74753e+07	224931	204677	1.76054e+08	3.88051e+06	168266	1.29793e+06	6.08184e+07	9.52576e+06	9.29768e+06	1.04091e+06	8.68925e+07	1.10378e+07	292696	178533	163524	168759	254940	148640	1.0486e+07	729190	151.426	246.82	0.07	-3.85	0.188705
FALSE	(+/-)5(6)-EET	C20 H32 O3	Unused	Invalid mass	No results	No match	No match	No match		302.224	11.148	51	0	12	5	Other		No matches found	No matches found	71.9	Multiple matches found	DDA for preferred ion	1.75921e+08	1.63488e+08	1.28642e+08	1.37813e+08	6.30653e+07	7.85973e+06	657162	1.64487e+07	2.77038e+07	3.28869e+07	3.45274e+07	1.60943e+06	4.58727e+06	5.63765e+06	1.13842e+06	733818	1.51314e+06	800587	2.78246e+06	1.13458e+06	8.27001e+07	3.61665e+06	75.3167	149.406	0.044	-4.52	0.000646231
FALSE	Succinyladenosine	C14 H17 N5 O8	Full match	No results	No results	No results	Full match	No results		383.107	4.818	1	0	0	0			No matches found	No matches found		No matches found	DDA for preferred ion	1.35884e+08	1.2542e+08	1.45104e+08	1.35212e+08	1.10613e+08	1.54209e+08	8.67553e+07	1.06706e+08	9.57576e+07	1.52649e+08	1.75917e+08	1.02669e+08	1.6122e+08	1.25761e+08	1.32065e+08	9.96284e+07	1.19229e+08	1.16107e+08	6.00082e+07	1.14623e+08	1.98648e+08	2.60862e+08	24.1715	25.4596	1.313	0.39	0.0282844
FALSE	EPEA	C22 H35 N O2	Not the top hit	No results	No results	No results	Full match	No results		345.266	12.14	2	0	0	0			No matches found	No matches found		No matches found	DDA for preferred ion	1.75724e+08	1.42739e+08	9.03068e+07	1.08978e+08	6.79158e+07	2.04674e+07	5.68787e+06	2.35022e+07	4.46483e+07	5.01354e+07	5.32326e+07	1.33618e+07	3.06672e+07	2.60495e+07	6.12503e+06	6.48234e+06	4.72789e+06	4.32137e+06	7.69234e+06	8.07408e+06	1.0533e+08	2.06507e+07	54.0101	65.2457	0.196	-2.35	0.00121151
FALSE			Unused	No results	No results	No results	No results	No results		189.031	13.946	0	0	0	0			No matches found	No matches found		No matches found	DDA for preferred ion	9.652e+07	1.53196e+08	1.75449e+08	1.11956e+08	7.67719e+07	9.55604e+07	9.17037e+06	7.08908e+07	8.68193e+07	9.77909e+07	1.17658e+08	1.3568e+08	1.18561e+08	1.31911e+08	7.79208e+07	7.84723e+07	7.15201e+07	7.26799e+07	9.22318e+07	8.42734e+07	1.45647e+08	2.09189e+08	38.8199	13.6447	1.436	0.52	0.0416988
FALSE	(4S)-4_6-Dihydroxy-2_5-dioxohexanoate	C6 H8 O6	Full match	No results	No results	Partial match	Partial match	Full match		176.032	1.49	24	0	0	4	Other		No matches found	No matches found		Multiple matches found	DDA for preferred ion	1.63551e+07	9.25241e+06	1.50913e+07	1.12635e+07	1.67201e+07	1.10562e+08	8.46626e+07	5.11011e+07	1.69296e+07	2.41646e+06	1.20613e+08	1.75192e+08	3.36188e+07	3.84693e+07	5.77325e+07	5.40836e+07	4.68098e+07	3.09473e+07	2.94014e+07	3.03159e+07	2.35821e+07	1.12381e+08	124.721	58.045	4.766	2.25	0.0169801
FALSE			No results	No results	No results	No results	No results	No results		257.891	1.289	0	0	0	0			No matches found	No matches found		No matches found	DDA for preferred ion	6.2073e+07	6.77642e+07	6.82437e+07	6.60664e+07	5.51212e+07	1.39492e+08	1.17181e+08	1.16638e+08	9.48251e+07	6.46478e+07	1.1945e+08	1.74779e+08	1.0924e+08	1.41264e+08	1.20987e+08	1.20601e+08	1.1826e+08	1.27185e+08	1.0455e+08	8.44228e+07	9.16737e+07	2.9567e+08	60.7301	27.7924	3.225	1.69	0.00505059
FALSE			Unused	No results	No results	No results	No results	No results		352.237	12.544	0	0	0	0			No matches found	No matches found		No matches found	DDA for preferred ion	1.74127e+08	1.10881e+08	7.91129e+07	1.19529e+08	4.49808e+07	1.32278e+07	2.88962e+06	1.52605e+07	4.00891e+07	6.15581e+07	3.61388e+07	8.49065e+06	2.57601e+07	2.3287e+07	6.15579e+06	4.8059e+06	3.48631e+06	3.33636e+06	6.89424e+06	5.18538e+06	8.78127e+07	1.50608e+07	63.1824	63.2901	0.172	-2.54	0.00424702
FALSE			Unused	No results	No results	No results	No results	No results		698.499	12.17	0	0	0	0			No matches found	No matches found		No matches found	DDA for other ion	5.66178e+06	4.77776e+06	3.47468e+07	4.36048e+07	1.56292e+07	4.12359e+07	4.86826e+07	4.20579e+07	5.33533e+06	4.85918e+06	1.14113e+08	1.74066e+08	8.70599e+06	9.51737e+07	4.72658e+07	7.87015e+07	5.07076e+07	5.02454e+07	5.37968e+07	6.26467e+07	3.53411e+07	1.48856e+08	91.6932	45.908	4.212	2.07	0.0033911
FALSE	Calcimycin	C29 H37 N3 O6	Not the top hit	No results	No results	No results	Full match	No results		523.266	11.496	1	0	0	0			No matches found	No matches found		No matches found	DDA for preferred ion	1.74014e+08	5.47388e+07	2.6302e+07	5.77783e+06	6.56037e+07	4.52784e+07	2.90085e+07	3.94513e+07	5.28448e+07	1.01488e+08	5.88237e+07	8.15262e+06	7.73209e+07	6.66118e+07	4.45976e+07	5.98859e+07	4.75852e+07	3.44839e+07	5.2258e+07	5.42677e+07	8.41015e+07	1.1691e+08	56.8503	37.9245	1.39	0.48	0.366987
FALSE			Unused	No results	No results	No results	No results	No results		585.508	10.992	0	0	0	0			No matches found	No matches found		No matches found	DDA for preferred ion	2.04014e+06	1.51146e+07	2.55854e+07	1.55211e+06	3.40177e+07	2.03368e+07	1.77616e+07	1.33836e+07	2.5792e+07	1.6903e+07	7.61676e+06	3.87308e+07	1.02972e+07	1.73881e+08	7.34132e+06	1.03794e+06	3.85998e+07	1.94165e+07	3.2067e+07	1.67952e+08	3.03276e+07	6.14128e+07	65.8035	126.844	2.025	1.02	0.197347
FALSE	(2S,3S,5R,10R,12S,14S,15R,16R)-2-Amino-12,16-dimethyl-3,5,10,14,15-icosanepentol	C22 H47 N O5	Full match	No results	No results	No results	Full match	No results		405.344	10.076	1	0	0	0			No matches found	No matches found		No matches found	DDA for preferred ion	1.4164e+08	1.3839e+08	2.97323e+07	2.92098e+07	1.00832e+08	3.60399e+07	3.14319e+07	4.98923e+07	9.76007e+07	1.73703e+08	4.13641e+07	3.62472e+07	3.91938e+07	3.25333e+07	5.81017e+07	6.19164e+07	6.33484e+07	6.50875e+07	5.08261e+07	6.80854e+07	1.22182e+08	1.45055e+08	57.8811	47.321	1.187	0.25	0.880509
FALSE			Unused	No results	No results	No results	No results	No results		218.019	1.316	0	0	0	0			No matches found	No matches found		No matches found	DDA for preferred ion	1.63983e+08	1.26583e+08	1.26916e+08	1.19502e+08	1.06501e+08	7.28959e+07	7.35404e+07	6.9319e+07	5.71768e+07	1.03862e+08	1.73142e+08	1.38455e+08	1.45147e+08	1.09116e+08	8.536e+07	3.58733e+07	7.24204e+07	5.33806e+07	6.18619e+07	6.03932e+07	1.51069e+08	1.92949e+08	12.4761	23.5193	1.277	0.35	0.0867422
FALSE	S-Formylmycothiol	C18 H30 N2 O13 S	No match	No results	No results	Full match	Not the top hit	Full match		514.147	8.846	4	0	0	1	Other		No matches found	No matches found		Single match found	DDA for other ion	1.72436e+08	1.56011e+08	7.83234e+07	9.53481e+07	8.67761e+07	7.23093e+07	8.27971e+07	8.23365e+07	7.70491e+07	7.70136e+07	1.47701e+08	1.35915e+08	8.66819e+07	9.8522e+07	8.42812e+07	7.21026e+07	5.92791e+07	7.41933e+07	6.44641e+07	6.75768e+07	1.51489e+08	1.8459e+08	21.5825	15.9208	1.219	0.29	0.0177551
FALSE			Unused	No results	No results	No results	No results	No results		241.092	4.691	0	0	0	0			No matches found	No matches found		No matches found	DDA for preferred ion	5.5061e+07	6.02649e+07	1.13393e+08	9.61259e+07	6.43255e+07	8.10564e+07	5.89776e+07	2.4823e+07	8.394e+07	1.18743e+08	1.7208e+08	8.59933e+07	8.9633e+07	1.13613e+08	1.12746e+08	5.69748e+07	1.12001e+08	8.70539e+07	1.05308e+08	9.28633e+07	1.35119e+08	2.23225e+08	40.9235	29.4282	1.652	0.72	0.00207607
FALSE	Sulfanilic acid	C6 H7 N O3 S	Full match	No results	No results	No results	Full match	No results		173.014	5.467	4	0	0	0			No matches found	No matches found		No matches found	DDA for preferred ion	1.24539e+08	8.4698e+07	8.17711e+07	7.25292e+07	3.65974e+07	6.26489e+07	3.30728e+07	5.80271e+07	5.21532e+07	2.11856e+07	1.71488e+08	5.28515e+07	8.01212e+07	8.947e+07	2.87915e+07	3.06419e+07	4.58195e+07	3.74599e+07	3.26561e+07	2.67195e+07	9.9532e+07	1.00531e+08	32.252	39.9873	1.01	0.01	0.286078
FALSE			Unused	No results	No results	No results	No results	No results		172.977	14.131	0	0	0	0			No matches found	No matches found		No matches found	DDA for preferred ion	1.23538e+08	1.2479e+08	4.91096e+07	6.42981e+07	2.23774e+07	2.27373e+07	1.69356e+07	1.10802e+07	1.19176e+07	2.14815e+07	1.70795e+08	9.04735e+07	5.64506e+07	4.51519e+07	2.17738e+07	4.55477e+06	1.13158e+07	1.7572e+07	2.02899e+07	1.73005e+07	4.27103e+07	5.61022e+07	64.8964	79.297	1.314	0.39	0.58814
FALSE			Unused	No results	No results	No results	No results	No results		615.168	9.716	0	0	0	0			No matches found	No matches found		No matches found	No MS2	1.20858e+08	5.35938e+07	190076	172689	1.70035e+08	3.75027e+06	142192	1.29793e+06	5.68371e+07	9.18384e+06	8.56522e+06	983311	8.28224e+07	9.84962e+06	247341	150868	138185	142609	254940	125608	1.01183e+07	671586	151.789	249.574	0.066	-3.91	0.184976
FALSE			Unused	No results	No results	No results	No results	No results		198.993	14.209	0	0	0	0			No matches found	No matches found		No matches found	DDA for preferred ion	1.02542e+08	7.94815e+07	4.29339e+06	5.23149e+07	2.69441e+07	6.85824e+07	9.12881e+07	2.23643e+07	1.1851e+07	2.16945e+07	7.37206e+07	7.62186e+07	7.45587e+07	5.87507e+07	1.69502e+08	6.22224e+06	1.15268e+08	1.15721e+07	8.39481e+07	6.75795e+07	5.69261e+07	1.23128e+08	84.994	79.7248	2.163	1.11	0.0953076
FALSE	N-Acetyl-1-aspartylglutamic acid	C11 H16 N2 O8	Full match	Full match	No results	No results	Full match	Full match		304.09	2.013	3	0	1	0			No matches found	No matches found	82.2	Single match found	DDA for preferred ion	1.06539e+08	4.60007e+07	5.70847e+07	4.86253e+07	5.95759e+07	7.75664e+07	9.26e+07	1.11381e+08	3.32359e+07	9.98556e+07	1.3795e+08	9.70079e+07	6.46608e+07	5.9814e+07	1.34983e+08	1.02525e+08	1.69179e+08	1.10812e+08	8.64324e+07	1.06674e+08	1.02652e+08	2.51527e+08	54.3452	48.3104	2.45	1.29	0.00662198
FALSE	Palmitoyl sphingomyelin	C39 H79 N2 O6 P	Not the top hit	Full match	No results	No results	Full match	No results		702.565	11.108	2	0	1	0			No matches found	No matches found	84.6	No matches found	DDA for preferred ion	563696	3.6217e+07	1.17412e+07	425384	5.17456e+06	2.51041e+06	3.49082e+06	2.30526e+06	7.26851e+06	8.91242e+06	1.6906e+08	1.4865e+08	1.49054e+08	3.06833e+07	3.9203e+06	284467	2.65649e+06	2.3454e+06	4.08503e+06	1.34475e+07	8.61158e+06	2.21588e+07	98.2013	129.184	2.573	1.36	0.0713141
FALSE			Unused	No results	No results	No results	No results	No results		336.197	12.335	0	0	0	0			No matches found	No matches found		No matches found	DDA for preferred ion	1.69035e+08	1.16335e+08	7.92699e+07	1.13406e+08	4.01351e+07	1.75735e+07	1.40983e+07	2.07099e+07	3.20414e+07	4.6495e+07	6.26469e+07	2.67273e+07	6.23772e+07	3.97637e+07	1.24876e+07	1.11721e+07	7.53324e+06	6.87492e+06	1.05068e+07	1.31709e+07	6.84568e+07	3.19536e+07	55.5607	58.4361	0.467	-1.1	0.0225788
FALSE			Unused	No results	No results	No results	No results	No results		368.268	13.829	0	0	0	0			No matches found	No matches found		No matches found	DDA for preferred ion	1.08254e+08	1.68794e+08	8.8719e+07	8.89532e+07	4.95469e+07	2.09631e+07	1.70507e+07	1.93513e+07	4.03558e+07	7.89714e+07	4.59901e+07	2.58887e+07	5.58113e+07	2.92233e+07	1.09821e+07	6.23632e+06	8.43083e+06	5.85363e+06	5.70386e+06	7.72204e+06	9.8447e+07	2.60432e+07	46.2268	65.3338	0.265	-1.92	0.000929745
FALSE			No results	No results	No results	No results	No results	No results		103.956	14.2	0	0	0	0			No matches found	No matches found		No matches found	DDA for preferred ion	9.3756e+07	1.67605e+08	9.34266e+07	1.18866e+08	5.4808e+07	5.77664e+07	4.81156e+07	6.51274e+07	6.31609e+07	7.6675e+07	1.16163e+08	1.43572e+08	8.83465e+07	9.82466e+07	5.34065e+07	5.44219e+07	4.8812e+07	5.95615e+07	1.0381e+08	6.04494e+07	1.19768e+08	1.47954e+08	20.5593	30.4473	1.235	0.3	0.00794325
FALSE			Unused	No results	No results	No results	No results	No results		336.227	11.207	0	0	0	0			No matches found	No matches found		No matches found	DDA for preferred ion	800451	780740	1.66371e+08	5.78166e+07	661248	1.02015e+06	628673	689202	208048	439642	452082	1.15951e+06	364723	1.04683e+06	267166	215180	205743	194122	221810	936169	1.26101e+06	606152	231.259	67.6551	0.481	-1.06	0.138763
FALSE	5'-S-Methyl-5'-thioadenosine	C11 H15 N5 O3 S	Full match	Full match	No results	Full match	Full match	Full match		297.089	5.251	4	0	2	7	Superpathway of arginine and polyamine biosynthesis;Other		No matches found	No matches found	95.5	Single match found	DDA for preferred ion	4.07314e+07	4.02876e+07	3.6427e+07	3.70926e+07	3.15538e+07	6.68821e+07	7.53165e+07	6.48325e+07	3.72606e+07	5.56113e+07	6.79121e+07	1.15951e+08	6.33413e+07	5.84213e+07	1.52324e+08	1.27034e+08	1.45298e+08	1.41644e+08	1.24888e+08	1.66044e+08	6.57109e+07	3.4749e+08	59.4597	51.1413	5.288	2.4	0.00049534
FALSE			No results	No results	No results	No results	No results	No results		127.024	1.33	0	0	0	0			No matches found	No matches found		No matches found	DDA for preferred ion	1.65682e+08	1.62193e+08	1.45215e+08	1.40724e+08	1.34848e+08	5.33387e+07	4.89639e+07	6.70785e+07	7.09081e+07	1.09792e+08	7.83565e+07	4.78104e+07	3.72462e+07	5.13853e+07	4.67517e+07	3.6312e+07	2.90165e+07	3.12854e+07	3.35916e+07	4.06271e+07	1.60807e+08	9.28189e+07	21.5418	17.4774	0.577	-0.79	1.22033e-05
FALSE	2,3-dihydroxypropyl 12-methyltridecanoate	C17 H34 O4	No match	Invalid mass	No results	No results	No results	No results		324.227	11.617	0	0	1	0			No matches found	No matches found	71.8	No matches found	DDA for preferred ion	1.23964e+08	7.23898e+07	7.35108e+07	1.22057e+08	3.45498e+07	5.97579e+07	6.70268e+07	6.49919e+07	5.67168e+07	8.29103e+07	1.5316e+08	1.65242e+08	9.35192e+07	1.09021e+08	6.20886e+07	1.20168e+08	6.6799e+07	6.78399e+07	7.20445e+07	7.72622e+07	1.20955e+08	1.9352e+08	29.1826	26.8206	1.6	0.68	0.00030544
FALSE			Unused	No results	No results	No results	No results	No results		536.427	11.924	0	0	0	0			No matches found	No matches found		No matches found	DDA for other ion	1.58221e+08	1.62175e+08	1.95756e+06	2.13078e+06	4.94551e+07	1.64677e+08	4.86416e+07	2.41313e+07	1.1659e+06	4.06398e+07	1.88816e+06	1.19618e+06	1.52576e+06	1.44341e+06	765737	736646	675602	670006	755037	828816	6.99003e+07	2.03305e+06	102.874	8.98074	0.029	-5.1	0.00103277
FALSE			Unused	No results	No results	No results	No results	No results		170.141	8.027	0	0	0	0			No matches found	No matches found		No matches found	DDA for preferred ion	1.63403e+08	1.51511e+08	9.32749e+07	9.40143e+07	1.44906e+08	5.92632e+07	1.18003e+08	1.20028e+08	4.34713e+07	7.06646e+07	1.43423e+08	7.4532e+07	1.16507e+08	8.62873e+07	9.40183e+07	7.08002e+07	1.01936e+08	6.56289e+07	8.90469e+07	8.88235e+07	1.37994e+08	1.9199e+08	42.606	24.7423	1.391	0.48	0.120602
FALSE			Unused	No results	No results	No results	No results	No results		279.084	1.335	0	0	0	0			No matches found	No matches found		No matches found	DDA for preferred ion	1.62251e+08	5.53159e+07	1.11534e+08	1.32135e+08	1.21453e+08	8.48746e+07	9.25205e+07	8.55412e+07	7.14479e+07	9.19795e+07	9.15533e+07	1.34208e+08	9.9846e+07	9.94302e+07	1.20407e+08	7.93524e+07	7.71739e+07	9.01398e+07	5.84805e+07	9.32725e+07	1.62279e+08	2.18398e+08	28.6915	27.4258	1.346	0.43	0.084333
FALSE			No results	No results	No results	No results	No results	No results		103.996	1.194	0	0	0	0			No matches found	No matches found		No matches found	DDA for preferred ion	1.20812e+08	1.13207e+08	1.56106e+08	1.50295e+08	1.61437e+08	7.00007e+07	5.17192e+07	6.94986e+07	7.38614e+07	1.0381e+08	1.26117e+08	6.36379e+07	1.52162e+08	1.06455e+08	5.18142e+07	4.87375e+07	3.95934e+07	4.03054e+07	3.17637e+07	3.93239e+07	1.45728e+08	1.24712e+08	29.2386	32.5874	0.856	-0.22	0.171054
FALSE	1-Oleoyl-rac-glycerol	C21 H40 O4	Full match	No results	No results	No results	Full match	No results		356.292	12.338	7	0	0	0			No matches found	No matches found		No matches found	DDA for preferred ion	1.59575e+08	9.80393e+07	5.35273e+07	7.16403e+07	3.6549e+07	3.41398e+07	3.7775e+07	3.60726e+07	4.6302e+07	1.27354e+08	6.30473e+07	5.24449e+07	7.3417e+07	4.86698e+07	2.45221e+07	4.4876e+07	3.64281e+07	3.24941e+07	3.47982e+07	4.42708e+07	9.30491e+07	9.6277e+07	40.3603	18.9027	1.035	0.05	0.99782
FALSE			Unused	No results	No results	No results	No results	No results		351.313	12.317	0	0	0	0			No matches found	No matches found		No matches found	DDA for preferred ion	1.58774e+08	9.39085e+07	5.98071e+07	9.52656e+07	4.59592e+07	9.74872e+06	1.42233e+06	1.31428e+07	2.68641e+07	8.85799e+07	2.10979e+07	1.20958e+06	1.64657e+07	8.95734e+06	920343	972915	550483	473535	430408	982445	7.66271e+07	2.36935e+06	66.3069	128.604	0.031	-5.02	0.000125196
FALSE			Unused	No results	No results	No results	No results	No results		406.328	11.44	0	0	0	0			No matches found	No matches found		No matches found	DDA for preferred ion	1.58643e+08	1.39926e+08	2.37319e+06	1.20102e+06	3.91652e+07	1.3819e+08	3.93263e+07	2.02574e+07	1.1917e+06	4.72913e+07	1.40182e+06	923436	817663	866165	567764	540905	544801	500261	858279	564245	6.61021e+07	1.46512e+06	99.9343	20.4208	0.022	-5.5	0.000667587
FALSE	Arachidonoyl amide	C20 H33 N O	No match	Invalid mass	No results	No results	No results	No results		303.253	12.213	0	0	1	0			No matches found	No matches found	69.8	No matches found	DDA for preferred ion	1.58434e+08	1.13378e+08	6.6451e+07	1.05602e+08	5.15725e+07	3.77943e+07	3.54764e+07	4.55771e+07	6.20596e+07	9.56772e+07	7.64997e+07	6.93123e+07	8.48905e+07	5.64164e+07	3.55082e+07	5.67473e+07	3.9317e+07	2.87955e+07	4.06381e+07	3.72241e+07	1.04964e+08	1.05198e+08	26.555	20.3669	1.002	0	0.958255
FALSE			Unused	No results	No results	No results	No results	No results		399.37	11.111	0	0	0	0			No matches found	No matches found		No matches found	DDA for preferred ion	6.65761e+07	5.38787e+07	1.48203e+07	2.21886e+07	2.72009e+07	1.15714e+07	1.06626e+07	1.27673e+07	3.70619e+07	1.57992e+08	3.43693e+07	2.02446e+07	3.65621e+07	2.38493e+07	3.47571e+07	3.93799e+07	3.31515e+07	3.22672e+07	3.84186e+07	5.26032e+07	3.68796e+07	9.13008e+07	103.575	41.7901	2.476	1.31	0.0946671
FALSE			Unused	No results	No results	No results	No results	No results		194.995	14.643	0	0	0	0			No matches found	No matches found		No matches found	DDA for preferred ion	1.34449e+08	7.38343e+07	6.03504e+07	6.96571e+07	5.31092e+07	5.13301e+07	1.25688e+08	4.07264e+07	3.70964e+07	3.31772e+07	7.31239e+07	1.57296e+08	6.46959e+07	6.3685e+07	6.98735e+07	4.36726e+07	3.66346e+07	3.70565e+07	3.40369e+07	3.17058e+07	8.61494e+07	1.04532e+08	68.3575	45.5979	1.213	0.28	0.309708
FALSE	SM(d18:1/18:0)	C41 H83 N2 O6 P	No match	No results	No results	No results	Partial match	Full match		730.597	11.697	3	0	0	0			No matches found	No matches found		Single match found	DDA for preferred ion	301300	163525	126039	1.57005e+08	3.7536e+07	6.74657e+06	1.02174e+06	3.76975e+06	72596.6	100730	127079	118090	106312	105531	72942	2.08815e+06	68719	6.64769e+07	2.25015e+06	9.06812e+07	1.41577e+06	199314	221.336	203.424	0.141	-2.83	0.851167
FALSE			No results	No results	No results	No results	No results	No results		190.033	1.331	0	0	0	0			No matches found	No matches found		No matches found	DDA for preferred ion	1.56342e+08	1.54656e+08	1.38003e+08	1.33947e+08	1.28099e+08	5.04378e+07	4.75851e+07	6.4366e+07	6.65664e+07	1.05086e+08	7.29931e+07	4.56688e+07	2.89015e+07	4.50984e+07	4.48031e+07	3.46744e+07	2.7565e+07	2.98576e+07	3.23735e+07	3.92795e+07	1.52918e+08	8.90245e+07	21.3142	21.2755	0.582	-0.78	2.99557e-05
FALSE			No results	No results	No results	No results	No results	No results		137.042	1.682	0	0	0	0			No matches found	No matches found		No matches found	DDA for preferred ion	3.94399e+06	4.79967e+06	3.16417e+06	5.20349e+06	7.46284e+06	4.13491e+06	5.7615e+06	2.6446e+07	3.5794e+06	7.81775e+07	1.28643e+08	6.30955e+06	6.69425e+07	3.84028e+06	1.70751e+07	9.71578e+06	1.31324e+07	1.56061e+08	1.00789e+07	1.37362e+08	7.88464e+06	4.05267e+07	151.579	127.829	5.14	2.36	0.0136481
FALSE			Unused	No results	No results	No results	No results	No results		323.243	11.253	0	0	0	0			No matches found	No matches found		No matches found	DDA for preferred ion	1.03573e+08	1.56044e+08	581370	936222	5.51696e+07	8.80008e+07	3.48049e+07	2.75976e+07	7.23257e+06	3.62966e+07	1.29017e+06	1.20204e+06	1.29341e+06	1.0283e+06	457033	351836	712782	572462	441054	1.0725e+06	7.16424e+07	1.67585e+06	81.473	29.2947	0.023	-5.42	0.000985241
FALSE			Unused	No results	No results	No results	No results	No results		153.051	1.387	0	0	0	0			No matches found	No matches found		No matches found	DDA for preferred ion	1.47306e+08	1.46579e+08	1.5578e+08	1.38823e+08	1.10363e+08	8.20347e+07	7.54319e+07	8.3405e+07	7.47973e+07	8.83158e+07	1.04759e+08	9.68623e+07	1.13246e+08	8.8351e+07	1.05534e+08	7.76025e+07	7.90551e+07	7.57664e+07	6.56901e+07	7.7555e+07	1.68418e+08	1.86865e+08	13.3929	21.2068	1.11	0.15	0.125492
FALSE			Unused	No results	No results	No results	No results	No results		158.974	14.129	0	0	0	0			No matches found	No matches found		No matches found	DDA for preferred ion	1.55338e+08	1.20929e+08	7.23116e+07	5.52918e+07	3.07435e+07	3.11979e+07	2.25477e+07	1.99948e+07	2.06179e+07	1.9218e+07	1.01018e+08	9.77176e+07	6.10365e+07	5.88364e+07	2.29004e+07	2.27671e+07	1.48562e+07	1.85977e+07	1.47388e+07	1.78466e+07	5.77489e+07	5.99811e+07	55.5192	53.5652	1.039	0.05	0.672603
FALSE			Unused	No results	No results	No results	No results	No results		746.599	14.073	0	0	0	0			No matches found	No matches found		No matches found	DDA for preferred ion	4.24892e+07	3.26697e+07	1.12639e+08	1.24111e+08	7.26082e+07	4.4588e+07	3.59284e+07	4.43758e+07	5.48468e+07	1.43293e+06	1.87518e+06	7.56512e+07	1.55325e+08	906754	4.54979e+07	2.38856e+07	4.49439e+07	4.58047e+07	6.14325e+07	3.91638e+07	9.03887e+07	1.22263e+08	56.8644	67.3993	1.353	0.44	0.882615
FALSE	1-methyl 4-[(5R,9S,13S)-5,9,13-trimethyltetracyclo[11.2.1.0Âa,Âaâ°.0â´,âa]hexadec-14-en-5-yl]methyl butanedioate	C25 H38 O4	Unused	Invalid mass	No results	No results	No match	No results		424.258	11.797	1	0	1	0			No matches found	No matches found	73.7	No matches found	DDA for preferred ion	1.54942e+08	7.6212e+07	2.87818e+07	6.1439e+07	3.48321e+07	2.62193e+07	2.397e+07	2.40463e+07	2.82134e+07	9.75738e+07	3.65668e+07	2.48306e+07	7.07288e+07	5.80319e+07	2.32349e+07	2.35529e+07	1.7134e+07	1.59082e+07	1.43957e+07	2.54625e+07	6.06645e+07	5.40908e+07	51.1809	37.9472	0.892	-0.17	0.336592
FALSE	4-hydroxy-4-methyl-2-pentanone	C6 H12 O2	Full match	No results	No results	No results	Partial match	Full match		116.084	8.817	24	0	0	0			No matches found	No matches found		Multiple matches found	DDA for preferred ion	8.28894e+07	1.52621e+08	7.92668e+07	6.81921e+07	5.44713e+07	5.4113e+07	5.48717e+07	3.46703e+07	4.33514e+07	3.81621e+07	7.32441e+07	7.96709e+07	5.55276e+07	3.3826e+07	4.89124e+07	4.60726e+07	5.54349e+07	3.93267e+07	2.59646e+07	4.51196e+07	9.2761e+07	1.12604e+08	30.0532	28.8384	1.214	0.28	0.508502
FALSE			Unused	No results	No results	No results	No results	No results		401.386	11.323	0	0	0	0			No matches found	No matches found		No matches found	DDA for preferred ion	8.97918e+07	8.3735e+07	4.81584e+07	5.12508e+07	3.80162e+07	2.91706e+07	2.87384e+07	3.74425e+07	3.1241e+07	1.52365e+08	6.21566e+07	5.72459e+07	5.75849e+07	6.08057e+07	3.15413e+07	4.22031e+07	2.18686e+07	2.76941e+07	2.60682e+07	3.96146e+07	6.98937e+07	8.53575e+07	55.2053	17.2607	1.221	0.29	0.504631
FALSE	1-octadecanoyl-2-(4Z,7Z,10Z,13Z,16Z,19Z-docosahexaenoyl)-sn-glycero-3-phosphoethanolamine	C45 H78 N O8 P	No match	No results	No results	No results	Full match	No results		791.544	11.722	50	0	0	0			No matches found	No matches found		No matches found	DDA for preferred ion	5.46269e+07	838671	1.26902e+08	1.3928e+08	4.22262e+07	3.29783e+07	2.14262e+07	3.61936e+07	603168	2.15134e+07	5.6968e+06	1.51714e+08	580322	4.31758e+07	4.14933e+07	1.00906e+08	7.60032e+07	4.20104e+07	8.72797e+07	4.85806e+07	5.88461e+07	1.20755e+08	86.8137	71.4586	2.052	1.04	0.354334
FALSE	Coumarin	C9 H6 O2	Full match	No results	No results	No results	Not the top hit	Full match		146.036	2.228	4	0	0	0			No matches found	No matches found		Multiple matches found	DDA for preferred ion	8.61451e+07	1.14723e+08	5.49139e+07	1.51707e+08	9.17736e+07	7.68208e+07	4.84702e+07	5.66529e+07	4.72586e+07	1.28467e+08	1.17485e+08	5.51435e+07	7.04479e+07	6.35982e+07	7.70726e+07	6.68165e+07	5.76725e+07	8.03643e+07	5.74432e+07	9.42107e+07	1.18617e+08	1.63276e+08	31.0061	30.6493	1.376	0.46	0.128856
FALSE			No results	No results	No results	No results	No results	No results		135.946	13.95	0	0	0	0			No matches found	No matches found		No matches found	DDA for preferred ion	9.68038e+07	5.93747e+07	1.51659e+08	1.00641e+08	3.31338e+07	3.6696e+07	2.29548e+07	1.51057e+07	2.64277e+07	3.44202e+07	7.11023e+07	1.44234e+08	4.57823e+07	8.09362e+07	3.37328e+06	5.60831e+06	1.81731e+07	2.51177e+07	2.56602e+07	6.89969e+06	5.93027e+07	7.16621e+07	60.9583	90.4389	1.208	0.27	0.415393
FALSE			Unused	No results	No results	No results	No results	No results		419.273	12.837	0	0	0	0			No matches found	No matches found		No matches found	DDA for other ion	1.26424e+08	966111	1.09764e+08	9.54315e+07	4.91191e+07	4.34233e+07	1.60378e+07	4.80061e+07	746404	6.91209e+07	1.51366e+08	3.56102e+07	1.45108e+06	2.04759e+07	5.87492e+07	2.27474e+07	2.41442e+07	2.01045e+07	3.72966e+07	1.91596e+07	9.06849e+07	6.1244e+07	62.8847	72.4417	0.675	-0.57	0.689148
FALSE	3-Sulfopyruvate	C3 H4 O6 S	Full match	No results	No results	Full match	Full match	Full match		167.973	14.045	1	0	0	1	Other		No matches found	No matches found		Single match found	DDA for preferred ion	1.31816e+08	4.8998e+07	1.50774e+08	9.47704e+07	3.86823e+07	3.96677e+07	2.5988e+07	2.50204e+07	3.03642e+07	3.21634e+07	1.1087e+08	1.24841e+08	7.57392e+07	8.01092e+07	3.59043e+07	4.68801e+06	2.68757e+07	2.50954e+07	3.24554e+07	3.3006e+07	6.55253e+07	9.11058e+07	55.2548	51.2562	1.39	0.48	0.710726
FALSE	2,3-Dinor-6-oxoprostaglandin F1alpha	C18 H30 O6	Full match	No results	No results	No results	Full match	No results		342.203	11.38	5	0	0	0			No matches found	No matches found		No matches found	DDA for preferred ion	1.50445e+08	1.00077e+08	1.8846e+07	1.30986e+08	4.30489e+07	4.22803e+07	5.55744e+07	7.35602e+07	3.94392e+07	4.65602e+07	1.06538e+08	4.31277e+07	8.73324e+07	3.10863e+07	1.9405e+07	7.63387e+07	3.69411e+07	5.06644e+07	5.56643e+07	4.43982e+07	9.43491e+07	1.22202e+08	44.7751	42.5903	1.295	0.37	0.549031
FALSE			Unused	No results	No results	No results	No results	No results		289.261	10.145	0	0	0	0			No matches found	No matches found		No matches found	DDA for preferred ion	5.5144e+07	5.30183e+07	1.86405e+07	1.46605e+07	3.27311e+07	7.37806e+06	6.32471e+06	1.05266e+07	1.26973e+08	1.49944e+08	1.06145e+07	1.11474e+07	8.91115e+06	6.26942e+06	2.95728e+07	4.36213e+07	4.7833e+07	3.8584e+07	9.20575e+06	4.34093e+07	3.90469e+07	5.0467e+07	123.909	81.7283	1.292	0.37	0.92937
FALSE			Unused	No results	No results	No results	No results	No results		247.892	14.067	0	0	0	0			No matches found	No matches found		No matches found	DDA for preferred ion	9.46817e+07	1.49374e+08	7.21709e+07	8.27106e+07	3.48111e+07	3.21204e+07	2.50474e+07	2.42533e+07	3.54104e+07	2.89663e+07	1.13321e+08	1.49661e+08	6.72007e+07	7.81178e+07	2.61517e+07	3.02147e+07	2.31037e+07	2.55705e+07	3.22684e+07	3.10673e+07	6.99024e+07	8.62447e+07	41.611	53.0729	1.234	0.3	0.131514
FALSE			Unused	No results	No results	No results	No results	No results		829.557	13.571	0	0	0	0			No matches found	No matches found		No matches found	DDA for preferred ion	1.38559e+06	1.49631e+08	2.53495e+07	728539	1.5883e+07	6.33106e+06	4.28047e+06	6.51086e+06	3.13242e+07	5.84361e+07	2.00007e+07	5.32041e+06	2.33416e+07	5.87137e+06	3.97045e+06	230358	6.21503e+06	3.92567e+06	4.67476e+06	1.43652e+07	1.99003e+07	1.22914e+07	120.075	69.9903	0.618	-0.7	0.585795
FALSE			Unused	No results	No results	No results	No results	No results		1080.64	12.084	0	0	0	0			No matches found	No matches found		No matches found	DDA for other ion	1.49525e+08	1.17347e+08	4.99011e+07	7.306e+07	3.52167e+07	8.01119e+06	3.63597e+06	9.42249e+06	1.27734e+07	5.58086e+07	2.89684e+07	6.6081e+06	2.82156e+07	1.54878e+07	6.09197e+06	6.41158e+06	4.70015e+06	4.4095e+06	2.35877e+06	7.59276e+06	6.13406e+07	1.6438e+07	74.4451	58.784	0.268	-1.9	0.0155693
FALSE			Unused	No results	No results	No results	No results	No results		632.346	11.959	0	0	0	0			No matches found	No matches found		No matches found	DDA for other ion	1.49287e+08	1.25162e+08	8.86874e+07	1.26557e+08	5.28402e+07	4.64497e+07	3.03716e+07	4.368e+07	5.48961e+07	5.6803e+07	1.12775e+08	6.99363e+07	9.47266e+07	8.84704e+07	4.62933e+07	4.10499e+07	3.0224e+07	3.09954e+07	3.57768e+07	4.22168e+07	1.0232e+08	1.14502e+08	27.5634	19.2597	1.119	0.16	0.480332
FALSE	Uracil;2_4-Dihydroxypyrimidine	C4 H4 N2 O2	Full match	No results	No results	Partial match	Partial match	Full match		112.027	1.553	3	0	0	5	Other		No matches found	No matches found		Single match found	DDA for preferred ion	5.09113e+07	1.0757e+08	1.48776e+08	1.24827e+08	5.92161e+07	8.29362e+07	4.31322e+07	1.55897e+07	5.04387e+07	3.05669e+07	1.35333e+08	6.44519e+07	9.04248e+07	9.64755e+07	7.88522e+07	6.4488e+07	6.48753e+07	5.13219e+07	4.78041e+07	5.76829e+07	1.08263e+08	1.53741e+08	50.1835	17.2711	1.42	0.51	0.0252437
FALSE			Unused	No results	No results	No results	No results	No results		878.562	11.851	0	0	0	0			No matches found	No matches found		No matches found	DDA for preferred ion	4.52121e+07	5.06124e+07	651105	4.01725e+07	1.34226e+07	2.84262e+07	3.10475e+07	3.33435e+07	2.6569e+07	2.29353e+07	6.52594e+06	4.78976e+07	7.37768e+06	6.74849e+07	298626	5.06212e+07	3.42508e+07	2.84804e+07	2.93754e+07	1.48649e+08	5.17599e+07	8.28082e+07	48.5756	106.682	1.6	0.68	0.691066
FALSE	Υ-L-Glutamyl-L-glutamic acid	C10 H16 N2 O7	Full match	Full match	No results	No results	Full match	Full match		276.095	1.633	4	0	2	0			No matches found	No matches found	82.8	Single match found	DDA for preferred ion	1.32576e+07	1.5933e+07	2.308e+07	1.85485e+07	1.98294e+07	9.28465e+07	9.19658e+07	7.46653e+07	4.76706e+07	3.84081e+07	1.22991e+08	9.76292e+07	6.49656e+07	7.5164e+07	8.13365e+07	9.30209e+07	9.71487e+07	9.32097e+07	1.48414e+08	9.42748e+07	4.3756e+07	2.18497e+08	93.1098	41.8068	4.994	2.32	0.00261563
FALSE			No results	No results	No results	No results	No results	No results		134.997	13.976	0	0	0	0			No matches found	No matches found		No matches found	DDA for preferred ion	7.86239e+07	7.85925e+07	9.0466e+07	9.2667e+07	6.97534e+07	7.6975e+07	1.04773e+08	7.01906e+07	1.45911e+08	1.14314e+08	8.36865e+07	7.70914e+07	9.46082e+07	5.21883e+07	1.01847e+08	8.80804e+07	3.76061e+07	1.06998e+08	1.22869e+08	1.30099e+08	1.32463e+08	1.9327e+08	50.2141	48.743	1.459	0.55	0.248116
FALSE			Unused	No results	No results	No results	No results	No results		351.297	11.171	0	0	0	0			No matches found	No matches found		No matches found	DDA for preferred ion	1.44353e+08	1.35449e+08	210583	356283	4.0243e+07	1.16153e+08	4.4276e+07	2.25844e+07	634684	4.00992e+07	276719	442044	208855	206911	131906	132748	128214	117522	127017	186919	6.18799e+07	354584	94.0159	32.5886	0.006	-7.45	0.000819219
FALSE	Muscone	C16 H30 O	Full match	Full match	No results	No results	Full match	Full match		238.229	12.19	5	0	1	0			No matches found	No matches found	70.1	Single match found	DDA for preferred ion	1.44294e+08	1.15112e+08	8.14021e+07	1.06439e+08	5.11576e+07	6.96868e+07	5.54243e+07	6.91281e+07	7.43272e+07	1.23724e+08	1.19139e+08	1.12947e+08	1.10925e+08	9.26603e+07	5.93443e+07	8.68366e+07	6.18057e+07	5.87179e+07	5.62868e+07	6.79089e+07	1.37381e+08	1.68789e+08	19.8341	14.975	1.229	0.3	0.00486132
FALSE			Unused	No results	No results	No results	No results	No results		205.048	1.339	0	0	0	0			No matches found	No matches found		No matches found	DDA for preferred ion	7.87079e+07	1.36919e+08	1.20014e+08	1.13307e+08	8.4675e+07	7.79648e+07	6.50516e+07	7.49582e+07	4.66003e+07	7.08869e+07	1.17364e+08	1.01056e+08	1.42202e+08	1.15401e+08	8.12579e+07	8.01091e+07	7.51815e+07	7.77591e+07	5.92879e+07	6.06831e+07	1.43378e+08	1.97388e+08	21.2979	15.8663	1.377	0.46	0.000872356
FALSE	Chelirubine	C21 H16 N O5	No match	No results	No results	No results	Partial match	Full match		362.103	10.791	1	0	0	0			No matches found	No matches found		Single match found	DDA for preferred ion	1.31244e+08	1.37854e+08	9.95876e+07	1.09175e+08	6.04511e+07	5.95493e+07	5.72508e+07	5.46509e+07	6.26987e+07	5.63614e+07	1.41827e+08	1.33914e+08	1.21496e+08	1.12166e+08	6.08259e+07	6.25791e+07	5.18434e+07	5.45955e+07	6.32726e+07	5.97853e+07	1.29782e+08	1.73634e+08	16.8095	14.0479	1.338	0.42	0.000157924
FALSE			Unused	No results	No results	No results	No results	No results		359.281	12.826	0	0	0	0			No matches found	No matches found		No matches found	DDA for preferred ion	8.37933e+07	1.41711e+08	4.46968e+07	6.10244e+07	2.99875e+07	1.18149e+07	8.94301e+06	1.35251e+07	3.40193e+07	4.18974e+07	2.90827e+07	1.47126e+07	5.03983e+07	2.21311e+07	8.12825e+06	3.53177e+06	4.60424e+06	3.82015e+06	5.0602e+06	5.3848e+06	5.85978e+07	1.74183e+07	59.255	81.197	0.297	-1.75	0.00427968
FALSE			Unused	No results	No results	No results	No results	No results		233.019	14.048	0	0	0	0			No matches found	No matches found		No matches found	DDA for preferred ion	1.21755e+08	1.41632e+08	9.25044e+07	9.83447e+07	5.23715e+07	4.72242e+07	4.16143e+07	3.86583e+07	4.65412e+07	5.62411e+07	1.30031e+08	1.27122e+08	8.48453e+07	8.35106e+07	4.94682e+07	3.3924e+07	4.09499e+07	3.09775e+07	2.92842e+07	4.31247e+07	1.0264e+08	1.21576e+08	20.7972	32.0906	1.184	0.24	0.182752
FALSE	1-(beta-D-Ribofuranosyl)-1_4-dihydronicotinamide	C11 H16 N2 O5	Full match	No results	No results	No results	Partial match	Full match		256.105	2.667	3	0	0	0			No matches found	No matches found		Single match found	DDA for preferred ion	8.86735e+07	9.08137e+07	1.40646e+08	1.35532e+08	8.57982e+07	1.33233e+07	576344	3.02659e+07	2.10316e+07	7.25842e+07	2.90358e+07	634603	2.50387e+06	4.30163e+06	808426	570913	798131	673644	654051	667626	9.06486e+07	2.01125e+06	66.02	182.689	0.022	-5.49	6.31352e-05
FALSE			Unused	No results	No results	No results	No results	No results		203.024	14.137	0	0	0	0			No matches found	No matches found		No matches found	DDA for preferred ion	1.29849e+08	1.35844e+08	1.27486e+08	9.66068e+07	7.31955e+07	8.1595e+07	7.98521e+07	7.25034e+07	3.89492e+07	6.78842e+07	1.02172e+08	1.40045e+08	9.90351e+07	1.14953e+08	6.71268e+07	6.93017e+07	6.86271e+07	7.05139e+07	6.54646e+07	8.32592e+07	1.342e+08	1.87862e+08	24.0449	16.0084	1.4	0.49	0.00350811
FALSE	(R)-3-hydroxybutyrylcarnitine	C11 H21 N O5	Full match	No results	No results	No results	Full match	No results		247.141	1.879	2	0	0	0			No matches found	No matches found		No matches found	DDA for preferred ion	6.48933e+07	6.49177e+07	1.03448e+08	9.6976e+07	7.37284e+07	6.5517e+07	1.34795e+08	7.87464e+07	2.69342e+07	8.26192e+07	1.12596e+08	5.42415e+07	1.3902e+08	7.14147e+07	4.46407e+07	4.86271e+07	4.87108e+07	4.98262e+07	3.51785e+07	5.67911e+07	1.23755e+08	1.35381e+08	60.2978	25.9302	1.094	0.13	0.509721
FALSE	1,3,7-Octanetriol	C8 H18 O3	Full match	No results	No results	No results	Full match	No results		162.125	7.93	1	0	0	0			No matches found	No matches found		No matches found	DDA for preferred ion	1.32945e+08	1.38772e+08	9.79597e+07	1.07814e+08	1.25086e+08	8.16091e+07	8.27869e+07	7.24559e+07	6.39265e+07	5.98064e+07	1.01238e+08	1.01173e+08	1.05417e+08	8.70927e+07	8.50691e+07	6.71696e+07	8.58662e+07	6.12881e+07	6.42959e+07	7.36585e+07	1.40974e+08	1.79571e+08	24.2757	18.621	1.274	0.35	0.0574021
FALSE			Unused	No results	No results	No results	No results	No results		890.274	8.844	0	0	0	0			No matches found	No matches found		No matches found	DDA for other ion	1.3774e+08	1.321e+08	7.35604e+07	7.24003e+07	8.37385e+07	5.99926e+07	8.65432e+07	8.88182e+07	7.54263e+07	1.11235e+08	1.24044e+08	8.78996e+07	5.34033e+07	7.38669e+07	7.70722e+07	7.74163e+07	4.23171e+07	7.44661e+07	6.97027e+07	6.46352e+07	1.38281e+08	1.58095e+08	26.6364	27.3066	1.143	0.19	0.409637
FALSE	NP-005397	C18 H30 O6	No match	Invalid mass	No results	No results	No results	No results		364.185	11.381	0	0	2	0			No matches found	No matches found	71.5	No matches found	DDA for preferred ion	1.37167e+08	9.0511e+07	1.71226e+07	1.19821e+08	3.97007e+07	3.90218e+07	5.16723e+07	6.84712e+07	3.63047e+07	4.3251e+07	9.66861e+07	3.956e+07	8.00053e+07	2.85929e+07	1.80673e+07	7.26149e+07	3.44211e+07	4.69812e+07	5.15358e+07	4.1338e+07	8.60283e+07	1.12179e+08	44.7886	43.4099	1.304	0.38	0.532652
FALSE	O-{Hydroxy[(2R)-2-[(5Z,8Z,11Z)-5,8,11-icosatrienoyloxy]-3-(pentadecanoyloxy)propoxy]phosphoryl}-L-serine	C41 H74 N O10 P	Not the top hit	No results	No results	No results	Full match	No results		771.507	12.469	4	0	0	0			No matches found	No matches found		No matches found	DDA for other ion	1.17727e+08	1.54124e+06	7.92076e+07	6.00074e+07	3.48803e+07	5.72556e+07	2.91014e+07	3.51004e+07	1.20033e+06	2.36246e+07	1.36864e+08	3.22003e+07	2.97439e+06	7.08466e+07	4.59455e+07	7.39951e+07	6.15318e+07	3.72138e+07	7.48446e+07	4.66548e+07	7.23411e+07	1.16175e+08	63.8105	50.8594	1.606	0.68	0.140808
FALSE			Unused	No results	No results	No results	No results	No results		168.087	1.245	0	0	0	0			No matches found	No matches found		No matches found	DDA for preferred ion	1.36551e+08	1.35755e+08	1.3025e+08	1.3102e+08	1.09209e+08	3.1574e+07	2.6624e+07	4.80598e+07	5.88828e+07	9.49802e+07	5.3456e+07	2.62629e+07	1.34973e+08	7.77744e+07	2.75008e+07	2.31777e+07	2.00135e+07	2.25276e+07	1.6981e+07	2.2957e+07	1.35834e+08	6.43754e+07	32.4189	62.8134	0.474	-1.08	0.0145765
FALSE			Unused	No results	No results	No results	No results	No results		806.563	13.635	0	0	0	0			No matches found	No matches found		No matches found	DDA for preferred ion	4.41044e+07	1.36458e+08	2.8264e+07	3.28569e+07	4.32452e+07	2.91521e+07	2.13873e+07	2.5764e+07	7.22173e+07	3.80022e+07	4.0967e+07	4.971e+07	7.87994e+07	4.05443e+07	1.31385e+07	2.54214e+07	2.82907e+07	2.25426e+07	2.43702e+07	7.991e+07	5.36807e+07	6.86661e+07	59.9134	54.1572	1.279	0.36	0.399111
FALSE			Unused	No results	No results	No results	No results	No results		83.0375	1.467	0	0	0	0			No matches found	No matches found		No matches found	DDA for preferred ion	5.59967e+07	4.84301e+07	5.7619e+07	8.15616e+07	5.44738e+07	1.2021e+08	1.36377e+08	7.57091e+07	2.65169e+07	3.44637e+07	1.09977e+08	1.30458e+08	8.50227e+07	7.81257e+07	1.02895e+08	8.109e+07	7.08908e+07	6.31705e+07	7.49307e+07	7.81909e+07	8.22752e+07	1.97241e+08	79.0637	23.1831	2.397	1.26	0.0148161
FALSE	2-Arachidonoyl glycerol	C23 H38 O4	No match	Invalid mass	No results	No results	No results	No results		378.273	12.337	0	0	1	0			No matches found	No matches found	67.1	No matches found	DDA for preferred ion	1.35645e+08	8.05289e+07	4.48839e+07	6.05247e+07	3.05567e+07	2.76679e+07	3.10482e+07	2.97528e+07	3.79236e+07	1.01662e+08	5.04111e+07	4.42745e+07	6.03684e+07	4.1312e+07	2.01114e+07	3.79432e+07	3.02964e+07	2.70735e+07	2.8926e+07	3.62408e+07	7.75398e+07	8.01221e+07	39.7951	19.32	1.033	0.05	0.976154
FALSE			Unused	No results	No results	No results	No results	No results		748.522	12.551	0	0	0	0			No matches found	No matches found		No matches found	No MS2	2.27949e+06	1.35623e+08	9.33847e+07	2.10559e+06	5.91954e+07	4.51416e+07	3.21996e+07	4.62087e+07	2.69578e+07	3.44719e+07	1.3494e+08	1.00964e+08	6.43172e+07	8.14573e+07	4.90704e+07	1.00151e+06	3.86848e+07	3.51079e+07	4.97674e+07	4.79553e+07	8.30325e+07	1.20919e+08	62.0923	40.601	1.456	0.54	0.264168
FALSE			Unused	No results	No results	No results	No results	No results		426.381	12.663	0	0	0	0			No matches found	No matches found		No matches found	DDA for preferred ion	1.35437e+08	1.10035e+08	7.10797e+07	8.21634e+07	4.57783e+07	2.61565e+07	1.51997e+06	2.49372e+07	4.12425e+07	6.01364e+07	5.7372e+07	2.46184e+06	2.82005e+07	2.36296e+07	3.58773e+06	873866	475289	572304	969668	1.11926e+06	8.80682e+07	3.46752e+06	46.6199	139.479	0.039	-4.67	0.00130328
FALSE	(14R)-20-Amino-1-(3,4-dimethyl-5-propyl-2-furyl)-17-hydroxy-17-oxido-11-oxo-12,16,18-trioxa-17lambda~5~-phosphaicosan-14-yl 11-(3,4-dimethyl-5-propyl-2-furyl)undecanoate	C45 H78 N O10 P	No match	No results	No results	No results	Full match	No results		823.538	13.997	28	0	0	0			No matches found	No matches found		No matches found	DDA for other ion	9.51855e+07	3.00281e+06	1.29343e+08	1.05446e+08	5.95661e+07	7.18432e+07	7.15263e+07	5.49705e+07	2.91421e+06	6.05724e+07	1.34326e+08	1.35281e+08	3.29302e+06	8.64014e+07	5.21633e+07	6.23292e+07	5.25613e+07	7.10954e+07	7.01796e+07	6.26786e+07	1.06236e+08	1.61169e+08	58.0734	39.3906	1.517	0.6	0.280093
FALSE	Glycerol phenylbutyrate	C33 H38 O6	Full match	No results	No results	No results	Full match	No results		530.265	10.032	1	0	0	0			No matches found	No matches found		No matches found	DDA for preferred ion	1.63451e+07	1.3604e+07	2.72738e+07	3.87167e+07	6.88014e+06	2.95463e+07	3.54361e+07	3.65041e+07	1.10972e+07	1.72993e+07	1.35181e+08	1.17096e+08	3.10407e+07	6.31228e+07	5.35804e+07	5.27262e+07	3.74617e+07	8.29109e+07	3.84051e+07	3.43369e+07	2.98763e+07	1.21898e+08	67.822	42.8181	4.08	2.03	0.000142275
FALSE			Unused	No results	No results	No results	No results	No results		753.526	12.236	0	0	0	0			No matches found	No matches found		No matches found	DDA for preferred ion	9.86104e+06	1.34349e+08	2.57201e+07	1.85419e+07	6.06437e+07	1.62525e+07	1.11169e+07	1.8032e+07	2.18452e+07	2.89994e+07	9.54652e+07	1.60942e+07	2.83917e+07	7.11992e+07	2.05508e+07	2.64319e+06	9.87891e+06	8.67556e+06	1.58785e+07	3.16174e+07	3.52226e+07	4.43925e+07	79.954	71.2973	1.26	0.33	0.812203
FALSE	GMP;5'-GMP;Guanosine5'-monophosphate	C10 H14 N5 O8 P	Full match	No results	No results	Partial match	Partial match	Full match		363.057	1.714	6	0	0	13	Superpathway of purine nucleotide salvage;Purine nucleotides degradation II (aerobic);Superpathway of purines degradation in plants;Superpathway of histidine, purine, and pyrimidine biosynthesis;Purine nucleotides degradation I (plants);Adenosylcobalamin biosynthesis I (anaerobic);Other		No matches found	No matches found		Multiple matches found	DDA for preferred ion	2.98556e+07	4.93628e+07	1.26483e+07	4.75901e+07	4.66108e+07	9.77775e+07	1.1649e+08	1.34324e+08	8.13775e+07	3.74015e+07	1.28509e+08	1.30936e+08	3.40072e+07	6.20771e+07	8.74194e+07	1.16746e+08	5.64149e+07	2.74822e+07	1.20174e+08	1.13921e+08	6.93765e+07	1.92997e+08	84.0208	50.9132	2.782	1.48	0.0762273
FALSE			Unused	No results	No results	No results	No results	No results		367.305	10.645	0	0	0	0			No matches found	No matches found		No matches found	DDA for preferred ion	8.18482e+07	8.22959e+07	2.4271e+07	2.39641e+07	4.72674e+07	2.42826e+07	2.05604e+07	3.53111e+07	4.07009e+07	1.32491e+08	3.34688e+07	3.02392e+07	2.8106e+07	3.00872e+07	3.37662e+07	4.19601e+07	3.42888e+07	3.45475e+07	2.14326e+07	4.8375e+07	7.57056e+07	7.29357e+07	60.0325	39.3668	0.963	-0.05	0.725792
FALSE			Unused	No results	No results	No results	No results	No results		149.097	1.49	0	0	0	0			No matches found	No matches found		No matches found	DDA for preferred ion	1.31844e+08	1.26571e+08	9.88808e+07	1.10989e+08	8.83455e+07	7.1094e+07	7.75817e+07	8.41299e+07	7.85678e+07	7.17259e+07	1.06536e+08	8.94055e+07	7.50607e+07	8.13194e+07	7.05037e+07	7.90248e+07	5.20526e+07	6.8062e+07	6.10222e+07	5.64189e+07	1.3967e+08	1.50937e+08	18.457	19.668	1.081	0.11	0.318724
FALSE	[FA(18:0)]12R_13S-epoxy-9Z-octadecenoicacid	C18 H32 O3	Full match	No results	No results	No results	Partial match	Full match		296.234	11.209	14	0	0	0			No matches found	No matches found		Multiple matches found	DDA for preferred ion	2.09583e+07	1.32651e+07	1.31798e+08	8.29855e+07	5.39877e+06	4.15736e+06	1.55855e+06	4.03695e+06	8.65712e+06	1.81313e+07	1.00191e+07	9.03712e+06	7.1203e+06	8.23393e+06	1.56285e+06	2.99881e+06	3.29901e+06	4.24084e+06	6.25453e+06	1.76179e+06	1.62722e+07	1.17476e+07	143.034	40.9589	0.722	-0.47	0.133274
FALSE	Oxidized glutathione	C20 H32 N6 O12 S2	Not the top hit	Partial match	Full match	Partial match	Partial match	Full match		612.151	1.458	2	1	1	4	Superpathway of seleno-compound metabolism;Other	90.9	No matches found	Single match found	92.9	Single match found	DDA for preferred ion	1.80836e+07	1.84668e+07	2.78147e+07	2.57543e+07	1.87481e+07	1.18276e+08	8.18305e+07	8.31753e+07	4.1462e+07	2.96569e+07	1.11471e+08	1.16063e+08	3.104e+07	6.45686e+07	9.27031e+07	8.88304e+07	1.2421e+08	1.31606e+08	9.67407e+07	8.82915e+07	3.90147e+07	2.25623e+08	93.7402	47.502	5.783	2.53	0.00462116
FALSE			Unused	No results	No results	No results	No results	No results		429.906	1.275	0	0	0	0			No matches found	No matches found		No matches found	DDA for preferred ion	1.00693e+08	1.31472e+08	9.45761e+07	8.12763e+07	8.55177e+07	5.36933e+06	4.01788e+06	9.43003e+06	1.57959e+07	4.12604e+07	7.09576e+06	5.41694e+06	3.89104e+07	1.13247e+07	4.44507e+06	3.611e+06	3.44039e+06	3.5811e+06	3.78695e+06	3.76763e+06	7.96949e+07	1.01692e+07	71.6715	100.696	0.128	-2.97	0.00288348
FALSE	4-(Diphenylmethyl)-N-((6-methyl-2-pyridinyl)methylene)-1-piperazinamine	C24 H26 N4	Not the top hit	No results	No results	No results	Full match	No results		370.217	12.824	1	0	0	0			No matches found	No matches found		No matches found	DDA for preferred ion	9.83301e+07	1.31472e+08	5.40808e+07	5.78041e+07	3.36556e+07	1.10671e+07	4.67442e+06	1.69372e+07	4.53776e+07	3.5792e+07	4.4279e+07	8.00777e+06	4.97167e+07	2.15746e+07	7.58851e+06	3.51177e+06	3.9192e+06	3.81309e+06	4.66245e+06	5.40132e+06	6.27394e+07	1.34303e+07	58.7406	89.6718	0.214	-2.22	0.00852458
FALSE			No results	No results	No results	No results	No results	No results		129.955	14.147	0	0	0	0			No matches found	No matches found		No matches found	DDA for preferred ion	1.2128e+08	1.31355e+08	7.92753e+07	7.41942e+07	3.45046e+07	2.85126e+07	2.72577e+07	1.88148e+07	3.23277e+07	3.01407e+07	1.1468e+08	8.05444e+07	6.91892e+07	6.22166e+07	2.07871e+07	2.2712e+07	1.89931e+07	2.3064e+07	2.2129e+07	2.9549e+07	6.92538e+07	6.9812e+07	42.0388	40.0936	1.008	0.01	0.554159
FALSE			Unused	No results	No results	No results	No results	No results		558.409	11.923	0	0	0	0			No matches found	No matches found		No matches found	DDA for preferred ion	1.21811e+08	1.23689e+08	608353	662791	3.92827e+07	1.30307e+08	3.91168e+07	1.97544e+07	346590	2.86248e+07	600089	378983	477204	458739	243364	233702	214718	209609	239963	263412	5.29954e+07	645127	104.79	8.92386	0.012	-6.36	0.00111286
FALSE			Unused	No results	No results	No results	No results	No results		411.265	12.664	0	0	0	0			No matches found	No matches found		No matches found	DDA for preferred ion	1.30055e+08	1.29784e+08	9.8786e+07	9.36794e+07	4.27378e+07	2.80297e+07	7.3297e+06	2.89835e+07	5.3295e+07	6.55249e+07	7.0593e+07	2.57263e+07	6.84049e+07	5.08268e+07	1.93719e+07	8.79358e+06	1.22049e+07	8.28515e+06	1.41759e+07	1.32102e+07	1.05137e+08	4.18197e+07	43.0015	55.9462	0.398	-1.33	0.0456442
FALSE			Unused	No results	No results	No results	No results	No results		428.31	11.437	0	0	0	0			No matches found	No matches found		No matches found	DDA for preferred ion	1.29667e+08	1.13568e+08	1.76873e+06	327621	3.21041e+07	1.11024e+08	3.24287e+07	1.6737e+07	650477	3.865e+07	756880	311933	261794	277324	181783	173184	211662	160170	1.28204e+06	178042	5.41026e+07	469094	99.5789	116.926	0.009	-6.85	0.000455896
FALSE			Unused	No results	No results	No results	No results	No results		221.021	1.334	0	0	0	0			No matches found	No matches found		No matches found	DDA for preferred ion	2.59307e+07	2.87194e+07	2.93324e+07	1.74012e+07	2.54087e+07	7.30289e+07	7.5455e+07	8.11664e+07	3.93071e+07	2.49996e+07	9.05784e+07	1.25735e+08	5.06149e+07	7.12723e+07	8.10569e+07	1.21934e+08	1.02149e+08	1.29629e+08	5.02031e+07	1.21757e+08	3.99591e+07	2.10199e+08	82.4777	47.7641	5.26	2.4	0.00117407
FALSE	(-)-Sativan	C17 H18 O4	Not the top hit	No results	No results	No results	Partial match	Full match		286.12	13.947	19	0	0	0			No matches found	No matches found		Single match found	DDA for other ion	1.28196e+08	1.188e+08	8.99413e+07	1.29038e+08	6.10085e+07	6.61588e+07	5.39456e+07	4.5e+07	7.83649e+07	6.16599e+07	9.90466e+07	8.45619e+07	7.19215e+07	9.5995e+07	6.68984e+07	5.21985e+07	4.75698e+07	4.97864e+07	6.43873e+07	6.13913e+07	1.23842e+08	1.4489e+08	22.5704	13.5549	1.17	0.23	0.0518932
FALSE			Unused	No results	No results	No results	No results	No results		335.279	12.302	0	0	0	0			No matches found	No matches found		No matches found	DDA for preferred ion	1.28588e+08	7.07046e+07	5.63599e+07	8.00648e+07	3.59528e+07	8.02899e+06	828994	2.91958e+06	2.03037e+07	6.80334e+07	1.79327e+07	384203	1.01205e+07	6.50581e+06	806429	567756	118029	148527	126048	262538	6.58583e+07	1.09818e+06	71.7592	146.104	0.017	-5.91	0.000313052
FALSE	MFCD00801046	C18 H34 O	Full match	No results	No results	No results	Full match	No results		266.26	12.913	3	0	0	0			No matches found	No matches found		No matches found	DDA for preferred ion	8.11384e+07	1.2114e+08	4.64085e+07	6.33116e+07	3.38692e+07	3.91769e+07	3.21684e+07	4.03962e+07	3.03828e+07	1.27827e+08	5.76395e+07	5.56206e+07	1.0212e+08	4.73868e+07	4.30054e+07	3.22605e+07	3.26041e+07	3.36049e+07	3.25892e+07	3.72405e+07	8.04003e+07	9.24662e+07	42.1983	24.4546	1.15	0.2	0.320383
FALSE	Lariciresinol	C20 H24 O6	No match	No results	No results	No results	Partial match	Full match		360.159	12.247	18	0	0	0			No matches found	No matches found		Single match found	DDA for preferred ion	1.27532e+08	9.77613e+07	6.74859e+07	6.2542e+07	4.11687e+07	1.95774e+07	1.64109e+07	2.22202e+07	2.82411e+07	2.88495e+07	5.35304e+07	3.48024e+07	2.68762e+07	2.67968e+07	1.9268e+07	1.36866e+07	1.4538e+07	1.48922e+07	1.8067e+07	1.64725e+07	6.514e+07	4.36338e+07	43.1659	20.3102	0.67	-0.58	0.0574627
FALSE			Unused	No results	No results	No results	No results	No results		393.263	11.687	0	0	0	0			No matches found	No matches found		No matches found	DDA for preferred ion	1.27053e+08	7.26827e+07	6.74193e+07	1.15535e+08	4.68213e+07	1.41783e+07	2.89303e+06	1.41077e+07	2.41164e+07	5.23122e+07	2.5104e+07	4.15356e+06	1.13271e+07	1.12355e+07	2.44082e+06	3.68153e+06	1.78507e+06	1.68828e+06	1.45369e+06	3.01697e+06	7.4275e+07	7.22933e+06	62.7559	78.8055	0.097	-3.36	0.00010537
FALSE			Unused	No results	No results	No results	No results	No results		785.495	13.753	0	0	0	0			No matches found	No matches found		No matches found	DDA for preferred ion	3.69357e+07	5.64024e+07	654912	2.64774e+07	3.18962e+07	1.56025e+07	2.53932e+07	2.44655e+07	3.2893e+07	2.77454e+07	3.39122e+07	4.7951e+07	3.07755e+07	3.30104e+07	372231	1.7603e+07	1.85078e+07	2.31117e+07	1.93575e+07	1.26785e+08	4.5042e+07	5.34926e+07	46.2807	111.377	1.188	0.25	0.595467
FALSE			Unused	No results	No results	No results	No results	No results		375.251	9.457	0	0	0	0			No matches found	No matches found		No matches found	DDA for preferred ion	1.23037e+08	1.1138e+08	8.50373e+07	1.06917e+08	9.35551e+07	8.51777e+07	8.49469e+07	8.76766e+07	7.87803e+07	1.12193e+08	1.26762e+08	1.01441e+08	1.13808e+08	9.88533e+07	8.33658e+07	9.09307e+07	7.52208e+07	8.53692e+07	7.53814e+07	9.03514e+07	1.5735e+08	2.11571e+08	20.9416	16.1761	1.345	0.43	0.00303872
FALSE			Unused	No results	No results	No results	No results	No results		855.572	12.674	0	0	0	0			No matches found	No matches found		No matches found	DDA for preferred ion	1.26424e+08	6.81267e+06	1.09764e+08	9.54315e+07	5.58337e+07	4.34233e+07	1.02439e+07	4.88207e+07	1.54105e+06	4.08288e+07	3.79713e+07	5.41771e+07	3.32684e+06	2.04759e+07	9.91437e+06	8.66858e+06	2.41442e+07	2.61164e+07	2.79729e+07	1.1287e+07	8.78004e+07	4.09303e+07	66.2883	61.1097	0.466	-1.1	0.632473
FALSE			Unused	No results	No results	No results	No results	No results		330.18	10.478	0	0	0	0			No matches found	No matches found		No matches found	DDA for preferred ion	6.82008e+07	7.43283e+07	6.22707e+07	5.07785e+07	3.16124e+07	7.56192e+07	6.33672e+07	6.14484e+07	2.78309e+07	5.92568e+07	1.26234e+08	1.02944e+08	9.32602e+07	8.4599e+07	4.24311e+07	6.27494e+07	1.18724e+07	6.69662e+07	1.04027e+08	7.65827e+07	7.80235e+07	1.65669e+08	40.6032	40.9599	2.123	1.09	0.0291139
FALSE			Unused	No results	No results	No results	No results	No results		343.253	12.226	0	0	0	0			No matches found	No matches found		No matches found	DDA for preferred ion	1.26208e+08	9.17104e+07	3.72665e+07	9.02271e+07	3.30305e+07	5.86824e+07	5.17038e+07	5.68735e+07	5.53173e+07	2.24446e+07	8.75922e+07	9.86192e+07	7.09623e+07	6.82418e+07	2.50684e+07	3.84324e+07	3.14877e+07	2.44615e+07	1.96789e+07	3.7053e+07	1.14392e+08	9.74287e+07	38.1774	32.9337	0.852	-0.23	0.699144
FALSE	N-(9-oxodecyl)acetamide	C12 H23 N O2	No match	Invalid mass	No results	No results	No results	No results		235.154	8.965	0	0	2	0			No matches found	No matches found	71.6	No matches found	DDA for preferred ion	5.82661e+07	2.8404e+07	5.23084e+07	4.46528e+07	1.0191e+08	2.97834e+07	9.10477e+06	3.66646e+07	4.99441e+07	5.01515e+07	3.45743e+07	1.35461e+07	1.26173e+08	7.09076e+07	2.91111e+07	2.241e+07	1.12136e+07	1.77566e+07	2.73029e+07	2.22785e+07	6.28333e+07	5.76329e+07	58.3324	69.4011	0.917	-0.12	0.955216
FALSE	N-lauroylglycine	C14 H27 N O3	Full match	No results	No results	No results	Full match	No results		257.198	10.864	1	0	0	0			No matches found	No matches found		No matches found	DDA for preferred ion	5.72034e+06	1.25999e+08	4.06804e+06	2.94731e+06	2.52842e+06	2.23591e+06	1.43691e+06	1.85035e+06	2.85434e+06	3.60253e+06	1.16288e+07	4.44058e+06	2.78757e+06	3.3511e+06	2.08568e+06	2.03863e+06	1.43473e+06	3.32881e+06	1.31056e+06	1.72785e+06	4.70035e+06	5.38395e+06	229.713	53.4522	1.145	0.2	0.818116
FALSE			Unused	No results	No results	No results	No results	No results		184.107	7.928	0	0	0	0			No matches found	No matches found		No matches found	DDA for preferred ion	1.2225e+08	1.25885e+08	8.94285e+07	9.82318e+07	1.15315e+08	7.49023e+07	7.61894e+07	6.6935e+07	5.96981e+07	5.531e+07	9.05344e+07	9.04055e+07	9.61523e+07	7.89841e+07	7.75945e+07	6.17754e+07	7.94479e+07	5.63571e+07	5.98888e+07	6.86757e+07	1.29759e+08	1.66193e+08	24.3684	19.3766	1.281	0.36	0.0668925
FALSE			Unused	No results	No results	No results	No results	No results		349.249	12.182	0	0	0	0			No matches found	No matches found		No matches found	DDA for preferred ion	5.22109e+07	3.86176e+07	2.44831e+07	3.08338e+07	1.09113e+07	3.10678e+07	3.63412e+07	3.01962e+07	3.23863e+07	3.97808e+07	7.48345e+07	1.2546e+08	8.94018e+07	6.94281e+07	3.71733e+07	5.90793e+07	3.72884e+07	3.64449e+07	5.35037e+07	4.60839e+07	5.44013e+07	1.12972e+08	39.8306	28.9186	2.077	1.05	4.66737e-05
FALSE			No results	No results	No results	No results	No results	No results		185.013	14.108	0	0	0	0			No matches found	No matches found		No matches found	DDA for preferred ion	1.04126e+08	1.25291e+08	1.21447e+08	7.9491e+07	6.67572e+07	9.28367e+07	9.10246e+07	8.44464e+07	2.68678e+07	9.52623e+07	8.0973e+07	1.15704e+08	8.12499e+07	1.21879e+08	5.54613e+07	5.87816e+07	5.31117e+07	7.45882e+07	8.6795e+07	7.53948e+07	1.31653e+08	1.71892e+08	34.6342	25.2103	1.306	0.38	0.096903
FALSE	(2R)-1-{[(2-Aminoethoxy)(hydroxy)phosphoryl]oxy}-3-hydroxy-2-propanyl (7Z,10Z,13Z,16Z)-7,10,13,16-docosatetraenoate	C27 H48 N O7 P	Full match	No results	No results	No results	Full match	No results		529.315	11.983	2	0	0	0			No matches found	No matches found		No matches found	DDA for preferred ion	1.11864e+08	1.25223e+08	5.77907e+07	7.44143e+07	5.06601e+07	2.75416e+07	2.05166e+07	3.21089e+07	3.63174e+07	9.72688e+07	6.80153e+07	3.24399e+07	6.35546e+07	4.8023e+07	3.23153e+07	2.92813e+07	2.73213e+07	2.32123e+07	2.86967e+07	3.02839e+07	8.18769e+07	7.8931e+07	34.0354	14.6351	0.964	-0.05	0.523545
FALSE	N-Undecanoylglycine	C13 H25 N O3	Full match	No results	No results	No results	Full match	No results		243.183	9.389	1	0	0	0			No matches found	No matches found		No matches found	DDA for preferred ion	6.7769e+07	4.07048e+07	6.44633e+07	5.80704e+07	8.19454e+07	5.20217e+07	2.72299e+07	5.38338e+07	4.75229e+07	6.3234e+07	4.94178e+07	4.63881e+07	1.24855e+08	6.75727e+07	5.06637e+07	3.75502e+07	2.90577e+07	3.63073e+07	3.94071e+07	4.14283e+07	8.65091e+07	1.04017e+08	30.5039	33.1197	1.202	0.27	0.153216
FALSE	Anandamide (AEA)	C22 H37 N O2	Full match	Full match	No results	No results	Partial match	Full match		347.281	11.727	2	0	2	0			No matches found	No matches found	89.5	Single match found	DDA for preferred ion	1.19296e+08	6.59353e+07	7.67848e+07	1.23927e+08	5.33586e+07	1.34721e+07	6.7565e+06	2.03846e+07	3.11079e+07	6.28692e+07	3.29497e+07	1.17298e+07	1.52987e+07	1.27606e+07	8.02743e+06	9.1944e+06	6.93258e+06	5.72207e+06	8.92861e+06	9.28063e+06	7.83927e+07	2.17543e+07	56.1347	29.4571	0.278	-1.85	0.00103398
FALSE			Unused	No results	No results	No results	No results	No results		1042.69	12.089	0	0	0	0			No matches found	No matches found		No matches found	DDA for preferred ion	1.2083e+08	7.82285e+07	3.68291e+07	6.77248e+07	3.63247e+07	7.6254e+06	2.34901e+06	8.11367e+06	1.21315e+07	6.93074e+07	1.92418e+07	4.18052e+06	2.47529e+07	1.1538e+07	5.45446e+06	5.84904e+06	3.3745e+06	2.96406e+06	1.46978e+06	5.17024e+06	5.38372e+07	1.32451e+07	71.4049	65.5746	0.246	-2.02	0.00903555
FALSE			No results	No results	No results	No results	No results	No results		200.926	1.323	0	0	0	0			No matches found	No matches found		No matches found	DDA for preferred ion	5.88556e+06	6.59829e+06	1.13334e+07	1.10184e+07	7.26659e+06	9.67015e+07	9.7809e+07	6.48191e+07	3.14403e+07	1.63562e+07	1.11907e+08	1.20385e+08	3.7837e+07	7.02278e+07	1.09168e+08	9.74039e+07	1.08856e+08	1.04213e+08	9.51655e+07	9.81887e+07	1.89357e+07	2.52156e+08	121.85	39.3668	13.316	3.74	0.0022883
FALSE			Unused	No results	No results	No results	No results	No results		374.242	11.469	0	0	0	0			No matches found	No matches found		No matches found	DDA for preferred ion	1.19763e+08	8.98945e+07	5.24083e+07	7.36666e+07	4.01925e+07	1.567e+07	1.66309e+07	2.15306e+07	2.42499e+07	4.40458e+07	3.44274e+07	2.18645e+07	1.91061e+07	2.12088e+07	1.44584e+07	2.097e+07	9.81989e+06	1.28412e+07	1.411e+07	1.30614e+07	6.46451e+07	3.70135e+07	41.2882	21.8459	0.573	-0.8	0.00385486
FALSE	L(+)-Citrulline;2-Amino-5-uredovalerate	C6 H13 N3 O3	Full match	No results	No results	Partial match	Partial match	Full match		175.095	1.351	3	0	0	5	Superpathway of arginine and polyamine biosynthesis;Other		No matches found	No matches found		Single match found	DDA for preferred ion	1.19686e+08	1.02165e+08	1.05512e+08	1.02154e+08	8.36827e+07	6.01961e+07	9.86842e+06	3.52175e+07	5.92483e+07	6.17546e+07	8.87064e+07	1.3126e+07	4.97687e+07	4.44745e+07	1.13351e+07	1.06932e+07	8.38513e+06	8.65329e+06	5.51942e+06	7.37973e+06	1.174e+08	2.70427e+07	33.8086	77.6542	0.23	-2.12	0.00126798
FALSE	(21R)-27-Amino-24-hydroxy-24-oxido-18-oxo-19,23,25-trioxa-24lambda~5~-phosphaheptacosan-21-yl (5Z,8Z,11Z,14Z,17Z)-5,8,11,14,17-icosapentaenoate	C43 H76 N O8 P	No match	No results	No results	No results	Full match	No results		765.528	12.185	52	0	0	0			No matches found	No matches found		No matches found	DDA for preferred ion	2.85641e+06	1.18834e+08	7.34796e+07	2.14802e+06	5.7446e+07	3.67022e+07	3.64272e+07	2.50764e+07	4.41673e+07	3.79766e+07	1.02941e+08	1.11521e+08	1.14193e+08	5.18211e+07	3.16495e+07	1.17727e+06	5.0385e+07	3.17203e+07	4.08982e+07	3.53345e+07	8.01977e+07	1.03699e+08	59.1788	49.0789	1.293	0.37	0.266961
FALSE	Threonine	C4 H9 N O3	Full match	Full match	No results	Partial match	Not the top hit	Full match		119.058	1.448	16	0	4	17	Aspartate superpathway;Superpathway of L-lysine, L-threonine and L-methionine biosynthesis II;Adenosylcobalamin biosynthesis I (anaerobic);Other		No matches found	No matches found	73.9	Multiple matches found	DDA for preferred ion	5.82233e+07	6.08887e+07	7.39365e+07	8.22011e+07	5.69271e+07	8.15973e+07	5.76752e+07	9.70001e+06	1.33147e+07	5.35285e+06	1.18661e+08	8.95378e+07	1.1573e+08	1.3212e+07	4.60611e+07	5.38958e+07	5.33416e+07	5.58745e+07	3.25971e+07	5.73392e+07	7.82382e+07	1.48824e+08	65.456	34.7982	1.902	0.93	0.0632685
FALSE			Unused	No results	No results	No results	No results	No results		465.321	12.744	0	0	0	0			No matches found	No matches found		No matches found	DDA for preferred ion	6.69553e+07	8.75746e+07	2.81216e+07	3.25237e+07	1.64477e+07	1.89829e+07	1.39819e+07	2.33113e+07	4.79546e+07	1.1774e+08	6.04497e+07	3.1537e+07	8.22113e+07	3.88508e+07	1.93939e+07	9.923e+06	9.93855e+06	1.01471e+07	1.53183e+07	1.51726e+07	4.51216e+07	4.6109e+07	67.511	57.3308	1.022	0.03	0.548028
FALSE			Unused	No results	No results	No results	No results	No results		300.061	14.044	0	0	0	0			No matches found	No matches found		No matches found	DDA for preferred ion	1.0251e+08	9.56597e+07	9.03578e+07	9.34964e+07	5.44713e+07	5.80768e+07	4.26503e+07	3.87836e+07	7.64558e+07	4.53468e+07	1.17463e+08	7.74194e+07	1.01189e+08	7.96201e+07	4.39199e+07	5.05745e+07	5.3274e+07	4.74708e+07	4.43649e+07	6.01104e+07	1.04065e+08	1.38007e+08	26.202	10.2781	1.326	0.41	0.00584888
FALSE	NP-020521	C18 H32 O3	No match	Invalid mass	No results	No results	No results	No results		318.216	11.218	0	0	9	0			No matches found	No matches found	77.4	No matches found	DDA for preferred ion	1.9089e+07	1.51146e+07	1.17447e+08	7.17809e+07	6.17545e+06	3.63271e+06	1.01148e+06	3.22508e+06	4.32373e+06	1.6548e+07	9.7298e+06	4.02844e+06	4.15534e+06	5.61744e+06	2.02318e+06	3.24449e+06	1.86444e+06	2.08509e+06	3.58676e+06	1.52638e+06	1.28268e+07	6.67509e+06	144.715	35.6742	0.52	-0.94	0.0677437
FALSE			Unused	No results	No results	No results	No results	No results		827.541	13.573	0	0	0	0			No matches found	No matches found		No matches found	DDA for preferred ion	3.53256e+07	1.17028e+08	9.19112e+06	3.83472e+07	2.24783e+07	8.11874e+06	6.88495e+06	1.50484e+07	4.0227e+07	5.02831e+07	1.66938e+07	1.32995e+07	6.16326e+07	1.65553e+07	1.62478e+07	4.7915e+06	1.36224e+07	7.15845e+06	8.24252e+06	2.7833e+07	3.62951e+07	2.50679e+07	73.8218	69.6173	0.691	-0.53	0.587016
FALSE	(+)-Eudesmin	C22 H26 O6	Not the top hit	No results	No results	No results	Full match	No results		386.172	9.535	6	0	0	0			No matches found	No matches found		No matches found	DDA for preferred ion	4.48935e+07	4.65859e+07	1.16768e+08	1.16342e+08	7.36811e+07	9.46863e+07	7.31266e+07	5.58544e+07	2.67838e+07	4.81554e+07	3.72461e+07	8.80476e+07	2.97125e+07	9.15716e+07	8.24103e+07	4.91138e+07	6.16209e+07	5.76621e+07	7.87426e+07	7.71569e+07	1.1885e+08	1.59373e+08	47.9617	40.3739	1.341	0.42	0.254756
FALSE			Unused	No results	No results	No results	No results	No results		463.305	12.199	0	0	0	0			No matches found	No matches found		No matches found	DDA for preferred ion	1.16699e+08	8.48331e+07	5.1471e+07	7.79261e+07	3.01595e+07	3.8902e+07	3.19094e+07	4.02358e+07	5.00867e+07	9.13169e+07	9.59692e+07	8.46854e+07	8.41879e+07	6.96414e+07	2.84382e+07	3.80955e+07	2.56736e+07	2.4122e+07	3.00903e+07	4.53295e+07	8.48815e+07	1.07084e+08	27.3176	25.7226	1.262	0.34	0.270781
FALSE	1-(beta-D-Ribofuranosyl)-1_4-dihydronicotinamide	C11 H16 N2 O5	Full match	No results	No results	No results	Partial match	Full match		256.105	2.288	3	0	0	0			No matches found	No matches found		Single match found	DDA for preferred ion	7.39142e+07	7.25238e+07	1.11377e+08	1.15322e+08	1.16553e+08	1.04119e+07	978194	9.31513e+06	3.21505e+07	4.12855e+07	1.68484e+07	1.77671e+06	1.65428e+06	1.9281e+06	1.0855e+06	1.60052e+06	1.12468e+06	1.0087e+06	1.061e+06	1.022e+06	7.22656e+07	3.0031e+06	78.106	119.439	0.042	-4.59	8.0907e-05
FALSE			Unused	No results	No results	No results	No results	No results		255.292	10.651	0	0	0	0			No matches found	No matches found		No matches found	DDA for preferred ion	1.16489e+08	9.7451e+07	8.16912e+07	9.68918e+07	7.32855e+07	6.21829e+07	5.96031e+07	5.61067e+07	3.6964e+07	6.47506e+07	8.91261e+07	8.53408e+07	6.78388e+07	6.97146e+07	1.2753e+07	6.3143e+07	1.01203e+08	5.81658e+07	4.82657e+07	5.65865e+07	1.16281e+08	1.36814e+08	16.6843	46.2633	1.177	0.23	0.501377
FALSE	Acetylcholine	C7 H15 N O2	Full match	Full match	No results	No results	Partial match	Full match		145.11	1.4	4	0	1	0			No matches found	No matches found	63.4	Multiple matches found	DDA for preferred ion	5.32517e+07	5.57973e+07	5.14276e+07	4.46402e+07	4.22097e+07	8.30796e+07	6.85182e+07	7.21714e+07	5.73797e+07	5.7927e+07	1.03408e+08	8.49278e+07	1.03366e+08	1.16392e+08	6.78685e+07	5.57281e+07	6.32581e+07	5.83493e+07	5.95118e+07	5.67124e+07	7.61908e+07	1.64008e+08	47.1252	11.7529	2.153	1.11	0.00333404
FALSE			Unused	No results	No results	No results	No results	No results		191.017	1.357	0	0	0	0			No matches found	No matches found		No matches found	DDA for preferred ion	1.13626e+08	1.16372e+08	1.0926e+08	1.01676e+08	8.52928e+07	3.32037e+07	2.92667e+07	3.1055e+07	2.84821e+07	7.23757e+07	3.43472e+07	2.24251e+07	1.06814e+08	3.71398e+07	2.19751e+07	2.84418e+07	2.8522e+07	2.85272e+07	2.79474e+07	3.33177e+07	1.08293e+08	7.77803e+07	32.3877	46.4215	0.718	-0.48	0.0883741
FALSE			Unused	No results	No results	No results	No results	No results		329.238	11.995	0	0	0	0			No matches found	No matches found		No matches found	DDA for preferred ion	7.54783e+07	5.62617e+07	2.22275e+07	3.09598e+07	1.71777e+07	6.76025e+07	5.80206e+07	5.77596e+07	2.37346e+07	1.15267e+07	1.16106e+08	8.83556e+07	9.49293e+07	8.61543e+07	4.29625e+07	3.99166e+07	3.59052e+07	2.84099e+07	4.32695e+07	4.29599e+07	5.47575e+07	1.15232e+08	66.6736	19.4581	2.104	1.07	0.00871493
FALSE			No results	No results	No results	No results	No results	No results		167.576	14.032	0	0	0	0			No matches found	No matches found		No matches found	DDA for preferred ion	9.03151e+07	9.6268e+07	1.02827e+08	6.47793e+07	4.82851e+07	5.11677e+07	4.62097e+07	4.00883e+07	3.4939e+07	4.38801e+07	1.1557e+08	9.0579e+07	6.83216e+07	5.51184e+07	4.78804e+07	4.55744e+07	4.341e+07	4.42243e+07	5.01344e+07	4.28927e+07	8.70015e+07	1.24122e+08	21.821	16.1364	1.427	0.51	0.00205342
FALSE			Unused	No results	No results	No results	No results	No results		398.35	11.989	0	0	0	0			No matches found	No matches found		No matches found	DDA for preferred ion	1.15225e+08	1.12677e+08	6.90029e+07	7.58727e+07	3.85934e+07	1.62212e+07	1.88585e+06	1.84278e+07	3.44671e+07	4.43278e+07	4.35889e+07	3.1959e+06	2.2822e+07	1.99147e+07	2.68261e+06	1.44348e+06	592324	861532	628279	1.68124e+06	6.98428e+07	4.78034e+06	52.9106	127.423	0.068	-3.87	0.000965984
FALSE			Unused	No results	No results	No results	No results	No results		392.313	11.268	0	0	0	0			No matches found	No matches found		No matches found	DDA for preferred ion	1.14437e+08	1.09938e+08	4.38478e+06	6.65544e+06	3.7046e+07	1.07556e+08	3.79276e+07	2.39256e+07	4.11839e+06	4.1176e+07	6.1925e+06	6.2247e+06	8.07199e+06	7.72917e+06	1.65647e+06	3.6264e+06	4.3418e+06	2.41272e+06	3.04326e+06	4.4731e+06	5.99957e+07	1.02307e+07	86.6724	28.5328	0.171	-2.55	0.00392775
FALSE			Unused	No results	No results	No results	No results	No results		201.209	9.408	0	0	0	0			No matches found	No matches found		No matches found	DDA for preferred ion	8.32355e+07	8.5043e+07	9.17573e+06	8.51129e+06	6.72746e+07	5.71011e+06	5.86166e+06	3.74075e+07	3.9466e+07	1.13762e+08	8.82109e+06	7.30952e+06	9.7514e+06	7.22341e+06	8.12345e+06	8.74089e+06	1.02764e+07	9.27332e+06	8.78972e+06	9.73172e+06	8.03118e+07	2.21791e+07	79.0627	33.9063	0.276	-1.86	0.0516982
FALSE			Unused	No results	No results	No results	No results	No results		1557.1	12.84	0	0	0	0			No matches found	No matches found		No matches found	DDA for other ion	1.13714e+08	798985	7.56653e+07	9.52877e+07	3.75229e+07	1.54969e+07	1.2086e+07	1.31697e+07	341228	1.85298e+07	3.63857e+07	4.17548e+07	1.16064e+06	1.80926e+07	6.06457e+06	1.41329e+07	1.14117e+07	3.77863e+06	9.40799e+06	7.79644e+06	2.97826e+07	2.79566e+07	88.7633	67.9332	0.939	-0.09	0.935613
FALSE			No results	No results	No results	No results	No results	No results		164.98	1.324	0	0	0	0			No matches found	No matches found		No matches found	DDA for preferred ion	4.56019e+07	5.01833e+07	5.76008e+07	5.61629e+07	4.52581e+07	7.49838e+07	7.47612e+07	7.44533e+07	5.79574e+07	5.64664e+07	1.13606e+08	7.97447e+07	3.90042e+07	6.1383e+07	7.20219e+07	5.39053e+07	4.89596e+07	4.91249e+07	5.24031e+07	6.12591e+07	7.76787e+07	1.44254e+08	47.3785	24.2899	1.857	0.89	0.0635035
FALSE	1-stearoyl-2-oleoyl-sn-glycero-3-phosphoethanolamine zwitterion	C41 H80 N O8 P	No match	No results	No results	No results	Full match	No results		745.56	11.091	28	0	0	0			No matches found	No matches found		No matches found	DDA for preferred ion	8.41595e+07	2.20748e+06	2.53356e+07	3.65424e+07	1.66766e+07	1.77747e+07	6.43708e+06	1.25253e+07	1.08063e+06	3.39228e+07	1.09561e+08	8.63684e+07	1.27218e+06	1.13193e+08	5.52713e+06	1.7305e+07	1.52338e+07	1.3207e+07	2.69249e+07	4.37959e+07	3.0146e+07	6.12339e+07	75.7229	77.3002	2.031	1.02	0.158303
FALSE			Unused	No results	No results	No results	No results	No results		167	14.589	0	0	0	0			No matches found	No matches found		No matches found	DDA for preferred ion	3.87986e+07	1.12851e+08	3.87533e+07	3.75025e+07	2.08445e+07	1.91088e+07	1.66834e+07	1.56032e+07	1.6142e+07	1.36427e+07	3.95661e+07	6.43206e+07	3.35869e+07	3.1381e+07	1.91162e+07	1.69749e+07	1.43693e+07	1.76094e+07	1.20799e+07	1.2081e+07	3.76704e+07	4.95154e+07	57.5735	42.6306	1.314	0.39	0.349111
FALSE			Unused	No results	No results	No results	No results	No results		448.363	12.653	0	0	0	0			No matches found	No matches found		No matches found	DDA for preferred ion	1.11781e+08	8.69787e+07	5.32137e+07	6.96217e+07	3.60839e+07	2.27873e+07	1.17184e+06	2.18331e+07	3.54457e+07	4.4092e+07	4.92987e+07	1.92656e+06	2.00252e+07	2.02827e+07	3.28059e+06	614230	226006	368192	642172	882942	6.56459e+07	2.72219e+06	46.62	143.874	0.041	-4.59	0.00154029
FALSE	(2S)-3-(beta-D-Galactopyranosyloxy)-2-(palmitoyloxy)propyl (9Z,12Z)-9,12-octadecadienoate	C43 H78 O10	No match	No results	No results	No results	Full match	No results		754.561	12.915	2	0	0	0			No matches found	No matches found		No matches found	DDA for other ion	6.59758e+07	1.11711e+08	2.64111e+07	3.56577e+07	1.54058e+07	2.32074e+07	1.83971e+07	2.41218e+07	6.45624e+07	6.66116e+07	5.50536e+07	6.32185e+07	9.99083e+07	4.1021e+07	3.23368e+07	2.38968e+07	1.98425e+07	2.0552e+07	1.46412e+07	2.74316e+07	4.79843e+07	6.6997e+07	57.5739	42.1541	1.396	0.48	0.289943
FALSE			Unused	No results	No results	No results	No results	No results		557.428	11.672	0	0	0	0			No matches found	No matches found		No matches found	DDA for preferred ion	3.78031e+07	3.32324e+07	7.68416e+06	1.08205e+07	1.84165e+07	6.97787e+06	5.77561e+06	1.10295e+07	3.0745e+07	1.11317e+08	8.10958e+06	1.33483e+07	1.22633e+07	9.24274e+06	1.79436e+07	2.16147e+07	2.06325e+07	1.77217e+07	2.05553e+07	2.52514e+07	2.66743e+07	4.8689e+07	111.572	51.8097	1.825	0.87	0.555635
FALSE			Unused	No results	No results	No results	No results	No results		464.37	11.599	0	0	0	0			No matches found	No matches found		No matches found	DDA for other ion	1.10894e+08	1.07054e+08	1.69368e+06	2.32263e+06	2.85509e+07	1.02759e+08	3.27183e+07	1.66912e+07	1.53333e+06	3.42957e+07	3.11351e+06	1.45435e+06	2.069e+06	1.83661e+06	977456	1.29615e+06	1.58095e+06	935278	1.04629e+06	1.07902e+06	4.80602e+07	2.96588e+06	97.4837	21.51	0.062	-4.02	0.00232579
FALSE	7-(4-Hydroxy-3-methoxyphenyl)-5-methoxy-1-phenyl-3-heptanone	C21 H26 O4	Not the top hit	No results	No results	No results	Full match	No results		342.185	12.669	2	0	0	0			No matches found	No matches found		No matches found	DDA for preferred ion	1.10793e+08	1.01618e+08	7.11221e+07	6.1841e+07	2.87081e+07	2.30618e+07	2.05115e+07	3.69135e+07	4.45479e+07	2.56891e+07	6.024e+07	4.60537e+07	4.57701e+07	3.94966e+07	3.9953e+07	2.39068e+07	2.66584e+07	2.13327e+07	2.11877e+07	2.51796e+07	7.81291e+07	6.81178e+07	36.8694	17.5362	0.872	-0.2	0.850506
FALSE			Unused	No results	No results	No results	No results	No results		357.269	12.674	0	0	0	0			No matches found	No matches found		No matches found	DDA for preferred ion	1.10308e+08	7.0096e+07	3.76783e+07	2.36657e+07	2.23709e+07	5.39372e+07	3.38434e+07	4.89752e+07	8.06629e+07	3.93945e+07	9.1802e+07	8.33944e+07	6.9975e+07	5.23795e+07	4.01688e+07	2.13253e+07	1.71648e+07	1.48568e+07	3.19978e+07	2.23554e+07	7.76516e+07	8.76118e+07	53.419	38.9144	1.128	0.17	0.669124
FALSE	3-(3-Furyl)-7a,12b-dihydroxy-3a,9,9,12a-tetramethyl-5,5a,7,7a,9a,10,12a,12b-octahydro-1H,3H,4H-[1]benzofuro[6,7-h][1]benzoxireno[3,2,1a-de]isochromene-1,8,11(3aH,9H)-trione	C26 H28 O9	No match	No results	No results	No results	Full match	No results		484.176	10.029	1	0	0	0			No matches found	No matches found		No matches found	DDA for other ion	4.45594e+07	5.13207e+07	3.05381e+07	5.43064e+07	1.5802e+07	2.31914e+07	1.44249e+07	2.01173e+07	1.30764e+07	6.07977e+06	1.1027e+08	7.63377e+07	3.44244e+07	3.64989e+07	2.41632e+07	2.2056e+07	1.59879e+07	9.73187e+06	1.46824e+07	1.16543e+07	4.04837e+07	5.66202e+07	41.8373	60.2627	1.399	0.48	0.0692795
FALSE	NP-008095	C15 H24 O3	No match	Invalid mass	No results	No match	No match	No results		234.161	10.535	73	0	2	1	Other		No matches found	No matches found	69.2	No matches found	DDA for preferred ion	1.00218e+08	1.05487e+08	8.45398e+07	8.39842e+07	4.7392e+07	6.10096e+07	5.01396e+07	4.70756e+07	4.45952e+07	7.08311e+07	1.09593e+08	9.62738e+07	7.74985e+07	8.79748e+07	5.02167e+07	4.78006e+07	4.6923e+07	4.29441e+07	1.25251e+07	5.13925e+07	1.04176e+08	1.28646e+08	11.883	27.1658	1.235	0.3	0.396059
FALSE	Tritoqualine	C26 H32 N2 O8	Full match	No results	No results	No results	Full match	No results		500.216	11.052	1	0	0	0			No matches found	No matches found		No matches found	DDA for preferred ion	2.94124e+07	3.08062e+07	1.37948e+07	1.79414e+07	1.64615e+07	4.66815e+07	2.44223e+07	1.97356e+07	9.62962e+06	1.87801e+07	1.09459e+08	6.62662e+07	6.22922e+07	5.90501e+07	2.89057e+07	2.59202e+07	2.4794e+07	2.91917e+07	1.74221e+07	4.44535e+07	2.83512e+07	9.08547e+07	60.1489	28.9506	3.205	1.68	7.87587e-05
FALSE	Guanosine	C10 H13 N5 O5	Full match	No results	Full match	Full match	Partial match	Full match		283.091	2.596	6	1	0	6	Superpathway of purine nucleotide salvage;Purine nucleotides degradation II (aerobic);Superpathway of purines degradation in plants;Purine nucleotides degradation I (plants);Other	79.5	No matches found	Single match found		Single match found	DDA for preferred ion	2.39245e+07	2.72477e+07	2.87235e+07	2.02411e+07	2.58618e+07	7.33146e+07	8.66493e+07	4.99249e+07	2.91242e+07	5.00893e+07	5.60371e+07	1.09116e+08	5.73843e+07	4.00405e+07	6.90444e+07	7.41509e+07	1.02614e+08	5.53014e+07	8.4557e+07	5.81373e+07	5.34219e+07	1.68511e+08	82.28	45.2731	3.154	1.66	0.00519248
FALSE			Unused	No results	No results	No results	No results	No results		360.214	10.812	0	0	0	0			No matches found	No matches found		No matches found	DDA for preferred ion	1.08786e+08	8.29351e+07	4.21709e+07	7.84279e+07	5.42395e+07	5.42992e+07	4.31959e+07	6.29938e+07	3.55794e+07	3.00627e+07	6.67165e+07	4.20438e+07	7.17064e+07	4.39914e+07	2.69093e+07	6.20699e+07	4.24511e+07	5.19388e+07	5.08027e+07	3.6092e+07	9.56195e+07	9.99918e+07	29.2684	33.876	1.046	0.06	0.255082
FALSE			Unused	No results	No results	No results	No results	No results		330.207	12.668	0	0	0	0			No matches found	No matches found		No matches found	DDA for preferred ion	1.08504e+08	9.76001e+07	5.13334e+07	6.82345e+07	2.09805e+07	1.98987e+07	8.54267e+06	1.47779e+07	2.93902e+07	2.58392e+07	7.33396e+07	4.0924e+07	5.01426e+07	3.81869e+07	1.71447e+07	8.97673e+06	1.11149e+07	9.53951e+06	1.61135e+07	1.16196e+07	5.13035e+07	4.43674e+07	53.1182	47.7608	0.865	-0.21	0.613055
FALSE			No results	No results	No results	No results	No results	No results		158.02	1.751	0	0	0	0			No matches found	No matches found		No matches found	DDA for preferred ion	6.86334e+07	5.60938e+07	1.02031e+08	8.26618e+07	8.96329e+07	6.60125e+07	4.70658e+07	7.39335e+07	4.41311e+07	7.44276e+07	1.08323e+08	8.7008e+07	7.65269e+07	2.16599e+07	4.21124e+07	7.14419e+07	9.89277e+07	7.80813e+07	7.15043e+07	7.987e+07	1.11672e+08	1.71166e+08	28.1151	42.564	1.533	0.62	0.1524
FALSE	5-Hydroxy-2-oxo-4-ureido-2_5-dihydro-1H-imidazole-5-carboxylate	C5 H6 N4 O5	Full match	No results	No results	Partial match	Partial match	Full match		202.034	14.055	1	0	0	2	Superpathway of purines degradation in plants;Other		No matches found	No matches found		Single match found	DDA for preferred ion	1.40215e+07	5.14243e+06	1.02351e+08	9.80549e+07	7.41981e+07	5.94356e+07	3.81271e+06	4.63755e+07	6.64512e+07	6.48453e+07	4.54844e+07	3.59996e+07	1.08126e+08	9.04064e+07	5.82701e+07	3.42339e+07	5.00121e+07	1.33042e+07	5.89281e+07	6.5262e+07	1.048e+08	1.45532e+08	64.0555	42.3569	1.389	0.47	0.148646
FALSE			Unused	No results	No results	No results	No results	No results		473.276	10.023	0	0	0	0			No matches found	No matches found		No matches found	DDA for preferred ion	2.77494e+07	2.61804e+07	4.83733e+07	6.00898e+07	1.68417e+07	4.88415e+07	4.85885e+07	4.55608e+07	1.81968e+07	1.70997e+07	1.0803e+08	1.04966e+08	5.15472e+07	7.74952e+07	5.78734e+07	5.28133e+07	4.34236e+07	5.95775e+07	4.49959e+07	4.40958e+07	5.11493e+07	1.32151e+08	59.0446	21.6919	2.584	1.37	0.00068505
FALSE			Unused	No results	No results	No results	No results	No results		199.966	14.237	0	0	0	0			No matches found	No matches found		No matches found	DDA for preferred ion	1.01042e+08	8.90727e+07	5.89446e+07	6.09183e+07	5.55581e+07	6.27903e+07	3.97359e+07	3.96871e+07	4.02364e+07	4.05767e+07	1.07666e+08	7.69574e+07	6.93322e+07	7.05504e+07	3.87632e+07	5.67782e+07	4.34924e+07	4.62616e+07	4.3166e+07	3.90125e+07	8.96127e+07	1.22916e+08	18.8723	15.0562	1.372	0.46	0.000644227
FALSE			Unused	No results	No results	No results	No results	No results		424.331	10.647	0	0	0	0			No matches found	No matches found		No matches found	DDA for preferred ion	2.57325e+06	1.44977e+07	3.21765e+06	7.47386e+07	2.28659e+06	4.54201e+06	1.63106e+06	3.44336e+06	1.5511e+06	7.76505e+06	2.72774e+07	2.45056e+06	4.25574e+07	5.33335e+06	1.02149e+07	1.60611e+06	8.98479e+06	3.73155e+06	1.07645e+08	1.6107e+07	5.63479e+06	2.58634e+07	183.845	171.949	4.59	2.2	0.0547388
FALSE	(6aR_11aR)-3_9-Dihydroxypterocarpan	C15 H12 O4	Not the top hit	No results	No results	Partial match	Partial match	Full match		256.073	13.967	29	0	0	1	Other		No matches found	No matches found		Multiple matches found	DDA for preferred ion	1.0433e+08	7.49318e+07	7.30826e+07	9.64692e+07	4.29194e+07	4.65827e+07	3.74343e+07	3.63211e+07	4.50337e+07	6.62114e+07	1.63176e+07	1.07532e+08	6.75816e+07	7.72639e+07	4.12941e+07	3.52579e+07	3.47958e+07	4.82469e+07	4.27936e+07	3.1382e+07	9.34357e+07	1.05123e+08	17.151	39.3459	1.125	0.17	0.785492
FALSE			Unused	No results	No results	No results	No results	No results		361.918	1.276	0	0	0	0			No matches found	No matches found		No matches found	DDA for preferred ion	9.05176e+07	1.07143e+08	7.79655e+07	6.79834e+07	7.17205e+07	5.65422e+06	4.19168e+06	8.66867e+06	1.54284e+07	3.64027e+07	7.71253e+06	5.84282e+06	3.46001e+07	1.08924e+07	4.58015e+06	4.15815e+06	3.21231e+06	3.33409e+06	3.75195e+06	3.11362e+06	6.98066e+07	1.02443e+07	67.8535	91.6647	0.147	-2.77	0.00248614
FALSE	PC(20:5(5Z,8Z,11Z,14Z,17Z)/P-18:1(11Z))	C46 H80 N O7 P	No match	No results	No results	No results	Full match	No results		789.564	13.548	6	0	0	0			No matches found	No matches found		No matches found	DDA for preferred ion	1.53e+07	1.07012e+08	3.60866e+07	1.5577e+07	5.24086e+07	1.90386e+07	2.20986e+07	1.82052e+07	5.56876e+07	2.23386e+07	3.07058e+07	4.09338e+07	7.1037e+07	4.26059e+07	1.94991e+07	5.74428e+06	1.21931e+07	2.56202e+07	1.5464e+07	3.35196e+07	4.20806e+07	5.95378e+07	66.4979	46.8682	1.415	0.5	0.638343
FALSE			Unused	No results	No results	No results	No results	No results		331.284	12.937	0	0	0	0			No matches found	No matches found		No matches found	DDA for preferred ion	2.06198e+07	3.63899e+07	2.20938e+07	1.78164e+07	1.41398e+07	6.41847e+06	4.54319e+06	8.8437e+06	2.87295e+07	3.41001e+07	1.54264e+07	7.72474e+06	1.06959e+08	1.6071e+07	1.02538e+07	1.07215e+07	6.42693e+06	3.97152e+06	5.30749e+06	6.73391e+06	2.3229e+07	1.90595e+07	57.724	137.078	0.821	-0.29	0.815957
FALSE	Biliverdin	C33 H34 N4 O6	Not the top hit	No results	No results	No results	Partial match	Full match		582.246	9.84	5	0	0	0			No matches found	No matches found		Single match found	DDA for preferred ion	2.09728e+07	1.39324e+07	2.41732e+07	3.53575e+07	1.58239e+07	6.00539e+07	4.93802e+07	8.69423e+07	7.56798e+07	1.05762e+07	1.06668e+08	4.58187e+07	3.99876e+07	7.52889e+07	6.45601e+06	3.5354e+06	6.20054e+06	5.90526e+06	9.01439e+06	7.10274e+06	3.84129e+07	2.15341e+07	88.7971	94.1904	0.561	-0.83	0.407416
FALSE			No results	No results	No results	No results	No results	No results		184.952	1.331	0	0	0	0			No matches found	No matches found		No matches found	DDA for preferred ion	2.81153e+07	2.93466e+07	3.8619e+07	3.64947e+07	2.77985e+07	8.55688e+07	7.19208e+07	6.48731e+07	3.61812e+07	3.39914e+07	1.05745e+08	9.85953e+07	7.14055e+07	6.65466e+07	8.19282e+07	7.53566e+07	7.2408e+07	6.90909e+07	7.02875e+07	6.90037e+07	4.90586e+07	1.82862e+08	70.4099	23.2637	3.727	1.9	0.00159002
FALSE			Unused	No results	No results	No results	No results	No results		365.268	12.659	0	0	0	0			No matches found	No matches found		No matches found	DDA for preferred ion	8.85445e+07	1.038e+08	4.63924e+07	4.54472e+07	4.08508e+07	1.34777e+07	698129	1.43979e+07	3.68077e+07	1.04389e+08	2.95781e+07	1.9202e+07	1.72605e+07	7.38601e+06	2.47752e+06	1.12123e+07	1.08203e+07	179298	351291	9.5644e+06	6.37502e+07	2.51403e+07	63.7291	69.1626	0.394	-1.34	0.0401792
FALSE			No results	No results	No results	No results	No results	No results		100.001	1.191	0	0	0	0			No matches found	No matches found		No matches found	DDA for preferred ion	8.36403e+07	7.76632e+07	1.00268e+08	9.49521e+07	1.03954e+08	4.54386e+07	3.34973e+07	4.76246e+07	5.32339e+07	7.51719e+07	8.0647e+07	4.41403e+07	9.7033e+07	6.73042e+07	3.78767e+07	3.60526e+07	2.63477e+07	2.79898e+07	2.2966e+07	2.688e+07	1.02732e+08	8.90117e+07	26.6918	28.2883	0.866	-0.21	0.172051
FALSE			Unused	No results	No results	No results	No results	No results		887.533	12.115	0	0	0	0			No matches found	No matches found		No matches found	DDA for other ion	1.03939e+08	8.36426e+07	4.75987e+07	6.62301e+07	2.83464e+07	8.80106e+06	2.65612e+06	9.03979e+06	1.95587e+07	2.34724e+07	2.64339e+07	5.1041e+06	2.01518e+07	1.43939e+07	3.8709e+06	3.62907e+06	2.28742e+06	2.39579e+06	2.67253e+06	3.43268e+06	4.49763e+07	9.2701e+06	65.9502	72.6415	0.206	-2.28	0.00362168
FALSE	3-Methyl-quinolin-2-ol	C10 H9 N O	Full match	No results	No results	No results	Partial match	Full match		159.068	2.908	8	0	0	0			No matches found	No matches found		Multiple matches found	DDA for preferred ion	1.66579e+07	1.42745e+07	1.80383e+07	3.01172e+07	1.65307e+07	6.46934e+07	8.99645e+07	6.82558e+07	3.46746e+07	3.54281e+07	6.6847e+07	1.03698e+08	6.57011e+07	6.76993e+07	9.66927e+07	5.89325e+07	9.35075e+07	7.98928e+07	6.64008e+07	8.09073e+07	4.46538e+07	1.81551e+08	93.4735	35.5241	4.066	2.02	0.00290436
FALSE			Unused	No results	No results	No results	No results	No results		1280.56	10.032	0	0	0	0			No matches found	No matches found		No matches found	DDA for other ion	1.62067e+07	1.64037e+07	2.26183e+07	3.20564e+07	6.76022e+06	2.6634e+07	2.87646e+07	3.08427e+07	9.9576e+06	1.17673e+07	1.03538e+08	9.4707e+07	2.72409e+07	5.05766e+07	3.96872e+07	3.96484e+07	2.85844e+07	5.12953e+07	2.80778e+07	2.25749e+07	2.55078e+07	9.16835e+07	63.8166	39.3883	3.594	1.85	0.000201588
FALSE	15-Hydroxy-3,16,17-trimethoxytricyclo[12.3.1.1~2,6~]nonadeca-1(18),2(19),3,5,14,16-hexaene-8,9-dione	C22 H24 O6	No match	No results	No results	No results	Full match	No results		384.158	12.135	6	0	0	0			No matches found	No matches found		No matches found	DDA for preferred ion	9.54257e+07	1.0299e+08	5.17583e+07	5.84795e+07	3.19008e+07	1.20262e+07	3.26751e+06	1.13704e+07	2.10915e+07	1.38136e+07	3.26628e+07	9.0651e+06	1.62129e+07	1.54997e+07	3.38987e+06	3.76411e+06	2.19631e+06	2.36824e+06	3.39388e+06	4.0491e+06	4.96059e+07	1.00556e+07	64.9874	71.7956	0.203	-2.3	0.00339493
FALSE			Unused	No results	No results	No results	No results	No results		1112.87	12.908	0	0	0	0			No matches found	No matches found		No matches found	DDA for other ion	2.68344e+07	1.02763e+08	9.23954e+06	1.6083e+07	3.98164e+06	9.39414e+06	6.15037e+06	9.92269e+06	5.0282e+07	8.02963e+07	1.72738e+07	1.88087e+07	6.27951e+07	1.18651e+07	1.52373e+07	7.98761e+06	6.79279e+06	6.81117e+06	4.9034e+06	6.40771e+06	2.06527e+07	2.07935e+07	100.507	83.1164	1.007	0.01	0.739578
FALSE	L-Glutamic acid	C5 H9 N O4	Full match	No results	Full match	Partial match	Partial match	Full match		147.053	2.037	16	1	0	95	Superpathway of chorismate metabolism;Superpathway of purine nucleotide salvage;Superpathway of L-methionine salvage and degradation;Superpathway of aromatic amino acid biosynthesis;Aspartate superpathway;Superpathway of L-lysine degradation;Superpathway of L-lysine, L-threonine and L-methionine biosynthesis II;Anaerobic aromatic compound degradation (Thauera aromatica);Superpathway of arginine a…	62.4	No matches found	Single match found		Multiple matches found	DDA for preferred ion	2.92868e+07	3.22044e+07	4.65341e+07	3.51086e+07	3.08499e+07	4.83681e+07	7.92479e+07	7.23959e+07	3.28198e+07	5.39169e+07	6.92774e+07	7.09669e+07	3.46536e+07	2.66706e+07	9.39165e+07	8.0961e+07	1.02086e+08	9.64883e+07	5.34098e+07	6.93565e+07	6.60237e+07	1.5963e+08	66.4859	54.485	2.418	1.27	0.0216941
FALSE			No results	No results	No results	No results	No results	No results		180.954	1.325	0	0	0	0			No matches found	No matches found		No matches found	DDA for preferred ion	6.0285e+06	5.9051e+06	8.90711e+06	9.30844e+06	6.70998e+06	7.56006e+07	8.04338e+07	5.95222e+07	3.40766e+07	1.52688e+07	1.01772e+08	8.87338e+07	1.65083e+07	4.86086e+07	7.97246e+07	5.85238e+07	6.16183e+07	5.97642e+07	6.02541e+07	6.99837e+07	1.68734e+07	1.63899e+08	115.967	36.942	9.713	3.28	0.00757071
FALSE			Unused	No results	No results	No results	No results	No results		417.381	11.022	0	0	0	0			No matches found	No matches found		No matches found	DDA for preferred ion	6.60709e+07	5.99506e+07	2.05472e+07	2.06372e+07	2.95444e+07	1.87165e+07	1.80858e+07	2.56029e+07	2.93797e+07	1.01754e+08	3.38221e+07	2.74922e+07	2.9986e+07	4.02964e+07	2.55069e+07	2.75274e+07	2.44473e+07	2.59704e+07	2.18066e+07	2.95056e+07	5.09728e+07	6.52833e+07	59.3781	19.7992	1.281	0.36	0.300533
FALSE	DL-Carnitine	C7 H15 N O3	Full match	Full match	No results	No results	Full match	Full match		161.105	1.447	3	0	2	0			No matches found	No matches found	60.3	Multiple matches found	DDA for preferred ion	4.82053e+07	4.00921e+07	3.2378e+07	9.74622e+06	4.65619e+07	1.50012e+07	1.23934e+07	2.51676e+07	2.34309e+07	2.71981e+07	1.99587e+07	3.35567e+07	1.16386e+07	2.0814e+07	1.01524e+08	1.89636e+07	9.1223e+06	2.09494e+07	2.36139e+07	1.16353e+07	4.13055e+07	4.27213e+07	40.6396	112.881	1.034	0.05	0.58098
FALSE			No results	No results	No results	No results	No results	No results		1164.49	9.837	0	0	0	0			No matches found	No matches found		No matches found	DDA for other ion	2.12439e+07	1.37466e+07	2.35433e+07	3.48076e+07	1.75612e+07	6.04868e+07	4.97833e+07	8.80449e+07	7.44571e+07	1.07136e+07	1.01157e+08	4.62725e+07	4.16507e+07	7.39094e+07	6.45601e+06	3.5354e+06	6.21655e+06	5.90526e+06	8.82271e+06	7.1259e+06	3.76519e+07	2.12883e+07	88.4094	92.1565	0.565	-0.82	0.389545
FALSE			Unused	No results	No results	No results	No results	No results		450.354	11.686	0	0	0	0			No matches found	No matches found		No matches found	DDA for other ion	1.01136e+08	1.00724e+08	1.05781e+07	2.03415e+07	3.04875e+07	8.97304e+07	3.98191e+07	2.39018e+07	6.52224e+06	4.2323e+07	8.8991e+06	7.91416e+06	8.16004e+06	6.62496e+06	4.57601e+06	5.58318e+06	4.52102e+06	4.70699e+06	4.93403e+06	4.60196e+06	5.53753e+07	1.28462e+07	72.2214	11.0723	0.232	-2.11	0.000561342
FALSE	Cholinephosphate	C5 H14 N O4 P	Full match	No results	No results	No results	No results	Full match		183.066	1.464	0	0	0	0			No matches found	No matches found		Single match found	DDA for preferred ion	6.70272e+07	6.92802e+07	6.46658e+07	7.33726e+06	4.82312e+07	8.61725e+07	8.27896e+06	1.06175e+07	5.67482e+06	1.76769e+07	1.29061e+07	8.76122e+07	7.66899e+07	8.57597e+06	8.83308e+07	1.02056e+07	1.00865e+08	1.04528e+07	7.89273e+06	1.04233e+07	4.60871e+07	2.91254e+07	86.8198	108.535	0.632	-0.66	0.544237
FALSE			Unused	No results	No results	No results	No results	No results		316.181	8.364	0	0	0	0			No matches found	No matches found		No matches found	DDA for preferred ion	1.9674e+07	1.16532e+07	1.83447e+07	1.73019e+07	4.07184e+07	4.76873e+07	1.91354e+07	1.80815e+07	2.86425e+07	5.8142e+06	2.35063e+07	4.00528e+07	1.0082e+08	4.89495e+07	3.5885e+07	1.89229e+07	1.10058e+07	2.10329e+07	3.08621e+07	2.46396e+07	3.05222e+07	6.49026e+07	69.8067	50.8396	2.126	1.09	0.0223122
FALSE	Linoleamide	C18 H33 N O	Full match	No results	No results	No results	Full match	No results		279.255	10.692	1	0	0	0			No matches found	No matches found		No matches found	DDA for preferred ion	7.90767e+07	7.41744e+07	6.62126e+07	6.61438e+07	3.67547e+07	2.04774e+07	1.84399e+07	2.06269e+07	1.99302e+07	1.00785e+08	4.19982e+07	3.26634e+07	2.84906e+07	3.49292e+07	2.06449e+07	1.50829e+07	2.01407e+07	1.83255e+07	1.39618e+07	4.99284e+07	6.82925e+07	5.3569e+07	45.1849	40.8931	0.784	-0.35	0.325826
FALSE	11beta_21-Dihydroxy-5beta-pregnane-3_20-dione	C21 H32 O4	Full match	No results	No results	No results	Partial match	Full match		348.231	12.167	17	0	0	0			No matches found	No matches found		Multiple matches found	DDA for preferred ion	1.00766e+08	8.28092e+07	5.00286e+07	7.38085e+07	2.97848e+07	1.71917e+07	7.20013e+06	2.16655e+07	3.43102e+07	3.02661e+07	4.48048e+07	1.87961e+07	3.26227e+07	2.54176e+07	7.02586e+06	8.30902e+06	4.85216e+06	5.1713e+06	8.44152e+06	8.39006e+06	5.69202e+07	2.31111e+07	45.5239	51.9931	0.406	-1.3	0.00606418
FALSE			Unused	No results	No results	No results	No results	No results		295.248	10.082	0	0	0	0			No matches found	No matches found		No matches found	DDA for preferred ion	8.23535e+07	9.65129e+07	1.71543e+07	1.77312e+07	7.52188e+07	2.04776e+07	1.9184e+07	2.81015e+07	6.07238e+07	1.00695e+08	1.7981e+07	1.67596e+07	2.45059e+07	1.67516e+07	3.06305e+07	3.15875e+07	3.0092e+07	2.9287e+07	3.19815e+07	4.23538e+07	7.02447e+07	8.17043e+07	59.4082	48.409	1.163	0.22	0.680121
FALSE			Unused	No results	No results	No results	No results	No results		214.008	2.001	0	0	0	0			No matches found	No matches found		No matches found	DDA for preferred ion	5.42557e+07	6.60179e+07	1.66531e+07	8.64848e+07	8.1016e+07	1.78629e+07	6.7756e+06	2.052e+07	1.36819e+07	1.00149e+08	2.97661e+07	6.68651e+06	8.02655e+07	2.10677e+07	5.50943e+06	4.92523e+06	5.37222e+06	6.31612e+06	7.77101e+06	6.87212e+06	4.83535e+07	1.76275e+07	71.9875	111.116	0.365	-1.46	0.0239946
FALSE	Υ-L-Glutamyl-L-glutamic acid	C10 H16 N2 O7	Full match	Full match	No results	No results	Full match	Full match		276.095	1.463	4	0	1	0			No matches found	No matches found	78.2	Single match found	DDA for preferred ion	1.42018e+07	1.58276e+07	1.86236e+07	1.79615e+07	1.34871e+07	7.78946e+07	5.1792e+07	5.57094e+07	2.35186e+07	2.98194e+07	9.95968e+07	8.27869e+07	4.73669e+07	6.35773e+07	3.10409e+07	6.9135e+07	6.6042e+07	5.08335e+07	7.85751e+07	5.80147e+07	3.32088e+07	1.41504e+08	88.19	34.0585	4.261	2.09	0.00216968
FALSE			Unused	No results	No results	No results	No results	No results		426.265	13.468	0	0	0	0			No matches found	No matches found		No matches found	DDA for preferred ion	6.76835e+07	9.93775e+07	4.85536e+07	4.81327e+07	2.32189e+07	1.00976e+07	4.61281e+06	1.05604e+07	3.18173e+07	8.34619e+07	2.68476e+07	7.86736e+06	7.28141e+07	3.06717e+07	3.9892e+06	2.55525e+06	1.35275e+06	2.03058e+06	1.39417e+06	4.52096e+06	6.23724e+07	1.05907e+07	61.4897	136.093	0.17	-2.56	0.0115156
FALSE	Timonacic	C4 H7 N O2 S	Full match	No results	No results	No results	Full match	No results		133.019	1.447	1	0	0	0			No matches found	No matches found		No matches found	DDA for preferred ion	8.00528e+06	1.1115e+07	1.15153e+07	1.33748e+07	1.50471e+07	3.035e+07	3.78717e+07	2.59539e+07	1.22645e+07	1.63608e+07	6.37535e+07	3.77975e+07	2.50705e+07	2.59904e+07	9.92795e+07	8.82598e+07	8.88806e+07	8.75367e+07	8.12309e+07	7.53966e+07	2.41099e+07	2.06017e+08	81.638	58.065	8.545	3.1	0.000175966
FALSE	PC(o-18:2(9Z,12Z)/18:2(9Z,12Z))	C44 H82 N O7 P	No match	No results	No results	No results	Full match	No results		767.58	12.193	14	0	0	0			No matches found	No matches found		No matches found	DDA for preferred ion	9.90477e+07	9.58702e+06	3.0383e+07	6.69218e+07	1.28562e+07	1.71419e+07	1.06512e+07	2.05073e+07	943155	2.18563e+07	5.51871e+07	2.58998e+07	1.3442e+06	2.79377e+07	1.26544e+07	2.06386e+07	9.17177e+06	6.30701e+06	1.67956e+07	9.33042e+06	3.19367e+07	3.81644e+07	79.4401	54.8158	1.195	0.26	0.912988
FALSE			Unused	No results	No results	No results	No results	No results		374.197	11.177	0	0	0	0			No matches found	No matches found		No matches found	DDA for preferred ion	9.60946e+07	9.88884e+07	259270	435704	2.07329e+07	6.72815e+07	2.26422e+07	1.13861e+07	400750	3.04391e+07	340695	304472	257142	254749	162402	163439	157857	144693	156383	230134	3.88366e+07	436563	95.3543	11.3681	0.011	-6.48	0.0010784
FALSE			Unused	No results	No results	No results	No results	No results		646.425	12.242	0	0	0	0			No matches found	No matches found		No matches found	DDA for preferred ion	8.81675e+07	6.29219e+07	5.94193e+07	9.88336e+07	4.13509e+07	6.55307e+06	1.72303e+07	1.00099e+07	1.65465e+07	1.61221e+07	2.28663e+07	1.02994e+07	4.79976e+07	6.56987e+07	3.32652e+07	6.55183e+06	2.78302e+07	2.85355e+07	7.6807e+06	8.35537e+06	5.34227e+07	5.19964e+07	64.1066	65.6803	0.973	-0.04	0.845736
FALSE	Perindopril	C19 H32 N2 O5	Not the top hit	No results	No results	No results	Full match	No results		368.232	12.189	1	0	0	0			No matches found	No matches found		No matches found	DDA for preferred ion	9.84645e+07	4.78799e+07	4.71872e+07	7.53406e+07	3.45661e+07	3.98748e+07	4.05461e+07	3.88731e+07	4.0994e+07	7.65125e+07	5.53394e+07	7.75875e+07	5.44015e+07	5.66317e+07	3.82781e+07	6.83109e+07	2.42532e+07	3.68047e+07	2.94097e+07	4.67013e+07	8.52307e+07	9.48357e+07	25.1805	33.5051	1.113	0.15	0.0969355
FALSE			Unused	No results	No results	No results	No results	No results		190.069	1.243	0	0	0	0			No matches found	No matches found		No matches found	DDA for preferred ion	9.84496e+07	9.50598e+07	9.35785e+07	9.01207e+07	8.09976e+07	2.26531e+07	1.92056e+07	3.28155e+07	4.20993e+07	7.44724e+07	3.45814e+07	1.76269e+07	9.14732e+07	5.17416e+07	1.96558e+07	1.70249e+07	1.45965e+07	1.63417e+07	1.28362e+07	1.7337e+07	9.7702e+07	4.51602e+07	33.0405	59.2678	0.462	-1.11	0.0104104
FALSE	INH	C16 H26 N6 O5	Not the top hit	Full match	No results	No results	No match	No results		382.196	10.811	1	0	1	0			No matches found	No matches found	60.1	No matches found	DDA for preferred ion	9.83924e+07	7.54412e+07	3.80692e+07	7.10856e+07	5.0181e+07	5.04746e+07	4.01039e+07	5.80507e+07	3.28348e+07	2.66309e+07	6.04902e+07	3.85536e+07	6.51713e+07	4.0468e+07	2.49319e+07	5.74316e+07	3.93902e+07	4.80579e+07	4.69242e+07	3.3339e+07	8.75127e+07	9.15342e+07	29.899	34.2179	1.046	0.06	0.245356
FALSE	2-Arachidonoyl glycerol	C23 H38 O4	Full match	Full match	No results	No results	Full match	Full match		378.276	11.856	11	0	1	0			No matches found	No matches found	64.7	Single match found	DDA for preferred ion	9.81335e+07	6.67714e+07	3.39625e+07	4.91505e+07	3.08923e+07	3.42808e+07	3.94826e+07	3.9563e+07	3.27681e+07	7.60831e+07	3.82106e+07	6.32444e+07	6.70349e+07	5.54255e+07	5.52972e+07	4.52501e+07	6.01068e+07	4.09861e+07	2.59942e+07	5.12875e+07	7.00379e+07	1.13845e+08	28.194	31.4364	1.625	0.7	0.0201815
FALSE	{4-[(1E)-1,2-Diphenyl-1-buten-1-yl]phenoxy}acetic acid	C24 H22 O3	Not the top hit	No results	No results	No results	Full match	No results		358.158	12.247	1	0	0	0			No matches found	No matches found		No matches found	DDA for preferred ion	2.26363e+07	1.93009e+07	1.08503e+07	9.75423e+07	6.62163e+07	3.14981e+07	2.31583e+07	1.29732e+07	1.57483e+07	4.14304e+07	1.05223e+07	4.3603e+07	3.36084e+07	6.05476e+06	2.9656e+07	2.85713e+07	2.0569e+07	2.38331e+07	2.89881e+07	8.77314e+06	4.59699e+07	6.43389e+07	72.3582	52.5335	1.4	0.49	0.935033
FALSE			Unused	No results	No results	No results	No results	No results		414.295	11.268	0	0	0	0			No matches found	No matches found		No matches found	DDA for preferred ion	9.73815e+07	9.17968e+07	255815	392858	3.06901e+07	9.29276e+07	3.29424e+07	2.02791e+07	487548	3.44498e+07	318438	302092	256876	244318	156239	147299	148864	148948	156421	195987	4.9943e+07	416669	93.8067	9.24835	0.008	-6.91	0.000913908
FALSE			No results	No results	No results	No results	No results	No results		143.99	14.788	0	0	0	0			No matches found	No matches found		No matches found	DDA for preferred ion	5.08181e+07	8.48053e+07	9.18502e+07	4.07843e+07	9.69473e+07	5.27328e+07	3.51607e+07	3.12236e+07	3.2412e+07	1.49806e+07	7.34943e+07	6.49421e+07	5.81264e+07	4.02868e+07	3.77836e+07	5.7312e+07	3.69382e+07	3.57972e+07	3.25659e+07	3.02e+07	7.88435e+07	9.4865e+07	48.1875	24.6101	1.203	0.27	0.154042
FALSE	1-(1Z,9Z-octadecadienyl)-2-(4Z,7Z,10Z,13Z,16Z,19Z-docosahexaenoyl)-sn-glycero-3-phosphoethanolamine	C45 H76 N O7 P	No match	No results	No results	No results	Full match	No results		773.534	13.336	4	0	0	0			No matches found	No matches found		No matches found	DDA for preferred ion	2.44917e+06	9.64972e+07	4.47878e+07	1.41184e+06	3.10939e+07	2.04576e+07	2.2546e+07	2.26565e+07	4.09578e+07	3.36691e+07	7.05802e+07	6.56072e+07	4.65473e+07	3.72822e+07	3.12487e+07	928031	3.48198e+07	3.66875e+07	2.05602e+07	3.66895e+07	4.97224e+07	8.45189e+07	63.4034	41.4207	1.7	0.77	0.256934
FALSE			Unused	No results	No results	No results	No results	No results		358.238	12.671	0	0	0	0			No matches found	No matches found		No matches found	DDA for preferred ion	9.63953e+07	8.40602e+07	8.25233e+07	8.6298e+07	4.74124e+07	3.79702e+07	2.24571e+07	4.47388e+07	6.79883e+07	5.82908e+07	8.04073e+07	4.80134e+07	6.06104e+07	6.16429e+07	3.62118e+07	2.23899e+07	3.17064e+07	2.61519e+07	4.63419e+07	3.62348e+07	8.91452e+07	9.14783e+07	27.4364	19.7645	1.026	0.04	0.998254
FALSE			Unused	No results	No results	No results	No results	No results		221.021	1.3	0	0	0	0			No matches found	No matches found		No matches found	DDA for preferred ion	2.05596e+07	2.84312e+07	2.13455e+07	2.84463e+07	2.4658e+07	5.21537e+07	4.9207e+07	4.28813e+07	2.67591e+07	2.46067e+07	8.49374e+07	5.59688e+07	6.99428e+07	5.26329e+07	6.23491e+07	5.0284e+07	9.63493e+07	5.80577e+07	4.62334e+07	5.95066e+07	3.88139e+07	1.33059e+08	63.0327	38.5925	3.428	1.78	0.0002983
FALSE	3-Oxalomalate	C6 H6 O8	Not the top hit	No results	No results	No results	Partial match	Full match		206.007	1.327	1	0	0	0			No matches found	No matches found		Single match found	DDA for preferred ion	3.34537e+07	3.77588e+07	4.52639e+07	4.43652e+07	3.47895e+07	6.66577e+07	6.96034e+07	6.58251e+07	4.68071e+07	4.47755e+07	9.61478e+07	7.20953e+07	1.99736e+07	4.41015e+07	6.5487e+07	4.81859e+07	4.38892e+07	4.56158e+07	4.77291e+07	5.61371e+07	6.10102e+07	1.28354e+08	55.4215	32.4684	2.104	1.07	0.117069
FALSE	6-Methylquinoline	C10 H9 N	Full match	Full match	No results	No results	Partial match	No results		143.073	5.341	7	0	2	0			No matches found	No matches found	78.3	No matches found	DDA for preferred ion	6.24159e+07	6.19043e+07	9.61264e+07	8.94355e+07	7.15362e+07	5.07562e+07	5.09146e+07	4.59699e+07	2.96382e+07	6.75011e+07	7.02057e+07	4.0306e+07	5.25307e+07	4.58947e+07	6.16434e+07	3.78553e+07	4.5623e+07	4.35519e+07	3.16982e+07	4.97583e+07	9.65442e+07	9.61499e+07	26.2208	27.4062	0.996	-0.01	0.521008
FALSE	(2R)-1-[(6Z,9Z,12Z,15Z)-6,9,12,15-Octadecatetraenoyloxy]-3-(phosphonooxy)-2-propanyl (15Z)-15-tetracosenoate	C45 H79 O8 P	No results	No results	No results	No results	Full match	No results		778.548	12.844	18	0	0	0			No matches found	No matches found		No matches found	DDA for preferred ion	2.91848e+07	9.59804e+07	4.1446e+07	2.59702e+07	6.42417e+07	2.94777e+07	2.28286e+07	2.48e+07	9.59098e+07	4.46081e+07	9.14338e+07	2.5235e+07	7.60567e+07	2.77369e+07	6.34355e+07	4.66085e+06	1.89868e+07	8.15619e+06	2.00432e+07	6.49978e+06	5.6452e+07	4.98757e+07	70.2512	77.5083	0.884	-0.18	0.383942
FALSE			Unused	No results	No results	No results	No results	No results		397.233	9.459	0	0	0	0			No matches found	No matches found		No matches found	DDA for preferred ion	9.2838e+07	8.0749e+07	6.31096e+07	7.81242e+07	7.06009e+07	6.19514e+07	5.77347e+07	6.32747e+07	5.69946e+07	8.06679e+07	9.59644e+07	7.31769e+07	8.64985e+07	7.34624e+07	6.03367e+07	6.33235e+07	5.4921e+07	6.02716e+07	5.54648e+07	6.44697e+07	1.159e+08	1.54398e+08	18.7063	13.9033	1.332	0.41	0.00126998
FALSE			Unused	No results	No results	No results	No results	No results		398.233	12.589	0	0	0	0			No matches found	No matches found		No matches found	DDA for preferred ion	9.58588e+07	7.03735e+07	5.55647e+07	6.34677e+07	2.25912e+07	9.84845e+06	5.36223e+06	1.57307e+07	3.14427e+07	6.27504e+07	3.49962e+07	1.44899e+07	6.82517e+07	3.69779e+07	8.26788e+06	4.62069e+06	2.39102e+06	3.31205e+06	3.58418e+06	6.53263e+06	7.03294e+07	1.8483e+07	51.5369	100.803	0.263	-1.93	0.033315
FALSE			Unused	No results	No results	No results	No results	No results		807.57	11.116	0	0	0	0			No matches found	No matches found		No matches found	DDA for preferred ion	1.02886e+07	500445	2.19375e+06	3.09592e+06	1.72809e+07	1.08714e+06	1.54667e+07	1.66675e+07	1.02636e+07	6.69441e+06	9.55888e+07	1.3438e+07	1.56669e+07	7.49787e+06	1.50013e+07	738686	2.04659e+07	1.3686e+07	7.44296e+06	1.73518e+07	9.906e+06	3.12645e+07	93.9102	87.5867	3.156	1.66	0.0539108
FALSE			Unused	No results	No results	No results	No results	No results		672.462	12.228	0	0	0	0			No matches found	No matches found		No matches found	DDA for preferred ion	9.53267e+07	6.723e+07	4.90404e+07	6.46503e+07	2.58275e+07	2.02468e+07	1.93906e+07	2.47004e+07	3.47076e+07	3.99135e+07	5.285e+07	4.49796e+07	3.83395e+07	3.50212e+07	1.99824e+07	2.74226e+07	1.93842e+07	1.77896e+07	2.2673e+07	2.5726e+07	5.9985e+07	6.1318e+07	29.5885	14.2133	1.022	0.03	0.820493
FALSE			Unused	No results	No results	No results	No results	No results		420.331	11.996	0	0	0	0			No matches found	No matches found		No matches found	No MS2	9.50273e+07	9.2698e+07	5.62073e+07	6.24026e+07	3.22955e+07	1.44544e+07	1.68368e+06	1.65994e+07	3.17571e+07	3.67163e+07	3.86815e+07	2.65045e+06	1.98607e+07	1.77957e+07	2.27781e+06	1.2783e+06	384681	625332	416238	1.45295e+06	6.16463e+07	4.03614e+06	51.0098	130.249	0.065	-3.93	0.00114532
FALSE			Unused	No results	No results	No results	No results	No results		696.462	12.157	0	0	0	0			No matches found	No matches found		No matches found	DDA for preferred ion	9.43922e+07	7.75037e+07	4.78718e+07	7.16977e+07	2.93316e+07	1.67213e+07	6.89758e+06	2.02412e+07	3.31352e+07	2.90783e+07	4.17245e+07	1.80737e+07	3.09598e+07	2.3635e+07	6.82428e+06	8.01439e+06	4.62712e+06	4.99736e+06	8.20003e+06	7.826e+06	5.5155e+07	2.23727e+07	45.0461	50.7848	0.406	-1.3	0.00532169
FALSE			Unused	No results	No results	No results	No results	No results		544.258	11.518	0	0	0	0			No matches found	No matches found		No matches found	DDA for preferred ion	9.40047e+07	5.97386e+07	3.95255e+07	5.58353e+07	2.55678e+07	9.11183e+06	5.55592e+06	9.65652e+06	1.38777e+07	3.48991e+07	2.79161e+07	5.01542e+06	1.86541e+07	1.07363e+07	7.53369e+06	9.43422e+06	6.96367e+06	6.09857e+06	6.52583e+06	1.04275e+07	4.60167e+07	1.95586e+07	57.2986	34.4638	0.425	-1.23	0.0192465
FALSE			Invalid mass	No results	No results	No results	No results	No results		326.219	12.835	0	0	0	0			No matches found	No matches found		No matches found	DDA for preferred ion	6.08268e+07	9.36004e+07	4.30747e+07	4.90275e+07	2.23242e+07	7.6784e+06	4.73855e+06	1.25899e+07	4.00444e+07	1.80718e+07	3.15913e+07	7.84509e+06	3.80455e+07	1.60589e+07	8.68351e+06	3.29684e+06	3.34315e+06	3.05278e+06	5.83065e+06	4.93571e+06	4.6256e+07	1.48667e+07	61.672	75.8924	0.321	-1.64	0.0199705
FALSE			Unused	No results	No results	No results	No results	No results		752.578	12.239	0	0	0	0			No matches found	No matches found		No matches found	DDA for preferred ion	7.14168e+07	874806	3.15375e+07	7.07487e+07	8.2096e+06	9.56208e+06	1.95839e+06	9.80616e+06	450006	9.30949e+06	9.34818e+07	8.22839e+06	602621	9.10564e+06	1.09295e+07	1.03142e+07	8.05708e+06	2.73689e+06	1.92848e+07	4.19485e+06	1.59479e+07	1.89902e+07	112.428	115.38	1.191	0.25	0.628783
FALSE	DF6652100	C18 H26 N2 O5 S	Not the top hit	No results	No results	No results	Full match	No results		382.158	12.14	1	0	0	0			No matches found	No matches found		No matches found	DDA for preferred ion	2.07711e+07	9.25418e+07	4.74339e+07	1.25946e+07	4.94878e+07	2.20203e+07	6.5604e+06	2.10926e+07	3.28528e+07	1.03185e+07	7.62346e+06	1.18015e+07	2.06144e+07	4.96383e+06	7.11128e+06	7.28219e+06	4.35883e+06	5.09648e+06	6.65542e+06	6.41122e+06	4.28729e+07	1.68657e+07	64.1713	39.7308	0.393	-1.35	0.00583204
FALSE	(+/-)-Camphoric acid	C10 H16 O4	Full match	No results	No results	No results	Full match	No results		200.104	7.904	7	0	0	0			No matches found	No matches found		No matches found	DDA for preferred ion	2.25826e+07	3.87884e+07	2.52992e+07	3.1162e+07	9.23712e+07	1.44915e+07	3.27113e+07	3.24722e+07	1.05112e+07	1.78041e+07	4.10833e+07	1.70918e+07	5.634e+07	2.63884e+07	3.3487e+07	1.73778e+07	4.17871e+07	1.28246e+07	1.25287e+07	3.34051e+07	3.608e+07	4.97863e+07	79.5754	48.202	1.38	0.46	0.254236
FALSE			Unused	No results	No results	No results	No results	No results		93.0343	8.845	0	0	0	0			No matches found	No matches found		No matches found	DDA for preferred ion	9.08145e+07	9.14124e+07	8.48751e+07	7.27615e+07	7.60496e+07	6.47956e+07	7.73432e+07	7.84263e+07	6.64549e+07	8.83447e+07	8.31635e+07	7.19901e+07	5.80762e+07	6.94796e+07	7.06992e+07	7.23611e+07	5.54498e+07	7.41291e+07	6.69608e+07	6.5678e+07	1.24794e+08	1.598e+08	25.8938	27.9552	1.281	0.36	0.149582
FALSE			No results	No results	No results	No results	No results	No results		126.972	14.164	0	0	0	0			No matches found	No matches found		No matches found	DDA for preferred ion	6.96109e+07	9.11351e+07	6.32711e+07	6.82731e+07	3.66375e+07	3.64121e+07	3.6484e+07	3.02961e+07	3.8612e+07	3.91107e+07	5.78099e+07	7.66874e+07	6.28098e+07	6.01814e+07	3.72536e+07	4.4237e+07	3.00251e+07	3.08957e+07	3.79314e+07	3.56671e+07	7.55789e+07	9.62723e+07	17.9353	17.0761	1.274	0.35	0.00322604
FALSE	4-Ethylbenzaldehyde	C9 H10 O	Full match	Full match	No results	No results	Not the top hit	Full match		134.073	10.032	18	0	1	0			No matches found	No matches found	72.7	Multiple matches found	DDA for preferred ion	4.11264e+07	3.64897e+07	4.49638e+07	5.20717e+07	2.32776e+07	4.74692e+07	4.4478e+07	4.45965e+07	2.6312e+07	3.17154e+07	9.09916e+07	9.03144e+07	4.85837e+07	7.35501e+07	5.10271e+07	5.19767e+07	4.50517e+07	6.03829e+07	4.08967e+07	4.08122e+07	5.7865e+07	1.24659e+08	40.3657	22.2939	2.154	1.11	0.000164924
FALSE			Unused	No results	No results	No results	No results	No results		330.171	11.169	0	0	0	0			No matches found	No matches found		No matches found	DDA for preferred ion	7.78343e+07	9.08529e+07	423261	474671	2.01907e+07	5.56767e+07	1.6799e+07	8.75916e+06	235071	2.19058e+07	352349	480434	255583	256785	161418	162448	156900	143816	155435	228739	3.23176e+07	438377	97.4865	26.4895	0.014	-6.2	0.00111218
FALSE			Unused	No results	No results	No results	No results	No results		453.381	11.529	0	0	0	0			No matches found	No matches found		No matches found	DDA for preferred ion	6.16442e+07	5.00251e+07	4.71705e+07	5.12504e+07	2.37872e+07	3.58178e+07	2.85037e+07	2.5407e+07	1.95436e+07	6.91803e+07	9.07992e+07	5.43675e+07	6.6542e+07	6.34764e+07	3.61488e+07	3.17505e+07	1.86296e+07	1.84145e+07	1.67138e+07	3.375e+07	6.12122e+07	8.89984e+07	27.4338	28.7894	1.454	0.54	0.0384895
FALSE	Hydrocotarnine	C12 H15 N O3	Full match	No results	No results	No results	Full match	No results		221.105	1.82	3	0	0	0			No matches found	No matches found		No matches found	DDA for preferred ion	2.84828e+07	1.79262e+07	2.225e+07	2.19627e+07	2.09026e+07	4.52838e+07	2.80255e+07	2.53082e+07	2.31715e+07	9.54356e+06	9.07149e+07	8.40479e+07	2.5301e+07	3.14646e+07	2.51451e+07	2.54863e+07	2.13182e+07	2.64197e+07	1.1841e+07	2.03784e+07	3.16611e+07	6.25197e+07	56.6688	48.9205	1.975	0.98	0.0212594
FALSE			Unused	No results	No results	No results	No results	No results		427.326	10.086	0	0	0	0			No matches found	No matches found		No matches found	DDA for preferred ion	7.47985e+07	7.53093e+07	1.54786e+07	1.55106e+07	5.52844e+07	1.96837e+07	1.66628e+07	2.58672e+07	5.31717e+07	9.06119e+07	2.1629e+07	1.94081e+07	2.2142e+07	1.75337e+07	3.35448e+07	3.29133e+07	3.38626e+07	3.49365e+07	2.4516e+07	3.75504e+07	6.41561e+07	7.69776e+07	57.8939	47.5235	1.2	0.26	0.860805
FALSE			Unused	No results	No results	No results	No results	No results		197.081	1.374	0	0	0	0			No matches found	No matches found		No matches found	DDA for preferred ion	8.45979e+07	8.97046e+07	3.64367e+07	3.54148e+07	4.56311e+07	2.78983e+07	3.51044e+07	2.83659e+07	1.79123e+07	4.41186e+07	5.21532e+07	4.91244e+07	4.03977e+07	4.56786e+07	3.74555e+07	4.37077e+07	6.23699e+07	4.99029e+07	2.5844e+07	4.03564e+07	6.07227e+07	8.94742e+07	29.2729	37.9039	1.473	0.56	0.0099368
FALSE			Unused	No results	No results	No results	No results	No results		843.507	11.434	0	0	0	0			No matches found	No matches found		No matches found	DDA for other ion	3.21356e+06	7.46609e+07	7.77518e+07	2.6308e+06	6.15774e+07	6.96172e+07	7.52023e+07	7.5908e+07	8.92513e+07	5.46972e+07	8.9385e+07	1.15893e+07	5.57995e+07	8.59536e+07	6.16006e+07	1.53145e+06	7.63424e+07	7.75626e+07	7.40141e+07	5.95274e+07	1.01134e+08	1.42886e+08	64.9164	58.8721	1.413	0.5	0.541438
FALSE			Unused	No results	No results	No results	No results	No results		519.262	12.435	0	0	0	0			No matches found	No matches found		No matches found	DDA for preferred ion	8.91712e+07	4.56428e+07	3.02764e+07	3.65804e+07	1.23375e+07	9.61867e+06	5.37039e+06	9.42353e+06	1.58544e+07	2.67602e+07	3.81061e+07	1.77927e+07	3.10553e+07	2.26825e+07	5.38702e+06	6.41211e+06	4.08604e+06	4.20752e+06	3.88802e+06	5.34859e+06	3.64461e+07	1.55434e+07	60.4289	63.3162	0.426	-1.23	0.118417
FALSE			Unused	No results	No results	No results	No results	No results		486.352	11.602	0	0	0	0			No matches found	No matches found		No matches found	DDA for preferred ion	8.91636e+07	8.77411e+07	1.06482e+06	1.62403e+06	2.30705e+07	8.56769e+07	2.70764e+07	1.39925e+07	1.02213e+06	2.71952e+07	2.25866e+06	690646	1.24515e+06	1.28922e+06	637777	950264	800893	577955	659131	715685	3.8467e+07	1.89467e+06	98.9827	24.95	0.049	-4.34	0.00188278
FALSE	(7Z,17Z,21R)-27-Amino-24-hydroxy-24-oxido-19,23,25-trioxa-24lambda~5~-phosphaheptacosa-7,17-dien-21-yl (5Z,8Z,11Z,14Z)-5,8,11,14-icosatetraenoate	C43 H76 N O7 P	Not the top hit	No results	No results	No results	Full match	No results		749.533	13.923	14	0	0	0			No matches found	No matches found		No matches found	DDA for preferred ion	3.54017e+06	6.26314e+07	8.90827e+07	8.36971e+06	2.23304e+07	3.04914e+07	3.0802e+07	3.24311e+07	4.56125e+07	3.54623e+07	6.09471e+07	7.16892e+07	2.56275e+07	1.85935e+07	3.34728e+07	870555	2.97993e+07	3.88652e+07	4.36322e+07	3.58422e+07	6.10946e+07	8.52636e+07	60.4268	52.9148	1.396	0.48	0.599485
FALSE	NP-011548	C18 H34 O3	No match	Invalid mass	No results	No results	No results	No results		320.232	11.302	0	0	6	0			No matches found	No matches found	78.5	No matches found	DDA for preferred ion	8.3573e+07	5.57251e+07	8.88803e+07	6.91949e+07	2.69257e+07	5.87314e+07	1.30226e+07	1.2867e+07	1.65563e+07	4.00075e+07	4.22313e+07	4.96892e+07	2.70111e+07	3.24138e+07	1.26399e+07	7.96403e+06	1.35453e+07	9.27192e+06	1.93267e+07	1.81553e+07	5.6875e+07	4.32375e+07	49.8322	39.6317	0.76	-0.4	0.141841
FALSE			Unused	No results	No results	No results	No results	No results		360.214	11.087	0	0	0	0			No matches found	No matches found		No matches found	DDA for preferred ion	8.87378e+07	5.40299e+07	2.99794e+07	5.40772e+07	2.39889e+07	3.4162e+07	2.78484e+07	4.07624e+07	2.71005e+07	3.62757e+07	4.92211e+07	3.10598e+07	5.39018e+07	2.99807e+07	2.16943e+07	3.38555e+07	2.70999e+07	2.75449e+07	3.33811e+07	2.17616e+07	6.24269e+07	7.02723e+07	26.9972	24.6851	1.126	0.17	0.304474
FALSE	dCt	C18 H28 O4	Full match	No results	No results	No results	Full match	No results		308.198	10.294	9	0	0	0			No matches found	No matches found		No matches found	DDA for preferred ion	8.02494e+07	8.86924e+07	7.93089e+07	2.22637e+07	1.31513e+07	3.80091e+07	3.67214e+07	3.13106e+07	3.56569e+07	2.88635e+07	8.30598e+07	4.63598e+07	4.22323e+07	5.57341e+07	2.80008e+07	7.81672e+07	3.74843e+07	5.3546e+07	6.25385e+07	5.77359e+07	7.55022e+07	1.06753e+08	41.1913	40.5606	1.414	0.5	0.0090075
FALSE			Unused	No results	No results	No results	No results	No results		120.021	10.793	0	0	0	0			No matches found	No matches found		No matches found	DDA for preferred ion	8.69303e+07	1.49419e+07	7.62681e+07	8.28169e+07	5.25556e+07	5.04965e+07	5.51686e+07	5.02244e+07	5.88421e+07	5.93779e+07	8.67824e+07	8.26444e+07	8.27795e+07	8.86755e+07	4.98892e+07	5.4404e+07	5.33825e+07	5.74735e+07	5.53526e+07	6.07664e+07	9.74194e+07	1.46199e+08	34.796	11.5467	1.501	0.59	0.0278479
FALSE	L-Histidine	C6 H9 N3 O2	Full match	Full match	No results	Full match	Full match	Full match		155.069	1.233	6	0	1	2	Superpathway of histidine, purine, and pyrimidine biosynthesis;Other		No matches found	No matches found	89.9	Multiple matches found	DDA for preferred ion	3.26585e+07	5.75969e+07	5.68139e+07	6.23236e+07	4.76305e+07	5.68228e+07	3.2513e+07	3.54587e+07	3.22067e+07	2.49962e+07	8.82088e+07	5.04604e+07	4.80673e+07	3.51499e+07	3.23824e+07	5.17107e+07	3.4042e+07	3.47995e+07	2.08794e+07	1.9697e+07	7.32812e+07	8.41704e+07	32.3441	32.8667	1.149	0.2	0.177523
FALSE	Hexadecanamide	C16 H33 N O	Full match	Full match	No results	No results	Full match	Full match		255.255	12.057	1	0	1	0			No matches found	No matches found	84.1	Single match found	DDA for preferred ion	8.81505e+07	7.40115e+07	2.94896e+07	5.50895e+07	3.37514e+07	3.1745e+07	3.21475e+07	3.70302e+07	4.29694e+07	7.53147e+07	7.10533e+07	6.48039e+07	7.57862e+07	5.51111e+07	3.29065e+07	3.40279e+07	3.1924e+07	2.79966e+07	3.59898e+07	3.50043e+07	7.60471e+07	9.11181e+07	26.6016	12.5507	1.198	0.26	0.0225904
FALSE			Unused	No results	No results	No results	No results	No results		380.259	13.794	0	0	0	0			No matches found	No matches found		No matches found	DDA for preferred ion	6.96122e+07	8.79558e+07	4.22019e+07	5.66855e+07	3.04517e+07	1.16313e+07	9.42254e+06	1.41434e+07	3.2628e+07	6.14377e+07	2.5314e+07	1.23815e+07	2.44287e+07	1.68938e+07	6.24543e+06	6.76275e+06	5.4326e+06	7.99411e+06	5.57825e+06	6.99741e+06	6.19951e+07	1.97386e+07	44.4027	34.8177	0.318	-1.65	0.000533033
FALSE			Unused	No results	No results	No results	No results	No results		331.323	10.826	0	0	0	0			No matches found	No matches found		No matches found	DDA for preferred ion	3.29305e+07	7.43305e+07	6.8737e+07	7.23398e+07	4.56137e+07	6.50271e+07	4.02603e+07	1.04601e+07	4.46943e+07	7.00207e+07	8.03071e+07	6.44214e+07	8.67094e+07	8.75919e+07	4.97682e+07	4.8888e+07	4.21386e+07	4.96594e+07	4.94045e+07	1.21629e+07	9.10123e+07	1.29552e+08	38.9886	28.8109	1.423	0.51	0.0885658
FALSE			No results	No results	No results	No results	No results	No results		780.551	12.827	0	0	0	0			No matches found	No matches found		No matches found	DDA for other ion	4.37238e+07	8.73292e+07	1.72402e+07	2.85005e+07	1.78119e+07	1.02672e+07	8.52459e+06	1.30357e+07	4.28674e+07	2.30376e+07	2.03495e+07	1.68747e+07	4.36968e+07	1.70933e+07	1.75816e+07	8.21122e+06	6.95376e+06	7.64517e+06	9.98705e+06	7.73299e+06	3.11508e+07	2.693e+07	65.875	48.9546	0.865	-0.21	0.306953
FALSE	O-{Hydroxy[(2R)-2-[(5Z,8Z,11Z,14Z)-5,8,11,14-icosatetraenoyloxy]-3-(pentadecanoyloxy)propoxy]phosphoryl}-L-serine	C41 H72 N O10 P	Full match	No results	No results	No results	Full match	No results		769.491	11.838	4	0	0	0			No matches found	No matches found		No matches found	DDA for other ion	3.06874e+06	4.46914e+07	5.2267e+07	2.81355e+06	2.73388e+07	4.19175e+07	2.91938e+07	3.34361e+07	5.40898e+07	2.79443e+07	4.46952e+07	5.57359e+07	4.29983e+07	8.72106e+07	4.32069e+07	1.06209e+06	3.07616e+07	3.52943e+07	4.85228e+07	3.56394e+07	5.64647e+07	9.16729e+07	64.434	45.4073	1.624	0.7	0.253848
FALSE			Unused	No results	No results	No results	No results	No results		277.962	13.897	0	0	0	0			No matches found	No matches found		No matches found	DDA for preferred ion	6.71646e+07	5.24522e+07	8.70621e+07	5.55936e+07	5.65936e+07	4.87415e+07	5.88418e+07	5.54972e+07	7.49021e+07	5.68443e+07	7.07074e+07	7.57076e+07	5.40733e+07	5.14111e+07	5.40714e+07	4.77836e+07	5.61811e+07	3.49386e+07	3.88014e+07	3.02665e+07	9.35154e+07	1.05462e+08	35.2109	25.7305	1.128	0.17	0.378934
FALSE			No results	No results	No results	No results	No results	No results		221.98	1.332	0	0	0	0			No matches found	No matches found		No matches found	DDA for preferred ion	3.8342e+06	3.36412e+06	6.85293e+06	6.27947e+06	4.52685e+06	6.35933e+07	7.16916e+07	4.86629e+07	2.49166e+07	1.02244e+07	8.70268e+07	7.56991e+07	6.35921e+06	3.06126e+07	6.73877e+07	4.94154e+07	5.08373e+07	4.98186e+07	5.17956e+07	6.03632e+07	1.16876e+07	1.39679e+08	124.158	42.2319	11.951	3.58	0.0122843
FALSE	[SP(18:0)]N-(9Z-octadecenoyl)-sphing-4-enine	C36 H69 N O3	Full match	No results	No results	No results	Partial match	Full match		563.526	10.974	4	0	0	0			No matches found	No matches found		Single match found	DDA for preferred ion	2.12562e+06	6.37993e+06	3.03623e+07	1.61714e+06	1.29726e+07	7.45757e+06	6.80655e+06	4.23842e+06	1.54975e+07	1.41193e+07	4.9259e+06	5.08897e+06	1.65377e+07	4.82689e+07	914929	1.08143e+06	9.67294e+06	6.64418e+06	1.24815e+07	8.69883e+07	1.55586e+07	2.26003e+07	76.3977	152.748	1.453	0.54	0.434337
FALSE	Cuminaldehyde	C10 H12 O	Full match	No results	No results	Full match	Not the top hit	Full match		148.088	10.373	16	0	0	1	Other		No matches found	No matches found		Multiple matches found	DDA for preferred ion	5.33892e+07	8.41417e+06	3.04486e+07	6.68468e+07	2.90845e+07	2.65028e+07	9.06952e+06	3.02737e+07	4.07367e+07	8.69073e+07	4.33865e+07	2.06458e+07	1.66877e+07	2.32049e+07	7.27766e+07	5.84501e+07	1.86359e+07	1.10645e+07	6.19817e+07	7.8525e+07	5.20356e+07	5.44083e+07	58.002	75.7401	1.046	0.06	0.272923
FALSE			Unused	No results	No results	No results	No results	No results		366.328	13.261	0	0	0	0			No matches found	No matches found		No matches found	DDA for preferred ion	1.13902e+07	3.26271e+07	4.87704e+07	1.99244e+07	4.68015e+06	1.37687e+06	1.22829e+06	4.7039e+06	1.84916e+07	4.01831e+07	3.53849e+06	2.18318e+06	8.68662e+07	2.29848e+07	3.69209e+06	1.81022e+06	2.09473e+06	1.72882e+06	7.39291e+06	3.45232e+06	1.85652e+07	7.22346e+06	87.7295	172.626	0.389	-1.36	0.479908
FALSE			No results	No results	No results	No results	No results	No results		259.631	12.437	0	0	0	0			No matches found	No matches found		No matches found	DDA for preferred ion	8.67113e+07	4.49351e+07	3.08742e+07	3.68958e+07	1.26028e+07	9.58399e+06	5.37039e+06	9.65413e+06	1.60029e+07	2.75393e+07	3.31742e+07	1.72494e+07	3.08599e+07	2.28292e+07	5.17184e+06	6.33469e+06	4.08604e+06	3.98372e+06	3.94639e+06	5.17969e+06	3.71633e+07	1.5165e+07	58.4538	61.6686	0.408	-1.29	0.0873554
FALSE	3-(2-Acetamidoethyl)-1-hexopyranuronosyl-5-methoxy-1H-indole	C19 H24 N2 O8	Full match	No results	No results	No results	Full match	No results		408.154	9.536	1	0	0	0			No matches found	No matches found		No matches found	DDA for preferred ion	3.45159e+07	3.62879e+07	8.61011e+07	8.65465e+07	5.58456e+07	6.82285e+07	5.27411e+07	4.14101e+07	1.99058e+07	3.59638e+07	2.85226e+07	6.56514e+07	2.27324e+07	6.78147e+07	5.99292e+07	3.55239e+07	4.46212e+07	4.254e+07	5.56151e+07	5.56246e+07	8.91249e+07	1.18169e+08	46.3159	39.0762	1.326	0.41	0.259333
FALSE	3-hydroxyhexadecanoylcarnitine	C23 H45 N O5	Full match	No results	No results	No results	Full match	No results		415.329	10.894	3	0	0	0			No matches found	No matches found		No matches found	DDA for preferred ion	4.562e+07	4.68206e+07	2.63866e+07	5.09414e+07	2.26544e+07	3.24039e+07	5.06525e+07	3.57531e+07	1.50378e+07	3.42636e+07	3.8655e+07	5.32485e+07	4.90749e+07	8.6435e+07	2.10267e+07	2.29202e+07	8.43639e+06	1.86938e+07	1.0659e+07	2.53325e+07	4.82483e+07	5.82731e+07	48.0273	51.7278	1.208	0.27	0.687976
FALSE			Unused	No results	No results	No results	No results	No results		355.253	12.163	0	0	0	0			No matches found	No matches found		No matches found	DDA for preferred ion	6.92922e+07	4.90684e+07	1.46033e+07	3.15882e+07	1.64233e+07	4.28223e+07	2.61913e+07	2.79911e+07	2.95943e+07	1.06378e+07	6.25345e+07	8.62094e+07	4.02591e+07	3.55834e+07	1.95507e+07	3.00106e+07	1.58824e+07	1.29451e+07	1.45619e+07	1.9954e+07	5.39769e+07	5.3872e+07	46.4478	49.7807	0.998	0	0.162761
[truncated: 2,196 more rows]
[truncated: 1 more columns]
