# Supplementary material for: UHPLC-ESI-QE-Orbitrap-MS based metabolomics reveals the antioxidant mechanism of icaritin on mice with cerebral ischemic reperfusion
Source: PeerJ. 2023 Jan 10;11:e14483. doi: 10.7717/peerj.14483 (PMC9838208; doi:10.7717/peerj.14483)
Supplement: Supplemental Information 4 [file peerj-11-14483-s004.zip]

Archive with 5 entries (4 files):
- Original data for western blot/HO-1.tif
- Original data for western blot/Nrf2.tif
- Original data for western blot/a-tubulin.tif
- Original data for western blot/nqo-1.tif
- Original data for western blot/
